# Supplementary material for: Synthesis and Characterization of Copper Nanoparticles: A Laboratory Experiment for Undergraduate Physical Chemistry
Source: J Chem Educ. 2025 Nov 13;102(12):5235–41. doi: 10.1021/acs.jchemed.5c00561 (PMC12874370; doi:10.1021/acs.jchemed.5c00561)
Supplement: Supplementary file 2 [file ed5c00561_si_002.zip › sample data/Read Me.txt]

This folder contains the raw data files of TEM images and XRD patterns presented in the manuscript as examples for students to practice using ImageJ and indexing XRD patterns.

For the TEM images:
1. The file name matches the sample number in the manuscript.
2. The TEM image for Sample 1 can be used to practice using ImageJ.

For the XRD data:
1. The file name matches the sample number in the manuscript.
2. The ".dat" files are the raw data exported from the instrument, which can be opened in Notepad, Excel, or other scientific plotting software.
3. To open the files in Excel, select "delimited" and use "tab" and "space" to separate the columns, and then adjust the column labels to match the corresponding data.
4. For convenience, we have also converted the ".dat" files into Excel files for students to plot and index the XRD patterns.
5. To plot the XRD pattern, select the '2thetadeg' column as x-axis and the 'intx' column as y-axis. Then, adjust the range of the x-axis from
20 to 100 degrees, which is a typical range for XRD patterns, and adjust the corresponding intensity on the y-axis to fill the graph.
