# Supplementary material for: Synthesis and Characterization of Copper Nanoparticles: A Laboratory Experiment for Undergraduate Physical Chemistry
Source: J Chem Educ. 2025 Nov 13;102(12):5235–41. doi: 10.1021/acs.jchemed.5c00561 (PMC12874370; doi:10.1021/acs.jchemed.5c00561)
Supplement: Supplementary file 2 [file ed5c00561_si_002.zip › sample data/Sample 1_XRD.dat]

[PowderGraph 1]
2thetadeg	d-value	intx	sigx	count
   0.00000 441338.50335    0.00000    0.00000          0
   0.01000   8826.77008    0.00000    0.00000          0
   0.02000   4413.38506    0.00000    0.00000          0
   0.03000   2942.25672    0.00000    0.00000          0
   0.04000   2206.69256    0.00000    0.00000          0
   0.05000   1765.35407    0.00000    0.00000          0
   0.06000   1471.12841    0.00000    0.00000          0
   0.07000   1260.96723    0.00000    0.00000          0
   0.08000   1103.34635    0.00000    0.00000          0
   0.09000    980.75233    0.00000    0.00000          0
   0.10000    882.67712    0.00000    0.00000          0
   0.11000    802.43377    0.00000    0.00000          0
   0.12000    735.56431    0.00000    0.00000          0
   0.13000    678.98246    0.00000    0.00000          0
   0.14000    630.48373    0.00000    0.00000          0
   0.15000    588.45151    0.00000    0.00000          0
   0.16000    551.67331    0.00000    0.00000          0
   0.17000    519.22196    0.00000    0.00000          0
   0.18000    490.37632    0.00000    0.00000          0
   0.19000    464.56706    0.00000    0.00000          0
   0.20000    441.33873    0.66729    0.66729          1
   0.21000    420.32262    0.00000    0.00000          0
   0.22000    401.21707    0.00000    0.00000          0
   0.23000    383.77287    0.00000    0.00000          0
   0.24000    367.78236    0.00000    0.00000          0
   0.25000    353.07108    0.00000    0.00000          0
   0.26000    339.49145    0.00000    0.00000          0
   0.27000    326.91771    0.00000    0.00000          0
   0.28000    315.24210    0.00000    0.00000          0
   0.29000    304.37171    0.00000    0.00000          0
   0.30000    294.22600    0.00000    0.00000          0
   0.31000    284.73487    0.00000    0.00000          0
   0.32000    275.83692    0.00000    0.00000          0
   0.33000    267.47825    0.00000    0.00000          0
   0.34000    259.61127    0.00000    0.00000          0
   0.35000    252.19382    0.00000    0.00000          0
   0.36000    245.18846    0.00000    0.00000          0
   0.37000    238.56177    0.00000    0.00000          0
   0.38000    232.28385    0.00000    0.00000          0
   0.39000    226.32787    0.00000    0.00000          0
   0.40000    220.66970    0.00000    0.00000          0
   0.41000    215.28753    0.66783    0.66783          1
   0.42000    210.16166    0.00000    0.00000          0
   0.43000    205.27420    0.00000    0.00000          0
   0.44000    200.60890    0.00000    0.00000          0
   0.45000    196.15095    0.00000    0.00000          0
   0.46000    191.88682    0.66732    0.66732          1
   0.47000    187.80415    0.00000    0.00000          0
   0.48000    183.89158    0.00000    0.00000          0
   0.49000    180.13871    0.00000    0.00000          0
   0.50000    176.53596    0.00000    0.00000          0
   0.51000    173.07449    0.00000    0.00000          0
   0.52000    169.74616    0.00000    0.00000          0
   0.53000    166.54343    0.00000    0.00000          0
   0.54000    163.45931    0.00000    0.00000          0
   0.55000    160.48734    0.00000    0.00000          0
   0.56000    157.62152    0.00000    0.00000          0
   0.57000    154.85625    0.00000    0.00000          0
   0.58000    152.18634    0.00000    0.00000          0
   0.59000    149.60693    0.00000    0.00000          0
   0.60000    147.11351    0.00000    0.00000          0
   0.61000    144.70183    0.00000    0.00000          0
   0.62000    142.36795    0.00000    0.00000          0
   0.63000    140.10817    0.00000    0.00000          0
   0.64000    137.91900    0.00000    0.00000          0
   0.65000    135.79719    0.00000    0.00000          0
   0.66000    133.73968    0.00000    0.00000          0
   0.67000    131.74359    0.66786    0.66786          1
   0.68000    129.80620    0.00000    0.00000          0
   0.69000    127.92498    0.00000    0.00000          0
   0.70000    126.09750    0.00000    0.00000          0
   0.71000    124.32150    0.00000    0.00000          0
   0.72000    122.59484    0.00000    0.00000          0
   0.73000    120.91548    0.00000    0.00000          0
   0.74000    119.28151    0.00000    0.00000          0
   0.75000    117.69111    0.00000    0.00000          0
   0.76000    116.14256    0.00000    0.00000          0
   0.77000    114.63424    0.00000    0.00000          0
   0.78000    113.16459    0.66832    0.66832          1
   0.79000    111.73215    0.00000    0.00000          0
   0.80000    110.33552    0.00000    0.00000          0
   0.81000    108.97338    0.00000    0.00000          0
   0.82000    107.64446    0.00000    0.00000          0
   0.83000    106.34756    0.00000    0.00000          0
   0.84000    105.08154    0.00000    0.00000          0
   0.85000    103.84531    0.00000    0.00000          0
   0.86000    102.63782    0.00000    0.00000          0
   0.87000    101.45810    0.00000    0.00000          0
   0.88000    100.30519    0.66834    0.66834          1
   0.89000     99.17819    0.66805    0.66736          1
   0.90000     98.07623    0.66775    0.66721          1
   0.91000     96.99849    0.66746    0.66706          1
   0.92000     95.94418    0.66717    0.66717          1
   0.93000     94.91255    0.00000    0.00000          0
   0.94000     93.90286    0.00000    0.00000          0
   0.95000     92.91443    0.00000    0.00000          0
   0.96000     91.94660    0.00000    0.00000          0
   0.97000     90.99872    0.00000    0.00000          0
   0.98000     90.07018    0.00000    0.00000          0
   0.99000     89.16040    0.00000    0.00000          0
   1.00000     88.26882    0.00000    0.00000          0
   1.01000     87.39489    0.00000    0.00000          0
   1.02000     86.53810    0.00000    0.00000          0
   1.03000     85.69795    0.00000    0.00000          0
   1.04000     84.87395    0.00000    0.00000          0
   1.05000     84.06565    0.66819    0.66819          1
   1.06000     83.27260    0.00000    0.00000          0
   1.07000     82.49438    0.00000    0.00000          0
   1.08000     81.73056    0.00000    0.00000          0
   1.09000     80.98076    0.00000    0.00000          0
   1.10000     80.24460    0.00000    0.00000          0
   1.11000     79.52169    0.00000    0.00000          0
   1.12000     78.81170    0.00000    0.00000          0
   1.13000     78.11428    0.00000    0.00000          0
   1.14000     77.42908    0.66699    0.66699          1
   1.15000     76.75581    0.00000    0.00000          0
   1.16000     76.09415    0.00000    0.00000          0
   1.17000     75.44379    0.00000    0.00000          0
   1.18000     74.80446    0.00000    0.00000          0
   1.19000     74.17587    0.66675    0.66675          1
   1.20000     73.55776    0.00000    0.00000          0
   1.21000     72.94987    0.00000    0.00000          0
   1.22000     72.35194    0.00000    0.00000          0
   1.23000     71.76374    0.00000    0.00000          0
   1.24000     71.18502    0.00000    0.00000          0
   1.25000     70.61556    0.00000    0.00000          0
   1.26000     70.05514    0.00000    0.00000          0
   1.27000     69.50355    0.00000    0.00000          0
   1.28000     68.96058    0.00000    0.00000          0
   1.29000     68.42602    0.00000    0.00000          0
   1.30000     67.89969    0.00000    0.00000          0
   1.31000     67.38139    0.66756    0.66756          1
   1.32000     66.87095    0.66719    0.66693          1
   1.33000     66.36818    0.66681    0.66681          1
   1.34000     65.87292    0.66755    0.66711          1
   1.35000     65.38499    0.66829    0.66748          1
   1.36000     64.90424    0.66903    0.66903          1
   1.37000     64.43051    0.66840    0.66753          1
   1.38000     63.96365    0.66778    0.66722          1
   1.39000     63.50350    0.66716    0.66716          1
   1.40000     63.04993    0.66929    0.66929          1
   1.41000     62.60279    0.00000    0.00000          0
   1.42000     62.16194    0.00000    0.00000          0
   1.43000     61.72727    0.00000    0.00000          0
   1.44000     61.29863    0.00000    0.00000          0
   1.45000     60.87590    0.00000    0.00000          0
   1.46000     60.45896    0.66851    0.66851          1
   1.47000     60.04770    1.33689    1.33689          1
   1.48000     59.64200    0.66680    0.66680          1
   1.49000     59.24174    1.68332    0.86495          2
   1.50000     58.84681    2.19157    0.85471          2
   1.51000     58.45712    2.23723    1.58196          2
   1.52000     58.07256    2.66471    0.66642          4
   1.53000     57.69302    3.01726    0.63427          5
   1.54000     57.31841    3.35388    0.56517          7
   1.55000     56.94864    3.67189    0.52153          9
   1.56000     56.58361    4.07965    0.52151         10
   1.57000     56.22322    4.39876    3.11039         15
   1.58000     55.86740    4.78494    0.47734         14
   1.59000     55.51606    5.16774    0.47925         15
   1.60000     55.16911    5.41510    3.12641         19
   1.61000     54.82646    5.92916    5.92916         23
   1.62000     54.48805    6.23478    6.23478         25
   1.63000     54.15379    6.70299    3.35150         26
   1.64000     53.82361    7.22570    0.42239         27
   1.65000     53.49742    7.52906    2.38090         35
   1.66000     53.17517    7.87398    0.36688         39
   1.67000     52.85678    8.14735    2.88052         40
   1.68000     52.54218    8.62266    6.09714         47
   1.69000     52.23130    9.31933    0.40435         38
   1.70000     51.92408    9.32282    0.33616         55
   1.71000     51.62045    9.61794    0.33249         58
   1.72000     51.32036   10.12027    2.38537         64
   1.73000     51.02373   10.56852    2.72878         64
   1.74000     50.73051   10.87203    2.56256         71
   1.75000     50.44065   11.42981    0.32089         74
   1.76000     50.15407   11.49819    4.69412         80
   1.77000     49.87074   11.67373    4.12729         96
   1.78000     49.59059   12.41583    0.29212         97
   1.79000     49.31357   12.81359    0.29524         98
   1.80000     49.03963   12.86998    1.96265        110
   1.81000     48.76871   13.60343    0.28330        113
   1.82000     48.50078   13.89389    0.27783        120
   1.83000     48.23577   14.15618    1.94450        129
   1.84000     47.97364   14.34184    3.12965        140
   1.85000     47.71434   14.64238   10.35373        150
   1.86000     47.45784   14.45892    3.31710        145
   1.87000     47.20407   14.78276    0.25632        150
   1.88000     46.95301   14.84229    2.40774        164
   1.89000     46.70460   14.81660    2.37255        166
   1.90000     46.45881   15.66659    0.24714        171
   1.91000     46.21560   15.37593    3.84398        185
   1.92000     45.97491   15.90654    0.23813        187
   1.93000     45.73672   16.14346    5.70758        188
   1.94000     45.50099   16.35669    0.24477        182
   1.95000     45.26767   16.80815    1.98086        193
   1.96000     45.03674   17.27460    2.87910        208
   1.97000     44.80815   17.58893    0.24034        203
   1.98000     44.58187   17.98553    2.56936        211
   1.99000     44.35786   17.97288    3.28138        199
   2.00000     44.13609   18.50306    7.55384        198
   2.01000     43.91653   18.27886    0.24622        201
   2.02000     43.69914   18.43833    5.55937        210
   2.03000     43.48390   18.88385    2.87976        227
   2.04000     43.27077   18.90595    0.23990        219
   2.05000     43.05971   19.34630    3.22438        225
   2.06000     42.85071   19.00740    0.23838        223
   2.07000     42.64372   19.36992    3.06265        219
   2.08000     42.43872   19.59169    2.77068        236
   2.09000     42.23569   20.06441    2.48868        240
   2.10000     42.03459   20.44687   20.44687        222
   2.11000     41.83540   20.42443    3.18976        245
   2.12000     41.63808   20.72514    0.24510        230
   2.13000     41.44262   20.68701    3.31257        221
   2.14000     41.24899   20.91361    3.81829        236
   2.15000     41.05715   21.47593    0.25059        228
   2.16000     40.86710   21.99732    0.24875        237
   2.17000     40.67879   21.25998    4.63931        243
   2.18000     40.49221   20.71712    3.72090        256
   2.19000     40.30734   20.32632    2.76606        265
   2.20000     40.12415   20.42134    2.10630        241
   2.21000     39.94261   20.07911    2.17788        276
   2.22000     39.76271   20.76501    0.22643        270
   2.23000     39.58443   20.64399    2.91950        280
   2.24000     39.40773   20.51292    0.22179        278
   2.25000     39.23261   21.22106    4.01040        268
   2.26000     39.05904   20.24942    0.22486        267
   2.27000     38.88699   21.14461    0.23329        259
   2.28000     38.71646   21.29653    3.59977        281
   2.29000     38.54741   21.28398    0.22967        269
   2.30000     38.37984   21.76153    4.18801        267
   2.31000     38.21371   21.43797    3.30795        289
   2.32000     38.04902   21.70916    2.21568        259
   2.33000     37.88574   21.74936    0.23480        263
   2.34000     37.72386   21.12704    3.34048        300
   2.35000     37.56336   21.62150    3.88334        272
   2.36000     37.40421   20.36850    3.39475        332
   2.37000     37.24641   21.39694    2.48734        307
   2.38000     37.08994   20.72242    0.21179        308
   2.39000     36.93477   20.27976    0.21123        303
   2.40000     36.78090   21.22983    0.21506        306
   2.41000     36.62830   20.11155    3.39947        347
   2.42000     36.47697   21.23213    0.21300        312
   2.43000     36.32688   20.52751    1.77996        324
   2.44000     36.17802   20.76187    0.20296        336
   2.45000     36.03038   20.94212    9.36560        306
   2.46000     35.88394   20.36574    2.19609        368
   2.47000     35.73868   21.03480    0.21099        315
   2.48000     35.59459   20.66237    0.20128        340
   2.49000     35.45167   21.33883    0.21085        320
   2.50000     35.30988   21.62894    5.24579        297
   2.51000     35.16923   20.56892    1.91806        343
   2.52000     35.02969   21.57097    3.02054        326
   2.53000     34.89125   20.58549    0.20180        337
   2.54000     34.75391   20.96489    2.07583        340
   2.55000     34.61764   21.23128    0.20586        334
   2.56000     34.48244   20.64420    2.91953        377
   2.57000     34.34829   21.21767    2.76231        345
   2.58000     34.21518   20.75412    3.50809        373
   2.59000     34.08310   20.88346    0.19693        359
   2.60000     33.95203   20.97106    3.09201        374
   2.61000     33.82197   20.41315    6.15480        395
   2.62000     33.69290   20.63054    3.04181        353
   2.63000     33.56481   20.83723    0.18589        402
   2.64000     33.43769   20.67418    0.18921        385
   2.65000     33.31154   20.39617    2.97509        383
   2.66000     33.18633   20.70103    0.19235        373
   2.67000     33.06206   20.91174    1.65841        359
   2.68000     32.93871   20.37612    2.79888        400
   2.69000     32.81629   20.45330    2.98342        389
   2.70000     32.69477   20.57706    2.63462        395
   2.71000     32.57414   20.22670    0.17812        425
   2.72000     32.45441   20.23232    0.18597        390
   2.73000     32.33555   20.37385    2.30688        434
   2.74000     32.21756   20.23496    2.29116        408
   2.75000     32.10043   19.73271    0.17740        418
   2.76000     31.98414   20.12322    0.17324        447
   2.77000     31.86870   20.02726    5.17102        402
   2.78000     31.75409   19.60842    2.92305        465
   2.79000     31.64029   20.10802   20.10802        439
   2.80000     31.52732   19.70976    1.95156        425
   2.81000     31.41514   19.39672    0.16295        487
   2.82000     31.30376   19.92582    4.69656        419
   2.83000     31.19317   19.25228    2.07603        433
   2.84000     31.08336   19.17222    2.43487        441
   2.85000     30.97432   19.61472    2.47122        438
   2.86000     30.86604   19.15871    0.16329        479
   2.87000     30.75851   19.15500    2.37589        453
   2.88000     30.65173   19.28902    2.53277        491
   2.89000     30.54569   18.83125    2.71806        474
   2.90000     30.44039   19.05733    2.59337        470
   2.91000     30.33580   18.89061    0.15807        504
   2.92000     30.23194   18.61341    8.32417        465
   2.93000     30.12878   19.37723    2.76818        513
   2.94000     30.02632   18.88049    2.39782        501
   2.95000     29.92456   18.52525    2.67389        491
   2.96000     29.82349   19.19925    0.15439        537
   2.97000     29.72309   18.64544    2.66363        488
   2.98000     29.62337   18.78211    2.44522        542
   2.99000     29.52432   18.63670    0.16022        484
   3.00000     29.42593   18.63860    0.16382        463
   3.01000     29.32819   18.68446    2.24934        544
   3.02000     29.23110   18.34974    2.29372        483
   3.03000     29.13465   18.95797    1.73787        551
   3.04000     29.03883   18.49070    2.36749        519
   3.05000     28.94365   18.71961    0.15552        516
   3.06000     28.84908   19.03294    1.70236        561
   3.07000     28.75513   18.26295    0.15620        499
   3.08000     28.66180   18.96594    0.14868        572
   3.09000     28.56906   18.49068    0.15123        539
   3.10000     28.47693   18.39403    2.09619        548
   3.11000     28.38538   19.17544    1.97780        586
   3.12000     28.29443   18.62648    0.15498        517
   3.13000     28.20405   18.79641   18.79641        572
   3.14000     28.11425   18.99290    2.23833        571
   3.15000     28.02502   18.63719   18.63719        544
   3.16000     27.93636   18.31213    7.47590        577
   3.17000     27.84825   18.10601    1.99947        514
   3.18000     27.76070   18.95039    1.60160        583
   3.19000     27.67370   18.75654    0.15175        543
   3.20000     27.58724   18.90279    1.37498        565
   3.21000     27.50132   18.70608    0.14286        611
   3.22000     27.41594   17.86167    0.14714        550
   3.23000     27.33108   19.17389    2.03243        614
   3.24000     27.24675   18.69623    0.14710        576
   3.25000     27.16293   18.43293    4.92641        573
   3.26000     27.07963   19.76847    1.39436        626
   3.27000     26.99684   18.44478    0.14779        563
   3.28000     26.91456   18.74206   13.25264        626
   3.29000     26.83277   18.78515    6.64155        607
   3.30000     26.75149   18.85012    2.22151        591
   3.31000     26.67069   19.40747    0.14241        638
   3.32000     26.59038   18.91983    5.46169        556
   3.33000     26.51055   18.58236    3.18685        581
   3.34000     26.43120   18.73128    1.63035        610
   3.35000     26.35232   18.77854    1.64069        582
   3.36000     26.27391   19.02800    0.14156        633
   3.37000     26.19597   18.71403    1.94055        596
   3.38000     26.11849   19.43085   19.43085        627
   3.39000     26.04147   19.26795    2.21019        591
   3.40000     25.96490   19.11699    2.94982        619
   3.41000     25.88878   19.42025    2.33792        651
   3.42000     25.81310   18.52560    2.11119        591
   3.43000     25.73787   19.69668    5.46288        670
   3.44000     25.66307   19.31566   19.31566        612
   3.45000     25.58871   19.51105    0.14484        620
   3.46000     25.51477   19.44398    1.99491        690
   3.47000     25.44127   18.37369    0.14182        609
   3.48000     25.36818   19.15345    1.69959        693
   3.49000     25.29552   18.70603    7.07021        637
   3.50000     25.22326   18.62843    4.06506        611
   3.51000     25.15143   18.91146    1.48126        688
   3.52000     25.08000   18.67812    2.10145        634
   3.53000     25.00897   18.99203    1.98006        699
   3.54000     24.93835   18.34423    0.13284        693
   3.55000     24.86812   18.52771    1.75857        703
   3.56000     24.79829   18.96252    2.79587        722
   3.57000     24.72885   18.00512    1.86704        681
   3.58000     24.65979   19.14457    0.13089        745
   3.59000     24.59113   18.45122    1.90310        713
   3.60000     24.52284   18.15436    3.49381        742
   3.61000     24.45493   18.73644    5.64925        787
   3.62000     24.38740   17.90703    2.50749        701
   3.63000     24.32024   18.32464    1.24683        815
   3.64000     24.25345   18.56294   18.56294        790
   3.65000     24.18702   18.22885   10.52443        756
   3.66000     24.12096   17.80033    2.96672        791
   3.67000     24.05526   17.65233    1.27064        759
   3.68000     23.98991   18.17982    2.07178        808
   3.69000     23.92492   18.01986    9.00993        826
   3.70000     23.86028   17.92758    1.50445        810
   3.71000     23.79599   18.51869    2.89213        855
   3.72000     23.73204   17.71194    1.50774        804
   3.73000     23.66844   18.46290    1.92489        875
   3.74000     23.60518   18.31296    5.52156        856
   3.75000     23.54226   17.72173    1.85774        882
   3.76000     23.47967   18.40083    2.30010        919
   3.77000     23.41741   17.60476    3.06460        876
   3.78000     23.35548   18.30729    2.12818        940
   3.79000     23.29388   18.36980    1.57520        907
   3.80000     23.23260   17.90586    4.34281        920
   3.81000     23.17164   18.61284    3.01940        967
   3.82000     23.11101   17.73720    2.67398        893
   3.83000     23.05069   18.22016    1.87927        920
   3.84000     22.99068   18.03029    1.96727        921
   3.85000     22.93099   18.22172    1.27891        934
   3.86000     22.87161   18.69197    1.89788        984
   3.87000     22.81253   17.60198    3.59299        931
   3.88000     22.75375   18.75908    1.43037        999
   3.89000     22.69528   18.02472    2.10963       1006
   3.90000     22.63711   17.97491    4.12373        978
   3.91000     22.57924   18.97217    1.91648       1013
   3.92000     22.52166   17.18160    1.42685       1039
   3.93000     22.46438   18.08688    0.10456       1103
   3.94000     22.40738   18.04081    1.72800       1066
   3.95000     22.35068   17.17730    1.81065       1107
   3.96000     22.29426   18.54490    2.47817       1101
   3.97000     22.23813   17.21133    3.94855       1072
   3.98000     22.18227   18.28846    2.82197       1143
   3.99000     22.12670   17.72986    1.49845       1072
   4.00000     22.07141   17.10557    1.56807       1084
   4.01000     22.01639   18.28589    1.31967       1145
   4.02000     21.96164   17.16246    0.10176       1105
   4.03000     21.90717   18.08866    1.51265       1156
   4.04000     21.85297   17.98871    1.63534       1150
   4.05000     21.79903   17.52343    1.54887       1143
   4.06000     21.74536   18.41508    3.61150       1160
   4.07000     21.69196   17.48129    1.87419       1145
   4.08000     21.63881   18.24545    1.45153       1193
   4.09000     21.58593   18.00064    1.96403       1193
   4.10000     21.53330   17.47448    2.44692       1235
   4.11000     21.48093   18.24191    1.67223       1218
   4.12000     21.42882   17.36743    2.13778       1219
   4.13000     21.37695   17.45960    2.27305       1311
   4.14000     21.32534   17.84791   10.30449       1282
   4.15000     21.27398   17.11014    1.32008       1316
   4.16000     21.22286   17.33934    2.40453       1256
   4.17000     21.17199   17.14827    1.58536       1251
   4.18000     21.12136   17.79588    1.87585       1297
   4.19000     21.07097   17.70784    1.39993       1329
   4.20000     21.02083   17.17714    1.30974       1326
   4.21000     20.97092   18.02429    2.00270       1337
   4.22000     20.92125   17.55398    1.44293       1332
   4.23000     20.87181   18.02985    2.38811       1332
   4.24000     20.82260   18.41415    1.40407       1290
   4.25000     20.77363   17.63168    1.98372       1356
   4.26000     20.72489   18.37026    1.67002       1362
   4.27000     20.67638   17.81141    1.61922       1372
   4.28000     20.62809   17.56137    2.32606       1452
   4.29000     20.58003   17.93670    1.92302       1421
   4.30000     20.53219   17.22808    5.74269       1495
   4.31000     20.48457   17.88417    1.21969       1471
   4.32000     20.43718   17.48512    2.01901       1464
   4.33000     20.39000   16.98665    3.39733       1480
   4.34000     20.34304   17.80825    1.69028       1499
   4.35000     20.29630   17.22283    1.16916       1531
   4.36000     20.24977   17.75617    1.21096       1557
   4.37000     20.20346   17.52868    2.11021       1526
   4.38000     20.15735   17.75118    1.26794       1538
   4.39000     20.11146   18.01429    2.28782       1604
   4.40000     20.06577   17.14763    1.15873       1583
   4.41000     20.02029   17.61947    1.76195       1573
   4.42000     19.97502   17.83605    1.70838       1575
   4.43000     19.92995   17.67322    2.36168       1603
   4.44000     19.88509   18.31685    1.53173       1604
   4.45000     19.84042   17.05557    1.22137       1701
   4.46000     19.79596   17.50186    1.98170       1714
   4.47000     19.75170   17.41714    1.42687       1692
   4.48000     19.70763   17.16251    1.85068       1752
   4.49000     19.66376   17.37110    2.36391       1725
   4.50000     19.62009   16.56983    5.85832       1720
   4.51000     19.57661   17.12003    1.09376       1804
   4.52000     19.53332   17.05374    1.07428       1794
   4.53000     19.49022   16.99982    1.46311       1819
   4.54000     19.44731   17.41912    1.57705       1895
   4.55000     19.40459   16.60282    1.40823       1868
   4.56000     19.36206   17.13944    1.27750       1917
   4.57000     19.31972   16.62069    0.91772       1842
   4.58000     19.27756   16.47423    2.78465       1857
   4.59000     19.23558   17.44189    1.43858       1956
   4.60000     19.19379   16.53038    1.53481       1899
   4.61000     19.15217   17.09125    1.40966       1993
   4.62000     19.11074   16.96190    1.62466       1991
   4.63000     19.06949   16.41816    1.72109       2022
   4.64000     19.02841   17.14701    1.39540       2024
   4.65000     18.98751   16.23938    4.34016       2072
   4.66000     18.94679   16.29553    1.62147       2071
   4.67000     18.90624   16.50940    1.15589       2090
   4.68000     18.86586   16.18252    0.81320       2115
   4.69000     18.82566   16.88936    1.44825       2176
   4.70000     18.78563   15.97945    3.87559       2139
   4.71000     18.74577   16.55582    1.41965       2226
   4.72000     18.70607   16.54763    0.93984       2240
   4.73000     18.66655   16.26827    1.07270       2208
   4.74000     18.62719   16.73934    1.32752       2231
   4.75000     18.58800   15.75008    1.50171       2223
   4.76000     18.54897   16.86147    1.64551       2274
   4.77000     18.51010   16.75268    1.83885       2235
   4.78000     18.47140   16.38950    1.02235       2238
   4.79000     18.43286   17.14555    1.72319       2337
   4.80000     18.39448   16.12889    1.43688       2310
   4.81000     18.35626   16.81503    1.44188       2379
   4.82000     18.31820   16.65152    1.30425       2363
   4.83000     18.28030   16.09950    1.60995       2292
   4.84000     18.24255   17.18215    0.89568       2329
   4.85000     18.20496   16.40709    1.72946       2333
   4.86000     18.16752   16.90564    1.31610       2449
   4.87000     18.13024   16.90049    1.54280       2426
   4.88000     18.09311   16.68486    1.09778       2421
   4.89000     18.05613   17.40059    1.10942       2441
   4.90000     18.01931   16.43337    1.05420       2400
   4.91000     17.98263   17.18894    1.67747       2392
   4.92000     17.94610   17.09953    1.30383       2434
   4.93000     17.90972   17.09800    1.26392       2402
   4.94000     17.87349   17.80474    1.30551       2438
   4.95000     17.83741   16.77538    1.48857       2430
   4.96000     17.80147   17.65931    1.31261       2532
   4.97000     17.76567   17.70038    1.31566       2436
   4.98000     17.73002   17.28712    1.59819       2445
   4.99000     17.69451   17.67077    1.74967       2467
   5.00000     17.65914   16.90735    1.50623       2451
   5.01000     17.62392   17.79465    0.90926       2545
   5.02000     17.58883   17.76276    1.39129       2496
   5.03000     17.55389   17.54964    1.81981       2485
   5.04000     17.51908   18.25125    0.94375       2501
   5.05000     17.48441   17.49669    1.12011       2461
   5.06000     17.44988   18.18016    1.20138       2607
   5.07000     17.41548   17.97113    1.73734       2490
   5.08000     17.38122   17.69673    2.14604       2538
   5.09000     17.34710   18.44041    0.88721       2518
   5.10000     17.31311   17.89123    2.79414       2436
   5.11000     17.27925   18.65170    1.34607       2531
   5.12000     17.24552   18.42451    1.29956       2514
   5.13000     17.21193   18.16522    2.94679       2556
   5.14000     17.17846   18.95917    1.07164       2554
   5.15000     17.14513   18.01323    1.81961       2550
   5.16000     17.11193   18.37247    1.28319       2566
   5.17000     17.07885   18.75068    1.16287       2504
   5.18000     17.04590   18.33120    1.26497       2526
   5.19000     17.01308   19.00798    1.07784       2621
   5.20000     16.98038   18.26679    1.20710       2527
   5.21000     16.94782   18.84175    1.72001       2677
   5.22000     16.91537   18.97572    1.63317       2550
   5.23000     16.88305   18.75318    1.31947       2594
   5.24000     16.85085   19.22204    1.51964       2543
   5.25000     16.81878   18.57202    0.93093       2550
   5.26000     16.78683   19.32803    1.62771       2604
   5.27000     16.75499   19.25473    1.59353       2582
   5.28000     16.72328   19.04788    1.14863       2597
   5.29000     16.69169   19.54291    1.79150       2598
   5.30000     16.66022   18.92163    1.12877       2605
   5.31000     16.62887   19.62775    2.18086       2631
   5.32000     16.59763   19.37650    1.19708       2552
   5.33000     16.56652   18.93717    1.59480       2635
   5.34000     16.53552   19.76675    1.09646       2640
   5.35000     16.50463   19.10885    1.23347       2611
   5.36000     16.47386   19.60091    1.77458       2688
   5.37000     16.44321   19.79408    1.08798       2602
   5.38000     16.41266   19.48340    1.68311       2662
   5.39000     16.38224   19.98263    1.09504       2667
   5.40000     16.35192   19.37106    1.49898       2664
   5.41000     16.32172   19.82046    0.91915       2686
   5.42000     16.29163   19.88706    1.26029       2655
   5.43000     16.26165   19.95288    4.70294       2567
   5.44000     16.23178   20.47309    1.62362       2652
   5.45000     16.20202   19.66093    1.68591       2625
   5.46000     16.17236   20.33188    1.18780       2731
   5.47000     16.14282   20.22413    1.40567       2694
   5.48000     16.11339   19.93428    1.41667       2691
   5.49000     16.08406   20.32621    1.72405       2634
   5.50000     16.05484   19.90699    1.23221       2648
   5.51000     16.02572   20.33572    1.19415       2727
   5.52000     15.99671   20.55472    1.28972       2663
   5.53000     15.96781   20.06643    1.11826       2752
   5.54000     15.93901   20.84369    1.71334       2749
   5.55000     15.91031   20.25805    1.68817       2724
   5.56000     15.88172   20.67316    1.13459       2779
   5.57000     15.85323   20.79506    1.08255       2685
   5.58000     15.82484   20.19508    1.58180       2653
   5.59000     15.79655   21.05099    2.26999       2751
   5.60000     15.76836   20.78203    2.33816       2677
   5.61000     15.74028   20.97550    0.92881       2756
   5.62000     15.71229   21.07353    1.38057       2743
   5.63000     15.68441   20.84768    1.42180       2724
   5.64000     15.65662   21.44112    1.45552       2758
   5.65000     15.62893   20.76222    1.60184       2750
   5.66000     15.60134   20.94533    1.53579       2732
   5.67000     15.57385   21.14243    1.11585       2728
   5.68000     15.54645   21.00571    1.18921       2799
   5.69000     15.51915   21.55983    1.76625       2769
   5.70000     15.49195   21.16497    1.17222       2798
   5.71000     15.46484   21.36643    2.22760       2825
   5.72000     15.43783   21.52520    1.16737       2758
   5.73000     15.41091   21.31598    1.27845       2830
   5.74000     15.38408   21.80602    1.14610       2802
   5.75000     15.35735   21.25749    1.70196       2785
   5.76000     15.33071   21.83067    1.57961       2729
   5.77000     15.30416   21.88024    1.11803       2782
   5.78000     15.27771   21.54988    1.16189       2791
   5.79000     15.25134   22.22648    1.55616       2824
   5.80000     15.22507   21.80980    1.27632       2863
   5.81000     15.19889   21.80695    2.39362       2815
   5.82000     15.17279   21.95600    2.58754       2737
   5.83000     15.14679   21.71400    1.01574       2834
   5.84000     15.12088   22.29897    1.28316       2835
   5.85000     15.09505   21.96175    1.42357       2865
   5.86000     15.06931   22.05088    1.14792       2860
   5.87000     15.04367   22.22512    3.42941       2804
   5.88000     15.01810   22.17597    1.13019       2943
   5.89000     14.99263   22.51586    1.35285       2846
   5.90000     14.96724   22.25248    1.30671       2906
   5.91000     14.94194   22.18899    1.28108       2815
   5.92000     14.91672   22.47268    1.88587       2868
   5.93000     14.89159   22.46920    1.23316       2842
   5.94000     14.86654   22.85728    1.19805       2817
   5.95000     14.84158   22.48000    1.98697       2898
   5.96000     14.81670   22.52625    1.43331       2877
   5.97000     14.79190   22.89004    1.45352       2841
   5.98000     14.76719   22.50362    1.42898       2979
   5.99000     14.74256   22.71009    1.50732       2801
   6.00000     14.71801   22.76389    1.02110       2931
   6.01000     14.69354   22.60395    1.29430       2902
   6.02000     14.66916   22.96747    1.38499       2848
   6.03000     14.64485   22.87436    1.76480       2999
   6.04000     14.62063   22.96705    1.38496       2911
   6.05000     14.59648   22.97701    1.71738       2988
   6.06000     14.57242   22.81406    1.20745       2931
   6.07000     14.54843   23.21938    1.28600       2911
   6.08000     14.52453   23.05965    1.68180       2954
   6.09000     14.50070   23.19431    1.16263       2872
   6.10000     14.47695   23.27144    1.17689       2960
   6.11000     14.45328   23.12444    1.92704       2925
   6.12000     14.42969   23.43058    1.62073       2910
   6.13000     14.40617   23.39114    1.18446       3020
   6.14000     14.38273   23.32276    1.79406       2867
   6.15000     14.35936   23.21568    1.27413       2986
   6.16000     14.33608   23.23302    1.05387       2929
   6.17000     14.31286   23.52568    1.99542       2941
   6.18000     14.28973   23.46187    1.57112       3084
   6.19000     14.26666   23.48826    1.29495       2910
   6.20000     14.24367   23.65293    1.26793       3048
   6.21000     14.22076   23.43956    1.65743       2992
   6.22000     14.19792   23.77953    1.39638       2953
   6.23000     14.17515   23.66731    1.16178       3137
   6.24000     14.15246   23.52957    1.43462       2927
   6.25000     14.12984   23.75052    1.23141       3051
   6.26000     14.10729   23.72160    1.48843       2962
   6.27000     14.08481   23.94548    1.83116       2902
   6.28000     14.06240   23.94746    1.32837       3103
   6.29000     14.04007   23.77059    1.33299       2911
   6.30000     14.01781   24.01912    1.53453       3115
   6.31000     13.99561   23.78907    1.20000       3044
   6.32000     13.97349   23.81810    1.41334       2893
   6.33000     13.95144   23.95928    1.39972       3166
   6.34000     13.92946   23.84713    1.53295       2916
   6.35000     13.90754   24.18334    1.13749       3099
   6.36000     13.88570   24.01023    1.44525       3134
   6.37000     13.86392   24.06282    1.34097       2981
   6.38000     13.84221   24.16644    1.47072       3196
   6.39000     13.82057   23.99690    1.30526       3049
   6.40000     13.79900   24.40533    1.65294       3090
   6.41000     13.77750   24.19535    1.41593       3068
   6.42000     13.75606   24.15150    1.32749       2958
   6.43000     13.73469   24.47951    1.56714       3144
   6.44000     13.71338   24.12002    1.38566       3006
   6.45000     13.69214   24.49979    1.24539       3150
   6.46000     13.67097   24.46622    1.25509       3116
   6.47000     13.64986   24.31717    1.48264       3012
   6.48000     13.62882   24.44673    1.48778       3144
   6.49000     13.60784   24.27098    1.33405       2995
   6.50000     13.58693   24.56546    1.37325       3171
   6.51000     13.56608   24.55831    1.32602       3180
   6.52000     13.54530   24.46074    1.36314       2951
   6.53000     13.52458   24.62435    1.55428       3341
   6.54000     13.50392   24.50021    1.73243       3070
   6.55000     13.48333   24.82560    1.57962       3079
   6.56000     13.46279   24.74219    1.12118       3307
   6.57000     13.44233   24.66184    1.40982       3003
   6.58000     13.42192   24.69794    1.38066       3219
   6.59000     13.40157   24.69627    1.21522       3153
   6.60000     13.38129   24.92767    1.46633       3077
   6.61000     13.36107   24.96494    1.16022       3180
   6.62000     13.34091   24.80348    1.31274       2994
   6.63000     13.32081   25.08794    1.89647       3282
   6.64000     13.30077   24.79033    1.66008       3132
   6.65000     13.28079   24.88755    1.42506       3158
   6.66000     13.26087   25.00673    1.21158       3263
   6.67000     13.24101   24.88719    1.28346       3033
   6.68000     13.22121   25.19996    1.10937       3322
   6.69000     13.20147   25.09897    2.05619       3112
   6.70000     13.18179   25.12894    1.97432       3229
   6.71000     13.16217   25.24853    1.26559       3347
   6.72000     13.14261   25.06815    1.30855       3057
   6.73000     13.12310   25.37222    1.39669       3395
   6.74000     13.10365   25.22658    1.26768       3211
   6.75000     13.08426   25.26907    1.24643       3060
   6.76000     13.06493   25.43887    3.43018       3275
   6.77000     13.04565   25.32247    1.15461       3055
   6.78000     13.02643   25.48785    1.43608       3350
   6.79000     13.00727   25.38662    1.29214       3315
   6.80000     12.98817   25.51187    2.10418       3147
   6.81000     12.96912   25.48602    1.17309       3273
   6.82000     12.95012   25.35858    1.23007       3086
   6.83000     12.93118   25.66429    1.35451       3320
   6.84000     12.91230   25.53893    1.21339       3276
   6.85000     12.89347   25.58740    1.46996       3234
   6.86000     12.87470   25.74377    1.75571       3360
   6.87000     12.85598   25.56747    1.58869       3214
   6.88000     12.83732   25.82370    1.25857       3353
   6.89000     12.81871   25.76757    1.67378       3274
   6.90000     12.80015   25.78547    1.11899       3243
   6.91000     12.78165   25.75766    1.27833       3388
   6.92000     12.76320   25.71818    1.61689       3197
   6.93000     12.74481   25.90942    1.64194       3284
   6.94000     12.72647   25.88048    1.21866       3295
   6.95000     12.70818   25.92164    1.30261       3210
   6.96000     12.68994   25.98648    1.37728       3416
   6.97000     12.67176   25.81463    1.39794       3202
   6.98000     12.65363   25.93224    1.31482       3304
   6.99000     12.63555   25.89769    1.38429       3355
   7.00000     12.61752   25.97124    1.52772       3217
   7.01000     12.59954   26.00505    1.25262       3479
   7.02000     12.58161   25.93815    1.59941       3280
   7.03000     12.56374   26.08824    1.61482       3359
   7.04000     12.54592   26.06785    1.28897       3401
   7.05000     12.52814   26.09526    1.32139       3282
   7.06000     12.51042   26.16582    1.40062       3495
   7.07000     12.49275   25.99978    1.12407       3372
   7.08000     12.47512   26.01537    1.43646       3294
   7.09000     12.45755   26.14459    1.77074       3340
   7.10000     12.44003   26.19470    1.29052       3249
   7.11000     12.42255   26.17124    1.17512       3435
   7.12000     12.40513   26.08905    1.54538       3357
   7.13000     12.38775   26.14555    1.31056       3365
   7.14000     12.37043   26.06623    1.40540       3385
   7.15000     12.35315   26.16389    1.50060       3317
   7.16000     12.33592   26.12167    1.31766       3424
   7.17000     12.31873   26.16059    1.45787       3391
   7.18000     12.30160   26.13172    1.16865       3376
   7.19000     12.28451   26.23052    1.44176       3494
   7.20000     12.26747   26.28761    1.34499       3394
   7.21000     12.25048   26.15641    1.36535       3470
   7.22000     12.23354   26.18032    2.74444       3401
   7.23000     12.21664   26.26605    1.15630       3473
   7.24000     12.19979   26.19531    1.38640       3469
   7.25000     12.18298   26.25250    1.24170       3352
   7.26000     12.16622   26.24458    1.40283       3394
   7.27000     12.14951   26.30120    1.25244       3431
   7.28000     12.13284   26.30874    1.44171       3393
   7.29000     12.11622   26.31958    1.28122       3511
   7.30000     12.09965   26.28135    1.53537       3395
   7.31000     12.08312   26.03042    1.41797       3478
   7.32000     12.06663   26.18103    1.18395       3509
   7.33000     12.05019   26.39471    1.08943       3406
   7.34000     12.03380   26.18081    1.35741       3615
   7.35000     12.01745   26.45615    1.54823       3550
   7.36000     12.00114   26.24090    1.14307       3531
   7.37000     11.98488   26.42306    1.56517       3596
   7.38000     11.96867   26.55318    1.81091       3591
   7.39000     11.95249   26.35034    1.33774       3602
   7.40000     11.93636   26.60992    1.12447       3643
   7.41000     11.92028   26.35728    1.30809       3494
   7.42000     11.90423   26.65280    1.37451       3514
   7.43000     11.88823   26.85702    1.47620       3623
   7.44000     11.87228   26.45652    1.30819       3598
   7.45000     11.85636   26.81928    1.23185       3643
   7.46000     11.84049   26.64449    1.57277       3621
   7.47000     11.82466   26.50339    1.32517       3524
   7.48000     11.80888   26.93555    0.98751       3665
   7.49000     11.79314   26.48013    1.36561       3701
   7.50000     11.77743   26.89268    1.19083       3744
   7.51000     11.76177   26.78962    1.74017       3707
   7.52000     11.74616   26.73844    1.36272       3760
   7.53000     11.73058   27.20103    1.37386       3762
   7.54000     11.71504   26.74755    1.25394       3758
   7.55000     11.69955   27.13412    1.51213       3810
   7.56000     11.68410   27.13121    1.04817       3806
   7.57000     11.66868   26.91295    1.36806       3821
   7.58000     11.65331   27.33864    1.55273       3793
   7.59000     11.63798   27.05997    1.60289       3722
   7.60000     11.62269   27.22374    1.04322       3837
   7.61000     11.60744   27.37332    1.19353       3810
   7.62000     11.59223   27.22708    1.42124       3746
   7.63000     11.57706   27.50229    1.49372       3773
   7.64000     11.56193   27.20900    1.14469       3867
   7.65000     11.54684   27.34046    1.19437       3885
   7.66000     11.53178   27.49962    1.19677       3883
   7.67000     11.51677   27.25783    1.52138       3839
   7.68000     11.50180   27.59279    1.25422       3915
   7.69000     11.48686   27.42440    1.39950       3871
   7.70000     11.47197   27.54358    1.15877       3944
   7.71000     11.45711   27.58821    1.71095       3952
   7.72000     11.44229   27.31577    1.21314       3898
   7.73000     11.42751   27.77531    1.32263       4037
   7.74000     11.41277   27.48155    1.28977       3945
   7.75000     11.39807   27.60463    1.51959       3864
   7.76000     11.38340   27.85500    1.40154       3876
   7.77000     11.36877   27.35585    1.05527       3923
   7.78000     11.35418   27.84426    1.15418       4127
   7.79000     11.33963   27.75049    1.54408       3939
   7.80000     11.32512   27.54300    1.22808       3910
   7.81000     11.31064   27.88707    1.19455       3983
   7.82000     11.29620   27.42601    1.51204       3918
   7.83000     11.28179   27.87221    1.18311       4023
   7.84000     11.26742   27.78498    1.19678       4085
   7.85000     11.25309   27.55262    1.27635       4028
   7.86000     11.23880   27.87991    1.50318       4088
   7.87000     11.22454   27.61922    1.79029       4025
   7.88000     11.21032   27.81243    1.21038       4206
   7.89000     11.19613   27.87923    1.27650       4101
   7.90000     11.18198   27.72182    1.36410       4009
   7.91000     11.16787   27.87264    1.27888       4096
   7.92000     11.15379   27.72271    1.27875       4015
   7.93000     11.13975   27.94488    1.09948       4129
   7.94000     11.12574   27.87920    1.10722       4144
   7.95000     11.11177   27.82615    1.48950       4045
   7.96000     11.09783   28.00914    1.31890       4089
   7.97000     11.08393   27.74582    1.17457       4047
   7.98000     11.07006   27.98213    1.41512       4152
   7.99000     11.05623   27.97726    1.19404       4165
   8.00000     11.04243   27.79030    1.14025       4162
   8.01000     11.02867   28.12009    1.17065       4234
   8.02000     11.01494   27.86626    1.20476       4201
   8.03000     11.00124   28.09177    2.48298       4169
   8.04000     10.98758   28.13372    1.37442       4247
   8.05000     10.97396   27.89315    1.53315       4191
   8.06000     10.96036   28.28816    1.01223       4268
   8.07000     10.94680   27.99298    1.20129       4249
   8.08000     10.93328   28.10511    1.27883       4200
   8.09000     10.91979   28.31529    1.42470       4163
   8.10000     10.90633   27.99251    1.29395       4220
   8.11000     10.89290   28.35755    1.30251       4281
   8.12000     10.87951   28.31053    1.23089       4132
   8.13000     10.86615   28.21645    1.33609       4228
   8.14000     10.85282   28.51138    1.01956       4300
   8.15000     10.83953   28.21275    1.23602       4293
   8.16000     10.82627   28.46497    1.19436       4338
   8.17000     10.81304   28.41170    1.20928       4222
   8.18000     10.79984   28.36579    1.41829       4360
   8.19000     10.78668   28.63030    1.67546       4362
   8.20000     10.77355   28.45276    1.54534       4346
   8.21000     10.76045   28.52013    1.07110       4401
   8.22000     10.74738   28.59972    1.28287       4401
   8.23000     10.73434   28.53615    1.03240       4384
   8.24000     10.72134   28.74702    1.49449       4353
   8.25000     10.70836   28.58785    1.37703       4272
   8.26000     10.69542   28.67750    1.20647       4403
   8.27000     10.68251   28.78561    1.36304       4378
   8.28000     10.66963   28.69907    1.21931       4428
   8.29000     10.65678   28.77114    0.96441       4374
   8.30000     10.64397   28.67814    1.06435       4434
   8.31000     10.63118   28.85223    1.50403       4383
   8.32000     10.61843   28.86884    1.14114       4506
   8.33000     10.60570   28.80431    1.39886       4553
   8.34000     10.59301   28.93390    1.43069       4443
   8.35000     10.58034   28.86519    1.26949       4473
   8.36000     10.56771   28.89114    1.19246       4570
   8.37000     10.55511   29.05734    1.30735       4496
   8.38000     10.54253   28.91660    1.14572       4613
   8.39000     10.52999   29.01909    1.26529       4568
   8.40000     10.51748   28.95034    1.55190       4555
   8.41000     10.50499   29.04389    1.21439       4506
   8.42000     10.49254   29.18392    1.27248       4483
   8.43000     10.48011   29.00160    0.99358       4619
   8.44000     10.46772   29.11414    1.16643       4613
   8.45000     10.45535   29.12782    1.38390       4444
   8.46000     10.44302   29.08149    1.19524       4654
   8.47000     10.43071   29.08949    1.08185       4583
   8.48000     10.41843   29.07261    1.12654       4708
   8.49000     10.40618   29.18838    1.47801       4564
   8.50000     10.39396   29.18766    1.70226       4622
   8.51000     10.38177   29.21650    1.00927       4794
   8.52000     10.36961   29.20807    1.27353       4621
   8.53000     10.35748   29.20145    1.35418       4760
   8.54000     10.34537   29.21414    1.34185       4771
   8.55000     10.33329   29.26374    1.52755       4606
   8.56000     10.32124   29.26534    1.19675       4908
   8.57000     10.30922   29.29671    1.22496       4595
   8.58000     10.29723   29.33669    1.09407       4689
   8.59000     10.28526   29.31869    1.14909       4764
   8.60000     10.27333   29.32811    1.15212       4650
   8.61000     10.26142   29.33888    1.20889       4827
   8.62000     10.24954   29.30247    1.47624       4714
   8.63000     10.23768   29.28655    1.05405       4777
   8.64000     10.22586   29.35648    1.04778       4865
   8.65000     10.21406   29.37263    1.45238       4678
   8.66000     10.20228   29.31288    1.11917       4924
   8.67000     10.19054   29.43224    1.15443       4891
   8.68000     10.17882   29.36514    1.41942       4835
   8.69000     10.16713   29.45531    1.30558       4942
   8.70000     10.15547   29.41856    1.34137       4841
   8.71000     10.14383   29.44672    1.32220       4963
   8.72000     10.13222   29.52798    1.17271       4929
   8.73000     10.12063   29.48145    1.08449       4895
   8.74000     10.10908   29.49642    1.21745       4901
   8.75000     10.09755   29.50183    1.02650       4843
   8.76000     10.08604   29.51968    1.30206       5064
   8.77000     10.07456   29.52210    1.17433       4829
   8.78000     10.06311   29.55618    1.39484       4861
   8.79000     10.05169   29.55113    1.02946       4964
   8.80000     10.04029   29.51431    1.16848       4785
   8.81000     10.02891   29.51635    1.16583       5189
   8.82000     10.01756   29.55919    1.15674       5073
   8.83000     10.00624   29.57447    1.14086       4794
   8.84000      9.99494   29.54145    1.29176       5295
   8.85000      9.98367   29.60095    1.49127       4993
   8.86000      9.97243   29.60734    1.32408       5077
   8.87000      9.96121   29.63612    1.25572       5131
   8.88000      9.95001   29.62128    1.11245       4884
   8.89000      9.93884   29.61163    1.10356       5355
   8.90000      9.92770   29.74615    1.10934       5057
   8.91000      9.91658   29.53051    1.48773       4909
   8.92000      9.90548   29.67194    1.29376       5272
   8.93000      9.89441   29.73469    1.02473       4869
   8.94000      9.88337   29.76457    1.14991       5084
   8.95000      9.87235   29.74202    1.00604       5191
   8.96000      9.86135   29.61432    1.16336       5054
   8.97000      9.85038   29.68517    1.08758       5274
   8.98000      9.83943   29.78143    1.40547       5081
   8.99000      9.82851   29.67666    1.20753       5238
   9.00000      9.81761   29.84726    1.18726       5269
   9.01000      9.80674   29.72432    1.37843       5069
   9.02000      9.79589   29.78587    1.21803       5317
   9.03000      9.78506   29.84681    1.16800       5251
   9.04000      9.77426   29.73291    1.42887       5282
   9.05000      9.76348   29.87882    0.99541       5318
   9.06000      9.75273   29.85024    1.25581       5197
   9.07000      9.74200   29.89447    1.37893       5241
   9.08000      9.73129   29.98212    1.34353       5164
   9.09000      9.72061   29.85986    0.99312       5282
   9.10000      9.70995   29.92074    1.03175       5260
   9.11000      9.69931   30.01737    1.07756       5146
   9.12000      9.68870   29.95144    1.07312       5375
   9.13000      9.67811   30.00433    1.43530       5294
   9.14000      9.66755   29.98747    1.10311       5259
   9.15000      9.65700   30.02552    1.46684       5363
   9.16000      9.64648   30.14019    1.11098       5330
   9.17000      9.63598   29.99534    1.19221       5363
   9.18000      9.62551   30.08913    1.11825       5442
   9.19000      9.61506   30.07408    1.29659       5321
   9.20000      9.60463   30.05349    1.17970       5493
   9.21000      9.59422   30.24029    1.21058       5416
   9.22000      9.58384   30.10833    1.13074       5411
   9.23000      9.57348   30.23366    1.32329       5434
   9.24000      9.56314   30.22901    1.10528       5253
   9.25000      9.55283   30.14800    0.99995       5465
   9.26000      9.54253   30.21469    1.07635       5355
   9.27000      9.53226   30.25165    1.37936       5361
   9.28000      9.52201   30.28190    1.07466       5469
   9.29000      9.51178   30.31381    1.22637       5389
   9.30000      9.50158   30.16152    1.00819       5477
   9.31000      9.49139   30.33920    1.30680       5467
   9.32000      9.48123   30.32213    1.07071       5517
   9.33000      9.47109   30.26973    1.25797       5540
   9.34000      9.46098   30.34377    1.12772       5533
   9.35000      9.45088   30.25772    1.18864       5565
   9.36000      9.44080   30.36334    1.38589       5467
   9.37000      9.43075   30.36838    1.35812       5600
   9.38000      9.42072   30.26265    1.10064       5662
   9.39000      9.41071   30.42464    1.25045       5479
   9.40000      9.40072   30.40424    1.09145       5467
   9.41000      9.39075   30.34157    0.96093       5583
   9.42000      9.38081   30.38694    1.10225       5520
   9.43000      9.37088   30.26161    1.32072       5586
   9.44000      9.36098   30.39289    0.98816       5531
   9.45000      9.35109   30.32288    1.12850       5574
   9.46000      9.34123   30.36241    1.14759       5647
   9.47000      9.33139   30.42486    1.02796       5591
   9.48000      9.32157   30.30642    1.27840       5646
   9.49000      9.31177   30.40452    1.27800       5706
   9.50000      9.30199   30.41131    1.27045       5650
   9.51000      9.29223   30.31379    1.38797       5752
   9.52000      9.28249   30.44128    1.04783       5685
   9.53000      9.27277   30.33334    1.18522       5689
   9.54000      9.26308   30.47126    1.18609       5814
   9.55000      9.25340   30.48287    1.14400       5689
   9.56000      9.24374   30.44383    1.06771       5664
   9.57000      9.23411   30.51686    1.17373       5711
   9.58000      9.22449   30.35472    1.18156       5663
   9.59000      9.21489   30.40121    1.20930       5712
   9.60000      9.20532   30.56334    1.06928       5734
   9.61000      9.19576   30.38665    0.96968       5698
   9.62000      9.18622   30.55456    1.17955       5869
   9.63000      9.17671   30.56163    1.06145       5678
   9.64000      9.16721   30.44033    1.23963       5752
   9.65000      9.15773   30.60584    1.16262       5896
   9.66000      9.14827   30.43195    1.17133       5802
   9.67000      9.13884   30.62126    1.11442       5957
   9.68000      9.12942   30.60780    1.34874       5850
   9.69000      9.12002   30.52822    1.12224       5788
   9.70000      9.11064   30.70496    1.07292       6038
   9.71000      9.10128   30.66298    1.21491       5820
   9.72000      9.09194   30.70695    1.38862       5795
   9.73000      9.08262   30.78755    1.08512       5891
   9.74000      9.07331   30.54551    1.09441       5751
   9.75000      9.06403   30.70064    0.95940       5986
   9.76000      9.05477   30.80515    1.12111       5835
   9.77000      9.04552   30.63982    0.98076       5818
   9.78000      9.03629   30.87280    1.18392       5986
   9.79000      9.02709   30.64619    1.03191       5864
   9.80000      9.01790   30.79280    1.26451       6041
   9.81000      9.00873   30.76522    1.18856       6025
   9.82000      8.99958   30.72567    1.11971       5968
   9.83000      8.99044   30.87200    1.26245       6127
   9.84000      8.98133   30.77645    1.22325       5989
   9.85000      8.97223   30.82235    1.07115       6022
   9.86000      8.96316   30.93351    1.43760       6043
   9.87000      8.95410   30.74814    1.16718       5973
   9.88000      8.94506   31.00707    0.96241       6178
   9.89000      8.93603   30.88376    1.14072       5993
   9.90000      8.92703   30.86236    1.08439       6014
   9.91000      8.91804   30.92258    1.03075       5989
   9.92000      8.90908   30.79046    1.00481       6003
   9.93000      8.90013   31.02579    0.98358       6048
   9.94000      8.89120   30.90916    1.14873       6089
   9.95000      8.88228   30.88870    1.15760       6059
   9.96000      8.87339   30.97078    1.16478       6176
   9.97000      8.86451   30.86752    1.25598       6123
   9.98000      8.85565   30.94398    0.95953       6199
   9.99000      8.84681   30.94811    1.29627       6152
  10.00000      8.83798   30.85243    1.06897       6171
  10.01000      8.82918   30.99504    1.37114       6177
  10.02000      8.82039   30.92824    1.05772       6217
  10.03000      8.81162   30.96494    1.39743       6229
  10.04000      8.80286   31.01532    1.10069       6268
  10.05000      8.79413   30.94505    1.09682       6211
  10.06000      8.78541   31.04069    1.15682       6116
  10.07000      8.77670   30.87092    1.02336       6116
  10.08000      8.76802   30.94066    1.03423       6163
  10.09000      8.75935   31.11085    1.06772       6196
  10.10000      8.75070   30.93565    1.01826       6263
  10.11000      8.74207   30.97859    1.04488       6240
  10.12000      8.73345   30.95605    1.33090       6270
  10.13000      8.72485   30.90758    0.91985       6337
  10.14000      8.71627   31.05215    1.13843       6321
  10.15000      8.70771   30.92639    1.52179       6261
  10.16000      8.69916   31.00453    0.99704       6378
  10.17000      8.69063   31.04653    1.41267       6283
  10.18000      8.68211   30.99082    1.17386       6472
  10.19000      8.67362   31.05820    1.16070       6345
  10.20000      8.66513   31.00701    1.14293       6371
  10.21000      8.65667   31.05811    0.97342       6378
  10.22000      8.64822   31.13203    1.06971       6220
  10.23000      8.63979   30.98468    1.03455       6371
  10.24000      8.63138   31.05519    1.16140       6340
  10.25000      8.62298   31.08034    0.88874       6292
  10.26000      8.61460   31.13428    1.13535       6456
  10.27000      8.60623   31.14143    1.07512       6371
  10.28000      8.59788   31.07288    1.10833       6431
  10.29000      8.58955   31.16605    1.09371       6455
  10.30000      8.58123   31.15002    1.13442       6358
  10.31000      8.57293   31.13105    1.19735       6622
  10.32000      8.56464   31.19502    1.19981       6469
  10.33000      8.55638   31.20546    1.08512       6511
  10.34000      8.54812   31.30238    1.14837       6602
  10.35000      8.53989   31.22883    1.32321       6327
  10.36000      8.53167   31.23882    1.02991       6695
  10.37000      8.52346   31.35346    1.16444       6370
  10.38000      8.51527   31.30691    1.15477       6565
  10.39000      8.50710   31.32442    0.93641       6550
  10.40000      8.49894   31.31532    1.06599       6384
  10.41000      8.49080   31.45001    0.98667       6577
  10.42000      8.48267   31.49603    0.98233       6487
  10.43000      8.47456   31.38167    1.11580       6380
  10.44000      8.46647   31.41711    1.02800       6772
  10.45000      8.45839   31.46112    1.17494       6475
  10.46000      8.45032   31.44338    1.12012       6627
  10.47000      8.44228   31.55279    1.09587       6824
  10.48000      8.43424   31.50436    1.12731       6385
  10.49000      8.42623   31.55063    1.24230       6911
  10.50000      8.41822   31.64254    1.09177       6616
  10.51000      8.41024   31.57231    1.27002       6535
  10.52000      8.40226   31.61665    1.17992       6810
  10.53000      8.39431   31.64975    1.08878       6548
  10.54000      8.38636   31.72433    1.01443       6753
  10.55000      8.37844   31.71631    1.06135       6739
  10.56000      8.37053   31.62825    1.09717       6312
  10.57000      8.36263   31.75263    0.90574       6954
  10.58000      8.35475   31.78051    1.00398       6600
  10.59000      8.34688   31.62621    0.99074       6607
  10.60000      8.33903   31.74364    1.24797       6835
  10.61000      8.33119   31.67532    1.02714       6569
  10.62000      8.32337   31.67810    1.07959       7126
  10.63000      8.31556   31.90666    1.23729       6785
  10.64000      8.30777   31.67843    1.05771       6686
  10.65000      8.29999   31.77879    1.10841       6978
  10.66000      8.29223   31.85681    1.15557       6673
  10.67000      8.28448   31.76637    1.19049       6903
  10.68000      8.27674   31.94719    1.19060       6950
  10.69000      8.26902   31.75912    1.13425       6674
  10.70000      8.26132   31.85210    1.03396       7090
  10.71000      8.25363   31.99100    0.98492       6777
  10.72000      8.24595   31.75571    1.00370       6727
  10.73000      8.23829   31.99514    1.00675       6943
  10.74000      8.23064   31.95986    0.95033       6570
  10.75000      8.22300   31.92821    0.98486       6993
  10.76000      8.21539   32.05954    1.17536       6891
  10.77000      8.20778   31.88006    1.05048       6830
  10.78000      8.20019   31.97307    1.18257       7087
  10.79000      8.19261   32.03372    1.06191       6874
  10.80000      8.18505   31.92991    1.01225       7022
  10.81000      8.17750   32.12273    1.19219       6997
  10.82000      8.16996   31.90153    1.10865       6817
  10.83000      8.16244   31.97763    1.26601       7160
  10.84000      8.15493   32.08710    1.00469       6934
  10.85000      8.14744   31.94950    1.45677       7002
  10.86000      8.13996   32.09931    0.96346       7064
  10.87000      8.13249   32.04867    1.19521       6947
  10.88000      8.12504   31.92443    0.94635       6956
  10.89000      8.11760   32.10765    0.91924       6860
  10.90000      8.11018   32.13943    1.08158       6926
  10.91000      8.10277   32.17713    0.94111       7163
  10.92000      8.09537   32.11978    1.17363       6963
  10.93000      8.08799   32.08594    1.03075       6987
  10.94000      8.08062   32.12801    1.14018       7103
  10.95000      8.07326   32.09951    1.09907       7009
  10.96000      8.06591   32.14460    1.04236       7152
  10.97000      8.05858   32.06039    1.09262       7096
  10.98000      8.05127   32.09478    1.12700       7085
  10.99000      8.04396   32.17048    1.24752       7181
  11.00000      8.03667   32.12299    1.13008       7187
  11.01000      8.02940   32.07268    1.09050       7141
  11.02000      8.02213   32.14298    1.13928       7045
  11.03000      8.01488   32.14756    0.97017       7160
  11.04000      8.00764   32.09312    0.93946       7040
  11.05000      8.00042   32.06846    0.89739       7078
  11.06000      7.99321   32.11960    1.07304       7163
  11.07000      7.98601   32.15190    1.05715       7120
  11.08000      7.97883   32.09259    0.99707       7214
  11.09000      7.97165   32.06920    1.07255       7168
  11.10000      7.96449   32.08487    1.04483       7162
  11.11000      7.95735   32.07918    1.08200       7228
  11.12000      7.95021   32.08883    0.98747       7179
  11.13000      7.94309   32.09441    1.42396       7375
  11.14000      7.93599   32.09935    1.07840       7230
  11.15000      7.92889   32.13538    1.18052       7331
  11.16000      7.92181   32.11586    0.97590       7307
  11.17000      7.91474   32.10208    1.17298       7262
  11.18000      7.90768   32.12197    1.14140       7288
  11.19000      7.90064   32.18440    1.03983       7245
  11.20000      7.89361   32.10081    0.94619       7213
  11.21000      7.88659   32.16196    1.03319       7256
  11.22000      7.87958   32.17519    1.03899       7292
  11.23000      7.87259   32.19322    1.02214       7349
  11.24000      7.86560   32.19909    0.96342       7332
  11.25000      7.85864   32.15613    1.06714       7262
  11.26000      7.85168   32.16332    1.09169       7396
  11.27000      7.84473   32.19480    0.96373       7314
  11.28000      7.83780   32.24560    1.11524       7378
  11.29000      7.83088   32.25683    1.30497       7453
  11.30000      7.82398   32.24337    0.93785       7461
  11.31000      7.81708   32.28616    1.28836       7487
  11.32000      7.81020   32.32447    1.11730       7454
  11.33000      7.80333   32.28574    1.05642       7423
  11.34000      7.79647   32.33386    1.08751       7456
  11.35000      7.78962   32.35213    1.04091       7277
  11.36000      7.78279   32.34878    1.26397       7463
  11.37000      7.77596   32.40043    0.89553       7421
  11.38000      7.76915   32.38404    0.83867       7406
  11.39000      7.76235   32.47234    0.92141       7564
  11.40000      7.75557   32.40520    1.13790       7481
  11.41000      7.74879   32.43117    1.00420       7429
  11.42000      7.74203   32.39789    1.11386       7501
  11.43000      7.73528   32.41062    1.06623       7476
  11.44000      7.72854   32.49010    1.08300       7649
  11.45000      7.72181   32.49006    1.12707       7589
  11.46000      7.71510   32.49323    0.99288       7565
  11.47000      7.70839   32.50592    1.17834       7732
  11.48000      7.70170   32.55489    1.00514       7608
  11.49000      7.69502   32.53357    1.08566       7571
  11.50000      7.68835   32.52599    1.15943       7642
  11.51000      7.68169   32.60523    1.24126       7470
  11.52000      7.67505   32.53773    0.95865       7564
  11.53000      7.66841   32.61362    0.79688       7636
  11.54000      7.66179   32.59845    0.91618       7558
  11.55000      7.65518   32.65921    1.05352       7709
  11.56000      7.64858   32.65076    1.02284       7569
  11.57000      7.64199   32.58839    1.20286       7596
  11.58000      7.63542   32.62385    1.00298       7689
  11.59000      7.62885   32.62586    1.12038       7668
  11.60000      7.62230   32.60104    0.90981       7743
  11.61000      7.61575   32.63466    1.02283       7743
  11.62000      7.60922   32.63700    1.19895       7738
  11.63000      7.60270   32.65444    1.09643       7844
  11.64000      7.59619   32.66394    1.07052       7698
  11.65000      7.58969   32.64828    1.12849       7734
  11.66000      7.58321   32.67221    1.18437       7895
  11.67000      7.57673   32.72438    1.23335       7680
  11.68000      7.57027   32.65021    0.92833       7756
  11.69000      7.56381   32.69575    0.83616       7653
  11.70000      7.55737   32.70340    0.98204       7789
  11.71000      7.55094   32.80631    0.95787       7764
  11.72000      7.54452   32.73809    1.15602       7748
  11.73000      7.53811   32.69511    0.99259       7786
  11.74000      7.53171   32.77998    0.95792       7799
  11.75000      7.52532   32.76203    0.95213       7876
  11.76000      7.51895   32.71294    1.02934       7915
  11.77000      7.51258   32.77389    1.15513       7770
  11.78000      7.50623   32.76361    1.15120       7919
  11.79000      7.49988   32.81768    1.10566       7879
  11.80000      7.49355   32.79705    1.25956       7912
  11.81000      7.48723   32.74284    1.05953       7938
  11.82000      7.48092   32.86331    1.13053       7945
  11.83000      7.47461   32.85720    1.02529       7936
  11.84000      7.46832   32.76691    0.87699       7873
  11.85000      7.46204   32.87958    0.94522       7898
  11.86000      7.45577   32.83578    0.95751       7864
  11.87000      7.44952   32.93936    1.05167       7777
  11.88000      7.44327   32.91948    0.98675       7973
  11.89000      7.43703   32.84676    0.83485       7964
  11.90000      7.43080   32.92034    1.29124       7995
  11.91000      7.42459   32.97748    1.02014       8044
  11.92000      7.41838   32.86197    0.94707       7983
  11.93000      7.41218   32.98547    1.43960       8054
  11.94000      7.40600   32.98855    1.09597       8077
  11.95000      7.39982   32.95954    0.95949       7830
  11.96000      7.39366   33.01456    1.05461       8177
  11.97000      7.38750   32.96102    0.95469       8071
  11.98000      7.38136   33.06043    1.19765       8135
  11.99000      7.37523   33.10193    0.99851       8055
  12.00000      7.36910   32.97411    1.24364       7916
  12.01000      7.36299   33.14122    0.80880       8236
  12.02000      7.35689   33.08050    1.16521       8062
  12.03000      7.35079   33.13509    0.98440       7791
  12.04000      7.34471   33.18897    0.79933       8129
  12.05000      7.33864   33.04489    1.12291       8083
  12.06000      7.33258   33.23476    1.25616       8227
  12.07000      7.32652   33.17367    0.87390       8234
  12.08000      7.32048   33.11676    1.19267       8047
  12.09000      7.31445   33.26519    1.04414       8314
  12.10000      7.30842   33.17936    0.93696       8242
  12.11000      7.30241   33.25519    0.95562       8054
  12.12000      7.29641   33.25738    1.42853       8232
  12.13000      7.29042   33.18473    1.11111       8166
  12.14000      7.28443   33.36590    1.19469       8351
  12.15000      7.27846   33.31999    0.94319       8250
  12.16000      7.27250   33.28673    1.29178       8036
  12.17000      7.26654   33.34641    0.82748       8359
  12.18000      7.26060   33.28355    0.81839       8285
  12.19000      7.25467   33.40235    1.05999       8051
  12.20000      7.24874   33.37533    0.82769       8211
  12.21000      7.24283   33.31796    1.09490       8202
  12.22000      7.23692   33.45534    1.16689       8268
  12.23000      7.23103   33.36553    1.05723       8436
  12.24000      7.22514   33.40388    1.04952       8180
  12.25000      7.21927   33.44828    1.02687       8478
  12.26000      7.21340   33.37810    0.96556       8348
  12.27000      7.20755   33.50028    1.02222       8300
  12.28000      7.20170   33.45135    1.10286       8425
  12.29000      7.19586   33.42448    1.08615       8390
  12.30000      7.19003   33.55890    1.00772       8396
  12.31000      7.18422   33.52957    1.21545       8324
  12.32000      7.17841   33.52743    0.88692       8258
  12.33000      7.17261   33.55037    0.94219       8477
  12.34000      7.16682   33.48876    0.86496       8438
  12.35000      7.16104   33.59236    1.02030       8238
  12.36000      7.15527   33.60110    1.03156       8380
  12.37000      7.14950   33.52904    1.04170       8445
  12.38000      7.14375   33.62306    1.22044       8399
  12.39000      7.13801   33.55991    0.93150       8442
  12.40000      7.13227   33.66250    0.88863       8461
  12.41000      7.12655   33.62769    1.12468       8560
  12.42000      7.12083   33.55568    0.89394       8581
  12.43000      7.11513   33.67490    1.17312       8370
  12.44000      7.10943   33.67622    1.15103       8623
  12.45000      7.10374   33.62715    1.10565       8613
  12.46000      7.09806   33.72406    0.89875       8588
  12.47000      7.09239   33.68111    1.30905       8400
  12.48000      7.08673   33.78735    1.06210       8385
  12.49000      7.08108   33.73439    0.83099       8602
  12.50000      7.07544   33.69906    0.97525       8686
  12.51000      7.06981   33.76160    0.92576       8282
  12.52000      7.06418   33.77101    1.01731       8574
  12.53000      7.05857   33.75572    0.97041       8673
  12.54000      7.05296   33.80674    0.92387       8500
  12.55000      7.04736   33.76197    0.89312       8725
  12.56000      7.04177   33.86975    1.15227       8589
  12.57000      7.03619   33.77187    1.07226       8636
  12.58000      7.03062   33.82439    1.15407       8646
  12.59000      7.02506   33.85604    1.13422       8630
  12.60000      7.01951   33.81065    1.12702       8688
  12.61000      7.01396   33.89546    0.93757       8891
  12.62000      7.00843   33.85171    0.98297       8627
  12.63000      7.00290   33.87803    1.00870       8616
  12.64000      6.99739   33.98292    1.03792       8733
  12.65000      6.99188   33.85696    0.90942       8614
  12.66000      6.98638   33.94440    0.94509       8810
  12.67000      6.98088   34.00953    0.85805       8553
  12.68000      6.97540   33.92259    0.98752       8549
  12.69000      6.96993   33.95841    1.04155       8941
  12.70000      6.96446   33.93527    0.93652       8642
  12.71000      6.95900   33.98490    1.15619       8906
  12.72000      6.95356   33.99580    0.94762       8820
  12.73000      6.94812   33.93790    1.11407       8600
  12.74000      6.94268   34.02675    1.13486       9058
  12.75000      6.93726   34.00528    0.87222       8671
  12.76000      6.93185   34.02977    1.08815       8766
  12.77000      6.92644   34.02440    0.88442       9087
  12.78000      6.92104   34.00954    1.11164       8730
  12.79000      6.91566   34.04273    1.54262       8844
  12.80000      6.91028   34.09961    0.93750       8781
  12.81000      6.90490   34.00517    1.00058       8749
  12.82000      6.89954   34.09024    0.83196       9099
  12.83000      6.89418   34.12011    0.93984       8735
  12.84000      6.88884   34.04703    0.93358       8707
  12.85000      6.88350   34.07708    1.01373       8933
  12.86000      6.87817   34.14144    0.85300       8856
  12.87000      6.87285   34.05962    1.08799       9068
  12.88000      6.86753   34.13030    1.07500       8917
  12.89000      6.86223   34.10688    0.95556       8919
  12.90000      6.85693   34.08666    0.91592       9114
  12.91000      6.85164   34.18947    1.09606       8992
  12.92000      6.84636   34.10343    1.04306       8892
  12.93000      6.84109   34.18044    1.27738       9123
  12.94000      6.83582   34.15777    1.23337       8852
  12.95000      6.83057   34.18026    1.15419       8948
  12.96000      6.82532   34.25298    0.85552       9016
  12.97000      6.82008   34.20948    0.85047       9107
  12.98000      6.81485   34.21391    0.86514       9070
  12.99000      6.80963   34.26849    0.86902       8988
  13.00000      6.80441   34.23985    1.03615       8888
  13.01000      6.79920   34.20943    0.96260       9123
  13.02000      6.79400   34.21100    0.95585       9015
  13.03000      6.78881   34.27400    1.06742       9109
  13.04000      6.78363   34.27156    1.16459       9128
  13.05000      6.77845   34.28113    0.98715       9161
  13.06000      6.77328   34.27634    1.11501       9141
  13.07000      6.76812   34.34391    0.90441       9114
  13.08000      6.76297   34.39325    1.12719       9254
  13.09000      6.75783   34.31004    1.07219       9224
  13.10000      6.75269   34.34727    1.05547       9088
  13.11000      6.74756   34.44179    0.85048       9077
  13.12000      6.74244   34.40986    0.95143       9226
  13.13000      6.73733   34.47219    0.93305       9206
  13.14000      6.73222   34.44798    0.93445       9144
  13.15000      6.72713   34.52649    0.97267       9164
  13.16000      6.72204   34.51339    1.03452       9220
  13.17000      6.71696   34.43420    1.00072       9166
  13.18000      6.71188   34.54165    0.89787       9202
  13.19000      6.70682   34.57239    0.96146       9327
  13.20000      6.70176   34.53324    0.97209       9312
  13.21000      6.69671   34.59475    0.91902       9353
  13.22000      6.69166   34.60103    1.05877       9232
  13.23000      6.68663   34.63934    1.06244       9257
  13.24000      6.68160   34.71704    1.09511       9390
  13.25000      6.67658   34.60100    0.97439       9300
  13.26000      6.67157   34.67814    1.16176       9259
  13.27000      6.66656   34.78667    0.94052       9346
  13.28000      6.66157   34.64975    1.00656       9306
  13.29000      6.65658   34.78850    0.91867       9396
  13.30000      6.65159   34.75588    0.93560       9467
  13.31000      6.64662   34.83097    0.87599       9162
  13.32000      6.64165   34.90353    0.91915       9322
  13.33000      6.63669   34.75225    0.88385       9436
  13.34000      6.63174   34.91885    0.98964       9220
  13.35000      6.62679   34.90444    1.02527       9566
  13.36000      6.62186   34.85693    1.01818       9311
  13.37000      6.61692   34.97915    1.05658       9484
  13.38000      6.61200   34.87830    1.07739       9692
  13.39000      6.60709   34.93781    1.10208       9185
  13.40000      6.60218   35.01237    1.01326       9736
  13.41000      6.59728   34.91024    0.89484       9432
  13.42000      6.59238   35.03450    1.09483       9179
  13.43000      6.58750   35.05167    0.93881       9540
  13.44000      6.58262   34.97693    0.96934       9318
  13.45000      6.57775   35.08604    0.91356       9735
  13.46000      6.57288   35.03484    0.90399       9570
  13.47000      6.56803   35.07704    0.88696       9379
  13.48000      6.56318   35.09051    0.94426       9631
  13.49000      6.55833   35.05212    1.11403       9463
  13.50000      6.55350   35.07309    1.03650       9396
  13.51000      6.54867   35.08682    1.01883       9643
  13.52000      6.54385   35.08756    0.93642       9527
  13.53000      6.53903   35.12286    0.96200       9601
  13.54000      6.53423   35.10116    0.96358       9695
  13.55000      6.52943   35.09206    0.92540       9622
  13.56000      6.52463   35.16051    0.96997       9653
  13.57000      6.51985   35.10565    1.11125       9679
  13.58000      6.51507   35.10660    1.14141       9509
  13.59000      6.51030   35.20439    0.98246       9574
  13.60000      6.50553   35.13361    0.89997       9616
  13.61000      6.50078   35.14722    1.02666       9609
  13.62000      6.49603   35.16553    0.91470       9793
  13.63000      6.49128   35.19773    0.84067       9637
  13.64000      6.48655   35.20511    0.93392       9649
  13.65000      6.48182   35.12277    0.97752       9720
  13.66000      6.47709   35.15039    0.95561       9605
  13.67000      6.47238   35.18984    0.92798       9784
  13.68000      6.46767   35.11337    0.97462       9737
  13.69000      6.46297   35.17124    0.92237       9736
  13.70000      6.45827   35.19264    1.18905       9875
  13.71000      6.45358   35.15779    1.05148       9797
  13.72000      6.44890   35.16139    1.15798       9754
  13.73000      6.44423   35.20608    0.99938       9701
  13.74000      6.43956   35.17274    1.02004       9870
  13.75000      6.43490   35.20017    0.88612       9621
  13.76000      6.43025   35.21795    0.91762       9887
  13.77000      6.42560   35.21482    0.87600       9783
  13.78000      6.42096   35.20580    0.83681       9958
  13.79000      6.41632   35.24830    0.95686       9858
  13.80000      6.41170   35.21332    0.99558       9630
  13.81000      6.40708   35.22846    0.94354       9882
  13.82000      6.40246   35.21643    1.09837       9918
  13.83000      6.39786   35.24918    1.01292       9766
  13.84000      6.39326   35.24790    0.98176       9960
  13.85000      6.38866   35.27011    0.93531       9954
  13.86000      6.38408   35.25663    1.03162       9958
  13.87000      6.37949   35.29255    1.06751      10012
  13.88000      6.37492   35.26839    0.99357       9936
  13.89000      6.37035   35.31385    0.90787       9891
  13.90000      6.36579   35.31817    0.96338      10028
  13.91000      6.36124   35.31100    0.90127       9784
  13.92000      6.35669   35.38637    1.02280       9950
  13.93000      6.35215   35.36191    0.99306      10001
  13.94000      6.34762   35.40604    0.90019       9893
  13.95000      6.34309   35.42586    0.94747      10192
  13.96000      6.33857   35.36990    1.01765       9841
  13.97000      6.33405   35.45130    0.86338       9977
  13.98000      6.32954   35.37096    0.86219      10233
  13.99000      6.32504   35.42866    0.97440       9959
  14.00000      6.32055   35.48721    0.94877      10134
  14.01000      6.31606   35.41879    0.97821      10129
  14.02000      6.31158   35.51697    1.08731      10003
  14.03000      6.30710   35.54363    0.95889      10153
  14.04000      6.30263   35.53461    1.07238      10088
  14.05000      6.29817   35.57823    1.07566      10005
  14.06000      6.29371   35.54955    0.99442      10239
  14.07000      6.28926   35.60771    0.89695      10149
  14.08000      6.28481   35.64831    0.90141       9999
  14.09000      6.28038   35.61357    0.94145      10369
  14.10000      6.27595   35.67977    0.98168      10073
  14.11000      6.27152   35.73341    0.80837      10090
  14.12000      6.26710   35.64118    0.91358      10231
  14.13000      6.26269   35.76708    0.92412      10076
  14.14000      6.25828   35.69284    1.05946      10332
  14.15000      6.25388   35.72521    1.07181      10257
  14.16000      6.24949   35.80852    0.94926      10209
  14.17000      6.24510   35.72812    1.00335      10453
  14.18000      6.24072   35.78825    1.05580      10100
  14.19000      6.23634   35.85066    0.97465      10305
  14.20000      6.23197   35.76979    0.97570      10368
  14.21000      6.22761   35.87605    0.97426      10153
  14.22000      6.22325   35.89682    0.83822      10311
  14.23000      6.21890   35.93750    0.95134      10323
  14.24000      6.21456   36.09535    0.95087      10265
  14.25000      6.21022   35.87120    0.90502      10408
  14.26000      6.20589   36.05175    0.96421      10240
  14.27000      6.20156   36.08220    0.88268      10437
  14.28000      6.19724   35.93056    0.96722      10340
  14.29000      6.19292   36.02588    0.96943      10223
  14.30000      6.18862   36.10721    1.03887      10441
  14.31000      6.18431   36.03415    1.08401      10452
  14.32000      6.18002   36.16547    0.87406      10299
  14.33000      6.17573   36.09968    0.85373      10581
  14.34000      6.17144   36.14381    1.02435      10391
  14.35000      6.16717   36.28922    0.99732      10385
  14.36000      6.16289   36.09413    1.04325      10455
  14.37000      6.15863   36.19634    0.92508      10397
  14.38000      6.15437   36.35669    1.03623      10457
  14.39000      6.15011   36.21083    1.03460      10463
  14.40000      6.14586   36.33770    0.89053      10508
  14.41000      6.14162   36.35798    1.02184      10552
  14.42000      6.13738   36.33533    0.88360      10441
  14.43000      6.13315   36.50909    0.91617      10495
  14.44000      6.12893   36.33165    0.82233      10534
  14.45000      6.12471   36.40184    0.96363      10402
  14.46000      6.12050   36.53745    0.95362      10579
  14.47000      6.11629   36.39041    0.94914      10668
  14.48000      6.11209   36.49490    0.95774      10445
  14.49000      6.10789   36.57222    1.07799      10827
  14.50000      6.10370   36.47508    1.01871      10559
  14.51000      6.09952   36.60434    1.00598      10499
  14.52000      6.09534   36.59873    1.05917      10777
  14.53000      6.09117   36.54076    1.00920      10283
  14.54000      6.08700   36.79415    0.91416      10679
  14.55000      6.08284   36.60351    0.80785      10728
  14.56000      6.07868   36.71236    0.89516      10501
  14.57000      6.07454   36.82429    0.95527      10827
  14.58000      6.07039   36.74599    0.91951      10575
  14.59000      6.06625   36.80615    0.96063      10822
  14.60000      6.06212   36.84390    0.99981      10613
  14.61000      6.05799   36.72533    1.05885      10648
  14.62000      6.05387   36.90814    0.84606      10721
  14.63000      6.04976   36.84185    1.03178      10781
  14.64000      6.04565   36.82841    0.99536      10659
  14.65000      6.04154   37.00794    1.07056      10705
  14.66000      6.03744   36.89272    0.98494      10920
  14.67000      6.03335   36.98719    0.95247      10534
  14.68000      6.02926   37.06099    0.79068      10985
  14.69000      6.02518   36.93518    1.02558      10695
  14.70000      6.02111   37.04072    0.91160      10676
  14.71000      6.01704   37.07118    1.02424      11014
  14.72000      6.01297   36.98088    0.89692      10709
  14.73000      6.00891   37.18687    1.06162      10825
  14.74000      6.00486   37.10733    0.98025      10886
  14.75000      6.00081   37.06730    0.84838      10759
  14.76000      5.99676   37.25172    0.98786      10859
  14.77000      5.99273   37.03336    0.78688      10874
  14.78000      5.98869   37.16126    0.94912      10806
  14.79000      5.98467   37.26086    0.92776      11061
  14.80000      5.98065   37.08653    1.15056      10844
  14.81000      5.97663   37.19375    0.99298      10882
  14.82000      5.97262   37.25574    0.96387      10981
  14.83000      5.96862   37.15408    1.03446      10883
  14.84000      5.96462   37.31961    0.96071      10908
  14.85000      5.96062   37.19983    0.92424      10885
  14.86000      5.95663   37.22759    1.06933      10991
  14.87000      5.95265   37.41473    0.95435      10868
  14.88000      5.94867   37.21158    0.87321      11090
  14.89000      5.94470   37.40548    0.79069      10938
  14.90000      5.94073   37.42040    1.02263      10987
  14.91000      5.93677   37.29598    0.85994      11188
  14.92000      5.93281   37.38415    1.04820      10686
  14.93000      5.92886   37.36510    0.90784      11155
  14.94000      5.92492   37.37242    0.99598      11092
  14.95000      5.92098   37.49261    1.12891      10957
  14.96000      5.91704   37.35337    1.01029      11185
  14.97000      5.91311   37.38979    0.88153      11072
  14.98000      5.90919   37.52684    1.04646      10924
  14.99000      5.90527   37.38225    0.87457      11093
  15.00000      5.90135   37.52381    0.83079      11135
  15.01000      5.89744   37.59671    1.04355      10881
  15.02000      5.89354   37.42928    0.97623      11277
  15.03000      5.88964   37.59567    0.86047      11048
  15.04000      5.88575   37.52174    0.97731      11165
  15.05000      5.88186   37.62590    1.04597      11344
  15.06000      5.87798   37.68083    0.90777      10937
  15.07000      5.87410   37.58424    0.86224      11286
  15.08000      5.87022   37.62085    0.99002      11214
  15.09000      5.86636   37.66762    1.13110      10918
  15.10000      5.86249   37.68759    0.86100      11338
  15.11000      5.85864   37.74446    0.95077      11260
  15.12000      5.85478   37.73137    0.85010      11080
  15.13000      5.85094   37.73790    1.06526      11299
  15.14000      5.84710   37.82316    1.03752      11182
  15.15000      5.84326   37.74941    0.89626      11236
  15.16000      5.83943   37.78264    1.15994      11308
  15.17000      5.83560   37.93381    0.87325      11161
  15.18000      5.83178   37.79602    0.96817      11226
  15.19000      5.82796   37.88451    0.88415      11396
  15.20000      5.82415   37.94645    1.03934      11146
  15.21000      5.82034   37.95152    0.87622      11378
  15.22000      5.81654   37.99252    0.97674      11406
  15.23000      5.81274   37.97426    0.82906      11252
  15.24000      5.80895   37.97223    0.89576      11423
  15.25000      5.80517   38.03049    1.01316      11250
  15.26000      5.80138   38.02246    0.98206      11438
  15.27000      5.79761   38.06483    0.90400      11440
  15.28000      5.79384   38.11207    1.08981      11154
  15.29000      5.79007   38.08939    0.96998      11374
  15.30000      5.78631   38.12774    1.07971      11504
  15.31000      5.78255   38.22575    0.89018      11277
  15.32000      5.77880   38.17668    0.81227      11382
  15.33000      5.77505   38.25885    0.96403      11497
  15.34000      5.77131   38.31739    0.87653      11375
  15.35000      5.76757   38.25223    0.95156      11543
  15.36000      5.76384   38.35584    1.12520      11445
  15.37000      5.76011   38.35801    0.88302      11457
  15.38000      5.75639   38.32013    0.98942      11577
  15.39000      5.75267   38.38898    0.85457      11395
  15.40000      5.74896   38.38091    0.99099      11557
  15.41000      5.74525   38.40085    0.95942      11548
  15.42000      5.74155   38.50333    0.95515      11396
  15.43000      5.73785   38.42548    1.07402      11637
  15.44000      5.73415   38.46596    0.96987      11519
  15.45000      5.73047   38.56111    0.80475      11505
  15.46000      5.72678   38.49176    0.94531      11537
  15.47000      5.72310   38.59314    0.86427      11494
  15.48000      5.71943   38.66097    1.16620      11651
  15.49000      5.71576   38.61751    0.92819      11611
  15.50000      5.71209   38.66867    0.94090      11539
  15.51000      5.70843   38.69901    1.00289      11668
  15.52000      5.70478   38.68378    0.94239      11657
  15.53000      5.70113   38.78124    1.00066      11621
  15.54000      5.69748   38.71474    0.81636      11754
  15.55000      5.69384   38.71920    0.90388      11643
  15.56000      5.69020   38.83592    0.92050      11562
  15.57000      5.68657   38.77377    1.01027      11847
  15.58000      5.68294   38.81455    0.91487      11614
  15.59000      5.67932   38.90987    1.03183      11582
  15.60000      5.67570   38.86292    1.04882      11774
  15.61000      5.67209   38.86886    0.81100      11658
  15.62000      5.66848   38.97905    0.93851      11885
  15.63000      5.66487   38.94602    1.10689      11546
  15.64000      5.66127   39.02122    1.04663      11732
  15.65000      5.65768   39.01137    0.93202      11776
  15.66000      5.65409   38.97927    0.83851      11719
  15.67000      5.65050   39.16302    0.84997      11880
  15.68000      5.64692   39.10170    0.96262      11880
  15.69000      5.64335   39.09291    1.01858      11747
  15.70000      5.63977   39.23530    0.85802      11901
  15.71000      5.63621   39.14179    0.95610      11918
  15.72000      5.63264   39.20585    1.04336      11648
  15.73000      5.62909   39.26353    0.91859      11968
  15.74000      5.62553   39.21945    1.07989      11883
  15.75000      5.62198   39.26431    1.10309      11669
  15.76000      5.61844   39.35125    0.77248      11981
  15.77000      5.61490   39.29002    0.95348      11906
  15.78000      5.61136   39.44872    1.01451      11821
  15.79000      5.60783   39.43977    0.98909      11963
  15.80000      5.60430   39.41884    0.89015      11821
  15.81000      5.60078   39.59321    0.89159      11960
  15.82000      5.59726   39.48473    0.98131      12109
  15.83000      5.59375   39.56634    0.96561      11867
  15.84000      5.59024   39.67532    0.95527      11941
  15.85000      5.58674   39.56230    0.93509      12040
  15.86000      5.58324   39.63258    0.99299      12082
  15.87000      5.57974   39.73411    0.95119      11886
  15.88000      5.57625   39.68044    0.83598      12171
  15.89000      5.57276   39.77332    0.96238      11870
  15.90000      5.56928   39.77095    0.87141      12053
  15.91000      5.56580   39.76524    0.98193      12035
  15.92000      5.56233   39.90065    0.96631      11894
  15.93000      5.55886   39.86705    0.97411      12256
  15.94000      5.55540   39.90225    0.92003      12032
  15.95000      5.55193   40.04543    1.03570      11877
  15.96000      5.54848   39.98737    0.86199      12074
  15.97000      5.54503   39.99035    0.95650      12381
  15.98000      5.54158   40.13818    1.03844      11949
  15.99000      5.53814   40.08892    0.97546      12192
  16.00000      5.53470   40.10566    0.90682      12264
  16.01000      5.53126   40.21904    0.87084      12089
  16.02000      5.52783   40.12717    0.89817      12295
  16.03000      5.52441   40.21150    1.11313      12101
  16.04000      5.52099   40.27492    0.90374      12167
  16.05000      5.51757   40.23770    1.01133      12238
  16.06000      5.51415   40.32195    0.94361      12095
  16.07000      5.51075   40.34290    0.91950      12166
  16.08000      5.50734   40.34777    0.93985      12467
  16.09000      5.50394   40.50204    0.94808      11994
  16.10000      5.50054   40.41905    1.00236      12200
  16.11000      5.49715   40.47761    0.80907      12451
  16.12000      5.49377   40.60194    0.97224      12175
  16.13000      5.49038   40.47268    1.00836      12309
  16.14000      5.48700   40.63236    0.99849      12508
  16.15000      5.48363   40.67198    0.83387      12059
  16.16000      5.48026   40.58587    0.94514      12535
  16.17000      5.47689   40.65572    1.09126      12520
  16.18000      5.47353   40.73498    0.90056      12172
  16.19000      5.47017   40.66717    0.96690      12528
  16.20000      5.46682   40.76961    1.00216      12178
  16.21000      5.46347   40.78824    0.98665      12228
  16.22000      5.46012   40.73569    0.79935      12571
  16.23000      5.45678   40.96632    0.98153      12331
  16.24000      5.45344   40.74151    0.91329      12390
  16.25000      5.45011   40.88427    1.12318      12510
  16.26000      5.44678   41.02805    0.84312      12257
  16.27000      5.44345   40.89179    0.92554      12486
  16.28000      5.44013   40.93421    1.05586      12690
  16.29000      5.43681   41.09368    0.92096      12333
  16.30000      5.43350   41.01366    0.85223      12517
  16.31000      5.43019   41.04431    0.99812      12712
  16.32000      5.42689   41.13690    1.01364      12373
  16.33000      5.42359   41.02890    0.98078      12643
  16.34000      5.42029   41.11504    0.85582      12585
  16.35000      5.41700   41.17394    0.95650      12296
  16.36000      5.41371   41.07542    0.95862      12583
  16.37000      5.41042   41.22318    0.88616      12430
  16.38000      5.40714   41.14904    0.91039      12713
  16.39000      5.40387   41.14311    1.04774      12602
  16.40000      5.40059   41.31332    0.96026      12502
  16.41000      5.39733   41.19258    0.97801      12563
  16.42000      5.39406   41.23606    0.87460      12623
  16.43000      5.39080   41.37969    1.01228      12617
  16.44000      5.38754   41.23286    0.93735      12713
  16.45000      5.38429   41.36755    0.83507      12736
  16.46000      5.38104   41.45074    0.94746      12551
  16.47000      5.37780   41.30179    1.06007      12857
  16.48000      5.37456   41.36023    0.93115      12622
  16.49000      5.37132   41.48854    0.94390      12854
  16.50000      5.36809   41.32615    0.92362      12617
  16.51000      5.36486   41.46455    0.94068      12468
  16.52000      5.36163   41.45000    0.89623      12786
  16.53000      5.35841   41.41321    0.99567      12754
  16.54000      5.35520   41.57723    0.96405      12652
  16.55000      5.35198   41.46095    0.88820      12856
  16.56000      5.34877   41.49717    1.00943      12666
  16.57000      5.34557   41.69698    0.88979      12672
  16.58000      5.34237   41.54225    0.99647      12940
  16.59000      5.33917   41.55429    0.93457      12867
  16.60000      5.33597   41.77992    0.88533      12767
  16.61000      5.33278   41.68590    0.95184      12991
  16.62000      5.32960   41.70183    1.04287      12659
  16.63000      5.32642   41.80190    1.06694      12966
  16.64000      5.32324   41.69336    0.84440      13013
  16.65000      5.32006   41.75435    0.98416      12764
  16.66000      5.31689   41.84519    0.94907      12833
  16.67000      5.31373   41.74127    0.83852      12780
  16.68000      5.31056   41.84952    0.99868      12870
  16.69000      5.30740   41.93739    0.93448      12963
  16.70000      5.30425   41.83523    0.87788      12998
  16.71000      5.30110   42.08497    1.01535      12816
  16.72000      5.29795   41.91121    0.88812      12986
  16.73000      5.29480   41.98784    1.03461      12840
  16.74000      5.29166   42.16186    0.87894      13002
  16.75000      5.28853   42.00258    0.96335      13143
  16.76000      5.28539   42.17422    0.96375      12895
  16.77000      5.28226   42.23812    1.03297      12866
  16.78000      5.27914   42.13987    0.90734      13305
  16.79000      5.27602   42.19863    0.94882      12931
  16.80000      5.27290   42.31705    0.85233      13086
  16.81000      5.26978   42.23280    0.99406      13036
  16.82000      5.26667   42.31491    0.91729      12870
  16.83000      5.26357   42.40532    1.01339      13009
  16.84000      5.26046   42.33344    0.94214      13045
  16.85000      5.25736   42.45433    0.86497      13238
  16.86000      5.25427   42.46978    0.91657      12963
  16.87000      5.25118   42.45017    1.11595      13138
  16.88000      5.24809   42.61047    0.93407      12979
  16.89000      5.24500   42.51293    0.89466      13205
  16.90000      5.24192   42.55644    0.87657      13192
  16.91000      5.23885   42.68678    0.97904      13198
  16.92000      5.23577   42.69833    0.93962      13090
  16.93000      5.23270   42.61660    1.04756      13281
  16.94000      5.22963   42.81604    0.92598      13135
  16.95000      5.22657   42.67921    0.90930      13275
  16.96000      5.22351   42.73609    1.02896      13190
  16.97000      5.22046   42.91152    0.92979      13026
  16.98000      5.21741   42.75277    0.88627      13257
  16.99000      5.21436   42.84713    0.93345      13316
  17.00000      5.21131   42.95133    0.90449      13019
  17.01000      5.20827   42.90999    0.89318      13437
  17.02000      5.20523   42.98020    1.01475      13289
  17.03000      5.20220   43.08676    1.04409      13028
  17.04000      5.19917   43.01881    0.84940      13497
  17.05000      5.19614   43.08893    1.10123      13214
  17.06000      5.19312   43.15565    0.84087      13291
  17.07000      5.19010   43.12274    0.93327      13381
  17.08000      5.18708   43.27102    1.06365      13490
  17.09000      5.18407   43.16670    1.00333      13030
  17.10000      5.18106   43.22088    0.97378      13773
  17.11000      5.17806   43.36274    0.88606      13155
  17.12000      5.17505   43.27093    0.93234      13401
  17.13000      5.17206   43.31894    0.83631      13483
  17.14000      5.16906   43.45372    0.92184      13322
  17.15000      5.16607   43.37565    0.93179      13328
  17.16000      5.16308   43.43218    0.98506      13521
  17.17000      5.16010   43.60167    1.00426      13409
  17.18000      5.15712   43.47872    1.01004      13241
  17.19000      5.15414   43.56451    0.95798      13635
  17.20000      5.15116   43.69193    0.89186      13229
  17.21000      5.14819   43.55039    0.97872      13583
  17.22000      5.14523   43.72566    0.98068      13656
  17.23000      5.14226   43.79263    0.83723      13390
  17.24000      5.13930   43.70335    0.96197      13585
  17.25000      5.13635   43.82033    1.06031      13613
  17.26000      5.13339   43.82754    1.02960      13449
  17.27000      5.13044   43.78149    0.85502      13543
  17.28000      5.12750   43.91631    0.86177      13537
  17.29000      5.12455   43.90819    0.94805      13429
  17.30000      5.12161   43.86779    0.97077      13639
  17.31000      5.11868   44.01392    0.97809      13598
  17.32000      5.11574   43.94525    0.98142      13486
  17.33000      5.11281   44.00686    0.87387      13599
  17.34000      5.10989   44.07521    0.90631      13463
  17.35000      5.10697   44.06502    0.90004      13774
  17.36000      5.10405   44.02587    0.98941      13705
  17.37000      5.10113   44.13864    0.96410      13649
  17.38000      5.09822   44.13374    0.93479      13727
  17.39000      5.09531   44.07242    1.01537      13688
  17.40000      5.09240   44.20271    0.98253      13670
  17.41000      5.08950   44.09465    0.97747      13711
  17.42000      5.08660   44.13176    0.96696      13681
  17.43000      5.08371   44.23422    0.87545      13647
  17.44000      5.08081   44.14023    0.83959      13820
  17.45000      5.07792   44.17596    0.87602      13646
  17.46000      5.07504   44.29248    1.04254      13715
  17.47000      5.07216   44.19287    1.05823      13955
  17.48000      5.06928   44.25783    0.86547      13565
  17.49000      5.06640   44.34614    0.89067      13794
  17.50000      5.06353   44.28125    1.05312      13862
  17.51000      5.06066   44.33595    0.91751      13730
  17.52000      5.05779   44.34216    1.03010      13857
  17.53000      5.05493   44.30863    0.99201      13972
  17.54000      5.05207   44.44525    0.90125      13617
  17.55000      5.04921   44.29708    0.85905      14005
  17.56000      5.04636   44.27728    1.08642      13934
  17.57000      5.04351   44.45415    0.88731      13783
  17.58000      5.04067   44.35564    0.85236      13974
  17.59000      5.03782   44.33734    0.97357      13954
  17.60000      5.03498   44.52555    0.89699      13740
  17.61000      5.03215   44.37663    1.12283      13998
  17.62000      5.02931   44.38298    0.85653      13923
  17.63000      5.02648   44.58889    0.97487      13779
  17.64000      5.02366   44.45750    0.95569      14099
  17.65000      5.02083   44.45015    1.03766      13827
  17.66000      5.01801   44.66295    0.84876      13987
  17.67000      5.01519   44.49766    0.95988      14093
  17.68000      5.01238   44.59699    0.89898      13963
  17.69000      5.00957   44.67557    0.97537      13993
  17.70000      5.00676   44.57345    0.96107      14208
  17.71000      5.00396   44.58130    0.97634      13879
  17.72000      5.00115   44.67313    0.95092      14015
  17.73000      4.99836   44.60927    0.93118      14108
  17.74000      4.99556   44.65312    1.02146      14200
  17.75000      4.99277   44.72712    0.88486      13736
  17.76000      4.98998   44.62268    0.89085      14256
  17.77000      4.98720   44.75193    0.90859      14070
  17.78000      4.98441   44.70845    0.92070      14137
  17.79000      4.98163   44.70677    0.93403      14064
  17.80000      4.97886   44.85320    0.97553      14185
  17.81000      4.97608   44.75334    0.91049      14074
  17.82000      4.97331   44.72135    0.91097      14260
  17.83000      4.97055   44.93463    0.93270      14208
  17.84000      4.96778   44.83643    1.05243      14185
  17.85000      4.96502   44.76384    0.99796      14222
  17.86000      4.96227   44.92332    1.00830      14194
  17.87000      4.95951   44.78711    0.91250      14041
  17.88000      4.95676   44.77367    0.81732      14344
  17.89000      4.95401   44.94076    0.90794      14224
  17.90000      4.95127   44.79550    0.94374      14242
  17.91000      4.94853   44.81400    0.82734      14280
  17.92000      4.94579   44.95463    0.91917      14326
  17.93000      4.94305   44.81195    1.02136      14136
  17.94000      4.94032   44.85177    1.10720      14454
  17.95000      4.93759   45.00016    0.94242      14260
  17.96000      4.93486   44.82099    0.93970      14082
  17.97000      4.93214   44.88276    0.87270      14632
  17.98000      4.92942   44.96919    0.88260      14261
  17.99000      4.92670   44.92509    1.00531      14337
  18.00000      4.92399   44.85979    0.88524      14433
  18.01000      4.92127   44.97754    1.04261      14355
  18.02000      4.91857   44.83759    0.89177      14199
  18.03000      4.91586   44.84628    0.93633      14615
  18.04000      4.91316   44.95437    0.91383      14244
  18.05000      4.91046   44.85014    0.90280      14572
  18.06000      4.90776   44.88551    0.96713      14451
  18.07000      4.90507   44.93990    1.01847      14326
  18.08000      4.90238   44.84613    0.94210      14518
  18.09000      4.89969   44.96321    0.85617      14505
  18.10000      4.89701   44.92360    0.90245      14278
  18.11000      4.89432   44.85814    0.91912      14614
  18.12000      4.89165   45.00031    0.93996      14598
  18.13000      4.88897   44.85501    0.89159      14297
  18.14000      4.88630   44.97038    1.04273      14702
  18.15000      4.88363   45.00644    0.94630      14586
  18.16000      4.88096   44.92204    0.98545      14397
  18.17000      4.87830   44.92273    0.99632      14619
  18.18000      4.87564   45.02773    0.93625      14572
  18.19000      4.87298   44.90938    0.87923      14479
  18.20000      4.87032   44.92915    0.84116      14693
  18.21000      4.86767   45.01566    0.90103      14598
  18.22000      4.86502   44.93076    0.90114      14525
  18.23000      4.86238   44.92694    0.93577      14721
  18.24000      4.85973   45.06138    0.99330      14516
  18.25000      4.85709   44.95847    0.88805      14645
  18.26000      4.85446   44.97628    0.87436      14666
  18.27000      4.85182   45.03549    1.11343      14629
  18.28000      4.84919   44.99404    0.94772      14774
  18.29000      4.84656   45.04970    0.98027      14703
  18.30000      4.84393   45.07642    0.86992      14690
  18.31000      4.84131   45.00384    0.82859      14742
  18.32000      4.83869   44.98229    1.01734      14729
  18.33000      4.83607   45.04980    0.89440      14655
  18.34000      4.83346   45.00577    0.90944      14938
  18.35000      4.83085   44.97477    0.89203      14680
  18.36000      4.82824   45.07172    0.95659      14775
  18.37000      4.82563   44.96224    0.91399      14648
  18.38000      4.82303   44.97004    0.98133      14832
  18.39000      4.82043   45.03957    0.95505      14621
  18.40000      4.81783   44.97656    0.99337      14847
  18.41000      4.81524   44.99344    0.84266      14817
  18.42000      4.81265   45.01724    0.94093      15031
  18.43000      4.81006   44.98100    0.80788      14887
  18.44000      4.80747   44.98204    0.92791      14814
  18.45000      4.80489   45.04873    0.93167      14984
  18.46000      4.80231   44.95242    0.93087      14945
  18.47000      4.79973   44.94242    1.02487      14724
  18.48000      4.79716   44.99432    0.93820      14994
  18.49000      4.79459   44.92191    1.02360      14966
  18.50000      4.79202   44.90426    0.94311      14851
  18.51000      4.78945   44.96132    0.82418      15000
  18.52000      4.78689   44.85958    0.83766      15021
  18.53000      4.78433   44.91492    0.91340      14810
  18.54000      4.78177   44.86830    0.95400      14995
  18.55000      4.77921   44.87074    0.89724      15011
  18.56000      4.77666   44.89469    0.86754      14877
  18.57000      4.77411   44.86052    0.94976      15083
  18.58000      4.77156   44.79143    0.88997      15077
  18.59000      4.76902   44.89771    1.04301      15131
  18.60000      4.76648   44.87665    0.90370      14972
  18.61000      4.76394   44.74920    1.07340      15073
  18.62000      4.76140   44.83418    0.84189      15031
  18.63000      4.75887   44.77065    0.91867      15038
  18.64000      4.75634   44.71309    0.86630      15169
  18.65000      4.75381   44.82798    0.87545      15231
  18.66000      4.75129   44.70591    0.90136      15038
  18.67000      4.74876   44.70374    0.92612      15250
  18.68000      4.74624   44.77004    0.90690      15154
  18.69000      4.74373   44.69124    0.99659      15052
  18.70000      4.74121   44.64812    1.00263      15082
  18.71000      4.73870   44.76422    0.86470      15270
  18.72000      4.73619   44.64654    0.88973      15086
  18.73000      4.73369   44.62099    0.93041      15298
  18.74000      4.73118   44.72692    0.86430      15386
  18.75000      4.72868   44.66903    0.88912      15058
  18.76000      4.72618   44.57559    0.85423      15260
  18.77000      4.72369   44.72225    0.90059      15228
  18.78000      4.72120   44.50954    0.92249      15061
  18.79000      4.71871   44.55903    0.94635      15379
  18.80000      4.71622   44.63584    0.95056      15464
  18.81000      4.71373   44.53514    0.99410      15235
  18.82000      4.71125   44.49980    0.81945      15500
  18.83000      4.70877   44.63802    1.09395      15412
  18.84000      4.70630   44.49303    0.85202      15231
  18.85000      4.70382   44.48459    0.90149      15319
  18.86000      4.70135   44.60399    0.79072      15549
  18.87000      4.69888   44.47449    0.95872      15188
  18.88000      4.69641   44.44380    0.89863      15597
  18.89000      4.69395   44.57072    0.85319      15470
  18.90000      4.69149   44.51177    0.99932      15087
  18.91000      4.68903   44.43157    0.93858      15537
  18.92000      4.68658   44.52212    0.89729      15462
  18.93000      4.68412   44.41439    0.94053      15291
  18.94000      4.68167   44.37826    0.91623      15586
  18.95000      4.67922   44.49916    0.87136      15540
  18.96000      4.67678   44.38427    0.89909      15409
  18.97000      4.67434   44.35824    0.79670      15643
  18.98000      4.67190   44.46521    0.99928      15552
  18.99000      4.66946   44.33700    0.79274      15457
  19.00000      4.66702   44.31546    1.06545      15523
  19.01000      4.66459   44.42057    0.92927      15545
  19.02000      4.66216   44.30396    0.88590      15500
  19.03000      4.65973   44.27625    0.87304      15676
  19.04000      4.65731   44.35878    0.96753      15700
  19.05000      4.65489   44.32330    0.84155      15388
  19.06000      4.65247   44.22561    0.98061      15555
  19.07000      4.65005   44.34562    0.81235      15690
  19.08000      4.64763   44.18639    0.88818      15686
  19.09000      4.64522   44.14460    0.91238      15691
  19.10000      4.64281   44.32982    0.93125      15723
  19.11000      4.64041   44.11438    0.86901      15719
  19.12000      4.63800   44.12734    0.93111      15818
  19.13000      4.63560   44.25551    0.88335      15703
  19.14000      4.63320   44.09714    0.91789      15685
  19.15000      4.63080   44.08251    0.99018      15750
  19.16000      4.62841   44.22116    0.88196      15616
  19.17000      4.62602   44.05069    0.83248      15776
  19.18000      4.62363   44.05673    0.83364      15852
  19.19000      4.62124   44.17544    0.83484      15637
  19.20000      4.61886   44.11339    0.93795      15658
  19.21000      4.61648   44.02970    0.95966      15806
  19.22000      4.61410   44.13707    0.84304      15774
  19.23000      4.61172   43.98579    0.95329      15910
  19.24000      4.60934   43.96898    0.88740      15971
  19.25000      4.60697   44.09330    0.93310      15818
  19.26000      4.60460   43.93170    0.94592      15965
  19.27000      4.60224   43.92831    0.87145      16089
  19.28000      4.59987   44.03068    0.77247      15840
  19.29000      4.59751   43.93068    0.87236      15891
  19.30000      4.59515   43.88280    1.02025      15904
  19.31000      4.59279   44.03472    0.83367      15721
  19.32000      4.59044   43.83103    0.87072      16050
  19.33000      4.58809   43.86207    0.92408      16082
  19.34000      4.58574   43.95516    0.89911      15827
  19.35000      4.58339   43.93829    0.90967      15748
  19.36000      4.58104   43.86104    0.89438      16069
  19.37000      4.57870   43.95463    0.90460      15891
  19.38000      4.57636   43.79366    0.88676      16040
  19.39000      4.57402   43.81020    0.80964      16073
  19.40000      4.57169   43.88157    0.91519      16069
  19.41000      4.56936   43.75777    0.81923      16021
  19.42000      4.56703   43.74274    0.89720      16178
  19.43000      4.56470   43.85728    0.96117      16155
  19.44000      4.56237   43.69270    0.89150      15958
  19.45000      4.56005   43.69573    0.88751      16047
  19.46000      4.55773   43.78598    0.89602      16108
  19.47000      4.55541   43.67386    0.91909      16079
  19.48000      4.55309   43.61318    0.90121      16090
  19.49000      4.55078   43.74802    0.80465      16258
  19.50000      4.54847   43.66364    0.81320      15897
  19.51000      4.54616   43.61583    0.87992      16153
  19.52000      4.54385   43.70292    0.83951      16226
  19.53000      4.54155   43.54295    0.92603      16214
  19.54000      4.53925   43.54882    0.94918      16190
  19.55000      4.53695   43.61021    0.89770      16448
  19.56000      4.53465   43.51503    0.91555      16096
  19.57000      4.53236   43.49554    0.93479      16402
  19.58000      4.53007   43.59532    0.82728      16460
  19.59000      4.52778   43.42749    0.88646      16088
  19.60000      4.52549   43.45076    0.84011      16045
  19.61000      4.52320   43.54641    0.79110      16523
  19.62000      4.52092   43.41585    0.89522      16130
  19.63000      4.51864   43.37875    0.88344      16364
  19.64000      4.51636   43.48609    0.89344      16227
  19.65000      4.51409   43.44558    0.82742      16175
  19.66000      4.51181   43.34513    0.86124      16179
  19.67000      4.50954   43.46826    0.88216      16499
  19.68000      4.50727   43.32266    1.05011      16459
  19.69000      4.50500   43.32828    0.88315      16227
  19.70000      4.50274   43.43465    0.83808      16529
  19.71000      4.50048   43.30471    0.82579      16613
  19.72000      4.49822   43.26312    0.90328      16299
  19.73000      4.49596   43.37751    0.91939      16704
  19.74000      4.49371   43.26757    0.86535      16433
  19.75000      4.49145   43.22709    0.85468      16201
  19.76000      4.48920   43.35222    0.88511      16536
  19.77000      4.48696   43.22289    0.91591      16483
  19.78000      4.48471   43.20468    0.82994      16378
  19.79000      4.48247   43.28437    0.86917      16561
  19.80000      4.48022   43.24620    0.91232      16355
  19.81000      4.47799   43.18757    0.74219      16460
  19.82000      4.47575   43.27066    0.84812      16654
  19.83000      4.47351   43.14666    0.85359      16502
  19.84000      4.47128   43.16761    0.94088      16659
  19.85000      4.46905   43.20915    0.89039      16602
  19.86000      4.46682   43.14011    0.83379      16728
  19.87000      4.46460   43.14411    0.99531      16691
  19.88000      4.46238   43.18498    0.85721      16721
  19.89000      4.46015   43.11799    0.87813      16631
  19.90000      4.45794   43.12282    0.92444      16479
  19.91000      4.45572   43.16018    0.83031      16578
  19.92000      4.45351   43.06315    0.82313      16713
  19.93000      4.45129   43.09610    0.79917      16555
  19.94000      4.44908   43.15722    0.86679      16656
  19.95000      4.44688   43.08602    0.81280      16602
  19.96000      4.44467   43.09177    0.89580      16709
  19.97000      4.44247   43.12988    0.92801      16645
  19.98000      4.44027   42.99343    0.83455      16795
  19.99000      4.43807   43.05489    0.87612      16766
  20.00000      4.43587   43.05199    0.97220      16922
  20.01000      4.43368   42.99180    0.86191      16733
  20.02000      4.43149   43.01569    0.84654      17040
  20.03000      4.42930   43.02572    0.82957      16766
  20.04000      4.42711   42.97352    0.82127      16946
  20.05000      4.42492   42.94735    0.92666      16671
  20.06000      4.42274   42.94307    0.86617      16923
  20.07000      4.42056   42.97872    0.77594      16745
  20.08000      4.41838   42.87599    0.91308      16907
  20.09000      4.41620   42.94822    0.85470      16731
  20.10000      4.41403   42.93783    0.85858      16805
  20.11000      4.41186   42.85415    0.81749      16985
  20.12000      4.40968   42.83366    0.83160      16912
  20.13000      4.40752   42.90375    0.86467      16839
  20.14000      4.40535   42.76414    0.84570      17095
  20.15000      4.40319   42.77097    0.88532      16951
  20.16000      4.40103   42.79915    0.85736      17035
  20.17000      4.39887   42.72302    1.00671      17162
  20.18000      4.39671   42.69184    0.83661      17014
  20.19000      4.39455   42.78237    0.80981      16999
  20.20000      4.39240   42.59608    0.92360      16862
  20.21000      4.39025   42.58517    0.82031      17049
  20.22000      4.38810   42.64592    0.83157      16847
  20.23000      4.38596   42.54024    0.85337      17126
  20.24000      4.38381   42.54143    0.78312      16879
  20.25000      4.38167   42.56159    0.77681      17144
  20.26000      4.37953   42.40406    0.88419      17162
  20.27000      4.37739   42.37523    0.83249      17041
  20.28000      4.37525   42.45495    0.87208      17238
  20.29000      4.37312   42.26352    0.88356      17178
  20.30000      4.37099   42.27667    0.94652      17008
  20.31000      4.36886   42.23372    0.83701      17314
  20.32000      4.36673   42.14027    0.89559      17337
  20.33000      4.36461   42.08395    0.88446      17009
  20.34000      4.36248   42.13184    0.80621      17272
  20.35000      4.36036   41.96674    0.75108      17261
  20.36000      4.35824   41.91409    0.83264      17031
  20.37000      4.35613   41.96404    0.94666      17133
  20.38000      4.35401   41.76268    0.73077      17501
  20.39000      4.35190   41.79133    0.79419      16783
  20.40000      4.34979   41.77321    0.77120      17488
  20.41000      4.34768   41.63077    0.98343      17273
  20.42000      4.34557   41.57119    0.88310      17281
  20.43000      4.34347   41.57750    0.80555      17263
  20.44000      4.34137   41.43559    0.86625      17564
  20.45000      4.33927   41.36316    0.83244      17308
  20.46000      4.33717   41.36742    0.85553      17350
  20.47000      4.33507   41.24877    0.86273      17546
  20.48000      4.33298   41.17895    0.86640      17355
  20.49000      4.33088   41.15284    0.79642      17148
  20.50000      4.32879   41.09732    0.85397      17598
  20.51000      4.32671   40.88515    0.83387      17032
  20.52000      4.32462   40.96747    0.81577      17384
  20.53000      4.32254   40.85632    0.76211      17425
  20.54000      4.32045   40.85385    0.79891      17415
  20.55000      4.31837   40.73649    0.88370      17314
  20.56000      4.31630   40.72054    0.75760      17582
  20.57000      4.31422   40.56533    0.93782      17480
  20.58000      4.31215   40.53423    0.79479      17620
  20.59000      4.31008   40.52165    0.78776      17498
  20.60000      4.30801   40.35569    0.83929      17688
  20.61000      4.30594   40.31649    0.93157      17448
  20.62000      4.30387   40.34198    0.97700      17738
  20.63000      4.30181   40.16710    0.82025      17413
  20.64000      4.29975   40.18277    0.81937      17699
  20.65000      4.29769   40.13139    0.77076      17367
  20.66000      4.29563   39.96072    0.77700      17438
  20.67000      4.29357   39.97459    0.75263      17545
  20.68000      4.29152   39.93722    0.76130      17681
  20.69000      4.28947   39.80582    0.82857      17502
  20.70000      4.28742   39.76209    0.80695      17733
  20.71000      4.28537   39.76188    0.83455      17507
  20.72000      4.28333   39.60877    0.80986      17829
  20.73000      4.28128   39.59246    0.78145      17706
  20.74000      4.27924   39.57725    0.85355      17919
  20.75000      4.27720   39.39181    0.88504      17480
  20.76000      4.27516   39.40214    0.85576      18141
  20.77000      4.27313   39.31171    0.81687      17686
  20.78000      4.27109   39.29141    0.86360      17611
  20.79000      4.26906   39.21437    0.66957      17984
  20.80000      4.26703   39.10678    0.84183      17569
  20.81000      4.26500   39.05402    0.75048      17571
  20.82000      4.26298   38.96594    0.79390      17885
  20.83000      4.26095   38.96847    0.77245      17717
  20.84000      4.25893   38.84498    0.81802      17708
  20.85000      4.25691   38.80266    0.80249      17904
  20.86000      4.25489   38.72033    0.79038      17843
  20.87000      4.25288   38.66128    0.75359      17843
  20.88000      4.25086   38.56320    0.88100      17980
  20.89000      4.24885   38.50580    0.83511      18060
  20.90000      4.24684   38.41516    0.84536      17803
  20.91000      4.24483   38.39746    0.78167      18103
  20.92000      4.24283   38.28797    0.81686      18070
  20.93000      4.24082   38.27522    0.86433      17708
  20.94000      4.23882   38.17850    0.74460      18109
  20.95000      4.23682   38.08229    0.85240      17720
  20.96000      4.23482   38.06045    0.72342      17796
  20.97000      4.23282   37.95583    0.75460      18116
  20.98000      4.23083   37.91100    0.75566      17960
  20.99000      4.22883   37.86061    0.71397      17850
  21.00000      4.22684   37.75208    0.75354      18235
  21.01000      4.22485   37.70825    0.84594      18077
  21.02000      4.22287   37.60824    0.83553      17921
  21.03000      4.22088   37.60320    0.90459      18281
  21.04000      4.21890   37.47706    0.78642      18213
  21.05000      4.21692   37.42610    0.79468      17971
  21.06000      4.21494   37.42704    0.77637      18294
  21.07000      4.21296   37.30825    0.83278      18258
  21.08000      4.21098   37.27448    0.84737      17823
  21.09000      4.20901   37.26121    0.71537      18280
  21.10000      4.20704   37.11376    0.72342      18129
  21.11000      4.20507   37.05522    0.67960      17850
  21.12000      4.20310   37.07029    0.75124      18327
  21.13000      4.20113   37.00442    0.80180      18236
  21.14000      4.19917   36.86232    0.81316      18022
  21.15000      4.19720   36.97339    0.72386      18161
  21.16000      4.19524   36.72963    0.91368      18506
  21.17000      4.19328   36.72403    0.81051      18262
  21.18000      4.19133   36.73722    0.81318      18225
  21.19000      4.18937   36.59268    0.70163      18484
  21.20000      4.18742   36.50777    0.75438      18426
  21.21000      4.18547   36.55084    0.93261      18086
  21.22000      4.18352   36.45860    0.80543      18543
  21.23000      4.18157   36.36863    0.76333      18232
  21.24000      4.17962   36.36275    0.69078      18229
  21.25000      4.17768   36.28936    0.66645      18304
  21.26000      4.17573   36.16146    0.76201      18375
  21.27000      4.17379   36.12903    0.76184      18241
  21.28000      4.17186   36.13043    0.85782      18366
  21.29000      4.16992   36.00158    0.71617      18482
  21.30000      4.16798   35.94372    0.76441      18524
  21.31000      4.16605   35.94634    0.76568      18307
  21.32000      4.16412   35.79515    0.72584      18708
  21.33000      4.16219   35.73265    0.78901      18462
  21.34000      4.16026   35.75374    0.85443      18617
  21.35000      4.15833   35.61449    0.72957      18487
  21.36000      4.15641   35.55238    0.95222      18524
  21.37000      4.15449   35.57290    0.83916      18358
  21.38000      4.15257   35.41061    0.68160      18508
  21.39000      4.15065   35.39427    0.60329      18693
  21.40000      4.14873   35.35819    0.75077      18408
  21.41000      4.14682   35.24381    0.82545      18379
  21.42000      4.14490   35.23019    0.67194      18696
  21.43000      4.14299   35.13043    0.75729      18517
  21.44000      4.14108   35.10727    0.73299      18737
  21.45000      4.13917   34.95937    0.74449      18505
  21.46000      4.13727   34.96915    0.80140      18771
  21.47000      4.13536   34.91398    0.73556      18536
  21.48000      4.13346   34.80514    0.90107      18792
  21.49000      4.13156   34.75823    0.81790      18819
  21.50000      4.12966   34.77780    0.83930      18714
  21.51000      4.12776   34.64808    0.63545      18650
  21.52000      4.12587   34.61194    0.74199      18750
  21.53000      4.12397   34.62710    0.68545      18590
  21.54000      4.12208   34.46293    0.84056      18701
  21.55000      4.12019   34.46417    0.67293      18766
  21.56000      4.11830   34.43492    0.68514      18712
  21.57000      4.11642   34.36041    0.76375      18686
  21.58000      4.11453   34.26372    0.75309      18893
  21.59000      4.11265   34.28650    0.75487      18668
  21.60000      4.11077   34.20333    0.77198      18981
  21.61000      4.10889   34.16767    0.72599      18849
  21.62000      4.10701   34.11110    0.77666      19119
  21.63000      4.10513   34.11668    0.77901      18730
  21.64000      4.10326   34.01083    0.72960      19128
  21.65000      4.10139   33.97823    0.70241      18890
  21.66000      4.09952   33.98976    0.90104      18605
  21.67000      4.09765   33.87353    0.66368      19041
  21.68000      4.09578   33.87436    0.72568      18885
  21.69000      4.09391   33.84809    0.77047      18806
  21.70000      4.09205   33.74615    0.66528      19072
  21.71000      4.09019   33.74292    0.58632      18906
  21.72000      4.08833   33.75347    0.80571      18728
  21.73000      4.08647   33.62070    0.73054      19262
  21.74000      4.08461   33.57325    0.77534      19117
  21.75000      4.08276   33.56652    0.68761      18777
  21.76000      4.08090   33.54288    0.78843      19277
  21.77000      4.07905   33.45485    0.76852      19214
  21.78000      4.07720   33.41969    0.78380      19027
  21.79000      4.07535   33.42240    0.73998      19176
  21.80000      4.07350   33.35748    0.84026      19034
  21.81000      4.07166   33.28917    0.69962      19086
  21.82000      4.06982   33.32494    0.67968      18832
  21.83000      4.06797   33.16342    0.62285      19490
  21.84000      4.06613   33.13666    0.64676      19108
  21.85000      4.06430   33.17378    0.67943      18780
  21.86000      4.06246   33.07437    0.86441      19390
  21.87000      4.06062   32.97935    0.66171      19280
  21.88000      4.05879   33.02303    0.76839      19047
  21.89000      4.05696   32.91980    0.78671      19253
  21.90000      4.05513   32.80796    0.80427      19494
  21.91000      4.05330   32.84081    0.66731      19216
  21.92000      4.05147   32.82347    0.70107      19217
  21.93000      4.04965   32.71407    0.78539      19570
  21.94000      4.04783   32.65517    0.75015      19064
  21.95000      4.04600   32.76685    0.72869      19104
  21.96000      4.04418   32.53785    0.64843      19388
  21.97000      4.04237   32.53672    0.70866      19489
  21.98000      4.04055   32.58217    0.69308      19172
  21.99000      4.03874   32.44412    0.68968      19523
  22.00000      4.03692   32.39823    0.69597      19209
  22.01000      4.03511   32.47169    0.70292      19361
  22.02000      4.03330   32.32563    0.68453      19323
  22.03000      4.03149   32.23632    0.67571      19500
  22.04000      4.02969   32.26773    0.73988      19583
  22.05000      4.02788   32.27807    0.73021      19469
  22.06000      4.02608   32.15174    0.71378      19472
  22.07000      4.02428   32.13588    0.80872      19666
  22.08000      4.02248   32.18201    0.75332      19417
  22.09000      4.02068   32.05218    0.77285      19250
  22.10000      4.01888   32.03825    0.66588      19629
  22.11000      4.01709   32.09777    0.66697      19437
  22.12000      4.01529   31.95936    0.72281      19587
  22.13000      4.01350   31.92544    0.63086      19633
  22.14000      4.01171   31.98311    0.67203      19607
  22.15000      4.00992   31.87537    0.62357      19400
  22.16000      4.00813   31.83176    0.74966      19581
  22.17000      4.00635   31.80953    0.73208      19703
  22.18000      4.00457   31.85854    0.69787      19642
  22.19000      4.00278   31.72475    0.76296      19597
  22.20000      4.00100   31.74921    0.76554      19840
  22.21000      3.99922   31.76674    0.73323      19630
  22.22000      3.99745   31.64183    0.76924      19757
  22.23000      3.99567   31.66973    0.67094      19532
  22.24000      3.99390   31.72043    0.67067      19555
  22.25000      3.99213   31.58105    0.65908      19839
  22.26000      3.99035   31.57836    0.66961      19858
  22.27000      3.98859   31.62977    0.69055      19626
  22.28000      3.98682   31.51237    0.65938      19897
  22.29000      3.98505   31.50013    0.65568      19781
  22.30000      3.98329   31.48703    0.75506      19677
  22.31000      3.98152   31.49110    0.71442      19661
  22.32000      3.97976   31.42886    0.66273      20026
  22.33000      3.97800   31.40121    0.68360      19854
  22.34000      3.97625   31.42354    0.78217      19716
  22.35000      3.97449   31.36825    0.64625      20077
  22.36000      3.97273   31.31657    0.76269      20074
  22.37000      3.97098   31.38745    0.69408      19540
  22.38000      3.96923   31.29125    0.66263      19988
  22.39000      3.96748   31.27017    0.74076      20012
  22.40000      3.96573   31.30802    0.69385      19685
  22.41000      3.96398   31.21387    0.67985      20072
  22.42000      3.96224   31.17868    0.65440      20019
  22.43000      3.96049   31.19205    0.67365      19941
  22.44000      3.95875   31.21275    0.66682      19612
  22.45000      3.95701   31.10381    0.66678      20415
  22.46000      3.95527   31.07975    0.65712      20055
  22.47000      3.95353   31.12708    0.67893      19766
  22.48000      3.95180   31.03217    0.87216      20241
  22.49000      3.95006   31.01787    0.68793      20116
  22.50000      3.94833   31.04789    0.66300      20018
  22.51000      3.94660   30.99549    0.73694      19993
  22.52000      3.94487   30.97817    0.73425      20252
  22.53000      3.94314   30.95809    0.65958      19876
  22.54000      3.94141   30.98905    0.66926      20048
  22.55000      3.93969   30.91620    0.63952      20402
  22.56000      3.93796   30.83008    0.66707      20123
  22.57000      3.93624   30.94031    0.62611      20146
  22.58000      3.93452   30.85497    0.64491      20235
  22.59000      3.93280   30.79637    0.73850      20199
  22.60000      3.93109   30.84865    0.78815      20086
  22.61000      3.92937   30.77661    0.60971      20229
  22.62000      3.92765   30.75265    0.89829      20478
  22.63000      3.92594   30.74166    0.66284      20095
  22.64000      3.92423   30.79678    0.66682      20367
  22.65000      3.92252   30.68331    0.67884      20343
  22.66000      3.92081   30.71244    0.65915      20253
  22.67000      3.91910   30.76690    0.73359      20157
  22.68000      3.91740   30.66036    0.69539      20374
  22.69000      3.91570   30.62502    0.63830      20387
  22.70000      3.91399   30.67657    0.65122      20402
  22.71000      3.91229   30.62557    0.70670      20329
  22.72000      3.91059   30.57757    0.63063      20501
  22.73000      3.90890   30.60679    0.69687      20284
  22.74000      3.90720   30.55324    0.70466      20377
  22.75000      3.90550   30.48940    0.65137      20244
  22.76000      3.90381   30.48099    0.64562      20641
  22.77000      3.90212   30.54020    0.64528      20457
  22.78000      3.90043   30.42469    0.71317      20369
  22.79000      3.89874   30.45361    0.73709      20543
  22.80000      3.89705   30.44156    0.73853      20379
  22.81000      3.89537   30.41119    0.64925      20494
  22.82000      3.89368   30.36499    0.60465      20421
  22.83000      3.89200   30.34845    0.73801      20757
  22.84000      3.89032   30.33010    0.69988      20380
  22.85000      3.88864   30.22522    0.58440      20737
  22.86000      3.88696   30.30603    0.62906      20482
  22.87000      3.88528   30.24287    0.72232      20532
  22.88000      3.88361   30.14559    0.66957      20590
  22.89000      3.88193   30.14592    0.62319      20587
  22.90000      3.88026   30.14012    0.68624      20765
  22.91000      3.87859   30.07498    0.69942      20436
  22.92000      3.87692   30.03469    0.77705      20894
  22.93000      3.87525   30.07002    0.70063      20463
  22.94000      3.87358   29.98571    0.70249      20648
  22.95000      3.87192   29.97803    0.60185      20776
  22.96000      3.87026   29.94923    0.63082      20669
  22.97000      3.86859   29.91677    0.61978      20647
  22.98000      3.86693   29.84799    0.71127      20889
  22.99000      3.86527   29.82115    0.71164      20891
  23.00000      3.86362   29.82141    0.64359      20756
  23.01000      3.86196   29.76870    0.65414      20814
  23.02000      3.86030   29.69141    0.62484      20820
  23.03000      3.85865   29.71867    0.75147      20608
  23.04000      3.85700   29.68046    0.65649      20703
  23.05000      3.85535   29.61234    0.67686      21136
  23.06000      3.85370   29.58907    0.68061      20847
  23.07000      3.85205   29.61916    0.68348      20648
  23.08000      3.85040   29.55390    0.61611      21096
  23.09000      3.84876   29.51983    0.68818      20805
  23.10000      3.84712   29.52096    0.61119      20708
  23.11000      3.84547   29.47081    0.69252      20975
  23.12000      3.84383   29.41453    0.75175      21181
  23.13000      3.84219   29.39345    0.65611      20827
  23.14000      3.84056   29.40412    0.68605      20915
  23.15000      3.83892   29.33636    0.59933      21153
  23.16000      3.83728   29.28184    0.56104      21077
  23.17000      3.83565   29.28184    0.64360      20756
  23.18000      3.83402   29.24581    0.77556      21155
  23.19000      3.83239   29.18316    0.69464      21046
  23.20000      3.83076   29.18758    0.62484      20984
  23.21000      3.82913   29.18561    0.63734      20915
  23.22000      3.82750   29.09189    0.62194      21255
  23.23000      3.82588   29.10001    0.78193      20838
  23.24000      3.82426   29.10182    0.67734      21112
  23.25000      3.82263   29.02597    0.62425      21252
  23.26000      3.82101   28.93824    0.60765      21139
  23.27000      3.81939   28.99447    0.63759      21269
  23.28000      3.81778   28.93142    0.60248      21184
  23.29000      3.81616   28.88050    0.66572      21227
  23.30000      3.81454   28.85553    0.64491      21235
  23.31000      3.81293   28.83413    0.69284      21048
  23.32000      3.81132   28.76673    0.68512      21263
  23.33000      3.80971   28.72044    0.63871      21294
  23.34000      3.80810   28.73351    0.66768      21303
  23.35000      3.80649   28.67210    0.65080      21104
  23.36000      3.80488   28.62684    0.57323      21265
  23.37000      3.80328   28.65232    0.71364      21331
  23.38000      3.80167   28.60850    0.67981      21222
  23.39000      3.80007   28.50691    0.63585      21293
  23.40000      3.79847   28.52619    0.59572      21438
  23.41000      3.79687   28.47336    0.64629      21462
  23.42000      3.79527   28.41318    0.70247      21315
  23.43000      3.79367   28.41113    0.69234      21502
  23.44000      3.79208   28.38863    0.65474      21540
  23.45000      3.79048   28.33695    0.64203      21285
  23.46000      3.78889   28.26380    0.57442      21388
  23.47000      3.78730   28.28144    0.60255      21536
  23.48000      3.78571   28.23896    0.67065      21283
  23.49000      3.78412   28.17532    0.64018      21462
  23.50000      3.78253   28.18886    0.68248      21557
  23.51000      3.78094   28.14158    0.66129      21511
  23.52000      3.77936   28.08732    0.61809      21405
  23.53000      3.77778   28.05398    0.61691      21684
  23.54000      3.77619   28.05301    0.62495      21525
  23.55000      3.77461   27.97234    0.69412      21484
  23.56000      3.77303   27.95076    0.58294      21881
  23.57000      3.77145   27.92670    0.68502      21584
  23.58000      3.76988   27.88602    0.60809      21683
  23.59000      3.76830   27.84562    0.58367      21655
  23.60000      3.76673   27.76251    0.61940      21693
  23.61000      3.76516   27.77223    0.65808      21603
  23.62000      3.76358   27.72778    0.69669      21412
  23.63000      3.76201   27.68834    0.62670      21805
  23.64000      3.76044   27.64990    0.65814      21587
  23.65000      3.75888   27.61428    0.60202      21677
  23.66000      3.75731   27.58705    0.59017      21780
  23.67000      3.75575   27.50253    0.61132      21819
  23.68000      3.75418   27.49058    0.63897      21538
  23.69000      3.75262   27.45923    0.64490      21963
  23.70000      3.75106   27.34284    0.66025      21971
  23.71000      3.74950   27.36776    0.61304      21791
  23.72000      3.74794   27.32983    0.68133      21685
  23.73000      3.74639   27.23300    0.58407      22028
  23.74000      3.74483   27.23064    0.62357      21834
  23.75000      3.74328   27.09444    0.66006      21599
  23.76000      3.74172   27.14485    0.61998      21764
  23.77000      3.74017   27.03504    0.55533      22020
  23.78000      3.73862   27.00258    0.61465      21800
  23.79000      3.73707   27.00176    0.64036      21788
  23.80000      3.73553   26.92553    0.58645      21961
  23.81000      3.73398   26.86225    0.61838      21886
  23.82000      3.73243   26.84381    0.69426      22039
  23.83000      3.73089   26.76432    0.67590      21957
  23.84000      3.72935   26.69520    0.60099      22143
  23.85000      3.72781   26.68231    0.59604      21994
  23.86000      3.72627   26.63576    0.63062      21887
  23.87000      3.72473   26.57685    0.57830      22187
  23.88000      3.72319   26.50141    0.67444      22114
  23.89000      3.72166   26.45222    0.60290      21947
  23.90000      3.72012   26.42970    0.57909      21832
  23.91000      3.71859   26.32443    0.59628      22123
  23.92000      3.71706   26.34704    0.61173      22163
  23.93000      3.71553   26.28054    0.69988      22043
  23.94000      3.71400   26.22377    0.56438      21782
  23.95000      3.71247   26.19124    0.67091      22299
  23.96000      3.71094   26.13025    0.63770      22446
  23.97000      3.70942   26.08171    0.53541      22117
  23.98000      3.70789   26.01915    0.63311      22150
  23.99000      3.70637   25.99047    0.59595      22345
  24.00000      3.70485   25.95291    0.61618      22286
  24.01000      3.70333   25.88300    0.65595      22103
  24.02000      3.70181   25.84554    0.59992      22487
  24.03000      3.70029   25.78178    0.58265      22162
  24.04000      3.69877   25.71698    0.57220      22071
  24.05000      3.69726   25.70017    0.59368      22222
  24.06000      3.69574   25.63425    0.64388      22538
  24.07000      3.69423   25.61617    0.59237      22226
  24.08000      3.69272   25.54074    0.56383      22295
  24.09000      3.69121   25.53058    0.61328      22402
  24.10000      3.68970   25.45216    0.59809      22422
  24.11000      3.68819   25.41526    0.60291      22312
  24.12000      3.68669   25.39136    0.61583      22459
  24.13000      3.68518   25.28493    0.60288      22679
  24.14000      3.68368   25.31011    0.62652      22292
  24.15000      3.68217   25.22755    0.66829      22582
  24.16000      3.68067   25.16272    0.54949      22534
  24.17000      3.67917   25.14816    0.55611      22319
  24.18000      3.67767   25.06303    0.58051      22314
  24.19000      3.67618   25.04753    0.56562      22619
  24.20000      3.67468   24.97967    0.59125      22511
  24.21000      3.67318   24.94865    0.63472      22407
  24.22000      3.67169   24.93568    0.61202      22673
  24.23000      3.67020   24.87330    0.58224      22457
  24.24000      3.66871   24.79978    0.58964      22595
  24.25000      3.66722   24.78610    0.58421      22663
  24.26000      3.66573   24.73933    0.69612      22582
  24.27000      3.66424   24.65449    0.55990      22723
  24.28000      3.66275   24.67481    0.55537      22555
  24.29000      3.66127   24.55934    0.61322      22998
  24.30000      3.65978   24.54674    0.58100      22592
  24.31000      3.65830   24.46876    0.57786      22537
  24.32000      3.65682   24.40473    0.59935      22692
  24.33000      3.65534   24.42496    0.52898      22682
  24.34000      3.65386   24.30891    0.63467      22711
  24.35000      3.65238   24.29567    0.56168      22841
  24.36000      3.65090   24.26554    0.66018      22692
  24.37000      3.64943   24.22764    0.48543      22779
  24.38000      3.64795   24.15804    0.57881      22972
  24.39000      3.64648   24.13568    0.60377      22850
  24.40000      3.64501   24.07811    0.58623      22918
  24.41000      3.64354   24.02317    0.63395      23004
  24.42000      3.64207   23.99702    0.56483      22801
  24.43000      3.64060   23.92603    0.57624      22960
  24.44000      3.63913   23.91433    0.61767      22773
  24.45000      3.63767   23.82601    0.56473      23084
  24.46000      3.63620   23.76863    0.54315      22778
  24.47000      3.63474   23.75530    0.56835      22744
  24.48000      3.63328   23.70763    0.53400      23258
  24.49000      3.63182   23.66038    0.59619      23006
  24.50000      3.63036   23.61188    0.58076      22784
  24.51000      3.62890   23.63829    0.53571      23033
  24.52000      3.62744   23.52552    0.65248      23225
  24.53000      3.62599   23.49424    0.56146      23059
  24.54000      3.62453   23.45854    0.62606      22994
  24.55000      3.62308   23.43885    0.58038      23300
  24.56000      3.62163   23.38921    0.60471      23141
  24.57000      3.62017   23.34651    0.52978      22883
  24.58000      3.61872   23.34692    0.60997      23160
  24.59000      3.61727   23.26257    0.50691      23257
  24.60000      3.61583   23.20768    0.55461      23077
  24.61000      3.61438   23.19751    0.55628      23029
  24.62000      3.61293   23.16684    0.56775      23254
  24.63000      3.61149   23.11878    0.57333      23258
  24.64000      3.61005   23.09472    0.57918      23085
  24.65000      3.60861   23.10447    0.56152      23136
  24.66000      3.60716   23.01454    0.64328      23515
  24.67000      3.60573   22.99136    0.48140      23310
  24.68000      3.60429   22.96484    0.57127      23253
  24.69000      3.60285   22.96087    0.55092      23540
  24.70000      3.60141   22.91727    0.58724      23311
  24.71000      3.59998   22.89600    0.65073      23163
  24.72000      3.59855   22.89401    0.53328      23391
  24.73000      3.59711   22.79868    0.54329      23268
  24.74000      3.59568   22.77947    0.54815      23464
  24.75000      3.59425   22.74287    0.58605      23441
  24.76000      3.59282   22.73084    0.54969      23253
  24.77000      3.59139   22.67895    0.51650      23433
  24.78000      3.58997   22.67430    0.56721      23471
  24.79000      3.58854   22.64450    0.58566      23347
  24.80000      3.58712   22.58402    0.54392      23641
  24.81000      3.58570   22.54412    0.53181      23403
  24.82000      3.58427   22.54730    0.57456      23565
  24.83000      3.58285   22.52448    0.61258      23761
  24.84000      3.58143   22.45156    0.55937      23230
  24.85000      3.58001   22.44275    0.56160      23582
  24.86000      3.57860   22.41091    0.55612      23665
  24.87000      3.57718   22.37626    0.51926      23560
  24.88000      3.57576   22.30145    0.49425      23588
  24.89000      3.57435   22.27083    0.56477      23555
  24.90000      3.57294   22.27073    0.55010      23752
  24.91000      3.57153   22.19814    0.52409      23446
  24.92000      3.57012   22.16900    0.56900      23726
  24.93000      3.56871   22.16429    0.55376      23717
  24.94000      3.56730   22.14798    0.55215      23611
  24.95000      3.56589   22.05816    0.58352      23945
  24.96000      3.56449   22.03686    0.57032      23708
  24.97000      3.56308   22.05132    0.55564      23799
  24.98000      3.56168   21.94697    0.51248      23695
  24.99000      3.56027   21.94559    0.58013      23758
  25.00000      3.55887   21.91545    0.52920      23786
  25.01000      3.55747   21.89228    0.55146      23672
  25.02000      3.55607   21.82824    0.49959      24149
  25.03000      3.55467   21.77281    0.54793      23733
  25.04000      3.55328   21.76615    0.60092      23685
  25.05000      3.55188   21.73137    0.54261      23805
  25.06000      3.55049   21.70381    0.57234      23907
  25.07000      3.54909   21.66979    0.48589      23867
  25.08000      3.54770   21.64495    0.54180      23782
  25.09000      3.54631   21.58461    0.59500      24187
  25.10000      3.54492   21.54960    0.53035      24218
  25.11000      3.54353   21.55235    0.54393      23737
  25.12000      3.54214   21.50376    0.54305      23755
  25.13000      3.54076   21.47344    0.55931      24185
  25.14000      3.53937   21.43743    0.53410      24098
  25.15000      3.53799   21.41965    0.52973      23797
  25.16000      3.53660   21.39131    0.50759      24242
  25.17000      3.53522   21.32041    0.52094      24114
  25.18000      3.53384   21.30555    0.52934      24048
  25.19000      3.53246   21.34260    0.54510      23809
  25.20000      3.53108   21.25952    0.52625      24298
  25.21000      3.52970   21.23558    0.51489      24301
  25.22000      3.52832   21.19603    0.54456      23994
  25.23000      3.52695   21.22217    0.58882      24153
  25.24000      3.52557   21.13180    0.53129      24388
  25.25000      3.52420   21.13577    0.54700      23953
  25.26000      3.52283   21.16179    0.53476      24118
  25.27000      3.52146   21.06345    0.51071      24284
  25.28000      3.52009   21.04498    0.51637      24265
  25.29000      3.51872   21.01114    0.54913      24209
  25.30000      3.51735   21.02302    0.51094      24477
  25.31000      3.51598   20.96325    0.53559      24296
  25.32000      3.51462   20.91178    0.51497      24070
  25.33000      3.51325   20.95207    0.60358      24395
  25.34000      3.51189   20.91301    0.52234      24326
  25.35000      3.51052   20.86238    0.51563      24265
  25.36000      3.50916   20.83427    0.59213      24581
  25.37000      3.50780   20.85619    0.51205      24146
  25.38000      3.50644   20.79320    0.49992      24619
  25.39000      3.50508   20.76985    0.50066      24192
  25.40000      3.50373   20.75892    0.52225      24480
  25.41000      3.50237   20.75293    0.51529      24505
  25.42000      3.50102   20.66632    0.54442      24435
  25.43000      3.49966   20.68470    0.52864      24625
  25.44000      3.49831   20.65768    0.53697      24577
  25.45000      3.49696   20.62291    0.53107      24585
  25.46000      3.49561   20.59609    0.49361      24300
  25.47000      3.49426   20.58549    0.52508      24488
  25.48000      3.49291   20.58346    0.50750      24547
  25.49000      3.49156   20.50305    0.52417      24570
  25.50000      3.49021   20.50275    0.54953      24771
  25.51000      3.48887   20.47065    0.50243      24784
  25.52000      3.48752   20.48330    0.56507      24348
  25.53000      3.48618   20.42929    0.50233      24549
  25.54000      3.48484   20.39484    0.54507      24874
  25.55000      3.48350   20.40124    0.51163      24475
  25.56000      3.48216   20.36635    0.54219      24672
  25.57000      3.48082   20.33550    0.50712      24991
  25.58000      3.47948   20.31883    0.46215      24747
  25.59000      3.47814   20.33123    0.52902      24521
  25.60000      3.47681   20.26476    0.53551      24710
  25.61000      3.47547   20.26043    0.54939      24932
  25.62000      3.47414   20.22783    0.49190      24775
  25.63000      3.47280   20.24837    0.53981      24568
  25.64000      3.47147   20.19465    0.52690      25075
  25.65000      3.47014   20.16438    0.52221      24754
  25.66000      3.46881   20.17443    0.51935      24902
  25.67000      3.46748   20.17715    0.49067      24505
  25.68000      3.46616   20.10796    0.49699      25181
  25.69000      3.46483   20.08914    0.56283      25040
  25.70000      3.46350   20.10416    0.50323      24735
  25.71000      3.46218   20.07327    0.52898      24981
  25.72000      3.46086   20.03141    0.50236      25244
  25.73000      3.45953   20.03091    0.55988      24934
  25.74000      3.45821   20.06649    0.54056      24583
  25.75000      3.45689   19.97545    0.48519      25002
  25.76000      3.45557   19.96315    0.49386      25250
  25.77000      3.45425   19.94305    0.49007      24950
  25.78000      3.45294   19.98450    0.51982      24939
  25.79000      3.45162   19.89570    0.55588      25159
  25.80000      3.45031   19.89619    0.47615      25070
  25.81000      3.44899   19.87041    0.46654      25050
  25.82000      3.44768   19.86908    0.54177      25132
  25.83000      3.44637   19.80547    0.50209      25209
  25.84000      3.44505   19.78137    0.56657      25140
  25.85000      3.44374   19.79412    0.56076      25283
  25.86000      3.44244   19.74046    0.46020      25359
  25.87000      3.44113   19.71786    0.49859      25056
  25.88000      3.43982   19.67528    0.47400      25238
  25.89000      3.43851   19.68895    0.49424      25114
  25.90000      3.43721   19.60854    0.53074      25336
  25.91000      3.43591   19.58568    0.49925      25161
  25.92000      3.43460   19.55546    0.53582      25336
  25.93000      3.43330   19.56958    0.47077      25212
  25.94000      3.43200   19.50543    0.52336      25204
  25.95000      3.43070   19.46839    0.50623      25228
  25.96000      3.42940   19.44284    0.47156      25535
  25.97000      3.42810   19.44473    0.52708      25333
  25.98000      3.42681   19.38414    0.51899      25506
  25.99000      3.42551   19.34526    0.52906      25523
  26.00000      3.42422   19.33963    0.47439      25349
  26.01000      3.42292   19.33186    0.52969      25346
  26.02000      3.42163   19.25549    0.48768      25303
  26.03000      3.42034   19.22305    0.53730      25612
  26.04000      3.41905   19.23282    0.53057      25429
  26.05000      3.41776   19.18322    0.48169      25236
  26.06000      3.41647   19.13920    0.44013      25709
  26.07000      3.41518   19.12813    0.49030      25611
  26.08000      3.41389   19.14027    0.49939      25227
  26.09000      3.41261   19.06393    0.53037      25573
  26.10000      3.41132   19.04559    0.51048      25792
  26.11000      3.41004   19.03250    0.51800      25714
  26.12000      3.40876   19.03071    0.50862      25354
  26.13000      3.40747   18.98050    0.52302      25977
  26.14000      3.40619   18.97998    0.51505      25641
  26.15000      3.40491   18.96385    0.47845      25542
  26.16000      3.40363   18.95542    0.45692      25383
  26.17000      3.40236   18.90834    0.52024      25900
  26.18000      3.40108   18.89341    0.48318      25717
  26.19000      3.39980   18.90525    0.48285      25614
  26.20000      3.39853   18.86443    0.45368      25536
  26.21000      3.39725   18.86330    0.51880      25971
  26.22000      3.39598   18.84621    0.53584      25818
  26.23000      3.39471   18.85368    0.51639      25642
  26.24000      3.39344   18.81863    0.46555      25843
  26.25000      3.39217   18.80121    0.47755      26041
  26.26000      3.39090   18.79704    0.52034      25993
  26.27000      3.38963   18.80926    0.55250      25742
  26.28000      3.38836   18.78444    0.45306      25737
  26.29000      3.38710   18.75628    0.46979      26080
  26.30000      3.38583   18.75405    0.50104      25717
  26.31000      3.38457   18.76939    0.50163      25799
  26.32000      3.38331   18.72478    0.50793      25999
  26.33000      3.38204   18.71098    0.48040      25918
  26.34000      3.38078   18.70795    0.48498      25992
  26.35000      3.37952   18.72575    0.45021      25984
  26.36000      3.37826   18.66689    0.48954      25983
  26.37000      3.37700   18.66004    0.48036      26176
  26.38000      3.37575   18.65176    0.50896      26085
  26.39000      3.37449   18.64631    0.52364      25979
  26.40000      3.37323   18.61638    0.51772      26400
  26.41000      3.37198   18.59647    0.51777      25741
  26.42000      3.37073   18.61055    0.45284      26145
  26.43000      3.36947   18.58276    0.51819      26164
  26.44000      3.36822   18.55634    0.44782      26150
  26.45000      3.36697   18.53482    0.47635      25882
  26.46000      3.36572   18.52781    0.46775      26283
  26.47000      3.36447   18.48776    0.43348      26296
  26.48000      3.36322   18.46933    0.51403      26139
  26.49000      3.36198   18.44991    0.52080      26248
  26.50000      3.36073   18.45824    0.47143      26315
  26.51000      3.35949   18.41791    0.53938      26316
  26.52000      3.35824   18.38336    0.48144      26304
  26.53000      3.35700   18.37148    0.52108      26534
  26.54000      3.35576   18.37198    0.46500      26185
  26.55000      3.35452   18.34496    0.48907      26323
  26.56000      3.35328   18.30148    0.48262      26526
  26.57000      3.35204   18.28464    0.46518      26146
  26.58000      3.35080   18.31260    0.46202      26179
  26.59000      3.34956   18.23970    0.48032      26301
  26.60000      3.34832   18.21017    0.48105      26637
  26.61000      3.34709   18.20921    0.47869      26519
  26.62000      3.34585   18.20912    0.50176      26081
  26.63000      3.34462   18.16015    0.48605      26724
  26.64000      3.34339   18.13519    0.46394      26630
  26.65000      3.34216   18.13163    0.47243      26616
  26.66000      3.34092   18.13025    0.47662      26459
  26.67000      3.33969   18.07705    0.53847      26552
  26.68000      3.33847   18.08436    0.51967      26627
  26.69000      3.33724   18.07849    0.45381      26707
  26.70000      3.33601   18.04907    0.48728      26251
  26.71000      3.33478   18.03345    0.44328      26440
  26.72000      3.33356   18.01482    0.49012      26744
  26.73000      3.33233   18.01344    0.48900      26493
  26.74000      3.33111   17.98434    0.43542      26606
  26.75000      3.32989   17.96987    0.49573      26775
  26.76000      3.32867   17.96109    0.45651      26892
  26.77000      3.32745   17.95284    0.47930      26732
  26.78000      3.32623   17.93698    0.49596      26633
  26.79000      3.32501   17.93293    0.53371      26889
  26.80000      3.32379   17.90332    0.52794      27081
  26.81000      3.32257   17.91829    0.46066      26449
  26.82000      3.32136   17.89870    0.51583      26920
  26.83000      3.32014   17.89209    0.43875      26813
  26.84000      3.31893   17.88634    0.42264      26597
  26.85000      3.31771   17.87550    0.46201      26861
  26.86000      3.31650   17.85823    0.49416      26807
  26.87000      3.31529   17.83457    0.43986      26997
  26.88000      3.31408   17.83714    0.48965      26832
  26.89000      3.31287   17.83236    0.45048      26982
  26.90000      3.31166   17.80960    0.48205      26988
  26.91000      3.31045   17.79450    0.53029      27155
  26.92000      3.30924   17.79672    0.49724      26878
  26.93000      3.30804   17.78665    0.43656      27072
  26.94000      3.30683   17.77251    0.47364      27146
  26.95000      3.30563   17.75701    0.49497      27048
  26.96000      3.30442   17.76530    0.47548      26925
  26.97000      3.30322   17.77251    0.46481      26991
  26.98000      3.30202   17.72577    0.49526      26965
  26.99000      3.30082   17.70566    0.42458      27165
  27.00000      3.29962   17.72211    0.44971      27114
  27.01000      3.29842   17.71185    0.51605      27172
  27.02000      3.29722   17.69260    0.46495      26997
  27.03000      3.29603   17.66348    0.46515      27361
  27.04000      3.29483   17.67266    0.50126      27320
  27.05000      3.29363   17.66811    0.49173      27208
  27.06000      3.29244   17.63989    0.46811      27284
  27.07000      3.29125   17.62880    0.46683      27357
  27.08000      3.29005   17.62196    0.50431      27374
  27.09000      3.28886   17.62674    0.48315      27074
  27.10000      3.28767   17.58560    0.48513      27032
  27.11000      3.28648   17.57107    0.40952      27541
  27.12000      3.28529   17.56873    0.40530      27577
  27.13000      3.28410   17.55046    0.47434      27109
  27.14000      3.28292   17.53416    0.46303      27102
  27.15000      3.28173   17.54802    0.46259      27811
  27.16000      3.28054   17.50693    0.53051      27254
  27.17000      3.27936   17.52892    0.46193      27440
  27.18000      3.27818   17.49213    0.45423      27325
  27.19000      3.27699   17.46041    0.51873      27644
  27.20000      3.27581   17.46174    0.47315      27613
  27.21000      3.27463   17.46590    0.55651      27549
  27.22000      3.27345   17.42154    0.46314      27119
  27.23000      3.27227   17.40605    0.41549      27587
  27.24000      3.27109   17.39403    0.40234      27812
  27.25000      3.26991   17.39054    0.49051      27344
  27.26000      3.26874   17.36602    0.46799      27457
  27.27000      3.26756   17.33877    0.45948      27547
  27.28000      3.26639   17.32352    0.47184      27743
  27.29000      3.26521   17.33953    0.46112      27443
  27.30000      3.26404   17.30607    0.50725      27916
  27.31000      3.26287   17.28207    0.43205      27569
  27.32000      3.26169   17.24204    0.46280      27771
  27.33000      3.26052   17.26065    0.48321      27767
  27.34000      3.25935   17.22389    0.50702      27708
  27.35000      3.25818   17.20526    0.46265      27873
  27.36000      3.25702   17.17633    0.41464      27639
  27.37000      3.25585   17.18862    0.45857      27748
  27.38000      3.25468   17.14538    0.47498      27902
  27.39000      3.25352   17.13759    0.46284      27712
  27.40000      3.25235   17.11588    0.43418      27749
  27.41000      3.25119   17.10299    0.41877      27847
  27.42000      3.25003   17.09263    0.44981      27885
  27.43000      3.24886   17.06203    0.50379      27896
  27.44000      3.24770   17.04505    0.48038      27848
  27.45000      3.24654   17.03153    0.50846      27913
  27.46000      3.24538   17.00427    0.44126      28251
  27.47000      3.24422   16.98107    0.49858      28038
  27.48000      3.24307   16.97996    0.48104      27800
  27.49000      3.24191   16.96261    0.42919      27779
  27.50000      3.24075   16.93226    0.43661      28183
  27.51000      3.23960   16.92004    0.48743      27929
  27.52000      3.23844   16.91130    0.41016      28318
  27.53000      3.23729   16.90577    0.42872      27876
  27.54000      3.23614   16.85999    0.42296      28154
  27.55000      3.23498   16.85927    0.54555      27870
  27.56000      3.23383   16.84621    0.44658      28296
  27.57000      3.23268   16.84004    0.45104      28289
  27.58000      3.23153   16.80085    0.48239      28244
  27.59000      3.23038   16.80171    0.47371      28180
  27.60000      3.22924   16.78133    0.44146      28412
  27.61000      3.22809   16.79151    0.46130      28074
  27.62000      3.22694   16.76054    0.45616      28260
  27.63000      3.22580   16.73798    0.46986      27846
  27.64000      3.22465   16.72887    0.42437      28467
  27.65000      3.22351   16.73091    0.42801      28431
  27.66000      3.22237   16.69556    0.45490      28213
  27.67000      3.22123   16.68589    0.44436      28332
  27.68000      3.22009   16.68889    0.47800      28171
  27.69000      3.21894   16.66559    0.43016      28416
  27.70000      3.21781   16.67314    0.44785      28510
  27.71000      3.21667   16.64296    0.46195      28386
  27.72000      3.21553   16.62545    0.46379      28445
  27.73000      3.21439   16.61211    0.46505      28773
  27.74000      3.21326   16.61352    0.47780      28035
  27.75000      3.21212   16.58869    0.43091      28528
  27.76000      3.21099   16.58321    0.43356      28489
  27.77000      3.20985   16.54969    0.46998      28425
  27.78000      3.20872   16.54563    0.44236      28477
  27.79000      3.20759   16.53916    0.43615      28886
  27.80000      3.20646   16.52144    0.42931      28383
  27.81000      3.20533   16.49834    0.43844      28638
  27.82000      3.20420   16.49208    0.43858      28387
  27.83000      3.20307   16.47707    0.45507      28837
  27.84000      3.20194   16.46123    0.49997      28458
  27.85000      3.20081   16.42928    0.44665      28866
  27.86000      3.19969   16.43524    0.46338      28539
  27.87000      3.19856   16.40672    0.46221      28601
  27.88000      3.19744   16.40272    0.43300      28603
  27.89000      3.19631   16.37327    0.40480      28768
  27.90000      3.19519   16.37421    0.44046      28611
  27.91000      3.19407   16.35832    0.45352      29029
  27.92000      3.19295   16.32661    0.44062      29019
  27.93000      3.19183   16.30235    0.42592      28746
  27.94000      3.19071   16.30229    0.43338      28659
  27.95000      3.18959   16.28343    0.46909      28717
  27.96000      3.18847   16.26071    0.48202      28918
  27.97000      3.18735   16.22771    0.44818      28884
  27.98000      3.18624   16.21897    0.43565      28932
  27.99000      3.18512   16.21344    0.43598      28963
  28.00000      3.18401   16.19498    0.46557      28910
  28.01000      3.18289   16.16952    0.42699      28786
  28.02000      3.18178   16.15942    0.43754      28975
  28.03000      3.18067   16.14479    0.42799      29038
  28.04000      3.17956   16.13438    0.44158      29039
  28.05000      3.17844   16.09988    0.45757      28884
  28.06000      3.17733   16.10198    0.45077      29129
  28.07000      3.17623   16.07723    0.41763      29058
  28.08000      3.17512   16.05671    0.43067      29215
  28.09000      3.17401   16.03858    0.43929      28863
  28.10000      3.17290   16.03810    0.42046      29357
  28.11000      3.17180   16.02964    0.47166      29315
  28.12000      3.17069   15.99732    0.47865      29179
  28.13000      3.16959   15.98429    0.44747      28950
  28.14000      3.16848   15.98734    0.44826      29075
  28.15000      3.16738   15.98460    0.41480      29178
  28.16000      3.16628   15.95228    0.43162      29391
  28.17000      3.16518   15.93815    0.44154      29287
  28.18000      3.16408   15.93369    0.44040      29340
  28.19000      3.16298   15.93127    0.42412      29362
  28.20000      3.16188   15.92685    0.42781      29426
  28.21000      3.16078   15.91490    0.41751      29144
  28.22000      3.15968   15.90510    0.44335      29358
  28.23000      3.15859   15.90368    0.42734      29291
  28.24000      3.15749   15.90083    0.47856      29470
  28.25000      3.15640   15.87731    0.51111      29197
  28.26000      3.15530   15.86881    0.40464      29605
  28.27000      3.15421   15.87105    0.41437      29358
  28.28000      3.15312   15.86980    0.40026      29273
  28.29000      3.15202   15.84724    0.44877      29567
  28.30000      3.15093   15.84651    0.45917      29816
  28.31000      3.14984   15.83385    0.43174      29547
  28.32000      3.14875   15.83779    0.46866      29370
  28.33000      3.14766   15.81737    0.38329      29670
  28.34000      3.14658   15.81630    0.47558      29591
  28.35000      3.14549   15.79961    0.44230      29475
  28.36000      3.14440   15.80185    0.40598      29482
  28.37000      3.14332   15.79566    0.46498      29630
  28.38000      3.14223   15.77131    0.45912      29668
  28.39000      3.14115   15.77061    0.38778      29814
  28.40000      3.14006   15.77891    0.46489      29293
  28.41000      3.13898   15.76594    0.43296      29746
  28.42000      3.13790   15.74721    0.42116      29755
  28.43000      3.13682   15.73233    0.47696      29978
  28.44000      3.13574   15.73055    0.43264      29585
  28.45000      3.13466   15.73147    0.39855      29911
  28.46000      3.13358   15.70724    0.38506      30113
  28.47000      3.13250   15.72518    0.46391      29648
  28.48000      3.13143   15.69809    0.43895      29706
  28.49000      3.13035   15.68846    0.43988      29821
  28.50000      3.12927   15.68836    0.42510      30030
  28.51000      3.12820   15.66703    0.46814      29771
  28.52000      3.12712   15.66847    0.43406      29512
  28.53000      3.12605   15.65156    0.47042      29878
  28.54000      3.12498   15.65190    0.39937      30238
  28.55000      3.12391   15.62082    0.41615      30037
  28.56000      3.12284   15.62908    0.43347      29939
  28.57000      3.12177   15.62888    0.39431      30185
  28.58000      3.12070   15.61758    0.49045      30103
  28.59000      3.11963   15.59859    0.41869      30210
  28.60000      3.11856   15.61303    0.45184      30018
  28.61000      3.11749   15.57958    0.41402      30055
  28.62000      3.11643   15.56980    0.44890      29887
  28.63000      3.11536   15.56845    0.44536      30118
  28.64000      3.11429   15.55266    0.38906      30131
  28.65000      3.11323   15.53146    0.45061      30140
  28.66000      3.11217   15.55182    0.42421      29966
  28.67000      3.11110   15.53059    0.40799      30258
  28.68000      3.11004   15.49982    0.41366      30230
  28.69000      3.10898   15.50138    0.43636      30499
  28.70000      3.10792   15.47698    0.46454      30275
  28.71000      3.10686   15.48760    0.46697      30102
  28.72000      3.10580   15.46305    0.39767      30446
  28.73000      3.10474   15.45198    0.38238      30681
  28.74000      3.10369   15.42849    0.40351      30321
  28.75000      3.10263   15.43071    0.43488      30057
  28.76000      3.10157   15.43120    0.44490      30154
  28.77000      3.10052   15.38958    0.41700      30533
  28.78000      3.09946   15.37911    0.44544      30560
  28.79000      3.09841   15.35708    0.44112      30295
  28.80000      3.09736   15.36715    0.41367      30301
  28.81000      3.09630   15.33354    0.43146      30571
  28.82000      3.09525   15.32110    0.42992      30717
  28.83000      3.09420   15.31470    0.41513      30685
  28.84000      3.09315   15.31408    0.44562      30248
  28.85000      3.09210   15.28445    0.41340      30775
  28.86000      3.09105   15.28089    0.39220      30707
  28.87000      3.09000   15.24371    0.46998      30816
  28.88000      3.08896   15.24084    0.43386      30200
  28.89000      3.08791   15.24111    0.41729      30449
  28.90000      3.08687   15.22034    0.39671      30916
  28.91000      3.08582   15.20800    0.47272      30497
  28.92000      3.08478   15.19146    0.39133      30643
  28.93000      3.08373   15.19975    0.40055      30630
  28.94000      3.08269   15.16784    0.41987      30886
  28.95000      3.08165   15.15277    0.42271      31045
  28.96000      3.08061   15.14493    0.45014      30752
  28.97000      3.07957   15.16078    0.44571      30726
  28.98000      3.07853   15.14163    0.42141      30962
  28.99000      3.07749   15.13324    0.40976      30952
  29.00000      3.07645   15.11376    0.43630      30858
  29.01000      3.07541   15.11593    0.41019      30580
  29.02000      3.07437   15.12656    0.37296      30721
  29.03000      3.07334   15.08547    0.45340      31096
  29.04000      3.07230   15.08863    0.40661      30961
  29.05000      3.07127   15.08775    0.42743      30910
  29.06000      3.07023   15.08649    0.40909      30869
  29.07000      3.06920   15.07545    0.46546      30823
  29.08000      3.06817   15.07196    0.42596      31360
  29.09000      3.06713   15.06456    0.43470      31198
  29.10000      3.06610   15.07051    0.40761      31129
  29.11000      3.06507   15.06289    0.38674      30909
  29.12000      3.06404   15.05331    0.42408      31271
  29.13000      3.06301   15.05343    0.41671      31200
  29.14000      3.06198   15.04818    0.41995      31083
  29.15000      3.06096   15.05651    0.41410      31027
  29.16000      3.05993   15.04091    0.43437      30943
  29.17000      3.05890   15.03927    0.40992      31001
  29.18000      3.05788   15.03428    0.41762      31385
  29.19000      3.05685   15.01838    0.41073      31457
  29.20000      3.05583   15.04087    0.41668      30980
  29.21000      3.05481   15.03016    0.40285      31445
  29.22000      3.05378   15.02229    0.41223      31507
  29.23000      3.05276   15.01203    0.42769      31508
  29.24000      3.05174   15.02537    0.42296      31353
  29.25000      3.05072   15.03538    0.46008      30956
  29.26000      3.04970   15.00458    0.41504      31506
  29.27000      3.04868   15.00304    0.39523      31360
  29.28000      3.04766   14.99841    0.41662      31595
  29.29000      3.04664   15.01866    0.40473      31156
  29.30000      3.04563   14.98739    0.40492      31301
  29.31000      3.04461   14.98549    0.40907      31607
  29.32000      3.04360   14.99197    0.44402      31544
  29.33000      3.04258   14.98720    0.40026      31463
  29.34000      3.04157   14.99266    0.43664      31511
  29.35000      3.04055   14.96427    0.41648      31943
  29.36000      3.03954   14.95874    0.43695      31695
  29.37000      3.03853   14.96420    0.42755      31438
  29.38000      3.03752   14.98197    0.40836      31367
  29.39000      3.03651   14.95696    0.38102      31814
  29.40000      3.03550   14.94087    0.40103      31646
  29.41000      3.03449   14.92945    0.40543      31755
  29.42000      3.03348   14.92385    0.41551      31400
  29.43000      3.03247   14.92860    0.44254      31497
  29.44000      3.03146   14.90715    0.38606      31974
  29.45000      3.03046   14.88871    0.41812      31991
  29.46000      3.02945   14.88238    0.44390      31654
  29.47000      3.02844   14.89542    0.41650      31843
  29.48000      3.02744   14.87617    0.39858      31806
  29.49000      3.02644   14.83610    0.44252      32195
  29.50000      3.02543   14.83672    0.42356      31755
  29.51000      3.02443   14.82157    0.40384      31865
  29.52000      3.02343   14.81916    0.38136      31880
  29.53000      3.02243   14.79055    0.39417      32120
  29.54000      3.02143   14.78086    0.43417      32387
  29.55000      3.02043   14.76257    0.38822      32492
  29.56000      3.01943   14.73915    0.38158      32821
  29.57000      3.01843   14.73576    0.39725      32368
  29.58000      3.01743   14.72354    0.43267      32752
  29.59000      3.01643   14.68703    0.39323      32919
  29.60000      3.01544   14.66863    0.42083      33156
  29.61000      3.01444   14.66974    0.43109      33064
  29.62000      3.01345   14.65717    0.39131      33550
  29.63000      3.01245   14.61690    0.41097      33357
  29.64000      3.01146   14.58227    0.38111      33752
  29.65000      3.01047   14.57473    0.42197      33839
  29.66000      3.00948   14.57102    0.38082      33771
  29.67000      3.00848   14.55804    0.40835      33506
  29.68000      3.00749   14.53166    0.39536      33592
  29.69000      3.00650   14.52417    0.39826      34100
  29.70000      3.00551   14.50164    0.41232      34218
  29.71000      3.00452   14.49071    0.39915      33898
  29.72000      3.00354   14.47960    0.44664      34445
  29.73000      3.00255   14.45771    0.41074      34463
  29.74000      3.00156   14.43710    0.40432      34300
  29.75000      3.00058   14.42846    0.40141      33750
  29.76000      2.99959   14.42142    0.36350      34423
  29.77000      2.99860   14.39318    0.39305      34700
  29.78000      2.99762   14.37068    0.38587      34532
  29.79000      2.99664   14.37114    0.39736      34549
  29.80000      2.99565   14.36459    0.40564      34448
  29.81000      2.99467   14.34308    0.38554      34572
  29.82000      2.99369   14.32892    0.39276      34737
  29.83000      2.99271   14.31634    0.40656      34678
  29.84000      2.99173   14.32530    0.39701      34833
  29.85000      2.99075   14.29491    0.39480      34897
  29.86000      2.98977   14.27887    0.40452      35170
  29.87000      2.98879   14.25580    0.38929      34997
  29.88000      2.98782   14.27532    0.38896      34913
  29.89000      2.98684   14.26432    0.38274      35094
  29.90000      2.98586   14.24450    0.43345      35062
  29.91000      2.98489   14.23534    0.37256      35224
  29.92000      2.98391   14.22725    0.37570      35215
  29.93000      2.98294   14.23462    0.39648      35239
  29.94000      2.98196   14.22954    0.38402      35282
  29.95000      2.98099   14.20650    0.42058      35393
  29.96000      2.98002   14.21540    0.37844      35454
  29.97000      2.97905   14.20658    0.41784      35627
  29.98000      2.97808   14.20298    0.40415      35690
  29.99000      2.97711   14.21388    0.37880      35534
  30.00000      2.97614   14.20235    0.37452      35852
  30.01000      2.97517   14.20491    0.43692      35429
  30.02000      2.97420   14.19509    0.37049      35946
  30.03000      2.97323   14.21631    0.39040      36147
  30.04000      2.97227   14.22058    0.39873      36095
  30.05000      2.97130   14.21527    0.37422      36231
  30.06000      2.97033   14.22309    0.40505      35506
  30.07000      2.96937   14.22681    0.38283      36237
  30.08000      2.96840   14.22603    0.39810      36422
  30.09000      2.96744   14.23796    0.38895      36388
  30.10000      2.96648   14.23635    0.38157      36110
  30.11000      2.96551   14.22552    0.42114      36760
  30.12000      2.96455   14.21294    0.38274      36612
  30.13000      2.96359   14.24302    0.40794      36701
  30.14000      2.96263   14.25915    0.35907      36263
  30.15000      2.96167   14.22977    0.40874      36601
  30.16000      2.96071   14.21442    0.35514      37136
  30.17000      2.95975   14.21437    0.39591      37037
  30.18000      2.95880   14.22925    0.38542      36731
  30.19000      2.95784   14.21450    0.41556      37013
  30.20000      2.95688   14.21712    0.36514      37090
  30.21000      2.95593   14.20854    0.38179      37140
  30.22000      2.95497   14.19282    0.37744      37229
  30.23000      2.95402   14.18525    0.40679      36890
  30.24000      2.95306   14.17803    0.40625      37131
  30.25000      2.95211   14.18047    0.36360      37569
  30.26000      2.95116   14.15407    0.37978      37598
  30.27000      2.95020   14.13778    0.37544      37450
  30.28000      2.94925   14.14735    0.39605      37642
  30.29000      2.94830   14.13177    0.42609      37733
  30.30000      2.94735   14.13236    0.38210      37470
  30.31000      2.94640   14.11182    0.35786      37665
  30.32000      2.94545   14.10213    0.35682      37612
  30.33000      2.94450   14.09044    0.37419      37988
  30.34000      2.94356   14.07758    0.38660      38049
  30.35000      2.94261   14.06607    0.45588      37751
  30.36000      2.94166   14.04103    0.39922      38000
  30.37000      2.94072   14.04108    0.38372      38230
  30.38000      2.93977   14.01443    0.34111      38247
  30.39000      2.93883   14.01936    0.37698      38058
  30.40000      2.93788   13.99277    0.39753      38159
  30.41000      2.93694   13.98919    0.38739      38487
  30.42000      2.93600   13.97779    0.40267      38537
  30.43000      2.93505   13.96179    0.35589      38349
  30.44000      2.93411   13.93684    0.39562      38629
  30.45000      2.93317   13.93274    0.35702      38103
  30.46000      2.93223   13.92074    0.40785      38587
  30.47000      2.93129   13.89928    0.42119      38688
  30.48000      2.93035   13.88159    0.34102      38719
  30.49000      2.92942   13.87624    0.34909      38867
  30.50000      2.92848   13.86280    0.37605      38846
  30.51000      2.92754   13.85318    0.37620      38881
  30.52000      2.92660   13.83506    0.38914      39112
  30.53000      2.92567   13.82453    0.39386      38786
  30.54000      2.92473   13.81417    0.40317      39110
  30.55000      2.92380   13.79442    0.36632      39004
  30.56000      2.92286   13.79062    0.35799      39641
  30.57000      2.92193   13.77766    0.37374      39491
  30.58000      2.92100   13.76350    0.37501      39766
  30.59000      2.92007   13.74264    0.36637      39910
  30.60000      2.91913   13.74288    0.36521      40203
  30.61000      2.91820   13.72878    0.38433      39774
  30.62000      2.91727   13.72916    0.36459      40149
  30.63000      2.91634   13.70813    0.36149      40291
  30.64000      2.91541   13.70490    0.40915      40849
  30.65000      2.91449   13.71063    0.35507      41505
  30.66000      2.91356   13.69394    0.36430      41240
  30.67000      2.91263   13.69198    0.38603      41517
  30.68000      2.91171   13.67804    0.38336      41351
  30.69000      2.91078   13.66494    0.34855      41304
  30.70000      2.90985   13.66397    0.34978      41376
  30.71000      2.90893   13.64928    0.37273      41554
  30.72000      2.90800   13.62593    0.37223      41808
  30.73000      2.90708   13.61686    0.36161      41880
  30.74000      2.90616   13.61240    0.40441      42152
  30.75000      2.90524   13.60607    0.33701      42287
  30.76000      2.90431   13.60286    0.34352      42333
  30.77000      2.90339   13.59564    0.38908      42027
  30.78000      2.90247   13.59967    0.35267      42344
  30.79000      2.90155   13.60001    0.39178      42515
  30.80000      2.90063   13.59613    0.37295      42877
  30.81000      2.89971   13.59970    0.39793      42186
  30.82000      2.89880   13.61330    0.35208      43260
  30.83000      2.89788   13.60298    0.35479      42804
  30.84000      2.89696   13.59088    0.33089      42836
  30.85000      2.89605   13.58832    0.36316      42841
  30.86000      2.89513   13.57534    0.34740      42744
  30.87000      2.89422   13.58626    0.35080      43333
  30.88000      2.89330   13.57796    0.38574      43652
  30.89000      2.89239   13.57761    0.39195      43528
  30.90000      2.89147   13.57282    0.36872      43513
  30.91000      2.89056   13.56091    0.38604      43666
  30.92000      2.88965   13.56189    0.34227      44124
  30.93000      2.88874   13.55392    0.41928      43465
  30.94000      2.88783   13.54889    0.34151      43974
  30.95000      2.88692   13.56371    0.34330      44204
  30.96000      2.88601   13.53904    0.36876      44089
  30.97000      2.88510   13.55674    0.34346      44292
  30.98000      2.88419   13.53562    0.37227      44258
  30.99000      2.88328   13.54725    0.34991      44214
  31.00000      2.88237   13.55563    0.36307      45181
  31.01000      2.88147   13.54336    0.39730      44807
  31.02000      2.88056   13.55856    0.32393      44731
  31.03000      2.87966   13.55991    0.35771      44839
  31.04000      2.87875   13.55104    0.36991      44820
  31.05000      2.87785   13.57266    0.39461      45342
  31.06000      2.87694   13.56745    0.35630      45128
  31.07000      2.87604   13.57231    0.35280      45354
  31.08000      2.87514   13.57708    0.35021      45041
  31.09000      2.87424   13.56930    0.35758      45358
  31.10000      2.87333   13.57698    0.35197      45482
  31.11000      2.87243   13.56745    0.34811      45649
  31.12000      2.87153   13.56010    0.32763      45658
  31.13000      2.87063   13.55841    0.35411      45585
  31.14000      2.86973   13.55454    0.39112      45771
  31.15000      2.86884   13.55102    0.36139      46370
  31.16000      2.86794   13.53559    0.36990      46257
  31.17000      2.86704   13.52515    0.38471      46140
  31.18000      2.86614   13.51824    0.38053      46020
  31.19000      2.86525   13.51517    0.30535      46510
  31.20000      2.86435   13.50878    0.34480      46039
  31.21000      2.86346   13.48580    0.35750      46648
  31.22000      2.86256   13.47255    0.35283      46576
  31.23000      2.86167   13.46519    0.36593      46948
  31.24000      2.86078   13.45820    0.35198      46875
  31.25000      2.85988   13.44850    0.35638      47229
  31.26000      2.85899   13.42691    0.35395      47195
  31.27000      2.85810   13.40186    0.37141      47061
  31.28000      2.85721   13.41895    0.37434      47463
  31.29000      2.85632   13.40684    0.32243      47558
  31.30000      2.85543   13.40511    0.36675      47299
  31.31000      2.85454   13.39209    0.35439      48105
  31.32000      2.85365   13.37051    0.37012      47769
  31.33000      2.85276   13.36732    0.35275      48206
  31.34000      2.85187   13.36819    0.32703      47853
  31.35000      2.85099   13.35496    0.34598      47739
  31.36000      2.85010   13.34700    0.32117      48308
  31.37000      2.84922   13.34131    0.36405      48163
  31.38000      2.84833   13.33999    0.37027      48657
  31.39000      2.84745   13.32971    0.34661      48796
  31.40000      2.84656   13.32733    0.35530      48936
  31.41000      2.84568   13.31784    0.35876      48794
  31.42000      2.84480   13.31483    0.36745      48340
  31.43000      2.84391   13.30630    0.34741      48969
  31.44000      2.84303   13.30662    0.35576      48930
  31.45000      2.84215   13.31886    0.33391      49111
  31.46000      2.84127   13.30246    0.31565      48913
  31.47000      2.84039   13.29891    0.34604      49513
  31.48000      2.83951   13.29320    0.34958      49564
  31.49000      2.83863   13.29246    0.36044      49427
  31.50000      2.83775   13.28994    0.34998      49398
  31.51000      2.83688   13.30203    0.33593      49176
  31.52000      2.83600   13.29564    0.34584      49818
  31.53000      2.83512   13.28162    0.37702      50021
  31.54000      2.83425   13.27610    0.35648      50049
  31.55000      2.83337   13.26757    0.35561      49917
  31.56000      2.83249   13.26398    0.32833      49545
  31.57000      2.83162   13.26778    0.34054      50001
  31.58000      2.83075   13.26325    0.32642      50465
  31.59000      2.82987   13.24747    0.34766      50269
  31.60000      2.82900   13.24113    0.35126      50033
  31.61000      2.82813   13.23633    0.34268      50416
  31.62000      2.82726   13.23120    0.33382      50210
  31.63000      2.82639   13.22481    0.33292      50476
  31.64000      2.82552   13.20657    0.36078      50864
  31.65000      2.82465   13.19258    0.36270      50904
  31.66000      2.82378   13.19828    0.34756      50776
  31.67000      2.82291   13.18790    0.34338      50263
  31.68000      2.82204   13.17619    0.32398      50676
  31.69000      2.82117   13.16483    0.33580      51143
  31.70000      2.82030   13.13837    0.34719      51123
  31.71000      2.81944   13.13590    0.34053      50911
  31.72000      2.81857   13.12026    0.33477      51232
  31.73000      2.81771   13.11774    0.36326      51325
  31.74000      2.81684   13.10038    0.31764      51240
  31.75000      2.81598   13.08214    0.36681      51496
  31.76000      2.81511   13.05240    0.33228      51374
  31.77000      2.81425   13.03640    0.36226      51664
  31.78000      2.81339   13.04598    0.32779      51971
  31.79000      2.81252   13.02825    0.34647      51275
  31.80000      2.81166   12.99279    0.34097      51846
  31.81000      2.81080   12.98046    0.34135      52116
  31.82000      2.80994   12.95717    0.32163      51999
  31.83000      2.80908   12.94646    0.35852      52085
  31.84000      2.80822   12.95150    0.32429      52303
  31.85000      2.80736   12.92710    0.32594      52095
  31.86000      2.80650   12.91163    0.32977      52410
  31.87000      2.80565   12.90756    0.34097      52544
  31.88000      2.80479   12.89073    0.36460      52859
  31.89000      2.80393   12.88661    0.33207      52588
  31.90000      2.80308   12.89265    0.35635      52562
  31.91000      2.80222   12.89134    0.34765      52425
  31.92000      2.80137   12.88656    0.31870      52858
  31.93000      2.80051   12.88364    0.31470      52981
  31.94000      2.79966   12.88500    0.33849      53241
  31.95000      2.79880   12.88848    0.31787      53069
  31.96000      2.79795   12.89717    0.34947      53186
  31.97000      2.79710   12.88982    0.36342      53054
  31.98000      2.79625   12.88985    0.32593      53732
  31.99000      2.79540   12.91186    0.32722      53591
  32.00000      2.79455   12.90450    0.33761      53294
  32.01000      2.79369   12.91748    0.33646      53529
  32.02000      2.79285   12.91888    0.33390      53259
  32.03000      2.79200   12.92448    0.33860      53368
  32.04000      2.79115   12.92804    0.33514      54100
  32.05000      2.79030   12.91796    0.32204      53885
  32.06000      2.78945   12.92362    0.34344      54017
  32.07000      2.78860   12.93469    0.35348      54110
  32.08000      2.78776   12.91593    0.32330      53785
  32.09000      2.78691   12.90971    0.30984      53919
  32.10000      2.78607   12.91390    0.32940      54095
  32.11000      2.78522   12.91007    0.31850      54256
  32.12000      2.78438   12.90119    0.35617      54352
  32.13000      2.78353   12.91200    0.34014      54489
  32.14000      2.78269   12.89789    0.33883      54288
  32.15000      2.78185   12.87865    0.33319      54454
  32.16000      2.78101   12.87679    0.31277      54459
  32.17000      2.78016   12.87220    0.33528      54516
  32.18000      2.77932   12.86774    0.31862      54528
  32.19000      2.77848   12.87352    0.33715      54983
  32.20000      2.77764   12.84468    0.32870      54844
  32.21000      2.77680   12.83944    0.32911      55325
  32.22000      2.77596   12.84645    0.32006      55296
  32.23000      2.77513   12.82876    0.36446      54735
  32.24000      2.77429   12.82239    0.32664      54891
  32.25000      2.77345   12.81849    0.33264      55265
  32.26000      2.77261   12.79627    0.34151      55021
  32.27000      2.77178   12.79706    0.33434      55338
  32.28000      2.77094   12.78932    0.31212      55698
  32.29000      2.77011   12.77539    0.32909      55795
  32.30000      2.76927   12.75875    0.32058      55710
  32.31000      2.76844   12.75162    0.35824      55339
  32.32000      2.76760   12.74620    0.32512      55799
  32.33000      2.76677   12.72885    0.33336      56142
  32.34000      2.76594   12.72692    0.34447      55831
  32.35000      2.76510   12.72440    0.30025      56049
  32.36000      2.76427   12.71065    0.32130      56025
  32.37000      2.76344   12.70579    0.33162      56121
  32.38000      2.76261   12.69597    0.31750      56089
  32.39000      2.76178   12.68661    0.34932      56212
  32.40000      2.76095   12.68233    0.30068      56481
  32.41000      2.76012   12.67504    0.33390      56464
  32.42000      2.75929   12.67371    0.35314      56668
  32.43000      2.75847   12.68820    0.30938      56672
  32.44000      2.75764   12.67065    0.32958      56808
  32.45000      2.75681   12.66635    0.31795      57011
  32.46000      2.75599   12.66821    0.30935      56586
  32.47000      2.75516   12.66407    0.33280      56843
  32.48000      2.75433   12.67001    0.33148      57091
  32.49000      2.75351   12.66354    0.35661      56821
  32.50000      2.75268   12.66283    0.32949      57094
  32.51000      2.75186   12.66195    0.31286      56584
  32.52000      2.75104   12.66854    0.30397      57181
  32.53000      2.75021   12.66947    0.31237      57490
  32.54000      2.74939   12.66385    0.32918      57207
  32.55000      2.74857   12.67293    0.33454      57397
  32.56000      2.74775   12.65933    0.34127      57265
  32.57000      2.74693   12.65492    0.34792      57738
  32.58000      2.74611   12.65491    0.30234      58113
  32.59000      2.74529   12.65690    0.33113      57664
  32.60000      2.74447   12.66780    0.32396      57484
  32.61000      2.74365   12.66923    0.31438      57142
  32.62000      2.74283   12.65299    0.31112      57548
  32.63000      2.74201   12.65332    0.31803      57925
  32.64000      2.74120   12.65050    0.32060      58151
  32.65000      2.74038   12.64891    0.32857      58472
  32.66000      2.73956   12.65470    0.33725      58101
  32.67000      2.73875   12.64362    0.32944      58095
  32.68000      2.73793   12.64575    0.33452      58249
  32.69000      2.73712   12.64615    0.30918      57847
  32.70000      2.73630   12.63170    0.30511      58651
  32.71000      2.73549   12.63219    0.30665      58583
  32.72000      2.73468   12.62499    0.33718      58230
  32.73000      2.73386   12.61838    0.32613      58660
  32.74000      2.73305   12.60716    0.33815      58571
  32.75000      2.73224   12.60275    0.33385      58533
  32.76000      2.73143   12.58981    0.30508      58655
  32.77000      2.73062   12.58942    0.30224      58885
  32.78000      2.72981   12.58964    0.33659      59033
  32.79000      2.72900   12.57717    0.31571      58727
  32.80000      2.72819   12.56356    0.33494      59398
  32.81000      2.72738   12.55394    0.33480      59348
  32.82000      2.72657   12.54065    0.30371      59292
  32.83000      2.72576   12.53756    0.34161      59320
  32.84000      2.72496   12.53160    0.31477      58770
  32.85000      2.72415   12.51909    0.30213      59126
  32.86000      2.72334   12.51601    0.31310      59163
  32.87000      2.72254   12.51234    0.31639      59564
  32.88000      2.72173   12.49639    0.30479      59376
  32.89000      2.72093   12.49454    0.32544      59584
  32.90000      2.72013   12.48158    0.35808      60181
  32.91000      2.71932   12.47766    0.31471      59827
  32.92000      2.71852   12.46968    0.31116      59366
  32.93000      2.71772   12.46173    0.31807      59797
  32.94000      2.71691   12.46531    0.33764      59886
  32.95000      2.71611   12.47066    0.29931      59844
  32.96000      2.71531   12.45184    0.29808      59842
  32.97000      2.71451   12.44961    0.31766      60183
  32.98000      2.71371   12.44699    0.31979      59824
  32.99000      2.71291   12.43469    0.31038      60100
  33.00000      2.71211   12.43400    0.32915      60152
  33.01000      2.71131   12.43629    0.30898      60368
  33.02000      2.71051   12.42808    0.32078      60318
  33.03000      2.70972   12.41082    0.31432      60447
  33.04000      2.70892   12.41616    0.31889      60662
  33.05000      2.70812   12.41901    0.32260      60446
  33.06000      2.70733   12.40157    0.33180      60860
  33.07000      2.70653   12.40710    0.29449      60534
  33.08000      2.70573   12.39368    0.31101      60494
  33.09000      2.70494   12.38802    0.32805      60719
  33.10000      2.70414   12.39163    0.31721      60490
  33.11000      2.70335   12.39326    0.31278      61036
  33.12000      2.70256   12.38206    0.30200      61136
  33.13000      2.70176   12.38859    0.31913      61158
  33.14000      2.70097   12.38884    0.31882      61228
  33.15000      2.70018   12.38795    0.32771      61092
  33.16000      2.69939   12.38176    0.32272      61468
  33.17000      2.69860   12.39118    0.33260      61334
  33.18000      2.69781   12.38065    0.28831      61647
  33.19000      2.69702   12.38552    0.30335      61554
  33.20000      2.69623   12.38404    0.31264      61462
  33.21000      2.69544   12.39216    0.32061      61396
  33.22000      2.69465   12.38689    0.30439      61732
  33.23000      2.69386   12.40218    0.30495      61782
  33.24000      2.69307   12.39513    0.31814      61835
  33.25000      2.69229   12.38069    0.31988      62317
  33.26000      2.69150   12.38640    0.31750      62264
  33.27000      2.69072   12.37236    0.33209      62158
  33.28000      2.68993   12.38106    0.31851      62040
  33.29000      2.68914   12.36090    0.30430      62475
  33.30000      2.68836   12.36684    0.29173      62496
  33.31000      2.68758   12.36611    0.31834      62028
  33.32000      2.68679   12.35038    0.31100      62267
  33.33000      2.68601   12.33506    0.30867      62436
  33.34000      2.68523   12.33607    0.30115      62541
  33.35000      2.68444   12.32519    0.31428      62566
  33.36000      2.68366   12.31626    0.30965      62902
  33.37000      2.68288   12.30826    0.34389      62902
  33.38000      2.68210   12.30028    0.30135      62681
  33.39000      2.68132   12.29677    0.29220      62824
  33.40000      2.68054   12.28463    0.32704      62803
  33.41000      2.67976   12.27244    0.30894      63217
  33.42000      2.67898   12.28071    0.30521      62629
  33.43000      2.67820   12.26987    0.30858      63176
  33.44000      2.67742   12.26454    0.32872      63297
  33.45000      2.67665   12.25944    0.30582      63052
  33.46000      2.67587   12.25330    0.29494      63125
  33.47000      2.67509   12.25501    0.30234      63306
  33.48000      2.67432   12.24519    0.31377      63217
  33.49000      2.67354   12.24659    0.31642      63261
  33.50000      2.67277   12.23277    0.29952      63448
  33.51000      2.67199   12.23434    0.32455      63536
  33.52000      2.67122   12.22662    0.31517      63930
  33.53000      2.67044   12.21976    0.31426      63746
  33.54000      2.66967   12.21110    0.30818      63723
  33.55000      2.66890   12.20106    0.30417      63402
  33.56000      2.66812   12.20467    0.29776      63703
  33.57000      2.66735   12.19693    0.30483      63495
  33.58000      2.66658   12.17682    0.28582      63832
  33.59000      2.66581   12.17165    0.30926      64307
  33.60000      2.66504   12.17216    0.36388      64187
  33.61000      2.66427   12.15746    0.28727      64075
  33.62000      2.66350   12.14490    0.31120      64298
  33.63000      2.66273   12.13355    0.29817      64070
  33.64000      2.66196   12.12119    0.32736      64161
  33.65000      2.66119   12.12174    0.29254      64342
  33.66000      2.66043   12.10098    0.30149      64151
  33.67000      2.65966   12.09743    0.30737      64819
  33.68000      2.65889   12.08696    0.30408      64731
  33.69000      2.65813   12.07745    0.30978      64388
  33.70000      2.65736   12.06148    0.29958      64631
  33.71000      2.65659   12.06233    0.31623      64585
  33.72000      2.65583   12.04493    0.30793      64638
  33.73000      2.65506   12.04562    0.29900      64898
  33.74000      2.65430   12.01887    0.30019      64908
  33.75000      2.65354   12.03510    0.31002      65524
  33.76000      2.65277   12.02634    0.31314      65327
  33.77000      2.65201   12.02741    0.29975      65036
  33.78000      2.65125   12.02114    0.29648      64969
  33.79000      2.65049   12.01588    0.31415      65481
  33.80000      2.64973   12.01915    0.29438      65665
  33.81000      2.64896   12.02132    0.30613      65332
  33.82000      2.64820   12.01116    0.29004      65424
  33.83000      2.64744   12.02125    0.29532      65705
  33.84000      2.64668   12.01715    0.29931      65727
  33.85000      2.64593   12.01926    0.33157      65708
  33.86000      2.64517   12.02881    0.29046      65985
  33.87000      2.64441   12.02160    0.33484      65754
  33.88000      2.64365   12.03137    0.28826      66000
  33.89000      2.64289   12.03765    0.29635      66149
  33.90000      2.64214   12.03422    0.31062      66092
  33.91000      2.64138   12.05492    0.31314      66097
  33.92000      2.64063   12.05477    0.30809      66225
  33.93000      2.63987   12.05597    0.27386      66073
  33.94000      2.63912   12.05187    0.29670      66400
  33.95000      2.63836   12.05833    0.30260      66276
  33.96000      2.63761   12.06546    0.30145      66328
  33.97000      2.63685   12.06554    0.33897      66243
  33.98000      2.63610   12.07546    0.27029      66518
  33.99000      2.63535   12.08430    0.29509      66666
  34.00000      2.63459   12.08653    0.31093      66417
  34.01000      2.63384   12.08546    0.33089      66722
  34.02000      2.63309   12.07068    0.30018      66435
  34.03000      2.63234   12.07631    0.30013      66592
  34.04000      2.63159   12.07665    0.29060      66897
  34.05000      2.63084   12.07027    0.30091      66603
  34.06000      2.63009   12.06423    0.29522      66727
  34.07000      2.62934   12.05705    0.31110      66669
  34.08000      2.62859   12.04250    0.30201      66791
  34.09000      2.62784   12.03934    0.28987      66846
  34.10000      2.62710   12.03930    0.30941      67253
  34.11000      2.62635   12.02744    0.28540      67001
  34.12000      2.62560   12.02497    0.33275      67522
  34.13000      2.62486   12.01284    0.30415      67250
  34.14000      2.62411   11.99836    0.29583      67109
  34.15000      2.62337   11.98530    0.30219      67128
  34.16000      2.62262   11.97400    0.29292      67603
  34.17000      2.62188   11.96525    0.30761      67731
  34.18000      2.62113   11.95989    0.30088      67302
  34.19000      2.62039   11.95291    0.29232      67232
  34.20000      2.61964   11.94738    0.28430      67883
  34.21000      2.61890   11.93644    0.30010      67941
  34.22000      2.61816   11.93172    0.29774      67805
  34.23000      2.61742   11.91971    0.29734      68117
  34.24000      2.61668   11.91407    0.29501      68231
  34.25000      2.61593   11.90863    0.31669      68507
  34.26000      2.61519   11.90426    0.29996      67962
  34.27000      2.61445   11.90042    0.30574      67703
  34.28000      2.61371   11.89471    0.28036      68568
  34.29000      2.61297   11.88354    0.30511      68708
  34.30000      2.61224   11.87814    0.27601      68023
  34.31000      2.61150   11.87177    0.28990      68784
  34.32000      2.61076   11.86570    0.30129      68869
  34.33000      2.61002   11.86222    0.31535      68809
  34.34000      2.60928   11.85729    0.29680      68954
  34.35000      2.60855   11.85668    0.29242      68909
  34.36000      2.60781   11.85182    0.31308      68802
  34.37000      2.60707   11.85306    0.29698      68675
  34.38000      2.60634   11.84081    0.29714      68941
  34.39000      2.60560   11.83556    0.29534      69157
  34.40000      2.60487   11.83240    0.27781      69698
  34.41000      2.60414   11.82301    0.30276      68855
  34.42000      2.60340   11.82506    0.28571      69448
  34.43000      2.60267   11.81926    0.29447      69418
  34.44000      2.60194   11.81530    0.31421      69124
  34.45000      2.60120   11.82015    0.29746      69241
  34.46000      2.60047   11.81563    0.27757      69442
  34.47000      2.59974   11.81824    0.30263      69924
  34.48000      2.59901   11.80124    0.29000      69954
  34.49000      2.59828   11.81170    0.30326      69649
  34.50000      2.59755   11.79658    0.31033      69980
  34.51000      2.59682   11.80200    0.29090      69995
  34.52000      2.59609   11.80418    0.28946      69638
  34.53000      2.59536   11.80409    0.28654      69405
  34.54000      2.59463   11.79375    0.28429      70048
  34.55000      2.59390   11.80154    0.29662      70001
  34.56000      2.59318   11.79989    0.28875      70433
  34.57000      2.59245   11.79551    0.28483      70368
  34.58000      2.59172   11.79206    0.29751      70393
  34.59000      2.59100   11.79269    0.30051      70410
  34.60000      2.59027   11.79455    0.31556      70129
  34.61000      2.58954   11.79553    0.28667      70454
  34.62000      2.58882   11.78527    0.29753      70831
  34.63000      2.58809   11.78972    0.28304      70145
  34.64000      2.58737   11.78222    0.26709      70486
  34.65000      2.58665   11.77328    0.32019      70763
  34.66000      2.58592   11.77751    0.28803      70818
  34.67000      2.58520   11.77177    0.28593      71143
  34.68000      2.58448   11.77429    0.29308      70892
  34.69000      2.58375   11.76010    0.29880      71001
  34.70000      2.58303   11.76354    0.31372      71004
  34.71000      2.58231   11.76056    0.28490      71020
  34.72000      2.58159   11.76615    0.29072      70971
  34.73000      2.58087   11.75015    0.28349      71241
  34.74000      2.58015   11.75323    0.29691      71107
  34.75000      2.57943   11.75039    0.28541      71424
  34.76000      2.57871   11.74736    0.29479      71492
  34.77000      2.57799   11.74912    0.28751      71141
  34.78000      2.57727   11.74435    0.27790      71176
  34.79000      2.57656   11.74053    0.29744      71838
  34.80000      2.57584   11.74117    0.30571      71925
  34.81000      2.57512   11.74538    0.30156      71537
  34.82000      2.57441   11.73788    0.28941      71618
  34.83000      2.57369   11.74056    0.30223      71687
  34.84000      2.57297   11.73892    0.28421      71630
  34.85000      2.57226   11.74064    0.28551      71407
  34.86000      2.57154   11.72922    0.28298      71966
  34.87000      2.57083   11.72805    0.27845      72097
  34.88000      2.57011   11.72574    0.29106      71680
  34.89000      2.56940   11.73009    0.28551      71925
  34.90000      2.56869   11.71036    0.31650      72360
  34.91000      2.56797   11.71815    0.29631      71941
  34.92000      2.56726   11.71124    0.27437      72196
  34.93000      2.56655   11.70229    0.28757      71809
  34.94000      2.56584   11.70354    0.28856      71949
  34.95000      2.56513   11.69298    0.29510      72364
  34.96000      2.56442   11.68540    0.29700      71889
  34.97000      2.56371   11.66701    0.28189      72507
  34.98000      2.56300   11.66283    0.29094      72203
  34.99000      2.56229   11.65220    0.27854      72487
  35.00000      2.56158   11.63656    0.29229      72153
  35.01000      2.56087   11.62663    0.28166      72491
  35.02000      2.56016   11.61721    0.27481      72111
  35.03000      2.55945   11.60414    0.29380      72327
  35.04000      2.55874   11.59706    0.28663      72769
  35.05000      2.55804   11.58472    0.29482      72604
  35.06000      2.55733   11.57750    0.29725      72358
  35.07000      2.55662   11.56353    0.28846      72543
  35.08000      2.55592   11.55256    0.28756      72838
  35.09000      2.55521   11.54878    0.26771      72733
  35.10000      2.55451   11.53695    0.29621      72803
  35.11000      2.55380   11.53132    0.28294      72904
  35.12000      2.55310   11.52115    0.28484      72600
  35.13000      2.55239   11.52351    0.28378      73252
  35.14000      2.55169   11.52108    0.28142      73163
  35.15000      2.55099   11.51989    0.28438      73237
  35.16000      2.55029   11.52074    0.29396      73321
  35.17000      2.54958   11.52089    0.28704      73209
  35.18000      2.54888   11.52263    0.29202      73055
  35.19000      2.54818   11.52034    0.28174      72800
  35.20000      2.54748   11.52080    0.28695      73580
  35.21000      2.54678   11.51511    0.28833      73622
  35.22000      2.54608   11.51233    0.28264      73730
  35.23000      2.54538   11.51953    0.27584      73754
  35.24000      2.54468   11.51644    0.28326      73830
  35.25000      2.54398   11.52922    0.29514      73892
  35.26000      2.54328   11.52418    0.27493      73870
  35.27000      2.54258   11.51828    0.29144      73980
  35.28000      2.54189   11.52811    0.28829      73482
  35.29000      2.54119   11.51841    0.28313      73835
  35.30000      2.54049   11.51362    0.27100      73899
  35.31000      2.53979   11.51088    0.27635      74586
  35.32000      2.53910   11.50468    0.29855      74493
  35.33000      2.53840   11.50385    0.30148      74354
  35.34000      2.53771   11.49405    0.27244      74561
  35.35000      2.53701   11.49345    0.28364      74087
  35.36000      2.53632   11.48606    0.29137      74769
  35.37000      2.53562   11.48053    0.27993      74687
  35.38000      2.53493   11.48460    0.27928      74648
  35.39000      2.53424   11.48393    0.28375      74326
  35.40000      2.53354   11.47301    0.27648      74627
  35.41000      2.53285   11.47202    0.27486      74929
  35.42000      2.53216   11.47034    0.29547      75315
  35.43000      2.53147   11.47106    0.28180      74786
  35.44000      2.53078   11.46712    0.29355      75195
  35.45000      2.53008   11.47364    0.28280      75255
  35.46000      2.52939   11.46801    0.27596      75131
  35.47000      2.52870   11.46911    0.28673      75130
  35.48000      2.52801   11.46793    0.28327      75474
  35.49000      2.52732   11.47225    0.28260      75595
  35.50000      2.52664   11.47736    0.29575      75422
  35.51000      2.52595   11.47955    0.27043      75424
  35.52000      2.52526   11.47125    0.27492      75326
  35.53000      2.52457   11.48116    0.29546      76215
  35.54000      2.52388   11.48379    0.28909      75967
  35.55000      2.52320   11.49249    0.26719      75968
  35.56000      2.52251   11.48944    0.28969      75819
  35.57000      2.52182   11.48484    0.28343      76305
  35.58000      2.52114   11.48946    0.28502      75967
  35.59000      2.52045   11.48848    0.27439      76283
  35.60000      2.51977   11.48878    0.27339      75927
  35.61000      2.51908   11.48299    0.29233      76032
  35.62000      2.51840   11.49589    0.27890      76301
  35.63000      2.51771   11.48893    0.25872      76447
  35.64000      2.51703   11.48118    0.29439      76334
  35.65000      2.51635   11.48913    0.28804      76940
  35.66000      2.51566   11.47727    0.29040      76680
  35.67000      2.51498   11.47591    0.27882      76504
  35.68000      2.51430   11.47557    0.27542      76851
  35.69000      2.51362   11.47734    0.27547      76805
  35.70000      2.51294   11.46653    0.27027      76735
  35.71000      2.51226   11.47942    0.27457      76593
  35.72000      2.51158   11.47002    0.29576      76791
  35.73000      2.51090   11.46633    0.26848      76964
  35.74000      2.51022   11.47059    0.28623      77307
  35.75000      2.50954   11.46711    0.29080      76799
  35.76000      2.50886   11.46237    0.27932      77095
  35.77000      2.50818   11.45881    0.27069      76977
  35.78000      2.50750   11.46971    0.28692      77569
  35.79000      2.50682   11.46421    0.27870      77473
  35.80000      2.50615   11.46172    0.29312      77346
  35.81000      2.50547   11.46341    0.27217      77594
  35.82000      2.50479   11.47114    0.28309      77347
  35.83000      2.50412   11.46692    0.29145      77753
  35.84000      2.50344   11.46919    0.27776      77292
  35.85000      2.50277   11.46732    0.26239      77517
  35.86000      2.50209   11.46678    0.27762      77738
  35.87000      2.50142   11.47200    0.28005      77774
  35.88000      2.50074   11.46744    0.27944      77918
  35.89000      2.50007   11.46084    0.28697      78308
  35.90000      2.49940   11.46713    0.29211      78349
  35.91000      2.49872   11.46312    0.28986      78181
  35.92000      2.49805   11.45903    0.26671      77966
  35.93000      2.49738   11.46226    0.27973      77824
  35.94000      2.49671   11.46431    0.26490      77979
  35.95000      2.49603   11.45694    0.26249      77961
  35.96000      2.49536   11.45173    0.28461      78117
  35.97000      2.49469   11.45556    0.26979      78280
  35.98000      2.49402   11.44327    0.28689      78370
  35.99000      2.49335   11.44719    0.27317      78657
  36.00000      2.49268   11.44393    0.30033      78534
  36.01000      2.49201   11.43677    0.28691      78705
  36.02000      2.49134   11.43856    0.27645      79207
  36.03000      2.49067   11.43569    0.26256      78520
  36.04000      2.49001   11.43603    0.27696      78097
  36.05000      2.48934   11.42139    0.26824      78333
  36.06000      2.48867   11.42118    0.29658      78632
  36.07000      2.48800   11.42072    0.26201      78778
  36.08000      2.48734   11.42124    0.28509      78843
  36.09000      2.48667   11.41236    0.27494      78927
  36.10000      2.48601   11.40271    0.29038      79225
  36.11000      2.48534   11.39642    0.28228      79279
  36.12000      2.48468   11.38987    0.27972      78842
  36.13000      2.48401   11.39793    0.27984      78996
  36.14000      2.48335   11.37223    0.26103      79196
  36.15000      2.48268   11.38007    0.26905      79213
  36.16000      2.48202   11.37591    0.26986      78817
  36.17000      2.48135   11.36235    0.27998      79078
  36.18000      2.48069   11.35810    0.28098      79573
  36.19000      2.48003   11.34992    0.27815      79686
  36.20000      2.47937   11.34277    0.28147      79408
  36.21000      2.47871   11.33205    0.27269      79816
  36.22000      2.47804   11.33553    0.28839      79919
  36.23000      2.47738   11.32459    0.27346      79820
  36.24000      2.47672   11.32458    0.27507      79701
  36.25000      2.47606   11.32401    0.28222      79956
  36.26000      2.47540   11.31640    0.26417      80228
  36.27000      2.47474   11.31754    0.28127      79515
  36.28000      2.47408   11.32051    0.26742      80131
  36.29000      2.47342   11.31258    0.27799      80191
  36.30000      2.47277   11.31319    0.27422      80123
  36.31000      2.47211   11.31845    0.27557      80225
  36.32000      2.47145   11.31469    0.27696      80159
  36.33000      2.47079   11.32169    0.27983      80257
  36.34000      2.47014   11.32271    0.27567      80402
  36.35000      2.46948   11.32850    0.29086      80738
  36.36000      2.46882   11.32968    0.27511      80659
  36.37000      2.46817   11.33900    0.25871      80781
  36.38000      2.46751   11.32593    0.26658      80392
  36.39000      2.46686   11.33661    0.28097      80207
  36.40000      2.46620   11.33672    0.26472      81039
  36.41000      2.46555   11.33497    0.27605      80705
  36.42000      2.46489   11.34003    0.28982      80803
  36.43000      2.46424   11.33707    0.27124      80894
  36.44000      2.46359   11.33160    0.28093      80996
  36.45000      2.46293   11.33477    0.27236      80931
  36.46000      2.46228   11.33184    0.26935      81537
  36.47000      2.46163   11.32960    0.26123      80858
  36.48000      2.46098   11.32151    0.27922      81352
  36.49000      2.46033   11.31741    0.27297      81233
  36.50000      2.45967   11.30914    0.27057      81065
  36.51000      2.45902   11.31031    0.28249      81163
  36.52000      2.45837   11.30340    0.27743      81387
  36.53000      2.45772   11.29335    0.26671      81597
  36.54000      2.45707   11.29150    0.27282      81569
  36.55000      2.45642   11.28267    0.27095      81679
  36.56000      2.45578   11.27623    0.27693      81462
  36.57000      2.45513   11.27114    0.27722      81527
  36.58000      2.45448   11.26557    0.26732      81993
  36.59000      2.45383   11.25220    0.27905      81705
  36.60000      2.45318   11.24714    0.26741      81588
  36.61000      2.45254   11.24220    0.26647      82012
  36.62000      2.45189   11.23220    0.27068      81663
  36.63000      2.45124   11.22564    0.26973      82061
  36.64000      2.45060   11.22004    0.25843      82291
  36.65000      2.44995   11.21307    0.28417      82184
  36.66000      2.44931   11.20889    0.29528      81854
  36.67000      2.44866   11.20187    0.26323      82195
  36.68000      2.44802   11.19805    0.26527      82466
  36.69000      2.44737   11.19127    0.26276      82574
  36.70000      2.44673   11.18645    0.28010      82273
  36.71000      2.44608   11.17858    0.26923      82251
  36.72000      2.44544   11.17064    0.26514      82538
  36.73000      2.44480   11.17442    0.26449      82509
  36.74000      2.44416   11.17020    0.26942      82385
  36.75000      2.44351   11.16558    0.26472      82781
  36.76000      2.44287   11.17274    0.28858      82511
  36.77000      2.44223   11.17104    0.26704      82481
  36.78000      2.44159   11.16565    0.27073      83021
  36.79000      2.44095   11.17027    0.26013      83012
  36.80000      2.44031   11.16334    0.30784      82800
  36.81000      2.43967   11.16573    0.27169      82966
  36.82000      2.43903   11.16702    0.24427      82644
  36.83000      2.43839   11.16836    0.25278      82829
  36.84000      2.43775   11.16693    0.27408      83026
  36.85000      2.43711   11.17187    0.26487      82806
  36.86000      2.43647   11.17078    0.30700      83017
  36.87000      2.43584   11.17205    0.27983      83284
  36.88000      2.43520   11.17471    0.26339      83543
  36.89000      2.43456   11.16690    0.26832      83385
  36.90000      2.43392   11.16814    0.26064      83733
  36.91000      2.43329   11.16460    0.28914      83121
  36.92000      2.43265   11.17492    0.25705      83222
  36.93000      2.43202   11.17222    0.25577      83554
  36.94000      2.43138   11.16954    0.26964      83225
  36.95000      2.43075   11.16362    0.27475      83586
  36.96000      2.43011   11.17439    0.28166      84041
  36.97000      2.42948   11.17966    0.26285      83542
  36.98000      2.42884   11.17380    0.26695      84118
  36.99000      2.42821   11.17731    0.25643      84077
  37.00000      2.42758   11.17836    0.28320      83771
  37.01000      2.42694   11.17263    0.27242      83971
  37.02000      2.42631   11.18843    0.25880      84099
  37.03000      2.42568   11.19099    0.27360      83844
  37.04000      2.42505   11.19600    0.27251      84498
  37.05000      2.42441   11.20240    0.27364      84419
  37.06000      2.42378   11.20639    0.26348      84379
  37.07000      2.42315   11.21417    0.27836      84522
  37.08000      2.42252   11.22145    0.25412      84519
  37.09000      2.42189   11.21662    0.27808      84777
  37.10000      2.42126   11.23085    0.27474      84792
  37.11000      2.42063   11.23491    0.29106      84801
  37.12000      2.42000   11.24236    0.25145      85206
  37.13000      2.41937   11.25758    0.26061      85141
  37.14000      2.41875   11.25126    0.27106      85060
  37.15000      2.41812   11.26097    0.27672      85397
  37.16000      2.41749   11.27331    0.27262      85325
  37.17000      2.41686   11.27744    0.26016      85367
  37.18000      2.41624   11.27836    0.27218      85235
  37.19000      2.41561   11.28908    0.25539      85393
  37.20000      2.41498   11.27960    0.27896      85703
  37.21000      2.41436   11.28542    0.27062      85709
  37.22000      2.41373   11.28434    0.26193      85872
  37.23000      2.41310   11.28940    0.26142      86222
  37.24000      2.41248   11.28983    0.28484      85524
  37.25000      2.41186   11.29184    0.27748      85837
  37.26000      2.41123   11.29183    0.27047      86401
  37.27000      2.41061   11.30380    0.24544      86152
  37.28000      2.40998   11.29338    0.27082      85645
  37.29000      2.40936   11.29643    0.26775      86241
  37.30000      2.40874   11.30025    0.27480      86289
  37.31000      2.40811   11.29428    0.26899      86504
  37.32000      2.40749   11.29905    0.27404      86322
  37.33000      2.40687   11.29841    0.26169      86807
  37.34000      2.40625   11.29192    0.26367      86428
  37.35000      2.40563   11.29865    0.29154      86286
  37.36000      2.40501   11.30042    0.26076      86487
  37.37000      2.40439   11.30383    0.26629      86872
  37.38000      2.40377   11.30989    0.26613      86376
  37.39000      2.40315   11.30152    0.27831      86318
  37.40000      2.40253   11.31239    0.26480      86817
  37.41000      2.40191   11.31037    0.26296      86931
  37.42000      2.40129   11.30610    0.26069      86968
  37.43000      2.40067   11.31562    0.26904      87112
  37.44000      2.40005   11.31100    0.27353      87349
  37.45000      2.39943   11.30979    0.26196      86565
  37.46000      2.39882   11.31731    0.27015      86718
  37.47000      2.39820   11.31475    0.27906      87482
  37.48000      2.39758   11.31529    0.26820      86930
  37.49000      2.39696   11.31485    0.25512      87416
  37.50000      2.39635   11.31355    0.26876      87319
  37.51000      2.39573   11.31335    0.26944      87175
  37.52000      2.39512   11.30349    0.25377      87351
  37.53000      2.39450   11.30307    0.26958      87529
  37.54000      2.39389   11.30660    0.27602      87556
  37.55000      2.39327   11.28779    0.26173      87585
  37.56000      2.39266   11.29558    0.26262      86914
  37.57000      2.39204   11.28626    0.26949      87834
  37.58000      2.39143   11.27971    0.27033      87293
  37.59000      2.39082   11.28317    0.28094      87878
  37.60000      2.39020   11.26553    0.25934      87927
  37.61000      2.38959   11.27318    0.26765      87483
  37.62000      2.38898   11.25924    0.26241      87853
  37.63000      2.38837   11.24838    0.26251      87927
  37.64000      2.38776   11.24841    0.26309      88233
  37.65000      2.38715   11.24508    0.25472      88067
  37.66000      2.38653   11.24482    0.28498      87608
  37.67000      2.38592   11.23500    0.27305      88199
  37.68000      2.38531   11.23131    0.27058      88061
  37.69000      2.38470   11.24229    0.26798      87958
  37.70000      2.38409   11.23486    0.26320      88336
  37.71000      2.38348   11.23016    0.25162      88647
  37.72000      2.38288   11.23805    0.25755      88002
  37.73000      2.38227   11.22156    0.26111      88413
  37.74000      2.38166   11.23350    0.28506      88638
  37.75000      2.38105   11.22723    0.26686      88888
  37.76000      2.38044   11.23286    0.27365      88874
  37.77000      2.37984   11.24089    0.26184      88760
  37.78000      2.37923   11.23675    0.25644      88628
  37.79000      2.37862   11.23851    0.27122      88939
  37.80000      2.37802   11.23845    0.25926      89376
  37.81000      2.37741   11.23651    0.26626      88867
  37.82000      2.37681   11.24122    0.26185      89189
  37.83000      2.37620   11.23794    0.26292      89541
  37.84000      2.37559   11.24509    0.26676      89205
  37.85000      2.37499   11.24936    0.26486      89561
  37.86000      2.37439   11.23964    0.26992      89828
  37.87000      2.37378   11.24641    0.26732      89435
  37.88000      2.37318   11.24318    0.26977      89494
  37.89000      2.37257   11.24138    0.27895      89399
  37.90000      2.37197   11.24028    0.26218      89538
  37.91000      2.37137   11.23776    0.23813      89680
  37.92000      2.37077   11.22947    0.27077      89628
  37.93000      2.37016   11.23192    0.26149      90279
  37.94000      2.36956   11.23344    0.26174      89839
  37.95000      2.36896   11.22934    0.27372      89945
  37.96000      2.36836   11.21888    0.26399      90504
  37.97000      2.36776   11.21567    0.26465      90218
  37.98000      2.36716   11.22235    0.27347      90042
  37.99000      2.36656   11.20553    0.24834      90252
  38.00000      2.36596   11.21189    0.26375      89890
  38.01000      2.36536   11.19721    0.26019      90260
  38.02000      2.36476   11.19957    0.26390      90239
  38.03000      2.36416   11.19335    0.26266      90711
  38.04000      2.36356   11.19212    0.26932      90671
  38.05000      2.36297   11.18713    0.26742      90589
  38.06000      2.36237   11.18014    0.26128      91214
  38.07000      2.36177   11.17917    0.25984      90710
  38.08000      2.36117   11.17760    0.26781      90871
  38.09000      2.36058   11.16678    0.25872      90222
  38.10000      2.35998   11.16859    0.25855      90568
  38.11000      2.35938   11.15603    0.26317      90964
  38.12000      2.35879   11.15353    0.25375      90840
  38.13000      2.35819   11.15182    0.28298      91164
  38.14000      2.35760   11.14770    0.25180      90746
  38.15000      2.35700   11.14487    0.25161      91446
  38.16000      2.35641   11.13563    0.27770      91240
  38.17000      2.35581   11.13361    0.26141      91177
  38.18000      2.35522   11.13097    0.26631      91353
  38.19000      2.35462   11.13058    0.25555      90840
  38.20000      2.35403   11.12386    0.26366      91305
  38.21000      2.35344   11.12102    0.24830      91352
  38.22000      2.35284   11.12093    0.25884      91556
  38.23000      2.35225   11.11447    0.26964      91692
  38.24000      2.35166   11.10815    0.27346      91864
  38.25000      2.35107   11.11927    0.25672      91818
  38.26000      2.35048   11.11238    0.26617      91984
  38.27000      2.34989   11.11124    0.27288      91614
  38.28000      2.34929   11.11378    0.24716      91858
  38.29000      2.34870   11.12366    0.25386      91368
  38.30000      2.34811   11.11857    0.25991      91886
  38.31000      2.34752   11.12403    0.26089      91996
  38.32000      2.34693   11.12577    0.26275      91971
  38.33000      2.34635   11.11829    0.27413      92499
  38.34000      2.34576   11.12931    0.25353      92346
  38.35000      2.34517   11.12246    0.27541      92373
  38.36000      2.34458   11.12971    0.25500      92678
  38.37000      2.34399   11.13320    0.26292      92209
  38.38000      2.34340   11.12834    0.25659      92394
  38.39000      2.34282   11.13348    0.25245      92128
  38.40000      2.34223   11.13367    0.26822      92337
  38.41000      2.34164   11.14382    0.25756      92355
  38.42000      2.34106   11.12923    0.25081      92622
  38.43000      2.34047   11.13348    0.25725      93013
  38.44000      2.33988   11.14000    0.26509      92689
  38.45000      2.33930   11.12996    0.26522      93170
  38.46000      2.33871   11.13438    0.27101      93215
  38.47000      2.33813   11.13275    0.25328      93182
  38.48000      2.33754   11.13071    0.25317      92902
  38.49000      2.33696   11.12989    0.25904      92756
  38.50000      2.33638   11.12462    0.25616      93028
  38.51000      2.33579   11.12600    0.25505      93177
  38.52000      2.33521   11.11929    0.25979      92979
  38.53000      2.33462   11.12805    0.27346      93345
  38.54000      2.33404   11.11288    0.26171      93330
  38.55000      2.33346   11.10727    0.25720      93385
  38.56000      2.33288   11.11700    0.26095      93142
  38.57000      2.33230   11.10216    0.26943      93688
  38.58000      2.33171   11.10210    0.26009      93283
  38.59000      2.33113   11.09143    0.24895      93499
  38.60000      2.33055   11.09191    0.25879      93334
  38.61000      2.32997   11.08677    0.25309      93502
  38.62000      2.32939   11.07613    0.26092      93561
  38.63000      2.32881   11.07357    0.25914      93744
  38.64000      2.32823   11.06357    0.24984      93664
  38.65000      2.32765   11.05736    0.25940      93716
  38.66000      2.32707   11.05058    0.26841      93893
  38.67000      2.32649   11.04051    0.26590      93731
  38.68000      2.32592   11.04217    0.27292      93632
  38.69000      2.32534   11.02492    0.24721      94065
  38.70000      2.32476   11.02288    0.25033      93035
  38.71000      2.32418   11.00968    0.24945      93746
  38.72000      2.32361   11.00559    0.26732      93803
  38.73000      2.32303   10.99663    0.24455      93721
  38.74000      2.32245   10.99319    0.26453      94043
  38.75000      2.32188   10.98770    0.25457      93746
  38.76000      2.32130   10.97136    0.27463      94051
  38.77000      2.32072   10.97543    0.24964      94312
  38.78000      2.32015   10.96702    0.25672      93729
  38.79000      2.31957   10.95901    0.25766      94215
  38.80000      2.31900   10.95669    0.25276      94194
  38.81000      2.31842   10.95561    0.25638      94128
  38.82000      2.31785   10.94691    0.26086      93821
  38.83000      2.31728   10.94172    0.24615      94509
  38.84000      2.31670   10.94409    0.24564      94437
  38.85000      2.31613   10.93935    0.25642      94172
  38.86000      2.31556   10.94184    0.26352      94668
  38.87000      2.31498   10.93525    0.26719      94365
  38.88000      2.31441   10.93956    0.27071      94694
  38.89000      2.31384   10.93177    0.25903      95093
  38.90000      2.31327   10.92657    0.24687      94889
  38.91000      2.31269   10.93072    0.25764      94345
  38.92000      2.31212   10.92202    0.25237      94860
  38.93000      2.31155   10.92513    0.24627      95038
  38.94000      2.31098   10.92386    0.25336      94958
  38.95000      2.31041   10.92257    0.25265      95523
  38.96000      2.30984   10.91620    0.25687      95215
  38.97000      2.30927   10.92367    0.27224      95752
  38.98000      2.30870   10.91995    0.24572      95726
  38.99000      2.30813   10.90975    0.25924      95672
  39.00000      2.30756   10.91190    0.25187      95778
  39.01000      2.30700   10.90100    0.25744      95649
  39.02000      2.30643   10.90532    0.24721      95752
  39.03000      2.30586   10.89893    0.24854      95770
  39.04000      2.30529   10.89722    0.26012      95904
  39.05000      2.30473   10.89184    0.25100      96295
  39.06000      2.30416   10.88873    0.25686      96606
  39.07000      2.30359   10.89170    0.25896      96112
  39.08000      2.30303   10.88188    0.26013      96533
  39.09000      2.30246   10.87536    0.26929      96833
  39.10000      2.30189   10.87423    0.26174      96571
  39.11000      2.30133   10.87082    0.23951      96511
  39.12000      2.30076   10.86458    0.24971      96714
  39.13000      2.30020   10.86195    0.24516      96245
  39.14000      2.29963   10.86265    0.25282      96801
  39.15000      2.29907   10.85620    0.24926      97097
  39.16000      2.29850   10.85212    0.26197      96882
  39.17000      2.29794   10.84687    0.25688      97054
  39.18000      2.29738   10.85142    0.26326      97182
  39.19000      2.29681   10.84564    0.25034      97157
  39.20000      2.29625   10.84033    0.25515      97581
  39.21000      2.29569   10.84358    0.25362      97205
  39.22000      2.29513   10.83715    0.23515      96913
  39.23000      2.29456   10.84272    0.26628      97372
  39.24000      2.29400   10.83400    0.25451      97269
  39.25000      2.29344   10.82957    0.24780      97274
  39.26000      2.29288   10.83026    0.24866      97653
  39.27000      2.29232   10.82150    0.25262      97427
  39.28000      2.29176   10.82594    0.25272      97881
  39.29000      2.29120   10.82099    0.26704      97871
  39.30000      2.29064   10.81720    0.25300      97712
  39.31000      2.29008   10.81923    0.25480      97705
  39.32000      2.28952   10.81737    0.24649      97527
  39.33000      2.28896   10.81760    0.24916      97183
  39.34000      2.28840   10.81402    0.25581      98101
  39.35000      2.28784   10.80872    0.26017      97860
  39.36000      2.28728   10.80977    0.23892      97515
  39.37000      2.28673   10.81685    0.25879      98262
  39.38000      2.28617   10.81131    0.26068      98192
  39.39000      2.28561   10.81418    0.24829      97961
  39.40000      2.28505   10.82000    0.25418      98545
  39.41000      2.28450   10.81957    0.25348      98123
  39.42000      2.28394   10.81911    0.23936      98059
  39.43000      2.28338   10.82632    0.25096      98147
  39.44000      2.28283   10.82398    0.24581      98248
  39.45000      2.28227   10.82212    0.25723      98347
  39.46000      2.28172   10.82936    0.25518      98340
  39.47000      2.28116   10.82964    0.24362      98552
  39.48000      2.28061   10.83235    0.25726      98709
  39.49000      2.28005   10.83776    0.25009      98652
  39.50000      2.27950   10.83278    0.26556      99116
  39.51000      2.27895   10.83821    0.24917      98495
  39.52000      2.27839   10.83933    0.24231      98586
  39.53000      2.27784   10.83923    0.24926      98952
  39.54000      2.27729   10.84046    0.25369      99036
  39.55000      2.27673   10.84254    0.25256      98606
  39.56000      2.27618   10.84623    0.25905      99156
  39.57000      2.27563   10.84574    0.24573      99235
  39.58000      2.27508   10.83664    0.25671      99218
  39.59000      2.27452   10.84483    0.24711      99524
  39.60000      2.27397   10.84271    0.25912      99588
  39.61000      2.27342   10.83854    0.24370      99279
  39.62000      2.27287   10.83890    0.25351      99079
  39.63000      2.27232   10.83346    0.24730      99844
  39.64000      2.27177   10.83328    0.25685      99498
  39.65000      2.27122   10.82759    0.24932      99459
  39.66000      2.27067   10.82073    0.24124      99706
  39.67000      2.27012   10.81700    0.24836      99919
  39.68000      2.26957   10.80888    0.24843      99638
  39.69000      2.26902   10.80074    0.25968     100494
  39.70000      2.26848   10.79262    0.24335      99959
  39.71000      2.26793   10.78626    0.24259      99883
  39.72000      2.26738   10.77559    0.24965     100112
  39.73000      2.26683   10.76685    0.25280     100132
  39.74000      2.26628   10.75128    0.25278     100091
  39.75000      2.26574   10.74953    0.24355     100194
  39.76000      2.26519   10.73508    0.25317     100435
  39.77000      2.26464   10.72194    0.25763     100235
  39.78000      2.26410   10.71136    0.24991     100512
  39.79000      2.26355   10.70041    0.24993     100388
  39.80000      2.26301   10.69044    0.24141     100894
  39.81000      2.26246   10.68292    0.24399     100364
  39.82000      2.26192   10.66943    0.25155     100622
  39.83000      2.26137   10.65976    0.25733     100842
  39.84000      2.26083   10.65356    0.23763     100866
  39.85000      2.26028   10.64442    0.24924     100764
  39.86000      2.25974   10.63731    0.24070     101071
  39.87000      2.25919   10.63313    0.25729     100963
  39.88000      2.25865   10.62654    0.25668     101118
  39.89000      2.25811   10.61930    0.24241     101276
  39.90000      2.25756   10.61797    0.24051     100995
  39.91000      2.25702   10.61568    0.24987     100899
  39.92000      2.25648   10.61102    0.24512     101345
  39.93000      2.25594   10.60343    0.26617     101583
  39.94000      2.25540   10.59966    0.23906     101252
  39.95000      2.25485   10.60363    0.24043     101813
  39.96000      2.25431   10.60210    0.24517     101440
  39.97000      2.25377   10.59919    0.26424     101745
  39.98000      2.25323   10.59989    0.24936     101464
  39.99000      2.25269   10.59808    0.23799     101875
  40.00000      2.25215   10.59654    0.23984     101289
  40.01000      2.25161   10.60264    0.23017     102026
  40.02000      2.25107   10.59437    0.25560     101616
  40.03000      2.25053   10.59776    0.25326     101621
  40.04000      2.24999   10.60231    0.24518     102001
  40.05000      2.24945   10.59961    0.25032     102247
  40.06000      2.24892   10.59607    0.25301     101813
  40.07000      2.24838   10.59946    0.24355     102501
  40.08000      2.24784   10.59748    0.25055     102031
  40.09000      2.24730   10.59440    0.24499     102175
  40.10000      2.24676   10.58833    0.23506     101734
  40.11000      2.24623   10.58717    0.24681     101848
  40.12000      2.24569   10.58821    0.24227     101704
  40.13000      2.24515   10.58780    0.24132     102404
  40.14000      2.24462   10.58280    0.23529     102312
  40.15000      2.24408   10.57951    0.25443     102504
  40.16000      2.24355   10.57675    0.24902     102206
  40.17000      2.24301   10.57295    0.24483     102486
  40.18000      2.24248   10.57041    0.25399     102439
  40.19000      2.24194   10.56863    0.25800     102772
  40.20000      2.24141   10.56484    0.24086     102092
  40.21000      2.24087   10.56099    0.24634     101876
  40.22000      2.24034   10.56461    0.23961     102272
  40.23000      2.23980   10.55373    0.23838     102859
  40.24000      2.23927   10.55902    0.25761     102820
  40.25000      2.23874   10.55151    0.25442     102722
  40.26000      2.23820   10.55554    0.23734     103049
  40.27000      2.23767   10.55110    0.24671     102684
  40.28000      2.23714   10.55095    0.24321     103057
  40.29000      2.23661   10.55191    0.24707     103076
  40.30000      2.23607   10.55060    0.23813     102647
  40.31000      2.23554   10.54763    0.24009     102464
  40.32000      2.23501   10.55127    0.23700     103271
  40.33000      2.23448   10.54439    0.24937     103328
  40.34000      2.23395   10.55415    0.25338     103396
  40.35000      2.23342   10.54734    0.24109     103586
  40.36000      2.23289   10.55206    0.25340     103774
  40.37000      2.23236   10.54953    0.23661     103228
  40.38000      2.23183   10.54979    0.25111     103595
  40.39000      2.23130   10.55178    0.24816     103723
  40.40000      2.23077   10.54630    0.23785     103449
  40.41000      2.23024   10.55146    0.24545     103212
  40.42000      2.22971   10.55179    0.23547     103719
  40.43000      2.22918   10.54477    0.25734     103730
  40.44000      2.22866   10.54489    0.23966     104081
  40.45000      2.22813   10.53102    0.24531     104179
  40.46000      2.22760   10.53164    0.24545     104405
  40.47000      2.22707   10.52610    0.23825     104378
  40.48000      2.22655   10.52169    0.26263     104597
  40.49000      2.22602   10.51980    0.23470     104171
  40.50000      2.22549   10.51781    0.22763     104353
  40.51000      2.22497   10.50816    0.24424     104405
  40.52000      2.22444   10.50818    0.24963     104833
  40.53000      2.22391   10.49716    0.23490     104659
  40.54000      2.22339   10.49399    0.24464     105006
  40.55000      2.22286   10.48185    0.25092     105270
  40.56000      2.22234   10.47812    0.24077     105202
  40.57000      2.22181   10.46994    0.24342     105255
  40.58000      2.22129   10.46601    0.24912     105268
  40.59000      2.22077   10.46659    0.24374     104981
  40.60000      2.22024   10.46416    0.23100     105078
  40.61000      2.21972   10.45921    0.25060     105262
  40.62000      2.21919   10.45505    0.24321     105957
  40.63000      2.21867   10.44775    0.24626     105408
  40.64000      2.21815   10.44968    0.24152     105781
  40.65000      2.21763   10.44170    0.24179     105922
  40.66000      2.21710   10.43912    0.24225     106014
  40.67000      2.21658   10.43215    0.24909     105850
  40.68000      2.21606   10.43698    0.24331     105535
  40.69000      2.21554   10.43575    0.22527     105983
  40.70000      2.21502   10.43057    0.24330     105830
  40.71000      2.21450   10.42276    0.24026     106029
  40.72000      2.21398   10.42105    0.24911     106544
  40.73000      2.21345   10.42060    0.23610     106511
  40.74000      2.21293   10.42141    0.25099     106579
  40.75000      2.21241   10.41535    0.23436     106584
  40.76000      2.21189   10.41253    0.24495     106941
  40.77000      2.21138   10.41056    0.24766     106351
  40.78000      2.21086   10.41380    0.22806     106219
  40.79000      2.21034   10.41686    0.23730     106511
  40.80000      2.20982   10.41104    0.23637     106414
  40.81000      2.20930   10.40215    0.24363     106862
  40.82000      2.20878   10.40471    0.24423     106925
  40.83000      2.20826   10.40888    0.24818     107115
  40.84000      2.20775   10.40833    0.25155     107092
  40.85000      2.20723   10.40901    0.24527     106785
  40.86000      2.20671   10.41279    0.24421     107149
  40.87000      2.20620   10.41432    0.22996     107164
  40.88000      2.20568   10.41641    0.23091     106774
  40.89000      2.20516   10.42015    0.23376     106794
  40.90000      2.20465   10.42065    0.24720     107008
  40.91000      2.20413   10.42645    0.23551     107163
  40.92000      2.20361   10.42838    0.25307     107453
  40.93000      2.20310   10.42566    0.24621     107598
  40.94000      2.20258   10.42761    0.24336     107431
  40.95000      2.20207   10.43348    0.24173     107634
  40.96000      2.20156   10.43217    0.25242     107297
  40.97000      2.20104   10.43064    0.22965     107271
  40.98000      2.20053   10.43138    0.23325     107325
  40.99000      2.20001   10.42476    0.23098     107086
  41.00000      2.19950   10.42669    0.23582     107822
  41.01000      2.19899   10.42517    0.23892     107839
  41.02000      2.19847   10.42185    0.23966     107813
  41.03000      2.19796   10.41590    0.24456     108472
  41.04000      2.19745   10.41107    0.24264     107749
  41.05000      2.19694   10.41304    0.24422     108096
  41.06000      2.19642   10.39845    0.24496     108518
  41.07000      2.19591   10.39778    0.23993     108265
  41.08000      2.19540   10.38938    0.21777     108037
  41.09000      2.19489   10.37798    0.23441     108746
  41.10000      2.19438   10.37051    0.24797     108331
  41.11000      2.19387   10.36334    0.23517     108948
  41.12000      2.19336   10.36153    0.25190     109094
  41.13000      2.19285   10.34836    0.24040     109019
  41.14000      2.19234   10.34642    0.24761     109322
  41.15000      2.19183   10.33439    0.24447     109171
  41.16000      2.19132   10.33043    0.23515     109376
  41.17000      2.19081   10.32659    0.23439     109429
  41.18000      2.19030   10.30852    0.24338     109191
  41.19000      2.18979   10.31514    0.22749     109193
  41.20000      2.18928   10.30298    0.22744     109378
  41.21000      2.18878   10.30409    0.24213     109744
  41.22000      2.18827   10.30293    0.23674     109883
  41.23000      2.18776   10.29523    0.25682     109705
  41.24000      2.18725   10.29347    0.24543     110030
  41.25000      2.18674   10.28470    0.23368     110150
  41.26000      2.18624   10.29069    0.24481     110114
  41.27000      2.18573   10.27814    0.22580     109942
  41.28000      2.18522   10.27394    0.24109     110314
  41.29000      2.18472   10.27147    0.23095     110027
  41.30000      2.18421   10.27128    0.22636     110212
  41.31000      2.18371   10.26700    0.24953     110110
  41.32000      2.18320   10.26582    0.23496     110129
  41.33000      2.18270   10.26131    0.23961     110747
  41.34000      2.18219   10.25954    0.23599     110540
  41.35000      2.18169   10.25974    0.23069     110523
  41.36000      2.18118   10.25338    0.24074     110357
  41.37000      2.18068   10.25120    0.22843     110571
  41.38000      2.18017   10.24806    0.24973     110353
  41.39000      2.17967   10.24924    0.23168     110381
  41.40000      2.17917   10.24279    0.23655     110305
  41.41000      2.17866   10.24033    0.23474     110315
  41.42000      2.17816   10.24063    0.23758     110543
  41.43000      2.17766   10.23856    0.23683     110639
  41.44000      2.17716   10.23724    0.24570     111212
  41.45000      2.17665   10.24013    0.23944     110441
  41.46000      2.17615   10.23385    0.22878     110931
  41.47000      2.17565   10.23951    0.23962     110412
  41.48000      2.17515   10.23485    0.24004     111004
  41.49000      2.17465   10.23140    0.22890     110944
  41.50000      2.17415   10.23156    0.23749     110594
  41.51000      2.17365   10.23119    0.23447     110917
  41.52000      2.17315   10.22553    0.23774     111145
  41.53000      2.17265   10.22577    0.23276     111197
  41.54000      2.17215   10.22721    0.23488     111135
  41.55000      2.17165   10.22388    0.23308     111490
  41.56000      2.17115   10.21998    0.23608     111165
  41.57000      2.17065   10.21884    0.23012     111009
  41.58000      2.17015   10.21496    0.23246     111079
  41.59000      2.16965   10.21096    0.24578     111367
  41.60000      2.16915   10.20198    0.22059     111781
  41.61000      2.16865   10.20017    0.23989     111386
  41.62000      2.16816   10.19179    0.24925     111570
  41.63000      2.16766   10.19138    0.22875     111869
  41.64000      2.16716   10.18309    0.23772     111504
  41.65000      2.16666   10.17681    0.23225     111890
  41.66000      2.16617   10.17413    0.22963     111567
  41.67000      2.16567   10.17134    0.23764     111803
  41.68000      2.16517   10.16323    0.23194     111468
  41.69000      2.16468   10.15360    0.24060     111924
  41.70000      2.16418   10.15064    0.23016     112113
  41.71000      2.16369   10.13898    0.23484     111932
  41.72000      2.16319   10.14326    0.24821     111834
  41.73000      2.16269   10.13844    0.23321     111629
  41.74000      2.16220   10.13005    0.22201     112057
  41.75000      2.16170   10.12907    0.23723     111717
  41.76000      2.16121   10.12998    0.23400     112197
  41.77000      2.16072   10.13167    0.22769     111629
  41.78000      2.16022   10.12549    0.22947     112189
  41.79000      2.15973   10.12918    0.24632     111985
  41.80000      2.15923   10.12162    0.23571     112347
  41.81000      2.15874   10.12905    0.24928     111834
  41.82000      2.15825   10.12257    0.23174     111874
  41.83000      2.15776   10.12492    0.23610     111975
  41.84000      2.15726   10.12339    0.22688     112033
  41.85000      2.15677   10.12770    0.23131     111653
  41.86000      2.15628   10.12170    0.23130     112318
  41.87000      2.15579   10.11407    0.22344     112011
  41.88000      2.15529   10.11453    0.23814     112281
  41.89000      2.15480   10.11313    0.24011     112085
  41.90000      2.15431   10.11991    0.23371     112426
  41.91000      2.15382   10.11259    0.23007     112275
  41.92000      2.15333   10.11181    0.23180     112055
  41.93000      2.15284   10.10864    0.23228     112533
  41.94000      2.15235   10.11131    0.23203     111964
  41.95000      2.15186   10.09760    0.24172     112415
  41.96000      2.15137   10.10586    0.22950     112565
  41.97000      2.15088   10.09256    0.21731     112803
  41.98000      2.15039   10.09220    0.23988     112555
  41.99000      2.14990   10.09005    0.22687     113215
  42.00000      2.14941   10.08265    0.25495     112980
  42.01000      2.14893   10.08405    0.22310     113535
  42.02000      2.14844   10.07534    0.22970     112855
  42.03000      2.14795   10.06352    0.23315     112965
  42.04000      2.14746   10.06327    0.23384     113146
  42.05000      2.14697   10.05148    0.23452     113465
  42.06000      2.14649   10.05482    0.22506     113416
  42.07000      2.14600   10.03981    0.23817     113570
  42.08000      2.14551   10.03837    0.24513     113299
  42.09000      2.14503   10.03465    0.23009     113886
  42.10000      2.14454   10.03276    0.23674     113659
  42.11000      2.14405   10.02085    0.22159     113889
  42.12000      2.14357   10.01574    0.22413     113733
  42.13000      2.14308   10.01334    0.23002     113685
  42.14000      2.14260   10.01061    0.24286     114214
  42.15000      2.14211   10.00995    0.23092     114390
  42.16000      2.14163   10.00378    0.22308     114600
  42.17000      2.14114   10.00233    0.23343     114609
  42.18000      2.14066    9.99778    0.23519     114647
  42.19000      2.14017    9.99379    0.23368     114534
  42.20000      2.13969    9.99415    0.22226     115011
  42.21000      2.13920    9.98707    0.23264     114634
  42.22000      2.13872    9.99408    0.21866     115176
  42.23000      2.13824    9.99227    0.23532     115258
  42.24000      2.13775    9.98906    0.22989     116014
  42.25000      2.13727    9.99143    0.23407     115646
  42.26000      2.13679    9.99661    0.22592     115716
  42.27000      2.13631    9.99672    0.24203     115629
  42.28000      2.13582   10.00663    0.23462     115724
  42.29000      2.13534   10.00035    0.23831     115818
  42.30000      2.13486   10.01775    0.22400     115608
  42.31000      2.13438   10.00813    0.21798     116008
  42.32000      2.13390   10.02153    0.23881     116130
  42.33000      2.13342   10.02005    0.22761     116133
  42.34000      2.13294   10.03052    0.23460     116609
  42.35000      2.13246   10.03724    0.23470     116343
  42.36000      2.13198   10.04808    0.22890     116537
  42.37000      2.13150   10.05859    0.23100     116495
  42.38000      2.13102   10.06537    0.23427     116478
  42.39000      2.13054   10.07747    0.23316     116618
  42.40000      2.13006   10.07974    0.22133     116343
  42.41000      2.12958   10.09911    0.23595     116660
  42.42000      2.12910   10.10657    0.24036     116875
  42.43000      2.12862   10.12332    0.21924     116845
  42.44000      2.12814   10.12050    0.22001     117118
  42.45000      2.12766   10.14764    0.23612     116870
  42.46000      2.12719   10.15942    0.23018     117145
  42.47000      2.12671   10.18050    0.24905     117023
  42.48000      2.12623   10.18613    0.22541     117300
  42.49000      2.12575   10.20193    0.22300     117248
  42.50000      2.12528   10.21848    0.24179     117088
  42.51000      2.12480   10.23193    0.23147     117856
  42.52000      2.12432   10.24961    0.24962     117539
  42.53000      2.12385   10.26712    0.23268     117479
  42.54000      2.12337   10.28058    0.21888     117481
  42.55000      2.12289   10.30427    0.23461     117444
  42.56000      2.12242   10.32402    0.23367     117694
  42.57000      2.12194   10.34256    0.22776     118186
  42.58000      2.12147   10.36711    0.23507     118363
  42.59000      2.12099   10.38932    0.23686     118451
  42.60000      2.12052   10.42248    0.23446     118524
  42.61000      2.12004   10.44432    0.25250     118785
  42.62000      2.11957   10.46787    0.23871     118818
  42.63000      2.11910   10.50515    0.23937     119080
  42.64000      2.11862   10.52886    0.22755     119043
  42.65000      2.11815   10.56810    0.22314     118401
  42.66000      2.11767   10.59229    0.23059     119385
  42.67000      2.11720   10.62828    0.24056     119466
  42.68000      2.11673   10.68435    0.24403     119501
  42.69000      2.11626   10.71442    0.23487     120050
  42.70000      2.11578   10.75361    0.23921     119946
  42.71000      2.11531   10.79529    0.24279     120152
  42.72000      2.11484   10.83837    0.24658     120480
  42.73000      2.11437   10.88544    0.24007     120034
  42.74000      2.11390   10.94370    0.23428     119952
  42.75000      2.11342   10.97499    0.23864     120150
  42.76000      2.11295   11.02074    0.23879     120061
  42.77000      2.11248   11.07651    0.23056     120598
  42.78000      2.11201   11.13041    0.24601     120728
  42.79000      2.11154   11.17953    0.24697     121268
  42.80000      2.11107   11.23391    0.24793     121508
  42.81000      2.11060   11.28835    0.25649     121080
  42.82000      2.11013   11.35949    0.24487     121535
  42.83000      2.10966   11.41426    0.23878     121130
  42.84000      2.10919   11.47261    0.24923     121600
  42.85000      2.10872   11.53818    0.23334     121494
  42.86000      2.10826   11.60782    0.25361     121166
  42.87000      2.10779   11.68210    0.25124     121484
  42.88000      2.10732   11.74950    0.25016     122076
  42.89000      2.10685   11.84513    0.25635     122384
  42.90000      2.10638   11.94041    0.24881     122095
  42.91000      2.10591   12.04962    0.25760     122310
  42.92000      2.10545   12.16061    0.25473     121953
  42.93000      2.10498   12.28590    0.25285     122187
  42.94000      2.10451   12.42557    0.27245     122385
  42.95000      2.10405   12.57997    0.26658     122643
  42.96000      2.10358   12.75203    0.25858     122870
  42.97000      2.10311   12.94359    0.27251     122964
  42.98000      2.10265   13.13928    0.27861     122808
  42.99000      2.10218   13.37583    0.27933     123293
  43.00000      2.10171   13.63417    0.27865     122742
  43.01000      2.10125   13.90729    0.27497     123624
  43.02000      2.10078   14.20306    0.29034     123597
  43.03000      2.10032   14.52811    0.28190     123854
  43.04000      2.09985   14.86240    0.28264     123794
  43.05000      2.09939   15.23601    0.31776     124028
  43.06000      2.09892   15.63686    0.28863     124579
  43.07000      2.09846   16.04025    0.31089     124328
  43.08000      2.09800   16.48628    0.29615     124242
  43.09000      2.09753   16.95522    0.32268     124962
  43.10000      2.09707   17.43699    0.31926     124355
  43.11000      2.09661   17.94201    0.30096     125188
  43.12000      2.09614   18.48654    0.30420     125061
  43.13000      2.09568   19.00658    0.32883     125281
  43.14000      2.09522   19.56469    0.32667     125457
  43.15000      2.09476   20.10811    0.33692     125807
  43.16000      2.09429   20.70964    0.33325     125857
  43.17000      2.09383   21.28294    0.32107     126224
  43.18000      2.09337   21.85129    0.32370     126404
  43.19000      2.09291   22.45636    0.35011     126089
  43.20000      2.09245   23.01643    0.34950     126803
  43.21000      2.09199   23.59848    0.34599     126234
  43.22000      2.09152   24.13719    0.33720     126343
  43.23000      2.09106   24.67667    0.33196     126593
  43.24000      2.09060   25.19024    0.36469     127502
  43.25000      2.09014   25.68356    0.35820     126921
  43.26000      2.08968   26.15078    0.35204     127314
  43.27000      2.08922   26.58314    0.36108     127498
  43.28000      2.08876   27.00513    0.36736     127847
  43.29000      2.08830   27.33639    0.34838     127266
  43.30000      2.08785   27.67670    0.34828     127900
  43.31000      2.08739   27.93425    0.35385     127538
  43.32000      2.08693   28.16216    0.38615     127934
  43.33000      2.08647   28.35471    0.35892     127635
  43.34000      2.08601   28.48338    0.36705     127968
  43.35000      2.08555   28.58275    0.36645     128619
  43.36000      2.08510   28.60009    0.36125     128534
  43.37000      2.08464   28.59432    0.36765     127830
  43.38000      2.08418   28.51432    0.36726     128548
  43.39000      2.08372   28.39042    0.34348     128375
  43.40000      2.08327   28.21534    0.38118     127762
  43.41000      2.08281   27.98436    0.36860     128724
  43.42000      2.08235   27.73008    0.35622     128397
  43.43000      2.08190   27.42846    0.35815     128898
  43.44000      2.08144   27.07391    0.35813     128747
  43.45000      2.08098   26.69519    0.37384     128538
  43.46000      2.08053   26.23619    0.35224     128688
  43.47000      2.08007   25.77804    0.34724     129096
  43.48000      2.07962   25.29049    0.35691     128581
  43.49000      2.07916   24.77899    0.33704     128560
  43.50000      2.07871   24.22550    0.34192     128375
  43.51000      2.07825   23.67210    0.33344     128261
  43.52000      2.07780   23.10233    0.34037     128910
  43.53000      2.07735   22.50340    0.35132     128359
  43.54000      2.07689   21.90436    0.34950     128610
  43.55000      2.07644   21.31662    0.32935     128200
  43.56000      2.07598   20.74419    0.32629     128626
  43.57000      2.07553   20.15361    0.32506     128287
  43.58000      2.07508   19.58744    0.31499     127858
  43.59000      2.07463   18.97986    0.30969     128180
  43.60000      2.07417   18.42628    0.31280     128263
  43.61000      2.07372   17.89281    0.31705     128054
  43.62000      2.07327   17.36929    0.31338     127902
  43.63000      2.07282   16.86228    0.30394     127456
  43.64000      2.07236   16.37266    0.31709     127661
  43.65000      2.07191   15.92670    0.29131     127698
  43.66000      2.07146   15.48687    0.28848     127351
  43.67000      2.07101   15.07168    0.28756     127291
  43.68000      2.07056   14.68262    0.27857     127090
  43.69000      2.07011   14.30783    0.27289     126804
  43.70000      2.06966   13.98219    0.29130     126996
  43.71000      2.06921   13.66247    0.26784     127138
  43.72000      2.06876   13.37948    0.28150     126631
  43.73000      2.06831   13.09594    0.27295     126793
  43.74000      2.06786   12.85803    0.26934     126737
  43.75000      2.06741   12.61601    0.25593     125696
  43.76000      2.06696   12.41639    0.24793     126578
  43.77000      2.06651   12.21767    0.26288     126038
  43.78000      2.06606   12.04924    0.26163     125936
  43.79000      2.06561   11.89506    0.25195     126514
  43.80000      2.06516   11.75778    0.25500     125970
  43.81000      2.06472   11.62615    0.24080     125951
  43.82000      2.06427   11.50653    0.24566     126257
  43.83000      2.06382   11.41720    0.23979     125724
  43.84000      2.06337   11.30140    0.23632     125274
  43.85000      2.06293   11.23102    0.24927     125682
  43.86000      2.06248   11.14213    0.23330     126145
  43.87000      2.06203   11.08029    0.23656     125778
  43.88000      2.06158   11.01180    0.24250     125815
  43.89000      2.06114   10.95707    0.24495     125647
  43.90000      2.06069   10.89123    0.22670     125377
  43.91000      2.06025   10.84664    0.24793     125737
  43.92000      2.05980   10.79600    0.22654     125381
  43.93000      2.05935   10.74129    0.23000     125561
  43.94000      2.05891   10.70666    0.22957     125695
  43.95000      2.05846   10.66092    0.22450     126197
  43.96000      2.05802   10.61936    0.23628     125801
  43.97000      2.05757   10.57284    0.23513     125943
  43.98000      2.05713   10.53887    0.23799     125672
  43.99000      2.05668   10.49291    0.22941     126147
  44.00000      2.05624   10.44574    0.23190     125815
  44.01000      2.05580   10.41414    0.21626     126385
  44.02000      2.05535   10.37209    0.23106     125955
  44.03000      2.05491   10.34186    0.24235     125827
  44.04000      2.05446   10.30654    0.21964     126081
  44.05000      2.05402   10.26386    0.22265     125878
  44.06000      2.05358   10.23344    0.23276     126241
  44.07000      2.05314   10.20383    0.21899     126275
  44.08000      2.05269   10.16814    0.23224     126297
  44.09000      2.05225   10.13046    0.21652     126057
  44.10000      2.05181   10.10014    0.23331     126056
  44.11000      2.05137   10.06617    0.22913     126146
  44.12000      2.05093   10.04288    0.23064     126312
  44.13000      2.05048   10.00950    0.22927     126704
  44.14000      2.05004    9.97466    0.22565     125945
  44.15000      2.04960    9.95635    0.21820     126406
  44.16000      2.04916    9.92633    0.21635     125696
  44.17000      2.04872    9.90163    0.22275     126359
  44.18000      2.04828    9.87213    0.22379     126203
  44.19000      2.04784    9.83878    0.21880     126669
  44.20000      2.04740    9.82211    0.21897     126607
  44.21000      2.04696    9.79438    0.23189     126601
  44.22000      2.04652    9.76927    0.23065     126350
  44.23000      2.04608    9.74591    0.22277     126447
  44.24000      2.04564    9.71687    0.22422     125948
  44.25000      2.04520    9.69611    0.22239     126612
  44.26000      2.04476    9.66878    0.21236     126675
  44.27000      2.04432    9.64413    0.21295     126212
  44.28000      2.04388    9.62002    0.21663     126332
  44.29000      2.04345    9.59703    0.22355     126517
  44.30000      2.04301    9.57461    0.22700     126767
  44.31000      2.04257    9.55127    0.20887     126753
  44.32000      2.04213    9.52845    0.23083     126076
  44.33000      2.04170    9.50399    0.21257     126367
  44.34000      2.04126    9.48436    0.21730     126842
  44.35000      2.04082    9.45751    0.21959     126629
  44.36000      2.04038    9.44131    0.21631     126798
  44.37000      2.03995    9.41787    0.22552     126990
  44.38000      2.03951    9.40619    0.21478     127181
  44.39000      2.03908    9.38741    0.21587     126706
  44.40000      2.03864    9.38305    0.22043     127238
  44.41000      2.03820    9.36184    0.21701     126281
  44.42000      2.03777    9.34886    0.21220     127391
  44.43000      2.03733    9.33124    0.22117     127096
  44.44000      2.03690    9.32685    0.21352     127319
  44.45000      2.03646    9.31343    0.20805     127279
  44.46000      2.03603    9.30024    0.21872     127716
  44.47000      2.03559    9.29224    0.22779     127759
  44.48000      2.03516    9.27943    0.21763     127816
  44.49000      2.03472    9.26992    0.21267     126780
  44.50000      2.03429    9.26495    0.20922     127505
  44.51000      2.03386    9.25427    0.20494     127171
  44.52000      2.03342    9.24180    0.21627     127489
  44.53000      2.03299    9.23104    0.20750     127254
  44.54000      2.03256    9.22303    0.21578     127439
  44.55000      2.03212    9.21444    0.21785     127700
  44.56000      2.03169    9.19963    0.22472     127587
  44.57000      2.03126    9.19923    0.21551     127582
  44.58000      2.03082    9.19395    0.21087     127655
  44.59000      2.03039    9.17429    0.21092     127530
  44.60000      2.02996    9.16217    0.20812     127742
  44.61000      2.02953    9.15609    0.21224     127513
  44.62000      2.02910    9.15494    0.22648     127599
  44.63000      2.02867    9.13993    0.22038     127211
  44.64000      2.02823    9.13597    0.20641     128094
  44.65000      2.02780    9.12737    0.21273     127846
  44.66000      2.02737    9.12149    0.21099     127205
  44.67000      2.02694    9.10742    0.21648     127900
  44.68000      2.02651    9.10116    0.21165     127724
  44.69000      2.02608    9.09685    0.21236     127539
  44.70000      2.02565    9.08863    0.20780     127991
  44.71000      2.02522    9.07805    0.21469     127425
  44.72000      2.02479    9.07804    0.21590     127913
  44.73000      2.02436    9.06857    0.21598     127448
  44.74000      2.02393    9.06487    0.20907     127371
  44.75000      2.02350    9.05194    0.21137     128204
  44.76000      2.02307    9.05172    0.20723     127924
  44.77000      2.02265    9.04038    0.20895     128400
  44.78000      2.02222    9.02699    0.20601     127969
  44.79000      2.02179    9.01761    0.20926     127863
  44.80000      2.02136    9.01289    0.22710     128106
  44.81000      2.02093    9.00381    0.21542     128255
  44.82000      2.02051    8.99557    0.20309     128362
  44.83000      2.02008    8.98297    0.21884     128131
  44.84000      2.01965    8.98108    0.20626     128032
  44.85000      2.01922    8.96722    0.21060     128255
  44.86000      2.01880    8.95288    0.21203     128042
  44.87000      2.01837    8.94367    0.20993     128214
  44.88000      2.01794    8.93972    0.21267     128447
  44.89000      2.01752    8.93434    0.19988     127752
  44.90000      2.01709    8.91918    0.21278     128337
  44.91000      2.01667    8.91064    0.21637     128282
  44.92000      2.01624    8.90752    0.20800     128306
  44.93000      2.01581    8.89827    0.20345     128559
  44.94000      2.01539    8.89103    0.21744     127958
  44.95000      2.01496    8.88924    0.20751     128571
  44.96000      2.01454    8.88099    0.21068     128261
  44.97000      2.01411    8.87770    0.21131     128039
  44.98000      2.01369    8.87110    0.21158     128898
  44.99000      2.01327    8.86762    0.21648     128456
  45.00000      2.01284    8.86496    0.20883     128404
  45.01000      2.01242    8.86300    0.20066     128186
  45.02000      2.01199    8.85562    0.21254     128643
  45.03000      2.01157    8.85439    0.20761     129172
  45.04000      2.01115    8.84848    0.20089     128967
  45.05000      2.01072    8.84487    0.20699     128128
  45.06000      2.01030    8.83807    0.21398     129066
  45.07000      2.00988    8.84013    0.20989     129318
  45.08000      2.00945    8.83466    0.21107     129391
  45.09000      2.00903    8.83219    0.20911     129278
  45.10000      2.00861    8.82881    0.21159     129115
  45.11000      2.00819    8.82377    0.21638     129579
  45.12000      2.00777    8.82495    0.19748     129698
  45.13000      2.00734    8.82095    0.20677     129126
  45.14000      2.00692    8.82250    0.20310     130047
  45.15000      2.00650    8.82021    0.20484     130498
  45.16000      2.00608    8.81457    0.21461     130266
  45.17000      2.00566    8.81663    0.21466     130120
  45.18000      2.00524    8.81553    0.21337     130682
  45.19000      2.00482    8.81334    0.20727     131086
  45.20000      2.00440    8.81243    0.20611     130556
  45.21000      2.00398    8.81062    0.20490     130504
  45.22000      2.00356    8.81177    0.20845     131167
  45.23000      2.00314    8.80393    0.21634     131127
  45.24000      2.00272    8.80840    0.20424     131294
  45.25000      2.00230    8.80819    0.20807     130941
  45.26000      2.00188    8.80050    0.21276     131164
  45.27000      2.00146    8.79500    0.20061     131597
  45.28000      2.00104    8.79349    0.21020     131559
  45.29000      2.00062    8.79483    0.20437     131216
  45.30000      2.00021    8.79282    0.21073     131666
  45.31000      1.99979    8.78938    0.20127     131533
  45.32000      1.99937    8.78190    0.20839     131502
  45.33000      1.99895    8.77976    0.20700     131586
  45.34000      1.99853    8.77122    0.21633     131878
  45.35000      1.99812    8.77203    0.20478     131770
  45.36000      1.99770    8.76139    0.20784     131442
  45.37000      1.99728    8.75475    0.21103     131594
  45.38000      1.99687    8.74873    0.18631     131818
  45.39000      1.99645    8.74684    0.20720     130938
  45.40000      1.99603    8.74390    0.21126     131869
  45.41000      1.99562    8.73662    0.20981     131721
  45.42000      1.99520    8.73261    0.21446     131283
  45.43000      1.99478    8.72077    0.20487     131641
  45.44000      1.99437    8.71825    0.21654     131474
  45.45000      1.99395    8.71040    0.20246     131742
  45.46000      1.99354    8.70899    0.20671     131491
  45.47000      1.99312    8.70741    0.20720     131038
  45.48000      1.99271    8.70449    0.20420     131118
  45.49000      1.99229    8.69763    0.20178     131405
  45.50000      1.99188    8.69315    0.20634     130864
  45.51000      1.99146    8.68762    0.20720     131330
  45.52000      1.99105    8.68753    0.20941     131560
  45.53000      1.99064    8.67855    0.20309     131070
  45.54000      1.99022    8.68028    0.20714     131047
  45.55000      1.98981    8.67740    0.21473     131283
  45.56000      1.98939    8.67427    0.20135     131842
  45.57000      1.98898    8.66874    0.19877     131483
  45.58000      1.98857    8.66490    0.21475     130776
  45.59000      1.98815    8.66615    0.20398     131927
  45.60000      1.98774    8.65727    0.20642     131354
  45.61000      1.98733    8.65874    0.20230     130769
  45.62000      1.98692    8.65885    0.19558     131477
  45.63000      1.98650    8.64894    0.19596     131375
  45.64000      1.98609    8.64140    0.21261     131365
  45.65000      1.98568    8.64108    0.20362     131563
  45.66000      1.98527    8.63691    0.22002     131295
  45.67000      1.98486    8.63068    0.19974     131127
  45.68000      1.98445    8.62420    0.20083     131085
  45.69000      1.98404    8.62035    0.20889     131671
  45.70000      1.98362    8.61374    0.20836     131236
  45.71000      1.98321    8.60050    0.20530     131473
  45.72000      1.98280    8.59634    0.20800     131336
  45.73000      1.98239    8.58859    0.20697     131337
  45.74000      1.98198    8.58492    0.19685     131724
  45.75000      1.98157    8.57837    0.20075     131362
  45.76000      1.98116    8.57406    0.20722     131498
  45.77000      1.98075    8.56768    0.19919     131881
  45.78000      1.98034    8.56062    0.19865     132051
  45.79000      1.97994    8.55335    0.21559     132378
  45.80000      1.97953    8.55093    0.20160     132454
  45.81000      1.97912    8.54493    0.20743     132586
  45.82000      1.97871    8.54660    0.20454     132894
  45.83000      1.97830    8.54247    0.20140     132919
  45.84000      1.97789    8.53322    0.20474     132667
  45.85000      1.97748    8.53069    0.19991     132491
  45.86000      1.97708    8.51978    0.19808     133219
  45.87000      1.97667    8.50976    0.19860     133511
  45.88000      1.97626    8.51252    0.20628     133286
  45.89000      1.97585    8.49800    0.20514     133621
  45.90000      1.97545    8.49468    0.21391     133695
  45.91000      1.97504    8.48684    0.20369     133089
  45.92000      1.97463    8.47972    0.20071     133654
  45.93000      1.97423    8.47498    0.19774     133413
  45.94000      1.97382    8.47150    0.20589     133549
  45.95000      1.97341    8.45744    0.19605     134205
  45.96000      1.97301    8.44970    0.20955     133518
  45.97000      1.97260    8.44982    0.20981     133500
  45.98000      1.97219    8.44196    0.18877     134234
  45.99000      1.97179    8.43822    0.19482     133187
  46.00000      1.97138    8.43068    0.20153     133583
  46.01000      1.97098    8.43068    0.20334     134122
  46.02000      1.97057    8.42586    0.20430     133516
  46.03000      1.97017    8.42413    0.20789     133738
  46.04000      1.96976    8.41881    0.19838     133848
  46.05000      1.96936    8.41942    0.21610     133910
  46.06000      1.96896    8.42088    0.19926     133786
  46.07000      1.96855    8.41702    0.21162     133181
  46.08000      1.96815    8.41542    0.19608     133153
  46.09000      1.96774    8.41956    0.19612     132851
  46.10000      1.96734    8.41806    0.19798     133403
  46.11000      1.96694    8.41972    0.20064     133059
  46.12000      1.96653    8.41597    0.20187     132942
  46.13000      1.96613    8.41645    0.20522     133303
  46.14000      1.96573    8.41818    0.19798     133290
  46.15000      1.96532    8.42419    0.20733     132521
  46.16000      1.96492    8.42147    0.19199     133421
  46.17000      1.96452    8.41779    0.20221     132651
  46.18000      1.96412    8.42016    0.19913     132674
  46.19000      1.96372    8.41988    0.20133     132939
  46.20000      1.96331    8.41334    0.20662     132880
  46.21000      1.96291    8.41126    0.20113     132511
  46.22000      1.96251    8.40943    0.20640     132831
  46.23000      1.96211    8.41389    0.19604     132389
  46.24000      1.96171    8.40574    0.19747     132600
  46.25000      1.96131    8.39723    0.20648     132827
  46.26000      1.96091    8.39906    0.20690     133070
  46.27000      1.96051    8.39427    0.20591     132471
  46.28000      1.96011    8.39322    0.19728     132362
  46.29000      1.95971    8.39085    0.20220     132584
  46.30000      1.95931    8.38557    0.20314     132946
  46.31000      1.95891    8.38696    0.20300     132463
  46.32000      1.95851    8.38324    0.20545     133126
  46.33000      1.95811    8.38573    0.19587     133260
  46.34000      1.95771    8.38460    0.19896     132701
  46.35000      1.95731    8.37985    0.19441     133247
  46.36000      1.95691    8.37683    0.19657     133536
  46.37000      1.95651    8.37776    0.21300     132794
  46.38000      1.95611    8.37323    0.20344     133589
  46.39000      1.95571    8.37752    0.19610     133236
  46.40000      1.95532    8.38486    0.20617     133608
  46.41000      1.95492    8.38196    0.19828     133788
  46.42000      1.95452    8.37764    0.20452     133806
  46.43000      1.95412    8.37848    0.19438     133436
  46.44000      1.95373    8.38056    0.20501     133576
  46.45000      1.95333    8.37922    0.20535     133485
  46.46000      1.95293    8.37249    0.19940     133293
  46.47000      1.95253    8.37542    0.19373     133573
  46.48000      1.95214    8.37346    0.20062     134336
  46.49000      1.95174    8.36598    0.20417     133466
  46.50000      1.95134    8.36663    0.19966     133773
  46.51000      1.95095    8.36062    0.19690     134114
  46.52000      1.95055    8.35674    0.20238     133928
  46.53000      1.95016    8.35224    0.19419     133448
  46.54000      1.94976    8.34766    0.19753     133522
  46.55000      1.94936    8.35019    0.21216     133455
  46.56000      1.94897    8.34397    0.20406     133627
  46.57000      1.94857    8.34257    0.20824     133690
  46.58000      1.94818    8.33625    0.19508     133549
  46.59000      1.94778    8.33412    0.20166     133093
  46.60000      1.94739    8.32670    0.19599     132955
  46.61000      1.94699    8.31764    0.20470     133083
  46.62000      1.94660    8.30971    0.20665     132939
  46.63000      1.94621    8.30753    0.19064     133370
  46.64000      1.94581    8.28998    0.19931     132698
  46.65000      1.94542    8.28383    0.19780     132833
  46.66000      1.94502    8.27688    0.20545     133082
  46.67000      1.94463    8.26405    0.19857     132652
  46.68000      1.94424    8.24472    0.18743     132903
  46.69000      1.94384    8.23760    0.19664     132965
  46.70000      1.94345    8.23027    0.19944     133177
  46.71000      1.94306    8.21652    0.20770     133406
  46.72000      1.94267    8.21088    0.20129     133188
  46.73000      1.94227    8.20065    0.19410     133597
  46.74000      1.94188    8.19535    0.20809     133730
  46.75000      1.94149    8.19073    0.19496     134132
  46.76000      1.94110    8.18217    0.19044     133454
  46.77000      1.94071    8.17788    0.20438     133908
  46.78000      1.94031    8.17670    0.19779     134858
  46.79000      1.93992    8.17561    0.20084     134514
  46.80000      1.93953    8.17278    0.19752     134773
  46.81000      1.93914    8.17355    0.20466     134668
  46.82000      1.93875    8.17463    0.20180     135030
  46.83000      1.93836    8.16723    0.19347     135321
  46.84000      1.93797    8.17062    0.19554     134350
  46.85000      1.93758    8.17642    0.19658     135022
  46.86000      1.93719    8.17888    0.19579     135879
  46.87000      1.93680    8.18165    0.20105     135190
  46.88000      1.93641    8.17963    0.19296     135303
  46.89000      1.93602    8.18642    0.20648     135504
  46.90000      1.93563    8.18833    0.19381     135475
  46.91000      1.93524    8.18650    0.19849     135060
  46.92000      1.93485    8.18030    0.19276     135122
  46.93000      1.93446    8.19396    0.19515     135042
  46.94000      1.93407    8.18525    0.20482     134891
  46.95000      1.93368    8.17995    0.19845     135316
  46.96000      1.93330    8.18006    0.19701     135038
  46.97000      1.93291    8.17971    0.20242     134954
  46.98000      1.93252    8.17045    0.19328     135251
  46.99000      1.93213    8.16115    0.19437     134945
  47.00000      1.93174    8.15419    0.19300     134991
  47.01000      1.93136    8.15947    0.19761     134508
  47.02000      1.93097    8.15084    0.21398     134618
  47.03000      1.93058    8.14193    0.19122     135720
  47.04000      1.93019    8.13780    0.19925     135485
  47.05000      1.92981    8.12887    0.20000     135393
  47.06000      1.92942    8.11959    0.19454     135817
  47.07000      1.92903    8.11849    0.19077     135642
  47.08000      1.92865    8.10866    0.20329     135773
  47.09000      1.92826    8.10049    0.19781     135610
  47.10000      1.92788    8.09880    0.19830     135932
  47.11000      1.92749    8.09912    0.19074     136525
  47.12000      1.92710    8.10228    0.19773     136023
  47.13000      1.92672    8.09105    0.19583     136222
  47.14000      1.92633    8.08796    0.20432     136593
  47.15000      1.92595    8.09319    0.19129     136725
  47.16000      1.92556    8.09602    0.20010     136137
  47.17000      1.92518    8.09328    0.19498     136783
  47.18000      1.92479    8.09683    0.20142     136113
  47.19000      1.92441    8.09935    0.19609     136082
  47.20000      1.92402    8.09828    0.19653     136331
  47.21000      1.92364    8.09966    0.19351     136395
  47.22000      1.92326    8.09959    0.19440     136434
  47.23000      1.92287    8.10209    0.18607     136312
  47.24000      1.92249    8.10066    0.19271     135984
  47.25000      1.92210    8.10287    0.20391     136106
  47.26000      1.92172    8.10070    0.19973     135204
  47.27000      1.92134    8.09728    0.19241     135643
  47.28000      1.92095    8.09749    0.19559     135977
  47.29000      1.92057    8.09419    0.19602     135937
  47.30000      1.92019    8.09026    0.20245     135699
  47.31000      1.91981    8.09384    0.20466     135685
  47.32000      1.91942    8.09111    0.19572     135355
  47.33000      1.91904    8.08603    0.19693     134929
  47.34000      1.91866    8.07680    0.19220     134738
  47.35000      1.91828    8.07516    0.19012     134970
  47.36000      1.91790    8.07631    0.19063     134860
  47.37000      1.91751    8.06507    0.20433     134844
  47.38000      1.91713    8.05821    0.19481     135184
  47.39000      1.91675    8.05235    0.19490     134771
  47.40000      1.91637    8.04944    0.19639     135312
  47.41000      1.91599    8.04890    0.20392     134313
  47.42000      1.91561    8.04364    0.19514     134161
  47.43000      1.91523    8.03818    0.19117     134334
  47.44000      1.91485    8.03461    0.19550     134520
  47.45000      1.91447    8.02206    0.20945     133305
  47.46000      1.91409    8.02651    0.18872     133425
  47.47000      1.91371    8.01907    0.20085     133224
  47.48000      1.91333    8.01186    0.19235     132476
  47.49000      1.91295    8.01791    0.18820     133427
  47.50000      1.91257    8.01865    0.18974     132565
  47.51000      1.91219    8.01624    0.19997     132125
  47.52000      1.91181    8.01197    0.20208     132444
  47.53000      1.91143    8.01471    0.19519     132732
  47.54000      1.91105    8.01212    0.18991     132139
  47.55000      1.91067    8.00124    0.20271     131991
  47.56000      1.91030    8.00918    0.20004     132161
  47.57000      1.90992    8.00877    0.20129     132473
  47.58000      1.90954    8.00320    0.19946     131788
  47.59000      1.90916    8.00506    0.19392     131342
  47.60000      1.90878    8.00258    0.19364     131462
  47.61000      1.90841    8.00107    0.19018     131297
  47.62000      1.90803    7.99783    0.19963     131246
  47.63000      1.90765    7.99943    0.19436     131268
  47.64000      1.90728    7.99696    0.19587     130891
  47.65000      1.90690    7.99766    0.20076     131828
  47.66000      1.90652    7.99479    0.19316     131545
  47.67000      1.90614    7.99044    0.20542     131540
  47.68000      1.90577    7.98853    0.19179     131352
  47.69000      1.90539    7.99185    0.19753     131314
  47.70000      1.90502    7.98849    0.20129     131201
  47.71000      1.90464    7.98467    0.18925     131760
  47.72000      1.90426    7.98852    0.19490     131624
  47.73000      1.90389    7.98243    0.19681     131981
  47.74000      1.90351    7.97966    0.19371     132055
  47.75000      1.90314    7.97674    0.19806     132405
  47.76000      1.90276    7.98265    0.20556     132521
  47.77000      1.90239    7.98305    0.19570     131886
  47.78000      1.90201    7.98254    0.19349     132488
  47.79000      1.90164    7.97919    0.19733     132765
  47.80000      1.90126    7.98004    0.20095     132948
  47.81000      1.90089    7.97586    0.20155     132751
  47.82000      1.90052    7.98034    0.19827     132667
  47.83000      1.90014    7.97980    0.20012     132784
  47.84000      1.89977    7.97057    0.19004     132221
  47.85000      1.89939    7.97262    0.18849     132539
  47.86000      1.89902    7.96961    0.19801     132258
  47.87000      1.89865    7.96197    0.20795     132503
  47.88000      1.89827    7.95739    0.19181     132043
  47.89000      1.89790    7.94489    0.19112     132275
  47.90000      1.89753    7.93989    0.19684     132296
  47.91000      1.89715    7.93344    0.19921     131404
  47.92000      1.89678    7.92735    0.18966     131655
  47.93000      1.89641    7.92172    0.21052     131379
  47.94000      1.89604    7.91393    0.19325     131329
  47.95000      1.89567    7.91001    0.19592     131853
  47.96000      1.89529    7.89860    0.19833     130581
  47.97000      1.89492    7.89596    0.20552     130755
  47.98000      1.89455    7.88700    0.19440     130521
  47.99000      1.89418    7.87974    0.18788     130585
  48.00000      1.89381    7.87395    0.19414     129822
  48.01000      1.89344    7.86789    0.19978     130503
  48.02000      1.89307    7.86689    0.20401     130566
  48.03000      1.89269    7.85817    0.20496     130773
  48.04000      1.89232    7.85428    0.19526     131006
  48.05000      1.89195    7.84954    0.20274     130327
  48.06000      1.89158    7.85275    0.19007     129846
  48.07000      1.89121    7.84675    0.18855     130341
  48.08000      1.89084    7.83826    0.19414     130130
  48.09000      1.89047    7.83875    0.19802     130308
  48.10000      1.89010    7.84088    0.20013     130382
  48.11000      1.88973    7.84057    0.20058     130442
  48.12000      1.88936    7.84249    0.19077     130172
  48.13000      1.88900    7.84546    0.19844     130052
  48.14000      1.88863    7.84420    0.18942     129886
  48.15000      1.88826    7.84931    0.19944     129282
  48.16000      1.88789    7.84864    0.19833     129381
  48.17000      1.88752    7.84456    0.19811     129452
  48.18000      1.88715    7.84162    0.21056     128995
  48.19000      1.88678    7.84488    0.19010     128919
  48.20000      1.88642    7.84382    0.19866     128614
  48.21000      1.88605    7.84320    0.20078     127999
  48.22000      1.88568    7.84117    0.19739     128088
  48.23000      1.88531    7.83338    0.19038     127231
  48.24000      1.88494    7.83457    0.20029     127279
  48.25000      1.88458    7.83050    0.19419     127648
  48.26000      1.88421    7.82504    0.20395     127582
  48.27000      1.88384    7.82176    0.20456     127343
  48.28000      1.88348    7.81878    0.20262     126724
  48.29000      1.88311    7.80569    0.19763     126895
  48.30000      1.88274    7.79932    0.18905     126621
  48.31000      1.88238    7.79545    0.19605     126544
  48.32000      1.88201    7.79034    0.19132     126144
  48.33000      1.88164    7.78649    0.20309     125677
  48.34000      1.88128    7.78135    0.19771     126566
  48.35000      1.88091    7.77771    0.20062     125602
  48.36000      1.88055    7.77645    0.20200     125510
  48.37000      1.88018    7.77064    0.19964     125421
  48.38000      1.87982    7.76370    0.19271     125409
  48.39000      1.87945    7.75809    0.19450     124905
  48.40000      1.87909    7.75751    0.19167     124840
  48.41000      1.87872    7.75541    0.20802     124062
  48.42000      1.87836    7.75466    0.20696     124135
  48.43000      1.87799    7.75102    0.19487     124039
  48.44000      1.87763    7.75110    0.20327     123691
  48.45000      1.87726    7.74907    0.19379     123062
  48.46000      1.87690    7.74220    0.19242     122946
  48.47000      1.87654    7.73923    0.20531     122573
  48.48000      1.87617    7.73322    0.20558     122697
  48.49000      1.87581    7.72682    0.20397     122265
  48.50000      1.87545    7.72209    0.19360     121854
  48.51000      1.87508    7.71702    0.20128     121939
  48.52000      1.87472    7.71063    0.19289     121982
  48.53000      1.87436    7.70821    0.20105     121898
  48.54000      1.87399    7.69964    0.19576     121906
  48.55000      1.87363    7.69708    0.20291     121683
  48.56000      1.87327    7.69569    0.19484     121925
  48.57000      1.87291    7.69830    0.19566     121504
  48.58000      1.87254    7.69232    0.21384     121805
  48.59000      1.87218    7.69580    0.19554     121874
  48.60000      1.87182    7.69409    0.20068     121926
  48.61000      1.87146    7.69808    0.19173     122178
  48.62000      1.87110    7.69974    0.20652     121635
  48.63000      1.87074    7.71145    0.20154     122296
  48.64000      1.87037    7.70918    0.19562     122804
  48.65000      1.87001    7.72084    0.20090     122430
  48.66000      1.86965    7.72945    0.19677     122942
  48.67000      1.86929    7.72809    0.19667     122253
  48.68000      1.86893    7.73797    0.20335     122652
  48.69000      1.86857    7.73914    0.19638     122737
  48.70000      1.86821    7.74587    0.19275     122852
  48.71000      1.86785    7.75371    0.20964     123063
  48.72000      1.86749    7.75237    0.20017     123102
  48.73000      1.86713    7.75617    0.21268     123151
  48.74000      1.86677    7.76222    0.19309     123039
  48.75000      1.86641    7.76065    0.20125     122857
  48.76000      1.86605    7.76632    0.19894     122746
  48.77000      1.86569    7.77182    0.19690     123087
  48.78000      1.86533    7.76770    0.19717     123028
  48.79000      1.86497    7.76970    0.20482     122752
  48.80000      1.86462    7.76995    0.18991     123206
  48.81000      1.86426    7.76929    0.20107     122913
  48.82000      1.86390    7.76756    0.20767     122662
  48.83000      1.86354    7.76501    0.20599     122571
  48.84000      1.86318    7.76368    0.20395     122457
  48.85000      1.86282    7.76194    0.19577     122291
  48.86000      1.86247    7.75486    0.20793     122170
  48.87000      1.86211    7.75458    0.20586     122066
  48.88000      1.86175    7.74990    0.20705     122001
  48.89000      1.86139    7.74413    0.19760     121199
  48.90000      1.86104    7.74310    0.19376     121394
  48.91000      1.86068    7.73789    0.20384     122030
  48.92000      1.86032    7.72995    0.19647     121349
  48.93000      1.85997    7.71918    0.20293     121088
  48.94000      1.85961    7.71899    0.19450     121391
  48.95000      1.85925    7.70723    0.19710     121315
  48.96000      1.85890    7.70632    0.21349     121055
  48.97000      1.85854    7.69898    0.20033     121075
  48.98000      1.85818    7.69309    0.20287     121422
  48.99000      1.85783    7.68987    0.20153     121276
  49.00000      1.85747    7.68191    0.20516     121133
  49.01000      1.85712    7.67829    0.20116     120911
  49.02000      1.85676    7.66994    0.20662     121009
  49.03000      1.85641    7.66930    0.20352     120972
  49.04000      1.85605    7.66392    0.18421     121494
  49.05000      1.85570    7.66921    0.20106     121147
  49.06000      1.85534    7.66933    0.20781     121124
  49.07000      1.85499    7.67073    0.20552     121965
  49.08000      1.85463    7.66916    0.20238     122043
  49.09000      1.85428    7.67812    0.20326     121917
  49.10000      1.85392    7.68202    0.19175     121573
  49.11000      1.85357    7.67422    0.20554     121330
  49.12000      1.85321    7.69098    0.21089     121542
  49.13000      1.85286    7.69609    0.19656     121527
  49.14000      1.85251    7.69629    0.20338     121138
  49.15000      1.85215    7.70333    0.20092     121106
  49.16000      1.85180    7.70505    0.19458     120516
  49.17000      1.85145    7.71430    0.19865     120526
  49.18000      1.85109    7.71206    0.19335     119746
  49.19000      1.85074    7.71496    0.20288     119295
  49.20000      1.85039    7.71942    0.20624     119572
  49.21000      1.85004    7.70938    0.21053     118943
  49.22000      1.84968    7.71158    0.20714     118475
  49.23000      1.84933    7.71444    0.20301     118361
  49.24000      1.84898    7.71181    0.20782     117869
  49.25000      1.84863    7.71323    0.20235     117654
  49.26000      1.84827    7.71280    0.20403     116809
  49.27000      1.84792    7.72302    0.21019     116185
  49.28000      1.84757    7.72693    0.20960     116029
  49.29000      1.84722    7.73327    0.19237     115521
  49.30000      1.84687    7.73586    0.20493     115436
  49.31000      1.84652    7.74231    0.20410     114447
  49.32000      1.84617    7.74471    0.19800     114663
  49.33000      1.84582    7.74381    0.20449     114447
  49.34000      1.84546    7.75750    0.20997     114355
  49.35000      1.84511    7.76161    0.21227     114806
  49.36000      1.84476    7.76206    0.20526     114075
  49.37000      1.84441    7.75954    0.21269     114411
  49.38000      1.84406    7.76217    0.20701     114336
  49.39000      1.84371    7.77002    0.20540     114398
  49.40000      1.84336    7.77642    0.21420     114319
  49.41000      1.84301    7.78487    0.20100     114284
  49.42000      1.84266    7.79197    0.19474     114374
  49.43000      1.84232    7.79037    0.20551     114437
  49.44000      1.84197    7.79699    0.21452     114893
  49.45000      1.84162    7.80983    0.20747     115225
  49.46000      1.84127    7.81467    0.20983     114871
  49.47000      1.84092    7.82178    0.20634     114474
  49.48000      1.84057    7.83093    0.20643     114922
  49.49000      1.84022    7.83833    0.21574     115125
  49.50000      1.83987    7.84831    0.20827     115291
  49.51000      1.83953    7.85654    0.21608     115053
  49.52000      1.83918    7.87565    0.21071     114849
  49.53000      1.83883    7.87699    0.20393     115152
  49.54000      1.83848    7.88404    0.20289     114437
  49.55000      1.83813    7.89838    0.20094     114750
  49.56000      1.83779    7.90281    0.20913     114026
  49.57000      1.83744    7.90755    0.19298     114485
  49.58000      1.83709    7.91332    0.21864     114447
  49.59000      1.83674    7.91813    0.21712     114352
  49.60000      1.83640    7.92823    0.20707     114419
  49.61000      1.83605    7.92516    0.20587     113872
  49.62000      1.83570    7.93768    0.21564     114217
  49.63000      1.83536    7.94418    0.21164     114147
  49.64000      1.83501    7.96503    0.21622     114038
  49.65000      1.83467    7.96832    0.21575     114338
  49.66000      1.83432    7.98314    0.20323     114174
  49.67000      1.83397    7.99163    0.21351     113877
  49.68000      1.83363    8.00145    0.20403     112934
  49.69000      1.83328    8.01613    0.21008     113850
  49.70000      1.83294    8.03101    0.21947     113658
  49.71000      1.83259    8.04218    0.21364     113343
  49.72000      1.83225    8.05590    0.20602     113287
  49.73000      1.83190    8.06886    0.20918     113247
  49.74000      1.83156    8.07846    0.22028     113572
  49.75000      1.83121    8.09259    0.21267     112855
  49.76000      1.83087    8.10090    0.20799     113015
  49.77000      1.83052    8.10691    0.21476     113270
  49.78000      1.83018    8.11296    0.21598     112825
  49.79000      1.82983    8.12478    0.20999     113672
  49.80000      1.82949    8.12918    0.21304     113056
  49.81000      1.82915    8.14091    0.20507     113152
  49.82000      1.82880    8.14832    0.21593     113398
  49.83000      1.82846    8.16274    0.21503     113127
  49.84000      1.82812    8.18354    0.21588     113971
  49.85000      1.82777    8.19264    0.22110     113382
  49.86000      1.82743    8.20805    0.21060     114074
  49.87000      1.82709    8.22673    0.22066     113666
  49.88000      1.82674    8.24476    0.22431     113983
  49.89000      1.82640    8.26316    0.21670     114014
  49.90000      1.82606    8.28204    0.22254     113936
  49.91000      1.82572    8.30991    0.20298     114882
  49.92000      1.82537    8.32871    0.22941     114539
  49.93000      1.82503    8.35413    0.21621     114309
  49.94000      1.82469    8.38200    0.22283     114578
  49.95000      1.82435    8.40989    0.20488     114743
  49.96000      1.82401    8.44296    0.21529     114406
  49.97000      1.82366    8.46904    0.22602     114577
  49.98000      1.82332    8.50359    0.21840     115453
  49.99000      1.82298    8.54107    0.23169     115368
  50.00000      1.82264    8.58134    0.21811     115830
  50.01000      1.82230    8.61759    0.22280     115486
  50.02000      1.82196    8.66055    0.22886     115596
  50.03000      1.82162    8.70387    0.22594     115364
  50.04000      1.82128    8.75448    0.23232     115606
  50.05000      1.82094    8.81620    0.22201     116235
  50.06000      1.82060    8.87041    0.22873     116328
  50.07000      1.82026    8.93522    0.23889     116867
  50.08000      1.81992    9.00619    0.23184     117090
  50.09000      1.81958    9.09009    0.22191     117955
  50.10000      1.81924    9.17056    0.22576     117981
  50.11000      1.81890    9.26050    0.23636     118614
  50.12000      1.81856    9.36056    0.23738     119144
  50.13000      1.81822    9.46297    0.24083     119554
  50.14000      1.81788    9.58541    0.24716     120761
  50.15000      1.81754    9.70351    0.24312     121199
  50.16000      1.81720    9.83515    0.24391     122125
  50.17000      1.81686    9.97222    0.22969     121750
  50.18000      1.81652   10.12329    0.24869     123117
  50.19000      1.81618   10.28590    0.24881     123596
  50.20000      1.81585   10.44883    0.25006     124314
  50.21000      1.81551   10.62797    0.24492     124928
  50.22000      1.81517   10.80809    0.24488     125578
  50.23000      1.81483   11.00584    0.25533     126798
  50.24000      1.81449   11.19381    0.24633     127327
  50.25000      1.81416   11.39349    0.25874     127709
  50.26000      1.81382   11.59511    0.26184     128705
  50.27000      1.81348   11.80270    0.25652     129243
  50.28000      1.81314   12.02173    0.26030     129700
  50.29000      1.81281   12.23924    0.25498     130473
  50.30000      1.81247   12.45711    0.26043     131336
  50.31000      1.81213   12.66571    0.26930     131301
  50.32000      1.81180   12.89252    0.26010     131889
  50.33000      1.81146   13.09224    0.26488     132888
  50.34000      1.81112   13.31088    0.27797     133069
  50.35000      1.81079   13.51255    0.26691     133792
  50.36000      1.81045   13.71244    0.27278     133897
  50.37000      1.81012   13.89432    0.26799     134398
  50.38000      1.80978   14.07003    0.27695     134566
  50.39000      1.80944   14.23340    0.28376     134765
  50.40000      1.80911   14.39525    0.27890     135018
  50.41000      1.80877   14.53629    0.27496     135378
  50.42000      1.80844   14.66080    0.26603     135692
  50.43000      1.80810   14.78422    0.28468     135644
  50.44000      1.80777   14.87305    0.28372     135608
  50.45000      1.80743   14.94949    0.28237     135557
  50.46000      1.80710   15.00418    0.29296     135715
  50.47000      1.80676   15.05442    0.28394     135693
  50.48000      1.80643   15.08379    0.28250     135617
  50.49000      1.80609   15.07932    0.29254     135830
  50.50000      1.80576   15.05721    0.29004     135715
  50.51000      1.80543   15.01653    0.27933     135485
  50.52000      1.80509   14.96331    0.28374     134882
  50.53000      1.80476   14.88117    0.29973     134940
  50.54000      1.80443   14.78798    0.28159     135422
  50.55000      1.80409   14.67437    0.28132     134297
  50.56000      1.80376   14.55316    0.27646     133891
  50.57000      1.80343   14.38493    0.28655     133841
  50.58000      1.80309   14.21850    0.27783     133570
  50.59000      1.80276   14.04412    0.29814     132738
  50.60000      1.80243   13.85509    0.27923     132520
  50.61000      1.80209   13.65442    0.28348     132142
  50.62000      1.80176   13.44039    0.27367     131759
  50.63000      1.80143   13.21244    0.27910     131164
  50.64000      1.80110   12.98414    0.27416     130489
  50.65000      1.80076   12.74987    0.27697     129908
  50.66000      1.80043   12.50909    0.27323     129473
  50.67000      1.80010   12.28053    0.26218     128643
  50.68000      1.79977   12.03508    0.27502     127771
  50.69000      1.79944   11.79949    0.26384     127203
  50.70000      1.79911   11.56278    0.26717     126726
  50.71000      1.79877   11.33499    0.26577     125776
  50.72000      1.79844   11.10567    0.25053     124514
  50.73000      1.79811   10.89032    0.25740     124129
  50.74000      1.79778   10.68773    0.26464     122886
  50.75000      1.79745   10.48660    0.26192     122563
  50.76000      1.79712   10.28951    0.25270     121512
  50.77000      1.79679   10.10157    0.25036     120959
  50.78000      1.79646    9.92876    0.24714     119518
  50.79000      1.79613    9.76402    0.25441     118433
  50.80000      1.79580    9.60739    0.24317     118192
  50.81000      1.79547    9.46740    0.24141     117350
  50.82000      1.79514    9.33437    0.24166     116401
  50.83000      1.79481    9.21275    0.24439     115538
  50.84000      1.79448    9.09193    0.25523     115021
  50.85000      1.79415    8.98703    0.23472     114462
  50.86000      1.79382    8.89489    0.23152     113528
  50.87000      1.79349    8.81874    0.23852     112652
  50.88000      1.79316    8.74471    0.23739     111726
  50.89000      1.79283    8.68548    0.23414     111633
  50.90000      1.79250    8.62016    0.23708     111122
  50.91000      1.79218    8.57140    0.23610     110496
  50.92000      1.79185    8.52168    0.22084     109708
  50.93000      1.79152    8.49217    0.23019     109619
  50.94000      1.79119    8.45780    0.24294     108455
  50.95000      1.79086    8.43532    0.23226     108876
  50.96000      1.79053    8.40614    0.22794     108500
  50.97000      1.79021    8.39038    0.22677     108074
  50.98000      1.78988    8.37439    0.23508     108014
  50.99000      1.78955    8.35299    0.22853     107831
  51.00000      1.78922    8.34117    0.22221     107684
  51.01000      1.78890    8.33654    0.23265     107406
  51.02000      1.78857    8.31177    0.23709     106779
  51.03000      1.78824    8.29365    0.22342     107160
  51.04000      1.78792    8.27177    0.22580     107050
  51.05000      1.78759    8.24920    0.21876     106642
  51.06000      1.78726    8.22474    0.20830     106089
  51.07000      1.78694    8.21029    0.22842     106220
  51.08000      1.78661    8.17822    0.23132     106275
  51.09000      1.78628    8.15785    0.22557     106277
  51.10000      1.78596    8.13211    0.22792     105834
  51.11000      1.78563    8.09940    0.22683     105780
  51.12000      1.78531    8.07383    0.21885     105539
  51.13000      1.78498    8.05026    0.23229     104812
  51.14000      1.78465    8.01690    0.23250     105090
  51.15000      1.78433    7.98663    0.21673     104410
  51.16000      1.78400    7.95030    0.22669     104243
  51.17000      1.78368    7.92305    0.22834     104112
  51.18000      1.78335    7.88791    0.20786     104114
  51.19000      1.78303    7.84616    0.22958     103248
  51.20000      1.78270    7.83315    0.21750     102910
  51.21000      1.78238    7.80265    0.21724     103086
  51.22000      1.78205    7.77052    0.23014     102896
  51.23000      1.78173    7.74015    0.22494     102500
  51.24000      1.78141    7.72772    0.22544     101927
  51.25000      1.78108    7.70300    0.21649     101745
  51.26000      1.78076    7.67907    0.22270     101040
  51.27000      1.78043    7.66263    0.22392     101257
  51.28000      1.78011    7.65093    0.22700     100265
  51.29000      1.77979    7.63244    0.22507      99905
  51.30000      1.77946    7.61494    0.21309      99971
  51.31000      1.77914    7.58894    0.20920      99760
  51.32000      1.77882    7.57972    0.21683      98516
  51.33000      1.77849    7.55708    0.21222      98580
  51.34000      1.77817    7.53785    0.22916      98801
  51.35000      1.77785    7.52219    0.21715      98639
  51.36000      1.77753    7.52167    0.22465      97759
  51.37000      1.77720    7.50261    0.22299      98480
  51.38000      1.77688    7.49309    0.21034      97863
  51.39000      1.77656    7.48437    0.22051      97475
  51.40000      1.77624    7.47536    0.22218      96788
  51.41000      1.77591    7.46777    0.21038      96961
  51.42000      1.77559    7.46281    0.22709      95929
  51.43000      1.77527    7.46259    0.22161      95947
  51.44000      1.77495    7.45625    0.20523      95789
  51.45000      1.77463    7.44220    0.20810      95390
  51.46000      1.77431    7.43414    0.21837      94477
  51.47000      1.77398    7.43112    0.22175      94056
  51.48000      1.77366    7.41772    0.22457      94274
  51.49000      1.77334    7.41015    0.20967      93902
  51.50000      1.77302    7.40277    0.22944      93222
  51.51000      1.77270    7.39234    0.21789      92888
  51.52000      1.77238    7.37720    0.22563      92962
  51.53000      1.77206    7.37525    0.21824      92740
  51.54000      1.77174    7.37284    0.21694      92177
  51.55000      1.77142    7.36153    0.22369      91821
  51.56000      1.77110    7.35690    0.23058      92089
  51.57000      1.77078    7.35158    0.20374      91694
  51.58000      1.77046    7.34528    0.21745      91405
  51.59000      1.77014    7.33293    0.22090      91126
  51.60000      1.76982    7.33239    0.21492      91251
  51.61000      1.76950    7.33045    0.22775      91229
  51.62000      1.76918    7.32789    0.21722      90905
  51.63000      1.76886    7.32743    0.22083      91034
  51.64000      1.76854    7.32453    0.22734      90840
  51.65000      1.76822    7.32719    0.22255      90871
  51.66000      1.76791    7.32283    0.21930      90768
  51.67000      1.76759    7.31440    0.23107      90620
  51.68000      1.76727    7.30751    0.21710      90601
  51.69000      1.76695    7.30799    0.21730      90437
  51.70000      1.76663    7.29399    0.22093      89959
  51.71000      1.76631    7.28336    0.20861      89891
  51.72000      1.76600    7.27232    0.21867      89599
  51.73000      1.76568    7.25919    0.21788      89359
  51.74000      1.76536    7.24660    0.22825      89919
  51.75000      1.76504    7.23566    0.21866      89669
  51.76000      1.76473    7.22941    0.22482      89346
  51.77000      1.76441    7.21985    0.21729      89383
  51.78000      1.76409    7.20001    0.22188      89735
  51.79000      1.76377    7.19105    0.22774      89485
  51.80000      1.76346    7.19017    0.23578      89039
  51.81000      1.76314    7.16716    0.21571      89038
  51.82000      1.76282    7.15921    0.22549      88958
  51.83000      1.76251    7.14871    0.20953      88591
  51.84000      1.76219    7.14756    0.22006      87885
  51.85000      1.76187    7.12841    0.20903      87973
  51.86000      1.76156    7.12144    0.22083      87678
  51.87000      1.76124    7.11841    0.21157      87580
  51.88000      1.76093    7.11224    0.22097      87476
  51.89000      1.76061    7.10931    0.21836      87345
  51.90000      1.76029    7.11439    0.22622      86707
  51.91000      1.75998    7.11024    0.21922      86653
  51.92000      1.75966    7.11410    0.22576      86631
  51.93000      1.75935    7.11404    0.21986      86461
  51.94000      1.75903    7.11879    0.23281      85818
  51.95000      1.75872    7.11618    0.22381      85687
  51.96000      1.75840    7.11416    0.21769      85748
  51.97000      1.75809    7.11770    0.21500      85347
  51.98000      1.75777    7.12191    0.22052      85224
  51.99000      1.75746    7.12257    0.23306      85260
  52.00000      1.75714    7.12231    0.20734      85784
  52.01000      1.75683    7.13389    0.22414      85527
  52.02000      1.75651    7.14149    0.22339      84972
  52.03000      1.75620    7.14109    0.21841      85761
  52.04000      1.75589    7.14391    0.23401      85295
  52.05000      1.75557    7.14645    0.21469      85060
  52.06000      1.75526    7.14293    0.24120      84857
  52.07000      1.75495    7.14236    0.21845      84508
  52.08000      1.75463    7.13567    0.22021      84669
  52.09000      1.75432    7.13991    0.22193      84250
  52.10000      1.75401    7.13609    0.23153      83977
  52.11000      1.75369    7.14154    0.21935      83420
  52.12000      1.75338    7.13846    0.21843      83921
  52.13000      1.75307    7.15252    0.22243      83354
  52.14000      1.75275    7.14995    0.22376      83465
  52.15000      1.75244    7.15541    0.21624      83145
  52.16000      1.75213    7.15450    0.22693      82871
  52.17000      1.75182    7.15875    0.21967      82426
  52.18000      1.75150    7.15115    0.23602      82888
  52.19000      1.75119    7.14644    0.22946      82042
  52.20000      1.75088    7.14613    0.22486      81756
  52.21000      1.75057    7.13801    0.22274      81878
  52.22000      1.75026    7.12451    0.21924      81526
  52.23000      1.74995    7.11713    0.22101      81041
  52.24000      1.74963    7.11477    0.22832      80245
  52.25000      1.74932    7.09704    0.22858      80437
  52.26000      1.74901    7.08295    0.22059      80033
  52.27000      1.74870    7.07293    0.21922      79885
  52.28000      1.74839    7.06132    0.22958      79182
  52.29000      1.74808    7.04948    0.23511      79491
  52.30000      1.74777    7.04731    0.21297      79211
  52.31000      1.74746    7.04545    0.23053      78811
  52.32000      1.74715    7.04709    0.22912      78957
  52.33000      1.74684    7.03406    0.22702      79104
  52.34000      1.74653    7.03866    0.22635      79138
  52.35000      1.74622    7.04451    0.22503      78832
  52.36000      1.74591    7.03592    0.22194      78723
  52.37000      1.74560    7.03250    0.23048      78820
  52.38000      1.74529    7.02827    0.22997      78791
  52.39000      1.74498    7.02291    0.22714      78617
  52.40000      1.74467    7.01028    0.21624      78853
  52.41000      1.74436    6.99936    0.22903      78520
  52.42000      1.74405    6.99420    0.23097      78643
  52.43000      1.74374    6.98797    0.21795      78899
  52.44000      1.74343    6.98825    0.23065      78729
  52.45000      1.74312    6.98421    0.21944      78527
  52.46000      1.74281    6.98649    0.23109      79049
  52.47000      1.74250    6.98467    0.22590      78550
  52.48000      1.74220    6.98110    0.22323      78273
  52.49000      1.74189    6.98568    0.21610      77947
  52.50000      1.74158    6.97504    0.22726      77924
  52.51000      1.74127    6.98322    0.23290      78172
  52.52000      1.74096    6.97952    0.23800      77396
  52.53000      1.74066    6.98382    0.23025      77113
  52.54000      1.74035    6.98323    0.20932      77637
  52.55000      1.74004    6.98291    0.22886      77288
  52.56000      1.73973    6.99061    0.23485      76621
  52.57000      1.73943    6.99283    0.23005      76669
  52.58000      1.73912    6.99482    0.22175      76478
  52.59000      1.73881    7.00187    0.23405      76148
  52.60000      1.73850    7.01475    0.22831      75373
  52.61000      1.73820    7.00621    0.22974      75431
  52.62000      1.73789    7.01674    0.20929      75191
  52.63000      1.73758    7.02070    0.23789      74474
  52.64000      1.73728    7.01623    0.22516      75054
  52.65000      1.73697    7.02148    0.23943      74484
  52.66000      1.73666    7.02614    0.23253      74452
  52.67000      1.73636    7.03212    0.22661      73981
  52.68000      1.73605    7.02473    0.21638      74125
  52.69000      1.73575    7.02361    0.23181      73776
  52.70000      1.73544    7.02998    0.22584      73540
  52.71000      1.73513    7.02782    0.23840      73974
  52.72000      1.73483    7.02652    0.22631      73786
  52.73000      1.73452    7.02611    0.22929      73547
  52.74000      1.73422    7.02302    0.23079      73207
  52.75000      1.73391    7.01876    0.22653      73363
  52.76000      1.73361    7.01253    0.22299      72949
  52.77000      1.73330    7.01309    0.23338      72398
  52.78000      1.73300    7.00318    0.23757      72622
  52.79000      1.73269    7.00128    0.24128      72938
  52.80000      1.73239    7.00053    0.24658      72655
  52.81000      1.73208    6.99688    0.22535      72609
  52.82000      1.73178    6.98708    0.22062      73010
  52.83000      1.73148    6.98028    0.21792      73252
  52.84000      1.73117    6.98338    0.24402      72973
  52.85000      1.73087    6.96736    0.23898      73335
  52.86000      1.73056    6.96916    0.22308      73028
  52.87000      1.73026    6.96155    0.23467      73391
  52.88000      1.72996    6.96114    0.22851      73156
  52.89000      1.72965    6.95239    0.22041      72908
  52.90000      1.72935    6.94910    0.22653      72861
  52.91000      1.72905    6.95301    0.22751      72632
  52.92000      1.72874    6.93336    0.22896      72680
  52.93000      1.72844    6.93655    0.24121      72589
  52.94000      1.72814    6.93327    0.23085      71992
  52.95000      1.72783    6.92716    0.23431      72063
  52.96000      1.72753    6.91932    0.22036      72022
  52.97000      1.72723    6.91822    0.22493      72006
  52.98000      1.72693    6.92367    0.23473      71716
  52.99000      1.72662    6.91620    0.24197      72032
  53.00000      1.72632    6.91422    0.22421      71966
  53.01000      1.72602    6.92022    0.21797      71690
  53.02000      1.72572    6.92117    0.23966      71360
  53.03000      1.72542    6.92022    0.23681      71697
  53.04000      1.72511    6.92543    0.22783      71782
  53.05000      1.72481    6.93998    0.22696      71439
  53.06000      1.72451    6.92907    0.24124      71751
  53.07000      1.72421    6.93513    0.24458      71912
  53.08000      1.72391    6.94511    0.23150      71742
  53.09000      1.72361    6.94700    0.22731      71203
  53.10000      1.72331    6.94281    0.22396      71376
  53.11000      1.72301    6.93676    0.22722      71556
  53.12000      1.72270    6.93846    0.23729      70867
  53.13000      1.72240    6.92854    0.23343      71351
  53.14000      1.72210    6.92462    0.22431      71057
  53.15000      1.72180    6.92235    0.22169      70901
  53.16000      1.72150    6.91426    0.22636      70839
  53.17000      1.72120    6.91169    0.24078      70525
  53.18000      1.72090    6.90894    0.24068      70852
  53.19000      1.72060    6.90113    0.22790      70190
  53.20000      1.72030    6.88929    0.23770      70620
  53.21000      1.72000    6.88044    0.22973      70079
  53.22000      1.71970    6.88690    0.24916      69658
  53.23000      1.71940    6.86733    0.23377      69488
  53.24000      1.71910    6.86155    0.21442      69606
  53.25000      1.71880    6.85118    0.23228      69558
  53.26000      1.71851    6.85327    0.24746      68916
  53.27000      1.71821    6.83866    0.23766      69838
  53.28000      1.71791    6.83110    0.21484      69495
  53.29000      1.71761    6.84641    0.22547      69501
  53.30000      1.71731    6.83047    0.24363      69236
  53.31000      1.71701    6.83264    0.23561      69503
  53.32000      1.71671    6.82432    0.23380      69769
  53.33000      1.71641    6.83258    0.22788      68917
  53.34000      1.71612    6.82315    0.24004      68834
  53.35000      1.71582    6.82719    0.23900      68875
  53.36000      1.71552    6.82882    0.23632      68435
  53.37000      1.71522    6.83044    0.22947      68084
  53.38000      1.71493    6.82791    0.22991      67743
  53.39000      1.71463    6.82191    0.22192      67841
  53.40000      1.71433    6.82358    0.23757      67236
  53.41000      1.71403    6.82204    0.22971      67494
  53.42000      1.71374    6.81499    0.23026      66972
  53.43000      1.71344    6.81363    0.24120      66530
  53.44000      1.71314    6.81335    0.23113      66528
  53.45000      1.71284    6.80652    0.23513      66321
  53.46000      1.71255    6.80916    0.23635      65851
  53.47000      1.71225    6.79504    0.22701      65768
  53.48000      1.71195    6.79040    0.24174      65825
  53.49000      1.71166    6.78939    0.24079      65311
  53.50000      1.71136    6.77897    0.23922      65266
  53.51000      1.71106    6.77460    0.24180      65129
  53.52000      1.71077    6.77476    0.22446      65509
  53.53000      1.71047    6.76858    0.22065      64963
  53.54000      1.71018    6.77340    0.24967      65082
  53.55000      1.70988    6.77092    0.21933      65249
  53.56000      1.70959    6.77885    0.23375      65125
  53.57000      1.70929    6.77705    0.23341      64573
  53.58000      1.70899    6.77840    0.22696      65234
  53.59000      1.70870    6.77837    0.24380      65005
  53.60000      1.70840    6.77426    0.22657      64867
  53.61000      1.70811    6.77156    0.24324      64286
  53.62000      1.70781    6.76627    0.22605      64626
  53.63000      1.70752    6.76828    0.24391      64362
  53.64000      1.70722    6.75193    0.24191      63800
  53.65000      1.70693    6.74721    0.24174      63496
  53.66000      1.70664    6.73082    0.22664      63867
  53.67000      1.70634    6.71876    0.22818      63596
  53.68000      1.70605    6.71004    0.23361      63741
  53.69000      1.70575    6.70641    0.22646      63429
  53.70000      1.70546    6.70474    0.23573      62916
  53.71000      1.70516    6.70442    0.23748      63435
  53.72000      1.70487    6.70710    0.22858      63305
  53.73000      1.70458    6.71019    0.24213      63151
  53.74000      1.70428    6.71949    0.24358      63087
  53.75000      1.70399    6.71625    0.23037      63485
  53.76000      1.70370    6.72023    0.24062      63270
  53.77000      1.70340    6.72602    0.24709      63101
  53.78000      1.70311    6.72896    0.23527      63785
  53.79000      1.70282    6.72956    0.25921      63128
  53.80000      1.70252    6.73167    0.21570      63598
  53.81000      1.70223    6.73856    0.23780      63475
  53.82000      1.70194    6.73444    0.22167      63913
  53.83000      1.70165    6.73742    0.23732      63674
  53.84000      1.70135    6.74389    0.24024      63240
  53.85000      1.70106    6.72709    0.22993      64115
  53.86000      1.70077    6.73949    0.23295      63909
  53.87000      1.70048    6.73354    0.25505      63810
  53.88000      1.70018    6.74618    0.24032      63548
  53.89000      1.69989    6.73482    0.23767      63915
  53.90000      1.69960    6.74130    0.24247      63737
  53.91000      1.69931    6.74319    0.23886      63338
  53.92000      1.69902    6.73267    0.23730      63688
  53.93000      1.69873    6.73401    0.24283      63469
  53.94000      1.69844    6.73456    0.22511      63459
  53.95000      1.69814    6.73142    0.22501      63241
  53.96000      1.69785    6.72163    0.21785      63322
  53.97000      1.69756    6.72560    0.24082      62597
  53.98000      1.69727    6.71956    0.22980      62396
  53.99000      1.69698    6.70838    0.24795      62423
  54.00000      1.69669    6.69964    0.23075      62118
  54.01000      1.69640    6.69846    0.24031      61772
  54.02000      1.69611    6.68613    0.24205      61679
  54.03000      1.69582    6.67616    0.24217      61541
  54.04000      1.69553    6.67222    0.23967      60727
  54.05000      1.69524    6.66703    0.24026      60761
  54.06000      1.69495    6.66012    0.24786      60585
  54.07000      1.69466    6.65807    0.24426      59924
  54.08000      1.69437    6.65979    0.24400      59413
  54.09000      1.69408    6.65029    0.22229      59817
  54.10000      1.69379    6.65563    0.21955      59432
  54.11000      1.69350    6.66742    0.24028      58790
  54.12000      1.69321    6.65341    0.24055      59793
  54.13000      1.69292    6.65743    0.25020      59445
  54.14000      1.69263    6.66824    0.23635      59330
  54.15000      1.69234    6.67368    0.24889      59374
  54.16000      1.69205    6.67230    0.24299      59772
  54.17000      1.69177    6.68283    0.23807      59611
  54.18000      1.69148    6.69578    0.24954      59533
  54.19000      1.69119    6.70038    0.23243      59755
  54.20000      1.69090    6.69873    0.25017      59656
  54.21000      1.69061    6.71030    0.23433      59729
  54.22000      1.69032    6.71797    0.25159      59548
  54.23000      1.69004    6.70429    0.21504      59731
  54.24000      1.68975    6.71382    0.23165      59735
  54.25000      1.68946    6.70727    0.25243      59868
  54.26000      1.68917    6.70551    0.24010      59534
  54.27000      1.68888    6.70192    0.24554      59841
  54.28000      1.68860    6.69976    0.23837      59238
  54.29000      1.68831    6.69172    0.24273      59353
  54.30000      1.68802    6.69030    0.24728      58988
  54.31000      1.68774    6.67648    0.24045      58664
  54.32000      1.68745    6.65710    0.24180      58814
  54.33000      1.68716    6.64778    0.24242      58601
  54.34000      1.68687    6.63610    0.23807      58055
  54.35000      1.68659    6.61842    0.24087      58265
  54.36000      1.68630    6.60912    0.23544      57937
  54.37000      1.68601    6.59876    0.23287      57697
  54.38000      1.68573    6.59627    0.22773      57399
  54.39000      1.68544    6.57959    0.23335      58003
  54.40000      1.68516    6.56749    0.23530      57946
  54.41000      1.68487    6.56763    0.24613      57167
  54.42000      1.68458    6.56682    0.24173      57697
  54.43000      1.68430    6.56504    0.24638      57306
  54.44000      1.68401    6.57065    0.24590      57033
  54.45000      1.68373    6.57759    0.22236      56530
  54.46000      1.68344    6.57622    0.24909      56963
  54.47000      1.68316    6.59534    0.25367      56434
  54.48000      1.68287    6.59848    0.24289      56065
  54.49000      1.68258    6.60618    0.24187      55863
  54.50000      1.68230    6.61263    0.22857      55868
  54.51000      1.68201    6.61534    0.24318      55029
  54.52000      1.68173    6.60505    0.23208      55645
  54.53000      1.68144    6.60968    0.23267      55421
  54.54000      1.68116    6.60471    0.21979      55263
  54.55000      1.68088    6.59384    0.26942      55205
  54.56000      1.68059    6.59973    0.24664      55224
  54.57000      1.68031    6.58692    0.24480      55477
  54.58000      1.68002    6.58179    0.22985      55415
  54.59000      1.67974    6.58345    0.25302      55714
  54.60000      1.67945    6.57460    0.24622      55439
  54.61000      1.67917    6.58469    0.23791      55552
  54.62000      1.67889    6.57292    0.24344      55864
  54.63000      1.67860    6.57076    0.23788      55730
  54.64000      1.67832    6.57844    0.23989      55604
  54.65000      1.67804    6.56670    0.23946      55326
  54.66000      1.67775    6.55620    0.23445      55962
  54.67000      1.67747    6.55708    0.24837      55606
  54.68000      1.67719    6.54230    0.23685      55442
  54.69000      1.67690    6.53400    0.23923      56051
  54.70000      1.67662    6.52784    0.24210      56017
  54.71000      1.67634    6.52942    0.26415      55437
  54.72000      1.67605    6.52100    0.22898      56375
  54.73000      1.67577    6.52319    0.23447      56130
  54.74000      1.67549    6.52963    0.24488      55983
  54.75000      1.67521    6.52797    0.26921      56505
  54.76000      1.67492    6.52656    0.24239      56758
  54.77000      1.67464    6.53296    0.23243      56872
  54.78000      1.67436    6.52904    0.23288      56688
  54.79000      1.67408    6.52625    0.24527      56171
  54.80000      1.67380    6.52559    0.23765      56464
  54.81000      1.67352    6.51940    0.23224      56482
  54.82000      1.67323    6.52090    0.24102      56568
  54.83000      1.67295    6.53314    0.25017      56516
  54.84000      1.67267    6.53090    0.24649      56163
  54.85000      1.67239    6.53215    0.25142      56310
  54.86000      1.67211    6.54219    0.24552      55942
  54.87000      1.67183    6.54152    0.24129      56151
  54.88000      1.67155    6.54150    0.23666      56212
  54.89000      1.67127    6.53634    0.23601      55508
  54.90000      1.67098    6.55750    0.26357      55396
  54.91000      1.67070    6.55601    0.22382      55019
  54.92000      1.67042    6.55412    0.23543      54748
  54.93000      1.67014    6.56786    0.24494      54298
  54.94000      1.66986    6.56182    0.26226      53988
  54.95000      1.66958    6.56441    0.21526      54379
  54.96000      1.66930    6.55604    0.23939      54037
  54.97000      1.66902    6.56481    0.25101      53685
  54.98000      1.66874    6.55398    0.25170      54140
  54.99000      1.66846    6.54610    0.24939      53894
  55.00000      1.66818    6.54598    0.23275      53514
  55.01000      1.66790    6.52907    0.25168      53811
  55.02000      1.66762    6.52538    0.23143      53586
  55.03000      1.66734    6.52339    0.25908      53666
  55.04000      1.66706    6.51649    0.25462      53108
  55.05000      1.66679    6.51697    0.23113      53582
  55.06000      1.66651    6.50350    0.25548      53104
  55.07000      1.66623    6.50186    0.24970      52995
  55.08000      1.66595    6.48823    0.24316      53178
  55.09000      1.66567    6.48136    0.23939      53462
  55.10000      1.66539    6.46669    0.23426      53526
  55.11000      1.66511    6.44781    0.24600      53625
  55.12000      1.66483    6.45454    0.24413      53864
  55.13000      1.66456    6.44302    0.24405      53703
  55.14000      1.66428    6.43719    0.22802      53958
  55.15000      1.66400    6.43065    0.25580      53662
  55.16000      1.66372    6.43097    0.24307      53567
  55.17000      1.66344    6.43023    0.24304      53560
  55.18000      1.66317    6.42451    0.25045      53468
  55.19000      1.66289    6.43570    0.23869      53472
  55.20000      1.66261    6.43217    0.24311      53245
  55.21000      1.66233    6.44077    0.24275      53583
  55.22000      1.66206    6.43848    0.25858      53503
  55.23000      1.66178    6.45023    0.24882      53024
  55.24000      1.66150    6.44064    0.22929      53461
  55.25000      1.66122    6.44397    0.24514      53190
  55.26000      1.66095    6.44996    0.24626      52401
  55.27000      1.66067    6.43372    0.23619      53068
  55.28000      1.66039    6.44055    0.24790      52453
  55.29000      1.66012    6.42938    0.25926      52115
  55.30000      1.65984    6.42743    0.23805      51806
  55.31000      1.65956    6.42671    0.26085      51982
  55.32000      1.65929    6.43140    0.22337      51792
  55.33000      1.65901    6.43178    0.23838      51557
  55.34000      1.65874    6.43303    0.24075      51825
  55.35000      1.65846    6.44674    0.25384      51930
  55.36000      1.65818    6.44399    0.23982      51883
  55.37000      1.65791    6.44745    0.24163      51815
  55.38000      1.65763    6.44147    0.27172      52018
  55.39000      1.65736    6.44453    0.22574      51808
  55.40000      1.65708    6.43749    0.24705      51939
  55.41000      1.65681    6.43888    0.24839      52048
  55.42000      1.65653    6.43610    0.25264      51681
  55.43000      1.65626    6.42894    0.24077      51895
  55.44000      1.65598    6.42301    0.24139      51575
  55.45000      1.65571    6.41340    0.26699      52009
  55.46000      1.65543    6.40531    0.23009      51746
  55.47000      1.65516    6.39472    0.23948      51541
  55.48000      1.65488    6.39654    0.25012      51423
  55.49000      1.65461    6.38024    0.24797      51578
  55.50000      1.65433    6.39222    0.24247      51898
  55.51000      1.65406    6.38722    0.25631      50977
  55.52000      1.65378    6.38052    0.24116      51355
  55.53000      1.65351    6.38430    0.23113      51436
  55.54000      1.65324    6.37900    0.24128      51297
  55.55000      1.65296    6.37030    0.23434      50858
  55.56000      1.65269    6.36746    0.26082      51076
  55.57000      1.65241    6.35311    0.23893      50923
  55.58000      1.65214    6.35600    0.24988      50484
  55.59000      1.65187    6.33378    0.23991      50792
  55.60000      1.65159    6.33818    0.23737      50561
  55.61000      1.65132    6.33028    0.23774      50079
  55.62000      1.65105    6.32984    0.25671      49569
  55.63000      1.65077    6.31661    0.23315      50347
  55.64000      1.65050    6.32681    0.24893      49952
  55.65000      1.65023    6.32629    0.25699      49404
  55.66000      1.64995    6.32728    0.24952      49492
  55.67000      1.64968    6.33746    0.24109      49553
  55.68000      1.64941    6.34582    0.23439      49612
  55.69000      1.64914    6.35839    0.25619      49206
  55.70000      1.64886    6.36889    0.26583      49669
  55.71000      1.64859    6.37796    0.24316      49396
  55.72000      1.64832    6.39269    0.24179      49458
  55.73000      1.64805    6.39242    0.24092      49414
  55.74000      1.64778    6.39347    0.23712      49167
  55.75000      1.64750    6.39153    0.24547      49252
  55.76000      1.64723    6.39627    0.24262      48912
  55.77000      1.64696    6.38250    0.25970      49171
  55.78000      1.64669    6.37597    0.26183      48943
  55.79000      1.64642    6.37980    0.24647      48970
  55.80000      1.64615    6.37272    0.26170      48686
  55.81000      1.64588    6.36835    0.24457      48600
  55.82000      1.64560    6.34676    0.23686      48747
  55.83000      1.64533    6.35508    0.24681      48789
  55.84000      1.64506    6.33503    0.26305      48644
  55.85000      1.64479    6.32474    0.24675      48749
  55.86000      1.64452    6.31661    0.24700      48346
  55.87000      1.64425    6.31049    0.23800      48276
  55.88000      1.64398    6.29731    0.25291      48547
  55.89000      1.64371    6.28948    0.23554      48414
  55.90000      1.64344    6.28937    0.23891      47747
  55.91000      1.64317    6.27047    0.23785      48602
  55.92000      1.64290    6.27403    0.26097      48335
  55.93000      1.64263    6.26537    0.25600      47948
  55.94000      1.64236    6.27023    0.24116      48462
  55.95000      1.64209    6.26079    0.23939      48350
  55.96000      1.64182    6.26477    0.24330      48218
  55.97000      1.64155    6.25118    0.24846      47842
  55.98000      1.64128    6.24488    0.25306      48385
  55.99000      1.64101    6.24327    0.23995      47986
  56.00000      1.64074    6.23139    0.24807      47933
  56.01000      1.64047    6.23030    0.24901      47521
  56.02000      1.64020    6.22260    0.24004      47644
  56.03000      1.63993    6.22374    0.23902      47069
  56.04000      1.63966    6.22481    0.23411      46771
  56.05000      1.63940    6.23136    0.25418      47079
  56.06000      1.63913    6.23052    0.25043      46821
  56.07000      1.63886    6.23698    0.24596      47095
  56.08000      1.63859    6.24649    0.25587      46908
  56.09000      1.63832    6.24967    0.26040      46947
  56.10000      1.63805    6.24629    0.23831      46779
  56.11000      1.63778    6.24832    0.24303      46905
  56.12000      1.63752    6.23104    0.24478      46667
  56.13000      1.63725    6.22867    0.23053      47061
  56.14000      1.63698    6.21433    0.25349      46680
  56.15000      1.63671    6.21680    0.26131      46187
  56.16000      1.63644    6.19679    0.22174      46550
  56.17000      1.63618    6.20176    0.24476      46307
  56.18000      1.63591    6.20127    0.23659      46074
  56.19000      1.63564    6.18455    0.25185      46530
  56.20000      1.63537    6.18877    0.26036      46847
  56.21000      1.63511    6.18698    0.24610      46450
  56.22000      1.63484    6.19020    0.23915      46703
  56.23000      1.63457    6.16868    0.26472      46879
  56.24000      1.63431    6.16684    0.25051      46303
  56.25000      1.63404    6.17002    0.27676      46157
  56.26000      1.63377    6.15715    0.22393      46657
  56.27000      1.63351    6.16007    0.23960      46908
  56.28000      1.63324    6.15950    0.25913      46561
  56.29000      1.63297    6.17155    0.25132      47149
  56.30000      1.63271    6.16400    0.23036      47290
  56.31000      1.63244    6.16696    0.24787      46836
  56.32000      1.63217    6.16939    0.24254      47189
  56.33000      1.63191    6.16038    0.25917      47286
  56.34000      1.63164    6.17016    0.24921      47001
  56.35000      1.63138    6.16566    0.24545      47157
  56.36000      1.63111    6.18336    0.26658      47268
  56.37000      1.63085    6.18112    0.24724      46799
  56.38000      1.63058    6.18535    0.25999      47135
  56.39000      1.63031    6.19637    0.25360      46724
  56.40000      1.63005    6.18795    0.23747      46560
  56.41000      1.62978    6.18050    0.24411      46739
  56.42000      1.62952    6.17494    0.23508      46337
  56.43000      1.62925    6.16970    0.24879      46288
  56.44000      1.62899    6.15100    0.23979      46073
  56.45000      1.62872    6.14138    0.23346      45765
  56.46000      1.62846    6.13450    0.25065      45462
  56.47000      1.62819    6.12505    0.25174      45565
  56.48000      1.62793    6.11481    0.24758      45753
  56.49000      1.62767    6.11450    0.27483      45392
  56.50000      1.62740    6.12220    0.23256      45650
  56.51000      1.62714    6.11697    0.25334      45682
  56.52000      1.62687    6.12772    0.24729      45765
  56.53000      1.62661    6.13920    0.26922      45627
  56.54000      1.62634    6.13849    0.24834      45903
  56.55000      1.62608    6.15082    0.23450      45817
  56.56000      1.62582    6.16264    0.24592      45731
  56.57000      1.62555    6.14763    0.25955      46434
  56.58000      1.62529    6.16157    0.23059      46277
  56.59000      1.62503    6.17860    0.22353      46082
  56.60000      1.62476    6.18288    0.25034      46327
  56.61000      1.62450    6.16347    0.26747      46614
  56.62000      1.62424    6.16872    0.25289      45901
  56.63000      1.62397    6.17573    0.24546      46249
  56.64000      1.62371    6.15669    0.25031      46384
  56.65000      1.62345    6.14973    0.26713      45628
  56.66000      1.62318    6.14681    0.26234      45998
  56.67000      1.62292    6.13220    0.24808      45788
  56.68000      1.62266    6.12715    0.26222      45160
  56.69000      1.62240    6.11978    0.24460      45196
  56.70000      1.62213    6.10042    0.24822      44734
  56.71000      1.62187    6.10433    0.25174      44925
  56.72000      1.62161    6.11091    0.23787      44735
  56.73000      1.62135    6.11296    0.23616      44363
  56.74000      1.62109    6.12026    0.23132      44236
  56.75000      1.62082    6.11989    0.26558      44398
  56.76000      1.62056    6.12621    0.24466      44502
  56.77000      1.62030    6.12530    0.24780      44223
  56.78000      1.62004    6.11330    0.24631      44274
  56.79000      1.61978    6.11862    0.26185      44286
  56.80000      1.61952    6.10134    0.26232      43909
  56.81000      1.61925    6.10031    0.25030      43779
  56.82000      1.61899    6.09256    0.25040      44103
  56.83000      1.61873    6.08461    0.25265      43588
  56.84000      1.61847    6.07127    0.26727      43171
  56.85000      1.61821    6.06412    0.23676      43926
  56.86000      1.61795    6.05100    0.24301      43396
  56.87000      1.61769    6.04938    0.23856      43011
  56.88000      1.61743    6.04305    0.25158      43437
  56.89000      1.61717    6.04495    0.25409      43454
  56.90000      1.61691    6.05324    0.22895      42932
  56.91000      1.61665    6.05564    0.26035      43862
  56.92000      1.61639    6.05674    0.26663      43558
  56.93000      1.61613    6.06473    0.23992      43395
  56.94000      1.61587    6.05913    0.25559      43551
  56.95000      1.61561    6.04227    0.26421      43281
  56.96000      1.61535    6.04907    0.26275      43244
  56.97000      1.61509    6.03893    0.23524      43135
  56.98000      1.61483    6.03327    0.25726      42952
  56.99000      1.61457    6.03911    0.26847      42678
  57.00000      1.61431    6.02855    0.23051      42884
  57.01000      1.61405    6.01993    0.23035      42866
  57.02000      1.61379    6.03742    0.24648      42347
  57.03000      1.61353    6.02838    0.26335      43180
  57.04000      1.61327    6.01365    0.24489      42480
  57.05000      1.61301    6.02565    0.26475      42904
  57.06000      1.61275    6.01336    0.24387      42745
  57.07000      1.61249    5.99498    0.24293      42685
  57.08000      1.61223    6.01078    0.27696      42624
  57.09000      1.61198    5.99906    0.24553      42566
  57.10000      1.61172    5.97752    0.25581      42285
  57.11000      1.61146    5.98537    0.25092      42132
  57.12000      1.61120    5.98899    0.25399      42255
  57.13000      1.61094    5.98165    0.24647      41677
  57.14000      1.61068    5.97586    0.24965      41467
  57.15000      1.61043    5.97920    0.22424      41704
  57.16000      1.61017    5.96408    0.24850      41452
  57.17000      1.60991    5.95576    0.23342      41059
  57.18000      1.60965    5.96680    0.27206      41619
  57.19000      1.60940    5.94525    0.25056      41958
  57.20000      1.60914    5.93881    0.25346      41671
  57.21000      1.60888    5.94133    0.23919      41619
  57.22000      1.60862    5.92866    0.26074      41749
  57.23000      1.60837    5.90952    0.25645      41280
  57.24000      1.60811    5.91199    0.25729      41197
  57.25000      1.60785    5.90402    0.25501      41241
  57.26000      1.60759    5.89452    0.24560      41313
  57.27000      1.60734    5.89873    0.26785      40686
  57.28000      1.60708    5.91209    0.27300      41118
  57.29000      1.60682    5.92368    0.22247      41023
  57.30000      1.60657    5.91067    0.22903      40925
  57.31000      1.60631    5.94310    0.25025      41196
  57.32000      1.60605    5.94758    0.24590      41387
  57.33000      1.60580    5.93868    0.24984      41388
  57.34000      1.60554    5.96046    0.26368      41395
  57.35000      1.60528    5.95877    0.24807      41676
  57.36000      1.60503    5.96386    0.26434      41248
  57.37000      1.60477    5.95046    0.24272      41326
  57.38000      1.60452    5.95397    0.24960      41393
  57.39000      1.60426    5.96344    0.24741      41182
  57.40000      1.60401    5.94589    0.25975      41328
  57.41000      1.60375    5.96085    0.26343      41298
  57.42000      1.60349    5.96604    0.24989      41266
  57.43000      1.60324    5.96828    0.23482      41081
  57.44000      1.60298    5.96594    0.23582      41089
  57.45000      1.60273    5.97733    0.24321      41077
  57.46000      1.60247    5.98648    0.24278      41389
  57.47000      1.60222    5.98169    0.25011      41272
  57.48000      1.60196    6.00043    0.26596      41143
  57.49000      1.60171    6.00621    0.23723      41606
  57.50000      1.60145    6.00928    0.25908      41213
  57.51000      1.60120    6.02714    0.25447      41059
  57.52000      1.60094    6.02160    0.24542      41399
  57.53000      1.60069    6.01674    0.26643      40996
  57.54000      1.60043    6.02244    0.24942      40920
  57.55000      1.60018    6.00086    0.27362      41197
  57.56000      1.59993    5.99482    0.26139      41069
  57.57000      1.59967    6.00148    0.25637      40353
  57.58000      1.59942    5.97291    0.23853      40689
  57.59000      1.59916    5.96173    0.25148      40352
  57.60000      1.59891    5.95474    0.23285      40057
  57.61000      1.59866    5.93266    0.25228      40205
  57.62000      1.59840    5.92395    0.25540      40358
  57.63000      1.59815    5.92329    0.24919      39930
  57.64000      1.59790    5.91890    0.25931      40238
  57.65000      1.59764    5.91603    0.26069      40461
  57.66000      1.59739    5.91792    0.26052      39988
  57.67000      1.59714    5.91182    0.26438      40098
  57.68000      1.59688    5.89997    0.24605      40346
  57.69000      1.59663    5.89971    0.26707      39948
  57.70000      1.59638    5.87282    0.25954      39989
  57.71000      1.59612    5.87061    0.24786      39834
  57.72000      1.59587    5.86561    0.24108      39707
  57.73000      1.59562    5.87078    0.24440      39354
  57.74000      1.59537    5.86195    0.23429      39335
  57.75000      1.59511    5.87647    0.25172      39697
  57.76000      1.59486    5.87811    0.24303      39804
  57.77000      1.59461    5.89595    0.24609      39631
  57.78000      1.59436    5.90348    0.25475      39875
  57.79000      1.59410    5.89740    0.25378      39922
  57.80000      1.59385    5.89198    0.25715      39738
  57.81000      1.59360    5.89512    0.24714      39653
  57.82000      1.59335    5.86989    0.25190      39912
  57.83000      1.59310    5.85786    0.26878      39739
  57.84000      1.59285    5.85565    0.24462      39491
  57.85000      1.59259    5.84587    0.25538      40055
  57.86000      1.59234    5.84672    0.26121      40046
  57.87000      1.59209    5.84585    0.24358      39772
  57.88000      1.59184    5.84178    0.25520      40035
  57.89000      1.59159    5.82497    0.23394      40163
  57.90000      1.59134    5.82594    0.24275      39879
  57.91000      1.59109    5.80461    0.25049      40892
  57.92000      1.59084    5.80366    0.23384      40476
  57.93000      1.59059    5.78905    0.26506      40247
  57.94000      1.59033    5.77491    0.24624      40581
  57.95000      1.59008    5.77939    0.25924      40538
  57.96000      1.58983    5.76975    0.25157      40103
  57.97000      1.58958    5.75978    0.25019      40352
  57.98000      1.58933    5.74913    0.26159      40424
  57.99000      1.58908    5.75133    0.25850      39998
  58.00000      1.58883    5.74353    0.23869      40186
  58.01000      1.58858    5.74202    0.22950      40399
  58.02000      1.58833    5.74038    0.25295      39857
  58.03000      1.58808    5.73430    0.26707      39629
  58.04000      1.58783    5.72887    0.22915      40212
  58.05000      1.58758    5.72829    0.24696      40155
  58.06000      1.58733    5.71822    0.23764      40340
  58.07000      1.58708    5.70659    0.25623      40229
  58.08000      1.58683    5.70961    0.24302      39967
  58.09000      1.58658    5.70491    0.25694      40256
  58.10000      1.58634    5.69961    0.26290      39961
  58.11000      1.58609    5.71233    0.27110      39964
  58.12000      1.58584    5.69944    0.25312      40311
  58.13000      1.58559    5.70083    0.25121      39835
  58.14000      1.58534    5.69853    0.25038      40030
  58.15000      1.58509    5.69089    0.24490      40100
  58.16000      1.58484    5.68334    0.22733      39944
  58.17000      1.58459    5.68034    0.25079      39474
  58.18000      1.58434    5.66750    0.26806      39775
  58.19000      1.58410    5.65723    0.23057      39476
  58.20000      1.58385    5.65895    0.23744      39431
  58.21000      1.58360    5.64368    0.23618      39733
  58.22000      1.58335    5.64095    0.26445      39340
  58.23000      1.58310    5.63661    0.26425      39048
  58.24000      1.58285    5.63142    0.23303      39247
  58.25000      1.58261    5.62689    0.24795      39229
  58.26000      1.58236    5.62500    0.26029      38273
  58.27000      1.58211    5.60252    0.26179      39090
  58.28000      1.58186    5.59908    0.23597      38526
  58.29000      1.58162    5.59140    0.25874      38164
  58.30000      1.58137    5.57126    0.23606      38499
  58.31000      1.58112    5.56646    0.24111      38179
  58.32000      1.58087    5.56347    0.24611      37566
  58.33000      1.58063    5.56044    0.24085      37956
  58.34000      1.58038    5.56607    0.24967      38156
  58.35000      1.58013    5.56992    0.24860      37856
  58.36000      1.57989    5.56598    0.24479      38336
  58.37000      1.57964    5.56791    0.25710      38340
  58.38000      1.57939    5.56712    0.23037      38223
  58.39000      1.57915    5.55763    0.25447      38235
  58.40000      1.57890    5.55643    0.23397      38706
  58.41000      1.57865    5.55900    0.25752      38324
  58.42000      1.57841    5.55228    0.26350      38374
  58.43000      1.57816    5.55628    0.27712      38794
  58.44000      1.57791    5.56271    0.21539      38621
  58.45000      1.57767    5.54796    0.25402      38606
  58.46000      1.57742    5.54946    0.25044      38664
  58.47000      1.57718    5.55110    0.25854      38759
  58.48000      1.57693    5.54927    0.25516      38637
  58.49000      1.57668    5.55537    0.22623      38850
  58.50000      1.57644    5.57296    0.23343      38949
  58.51000      1.57619    5.57552    0.25773      39002
  58.52000      1.57595    5.59366    0.23895      39170
  58.53000      1.57570    5.60202    0.24782      38998
  58.54000      1.57546    5.60405    0.27710      39278
  58.55000      1.57521    5.60182    0.24830      38916
  58.56000      1.57497    5.60485    0.23685      39091
  58.57000      1.57472    5.59643    0.26864      38916
  58.58000      1.57448    5.58893    0.26524      38349
  58.59000      1.57423    5.58612    0.22525      38761
  58.60000      1.57399    5.57908    0.24442      38239
  58.61000      1.57374    5.57764    0.26929      38113
  58.62000      1.57350    5.57247    0.23936      38002
  58.63000      1.57325    5.56851    0.25523      38038
  58.64000      1.57301    5.56228    0.23526      37709
  58.65000      1.57276    5.55286    0.24166      37756
  58.66000      1.57252    5.55324    0.23766      37940
  58.67000      1.57227    5.55456    0.24767      37618
  58.68000      1.57203    5.53897    0.25882      37415
  58.69000      1.57179    5.54245    0.23505      37845
  58.70000      1.57154    5.54712    0.24733      37528
  58.71000      1.57130    5.54652    0.26624      37246
  58.72000      1.57105    5.54990    0.24599      37820
  58.73000      1.57081    5.55773    0.24419      37368
  58.74000      1.57057    5.54334    0.25651      37334
  58.75000      1.57032    5.54600    0.24090      37167
  58.76000      1.57008    5.54111    0.24323      37336
  58.77000      1.56984    5.52875    0.26357      37277
  58.78000      1.56959    5.53590    0.25590      37229
  58.79000      1.56935    5.54078    0.23393      36875
  58.80000      1.56911    5.54271    0.22800      37468
  58.81000      1.56887    5.54452    0.24946      37254
  58.82000      1.56862    5.56432    0.25424      37301
  58.83000      1.56838    5.56720    0.25023      37609
  58.84000      1.56814    5.57624    0.25915      37347
  58.85000      1.56789    5.57259    0.26240      37361
  58.86000      1.56765    5.56635    0.24893      37346
  58.87000      1.56741    5.56463    0.25373      37224
  58.88000      1.56717    5.56236    0.22765      37178
  58.89000      1.56692    5.55471    0.25568      37072
  58.90000      1.56668    5.55347    0.24284      36844
  58.91000      1.56644    5.55739    0.26053      37157
  58.92000      1.56620    5.54700    0.24443      37373
  58.93000      1.56596    5.55949    0.24594      36859
  58.94000      1.56571    5.55775    0.26927      36970
  58.95000      1.56547    5.55345    0.22729      37281
  58.96000      1.56523    5.55280    0.24143      37110
  58.97000      1.56499    5.55641    0.27610      36987
  58.98000      1.56475    5.55082    0.23669      37232
  58.99000      1.56451    5.55154    0.25445      36981
  59.00000      1.56427    5.55734    0.25939      36948
  59.01000      1.56402    5.55858    0.25451      37216
  59.02000      1.56378    5.56555    0.23477      37012
  59.03000      1.56354    5.57037    0.22875      36802
  59.04000      1.56330    5.56709    0.25305      37054
  59.05000      1.56306    5.56705    0.24872      36722
  59.06000      1.56282    5.55737    0.26404      36513
  59.07000      1.56258    5.55630    0.24227      36967
  59.08000      1.56234    5.55129    0.28182      36457
  59.09000      1.56210    5.54148    0.24231      35944
  59.10000      1.56186    5.51987    0.23305      36793
  59.11000      1.56162    5.51353    0.23053      36210
  59.12000      1.56138    5.48966    0.23366      35878
  59.13000      1.56114    5.47316    0.27366      36544
  59.14000      1.56090    5.46066    0.25572      35879
  59.15000      1.56066    5.44502    0.23453      36037
  59.16000      1.56042    5.43392    0.25730      36076
  59.17000      1.56018    5.43055    0.23953      35898
  59.18000      1.55994    5.42627    0.22992      36034
  59.19000      1.55970    5.41457    0.25496      36125
  59.20000      1.55946    5.42650    0.23866      35926
  59.21000      1.55922    5.41773    0.27434      36488
  59.22000      1.55898    5.42105    0.24795      36209
  59.23000      1.55874    5.42532    0.24000      36284
  59.24000      1.55850    5.42363    0.26528      36258
  59.25000      1.55826    5.41113    0.23821      36135
  59.26000      1.55802    5.41821    0.23316      36299
  59.27000      1.55778    5.41618    0.22949      36612
  59.28000      1.55754    5.41449    0.26839      36407
  59.29000      1.55730    5.42934    0.24208      36458
  59.30000      1.55707    5.42924    0.24781      36983
  59.31000      1.55683    5.43783    0.25894      36389
  59.32000      1.55659    5.43489    0.23563      36997
  59.33000      1.55635    5.44292    0.24415      36599
  59.34000      1.55611    5.43034    0.24408      36491
  59.35000      1.55587    5.43746    0.25352      36772
  59.36000      1.55563    5.43205    0.26257      37112
  59.37000      1.55540    5.43565    0.23837      36635
  59.38000      1.55516    5.42833    0.25704      37031
  59.39000      1.55492    5.43492    0.24478      36863
  59.40000      1.55468    5.43930    0.23407      36622
  59.41000      1.55444    5.42900    0.23472      36961
  59.42000      1.55421    5.43022    0.24188      37212
  59.43000      1.55397    5.42027    0.24714      36656
  59.44000      1.55373    5.41961    0.24711      36800
  59.45000      1.55349    5.39932    0.25538      37160
  59.46000      1.55326    5.40690    0.22647      36479
  59.47000      1.55302    5.38782    0.23999      36748
  59.48000      1.55278    5.39385    0.25512      36571
  59.49000      1.55255    5.37265    0.25879      36294
  59.50000      1.55231    5.37015    0.24930      36332
  59.51000      1.55207    5.35918    0.23919      36866
  59.52000      1.55183    5.35610    0.26012      36164
  59.53000      1.55160    5.35448    0.25792      36434
  59.54000      1.55136    5.34781    0.23384      36471
  59.55000      1.55112    5.35544    0.23926      36155
  59.56000      1.55089    5.34831    0.23847      36393
  59.57000      1.55065    5.34824    0.23894      36500
  59.58000      1.55041    5.34051    0.24151      36362
  59.59000      1.55018    5.34825    0.25882      36250
  59.60000      1.54994    5.33974    0.25691      36650
  59.61000      1.54971    5.34320    0.22016      36318
  59.62000      1.54947    5.35284    0.24850      36435
  59.63000      1.54923    5.35775    0.22620      36190
  59.64000      1.54900    5.35488    0.26978      36369
  59.65000      1.54876    5.34906    0.24886      36415
  59.66000      1.54853    5.35287    0.25347      36399
  59.67000      1.54829    5.34406    0.22228      36489
  59.68000      1.54806    5.34307    0.26649      36238
  59.69000      1.54782    5.34519    0.26051      36157
  59.70000      1.54758    5.33206    0.25080      36182
  59.71000      1.54735    5.32887    0.22242      36291
  59.72000      1.54711    5.32835    0.24871      35812
  59.73000      1.54688    5.31898    0.24328      36472
  59.74000      1.54664    5.31411    0.24007      36213
  59.75000      1.54641    5.32152    0.25142      35904
  59.76000      1.54617    5.30451    0.23374      36390
  59.77000      1.54594    5.31362    0.22657      35977
  59.78000      1.54570    5.31618    0.24841      35757
  59.79000      1.54547    5.30127    0.25388      36227
  59.80000      1.54524    5.30785    0.24003      36047
  59.81000      1.54500    5.31191    0.25266      35663
  59.82000      1.54477    5.30265    0.27947      36359
  59.83000      1.54453    5.30770    0.23572      35868
  59.84000      1.54430    5.31037    0.25669      35608
  59.85000      1.54406    5.30871    0.26122      35873
  59.86000      1.54383    5.30899    0.23625      35873
  59.87000      1.54360    5.31618    0.23158      35479
  59.88000      1.54336    5.30541    0.23609      36086
  59.89000      1.54313    5.31496    0.25661      35725
  59.90000      1.54289    5.32101    0.23585      35398
  59.91000      1.54266    5.31536    0.23045      35952
  59.92000      1.54243    5.32604    0.23356      35262
  59.93000      1.54219    5.32836    0.26444      35223
  59.94000      1.54196    5.31869    0.24533      35409
  59.95000      1.54173    5.32706    0.24494      35114
  59.96000      1.54149    5.31840    0.24664      35169
  59.97000      1.54126    5.31670    0.24267      35111
  59.98000      1.54103    5.32069    0.26537      34723
  59.99000      1.54079    5.31388    0.24643      34840
  60.00000      1.54056    5.31091    0.24655      34548
  60.01000      1.54033    5.31327    0.25330      34380
  60.02000      1.54010    5.30143    0.22835      34584
  60.03000      1.53986    5.30384    0.22196      34692
  60.04000      1.53963    5.30394    0.24623      34321
  60.05000      1.53940    5.29814    0.23530      34607
  60.06000      1.53917    5.29663    0.23007      34400
  60.07000      1.53893    5.29151    0.23617      34044
  60.08000      1.53870    5.29327    0.24135      34288
  60.09000      1.53847    5.28119    0.25092      34135
  60.10000      1.53824    5.28289    0.25933      34241
  60.11000      1.53801    5.27977    0.25732      34154
  60.12000      1.53777    5.26804    0.22754      34002
  60.13000      1.53754    5.27070    0.25657      34076
  60.14000      1.53731    5.26852    0.24726      34179
  60.15000      1.53708    5.25731    0.26060      33708
  60.16000      1.53685    5.26359    0.24488      34143
  60.17000      1.53662    5.26005    0.23477      33993
  60.18000      1.53638    5.24613    0.24567      33850
  60.19000      1.53615    5.25239    0.25418      34367
  60.20000      1.53592    5.25475    0.22010      34238
  60.21000      1.53569    5.23568    0.23438      33911
  60.22000      1.53546    5.24109    0.26505      34191
  60.23000      1.53523    5.23908    0.23245      34148
  60.24000      1.53500    5.22858    0.23791      33927
  60.25000      1.53477    5.23104    0.23324      34532
  60.26000      1.53454    5.23196    0.24942      34303
  60.27000      1.53430    5.21956    0.25259      34053
  60.28000      1.53407    5.22935    0.24902      34567
  60.29000      1.53384    5.22615    0.24210      34372
  60.30000      1.53361    5.22250    0.25729      34085
  60.31000      1.53338    5.22641    0.24529      34492
  60.32000      1.53315    5.22607    0.23210      34151
  60.33000      1.53292    5.22192    0.22513      34232
  60.34000      1.53269    5.22842    0.25452      34667
  60.35000      1.53246    5.22609    0.21589      34386
  60.36000      1.53223    5.22445    0.23650      34200
  60.37000      1.53200    5.22717    0.24086      34386
  60.38000      1.53177    5.22373    0.25861      34029
  60.39000      1.53154    5.22803    0.23618      34342
  60.40000      1.53131    5.22659    0.25060      34492
  60.41000      1.53108    5.22758    0.24036      34242
  60.42000      1.53085    5.23279    0.26463      34146
  60.43000      1.53062    5.22793    0.23788      34532
  60.44000      1.53040    5.23662    0.25022      34286
  60.45000      1.53017    5.24168    0.23631      34348
  60.46000      1.52994    5.23448    0.28556      34207
  60.47000      1.52971    5.24507    0.24864      34112
  60.48000      1.52948    5.24968    0.21540      34187
  60.49000      1.52925    5.24867    0.24446      34213
  60.50000      1.52902    5.25490    0.24213      34375
  60.51000      1.52879    5.25683    0.22622      34258
  60.52000      1.52856    5.25734    0.22989      33764
  60.53000      1.52833    5.25536    0.24530      34596
  60.54000      1.52811    5.25635    0.25771      34293
  60.55000      1.52788    5.25806    0.22585      34228
  60.56000      1.52765    5.26053    0.25136      34573
  60.57000      1.52742    5.25745    0.24839      34406
  60.58000      1.52719    5.26280    0.26615      34325
  60.59000      1.52697    5.26518    0.23737      34734
  60.60000      1.52674    5.26384    0.23707      34469
  60.61000      1.52651    5.26897    0.25176      34399
  60.62000      1.52628    5.27470    0.25707      34570
  60.63000      1.52605    5.26866    0.22778      34558
  60.64000      1.52583    5.27958    0.24457      34614
  60.65000      1.52560    5.26650    0.21682      34920
  60.66000      1.52537    5.26665    0.25547      34397
  60.67000      1.52514    5.26924    0.24202      34542
  60.68000      1.52492    5.25596    0.24218      34776
  60.69000      1.52469    5.25737    0.24811      34532
  60.70000      1.52446    5.25439    0.25855      34671
  60.71000      1.52423    5.24671    0.23097      34872
  60.72000      1.52401    5.24341    0.24135      34591
  60.73000      1.52378    5.24382    0.25377      34707
  60.74000      1.52355    5.23913    0.26066      34941
  60.75000      1.52333    5.23184    0.23587      34582
  60.76000      1.52310    5.23265    0.24861      34865
  60.77000      1.52287    5.23274    0.24292      34819
  60.78000      1.52265    5.22561    0.26461      34505
  60.79000      1.52242    5.22825    0.21635      34981
  60.80000      1.52219    5.22081    0.21018      34829
  60.81000      1.52197    5.21780    0.23866      34811
  60.82000      1.52174    5.21210    0.23840      34653
  60.83000      1.52151    5.21384    0.24153      34871
  60.84000      1.52129    5.21337    0.24468      34897
  60.85000      1.52106    5.20523    0.24620      34875
  60.86000      1.52084    5.21133    0.24089      34752
  60.87000      1.52061    5.20405    0.24211      34940
  60.88000      1.52038    5.20803    0.23338      34898
  60.89000      1.52016    5.20483    0.24898      34693
  60.90000      1.51993    5.20205    0.25978      35032
  60.91000      1.51971    5.20235    0.23623      34905
  60.92000      1.51948    5.19936    0.23907      34839
  60.93000      1.51926    5.20337    0.27734      34916
  60.94000      1.51903    5.19516    0.23862      34657
  60.95000      1.51881    5.19464    0.19979      35220
  60.96000      1.51858    5.18960    0.24684      34861
  60.97000      1.51836    5.19004    0.23494      34811
  60.98000      1.51813    5.18714    0.25191      35122
  60.99000      1.51791    5.18492    0.23281      35091
  61.00000      1.51768    5.19321    0.23509      34789
  61.01000      1.51746    5.19181    0.25516      35288
  61.02000      1.51723    5.19163    0.24528      35024
  61.03000      1.51701    5.18602    0.24259      34758
  61.04000      1.51678    5.18649    0.23312      35432
  61.05000      1.51656    5.18868    0.29097      35188
  61.06000      1.51633    5.18272    0.22772      34801
  61.07000      1.51611    5.18265    0.25441      35382
  61.08000      1.51588    5.18749    0.24213      34916
  61.09000      1.51566    5.17531    0.24478      34712
  61.10000      1.51544    5.17605    0.21328      35240
  61.11000      1.51521    5.17525    0.22827      34729
  61.12000      1.51499    5.16842    0.23444      34592
  61.13000      1.51476    5.16759    0.24978      35202
  61.14000      1.51454    5.17486    0.22937      34724
  61.15000      1.51432    5.15761    0.23276      34834
  61.16000      1.51409    5.16791    0.25743      34985
  61.17000      1.51387    5.17142    0.23930      34641
  61.18000      1.51365    5.15504    0.25184      34828
  61.19000      1.51342    5.16620    0.23410      34934
  61.20000      1.51320    5.16819    0.26204      34485
  61.21000      1.51298    5.15632    0.24723      34739
  61.22000      1.51275    5.16447    0.25726      34806
  61.23000      1.51253    5.17146    0.22833      34567
  61.24000      1.51231    5.16855    0.25042      34446
  61.25000      1.51208    5.18106    0.21894      34645
  61.26000      1.51186    5.17094    0.22356      34360
  61.27000      1.51164    5.17056    0.23527      34508
  61.28000      1.51142    5.18642    0.24261      34499
  61.29000      1.51119    5.17612    0.25049      34550
  61.30000      1.51097    5.17623    0.23336      34423
  61.31000      1.51075    5.18077    0.23452      34426
  61.32000      1.51053    5.18261    0.25289      34537
  61.33000      1.51030    5.17254    0.25422      34320
  61.34000      1.51008    5.17536    0.25193      34346
  61.35000      1.50986    5.18428    0.22519      34436
  61.36000      1.50964    5.16692    0.24859      34311
  61.37000      1.50941    5.17318    0.24042      34389
  61.38000      1.50919    5.17492    0.24927      34381
  61.39000      1.50897    5.17189    0.25236      34036
  61.40000      1.50875    5.17496    0.22167      34337
  61.41000      1.50853    5.16848    0.22119      34202
  61.42000      1.50831    5.17485    0.24024      34103
  61.43000      1.50808    5.16683    0.22486      34551
  61.44000      1.50786    5.17984    0.24472      34444
  61.45000      1.50764    5.17386    0.24951      34302
  61.46000      1.50742    5.17476    0.24586      34651
  61.47000      1.50720    5.18172    0.24186      34611
  61.48000      1.50698    5.16990    0.23872      34280
  61.49000      1.50676    5.18519    0.24636      34773
  61.50000      1.50654    5.17680    0.26349      34481
  61.51000      1.50631    5.17513    0.23695      34521
  61.52000      1.50609    5.18450    0.26953      34933
  61.53000      1.50587    5.18622    0.23922      34335
  61.54000      1.50565    5.18600    0.24366      34889
  61.55000      1.50543    5.18808    0.22884      34747
  61.56000      1.50521    5.19307    0.23629      34269
  61.57000      1.50499    5.19259    0.20671      34954
  61.58000      1.50477    5.19956    0.24457      34806
  61.59000      1.50455    5.19024    0.23352      34537
  61.60000      1.50433    5.19533    0.23640      35007
  61.61000      1.50411    5.19326    0.24730      34826
  61.62000      1.50389    5.19465    0.25347      34461
  61.63000      1.50367    5.19712    0.21561      34982
  61.64000      1.50345    5.19517    0.25320      34777
  61.65000      1.50323    5.18744    0.23953      34520
  61.66000      1.50301    5.19324    0.26962      34967
  61.67000      1.50279    5.19064    0.23121      34831
  61.68000      1.50257    5.19058    0.25119      34611
  61.69000      1.50235    5.18812    0.25973      35253
  61.70000      1.50213    5.19052    0.22072      34645
  61.71000      1.50191    5.17423    0.23210      34551
  61.72000      1.50169    5.18813    0.21655      34568
  61.73000      1.50147    5.17302    0.23587      34738
  61.74000      1.50125    5.17492    0.24504      34682
  61.75000      1.50103    5.17160    0.23983      34962
  61.76000      1.50082    5.17139    0.23930      34582
  61.77000      1.50060    5.16693    0.23200      34706
  61.78000      1.50038    5.17035    0.24963      34816
  61.79000      1.50016    5.16835    0.25777      34767
  61.80000      1.49994    5.16284    0.24869      34795
  61.81000      1.49972    5.16701    0.24689      34641
  61.82000      1.49950    5.16338    0.26079      35065
  61.83000      1.49928    5.16379    0.23375      34473
  61.84000      1.49907    5.16051    0.25424      34696
  61.85000      1.49885    5.16645    0.23606      34912
  61.86000      1.49863    5.16648    0.24574      34335
  61.87000      1.49841    5.16379    0.22623      34027
  61.88000      1.49819    5.16357    0.22408      34566
  61.89000      1.49797    5.15979    0.24351      34019
  61.90000      1.49776    5.15639    0.23938      34561
  61.91000      1.49754    5.15488    0.23480      34251
  61.92000      1.49732    5.15589    0.23657      33765
  61.93000      1.49710    5.15371    0.25329      34446
  61.94000      1.49689    5.15054    0.23859      34065
  61.95000      1.49667    5.14957    0.23480      33808
  61.96000      1.49645    5.14933    0.25400      34156
  61.97000      1.49623    5.14583    0.24019      34025
  61.98000      1.49602    5.14830    0.25151      33563
  61.99000      1.49580    5.14443    0.23336      34185
  62.00000      1.49558    5.14055    0.24647      33586
  62.01000      1.49536    5.14554    0.22021      33565
  62.02000      1.49515    5.14261    0.24572      33305
  62.03000      1.49493    5.13488    0.24046      33204
  62.04000      1.49471    5.13839    0.21083      33572
  62.05000      1.49450    5.13736    0.23927      33609
  62.06000      1.49428    5.13031    0.23368      33082
  62.07000      1.49406    5.13131    0.23847      33750
  62.08000      1.49385    5.12695    0.24414      33597
  62.09000      1.49363    5.12320    0.25680      32976
  62.10000      1.49341    5.11973    0.24161      33641
  62.11000      1.49320    5.12142    0.24698      33437
  62.12000      1.49298    5.12316    0.24396      32951
  62.13000      1.49276    5.11872    0.27439      33663
  62.14000      1.49255    5.11767    0.22551      33328
  62.15000      1.49233    5.11863    0.25593      33234
  62.16000      1.49211    5.12032    0.22179      33619
  62.17000      1.49190    5.12266    0.23480      33125
  62.18000      1.49168    5.12195    0.22165      33058
  62.19000      1.49147    5.12064    0.23016      33530
  62.20000      1.49125    5.11562    0.24641      33318
  62.21000      1.49104    5.11143    0.23091      33344
  62.22000      1.49082    5.11774    0.22729      33735
  62.23000      1.49060    5.10540    0.23279      33544
  62.24000      1.49039    5.11079    0.24365      33525
  62.25000      1.49017    5.11300    0.26439      33695
  62.26000      1.48996    5.10781    0.23290      33824
  62.27000      1.48974    5.11225    0.24740      33700
  62.28000      1.48953    5.11417    0.24189      33933
  62.29000      1.48931    5.11298    0.24515      34142
  62.30000      1.48910    5.11670    0.24256      33957
  62.31000      1.48888    5.11825    0.21629      34096
  62.32000      1.48867    5.11171    0.23454      34165
  62.33000      1.48845    5.12174    0.24873      33843
  62.34000      1.48824    5.11673    0.23186      34131
  62.35000      1.48802    5.12072    0.21226      34053
  62.36000      1.48781    5.11820    0.27165      34259
  62.37000      1.48759    5.11727    0.22977      34479
  62.38000      1.48738    5.11565    0.22878      34451
  62.39000      1.48717    5.11629    0.23600      34244
  62.40000      1.48695    5.11145    0.24451      34756
  62.41000      1.48674    5.11234    0.24046      34357
  62.42000      1.48652    5.10905    0.23442      34535
  62.43000      1.48631    5.10463    0.25088      34745
  62.44000      1.48609    5.10656    0.25726      34217
  62.45000      1.48588    5.10013    0.23475      34740
  62.46000      1.48567    5.09841    0.22510      34604
  62.47000      1.48545    5.09900    0.23878      34166
  62.48000      1.48524    5.09370    0.22402      34591
  62.49000      1.48503    5.09332    0.23444      34113
  62.50000      1.48481    5.09082    0.25550      34074
  62.51000      1.48460    5.09635    0.21731      34527
  62.52000      1.48439    5.09184    0.21871      34506
  62.53000      1.48417    5.09525    0.24458      34156
  62.54000      1.48396    5.09106    0.24080      34756
  62.55000      1.48375    5.09136    0.23790      34390
  62.56000      1.48353    5.08940    0.25575      34192
  62.57000      1.48332    5.09343    0.24011      34611
  62.58000      1.48311    5.08956    0.24516      34077
  62.59000      1.48289    5.09356    0.24535      34471
  62.60000      1.48268    5.09364    0.25279      34490
  62.61000      1.48247    5.09648    0.23214      34135
  62.62000      1.48226    5.10094    0.21672      34275
  62.63000      1.48204    5.10549    0.24794      34092
  62.64000      1.48183    5.10088    0.24262      34125
  62.65000      1.48162    5.10710    0.24265      33799
  62.66000      1.48141    5.11989    0.22828      34191
  62.67000      1.48119    5.11097    0.22522      34094
  62.68000      1.48098    5.11404    0.24720      34118
  62.69000      1.48077    5.10838    0.23896      34142
  62.70000      1.48056    5.10936    0.23694      33996
  62.71000      1.48034    5.11500    0.25480      34406
  62.72000      1.48013    5.10947    0.22450      33967
  62.73000      1.47992    5.11064    0.24092      34147
  62.74000      1.47971    5.11606    0.25023      34363
  62.75000      1.47950    5.11250    0.22795      34218
  62.76000      1.47929    5.10490    0.25751      34224
  62.77000      1.47907    5.11137    0.20955      34461
  62.78000      1.47886    5.09949    0.22967      34216
  62.79000      1.47865    5.09281    0.22984      34179
  62.80000      1.47844    5.09771    0.24555      34452
  62.81000      1.47823    5.08911    0.25970      34405
  62.82000      1.47802    5.09403    0.21741      34343
  62.83000      1.47781    5.08378    0.21938      34970
  62.84000      1.47759    5.07790    0.24459      34657
  62.85000      1.47738    5.07903    0.24213      34673
  62.86000      1.47717    5.06557    0.24514      34913
  62.87000      1.47696    5.06946    0.24590      34855
  62.88000      1.47675    5.06529    0.24012      34582
  62.89000      1.47654    5.06403    0.24060      35138
  62.90000      1.47633    5.05880    0.22971      34705
  62.91000      1.47612    5.05577    0.26646      34738
  62.92000      1.47591    5.05466    0.20845      35075
  62.93000      1.47570    5.05138    0.23325      34536
  62.94000      1.47549    5.04687    0.24510      34492
  62.95000      1.47528    5.05257    0.23456      34918
  62.96000      1.47507    5.04914    0.25058      34198
  62.97000      1.47486    5.04724    0.24144      34644
  62.98000      1.47465    5.05103    0.22888      34696
  62.99000      1.47444    5.04431    0.21870      34153
  63.00000      1.47423    5.04609    0.24622      34921
  63.01000      1.47402    5.04497    0.24472      34682
  63.02000      1.47381    5.04432    0.23292      33921
  63.03000      1.47360    5.04722    0.24368      34925
  63.04000      1.47339    5.04140    0.23609      34530
  63.05000      1.47318    5.04322    0.23669      34045
  63.06000      1.47297    5.04093    0.23033      34776
  63.07000      1.47276    5.03901    0.24132      34417
  63.08000      1.47255    5.04477    0.21167      33947
  63.09000      1.47234    5.04001    0.24221      34501
  63.10000      1.47213    5.04349    0.24669      34031
  63.11000      1.47192    5.04008    0.23577      34136
  63.12000      1.47171    5.04043    0.23425      34322
  63.13000      1.47150    5.04081    0.26983      33769
  63.14000      1.47129    5.02803    0.22998      34229
  63.15000      1.47108    5.03010    0.21666      34223
  63.16000      1.47088    5.02277    0.23022      33870
  63.17000      1.47067    5.01649    0.24478      34405
  63.18000      1.47046    5.01266    0.23397      33861
  63.19000      1.47025    5.00582    0.23650      34080
  63.20000      1.47004    5.00336    0.23054      34304
  63.21000      1.46983    5.00092    0.24973      33953
  63.22000      1.46962    4.99477    0.23976      33953
  63.23000      1.46942    4.99794    0.21939      34206
  63.24000      1.46921    4.98848    0.22628      33892
  63.25000      1.46900    4.98573    0.25214      33755
  63.26000      1.46879    4.98934    0.22335      34135
  63.27000      1.46858    4.97121    0.24199      34119
  63.28000      1.46838    4.98765    0.24194      33827
  63.29000      1.46817    4.98464    0.23550      33951
  63.30000      1.46796    4.96353    0.21439      34198
  63.31000      1.46775    4.97736    0.22601      34029
  63.32000      1.46754    4.96964    0.24848      34216
  63.33000      1.46734    4.95786    0.23398      34135
  63.34000      1.46713    4.96838    0.23552      34130
  63.35000      1.46692    4.96035    0.24557      34389
  63.36000      1.46671    4.95887    0.23667      34226
  63.37000      1.46651    4.96865    0.23192      34082
  63.38000      1.46630    4.95995    0.22137      34657
  63.39000      1.46609    4.96845    0.23822      34155
  63.40000      1.46588    4.96940    0.23937      34123
  63.41000      1.46568    4.96650    0.23106      34330
  63.42000      1.46547    4.97470    0.24018      34147
  63.43000      1.46526    4.97146    0.22883      34518
  63.44000      1.46506    4.97963    0.23958      34164
  63.45000      1.46485    4.99213    0.23826      33863
  63.46000      1.46464    4.97619    0.21949      34737
  63.47000      1.46444    4.98464    0.22657      34406
  63.48000      1.46423    5.00374    0.24712      34196
  63.49000      1.46402    4.99185    0.25022      34700
  63.50000      1.46382    5.00045    0.22567      34394
  63.51000      1.46361    5.00995    0.27537      34273
  63.52000      1.46340    5.00556    0.23544      34869
  63.53000      1.46320    5.01404    0.23903      34106
  63.54000      1.46299    5.01399    0.21925      34561
  63.55000      1.46279    5.01983    0.23106      34441
  63.56000      1.46258    5.02440    0.22447      33870
  63.57000      1.46237    5.01813    0.23049      34567
  63.58000      1.46217    5.02024    0.24126      34396
  63.59000      1.46196    5.03129    0.22523      34064
  63.60000      1.46176    5.02806    0.24476      34346
  63.61000      1.46155    5.02742    0.24049      34074
  63.62000      1.46135    5.03650    0.21919      33957
  63.63000      1.46114    5.02499    0.23956      34553
  63.64000      1.46093    5.02781    0.23291      33741
  63.65000      1.46073    5.02615    0.25289      34132
  63.66000      1.46052    5.01725    0.23444      34344
  63.67000      1.46032    5.02306    0.23974      33882
  63.68000      1.46011    5.01629    0.24865      33950
  63.69000      1.45991    5.00938    0.21206      34268
  63.70000      1.45970    5.01829    0.23172      33751
  63.71000      1.45950    5.00595    0.24340      33928
  63.72000      1.45929    5.00519    0.24871      33566
  63.73000      1.45909    5.00109    0.22016      33803
  63.74000      1.45888    4.99700    0.23635      34111
  63.75000      1.45868    4.99854    0.25024      33566
  63.76000      1.45847    5.01123    0.23676      33371
  63.77000      1.45827    5.00341    0.21611      33974
  63.78000      1.45806    5.00917    0.23205      33742
  63.79000      1.45786    5.00697    0.23244      33676
  63.80000      1.45766    5.00920    0.23880      33840
  63.81000      1.45745    4.99554    0.24792      34012
  63.82000      1.45725    5.00195    0.24178      33889
  63.83000      1.45704    5.00831    0.23531      33932
  63.84000      1.45684    5.00292    0.22788      34035
  63.85000      1.45663    5.00228    0.22282      34002
  63.86000      1.45643    5.00792    0.24039      33643
  63.87000      1.45623    5.01103    0.24869      33745
  63.88000      1.45602    5.01013    0.23234      33852
  63.89000      1.45582    5.00290    0.23428      33862
  63.90000      1.45562    5.00659    0.24606      33682
  63.91000      1.45541    5.00830    0.24585      33808
  63.92000      1.45521    5.00080    0.23444      33755
  63.93000      1.45500    5.00187    0.22041      33387
  63.94000      1.45480    5.00672    0.22368      33986
  63.95000      1.45460    4.99598    0.24149      33958
  63.96000      1.45439    4.99807    0.22861      33436
  63.97000      1.45419    4.99489    0.24088      34118
  63.98000      1.45399    4.99739    0.23076      33768
  63.99000      1.45378    4.99992    0.24784      33506
  64.00000      1.45358    4.99621    0.21038      34082
  64.01000      1.45338    4.99672    0.22831      33456
  64.02000      1.45318    5.00372    0.24682      33450
  64.03000      1.45297    4.99711    0.22149      33748
  64.04000      1.45277    5.00278    0.24617      33278
  64.05000      1.45257    5.00274    0.24707      33892
  64.06000      1.45237    4.99744    0.23770      33747
  64.07000      1.45216    5.00970    0.22585      33239
  64.08000      1.45196    5.00372    0.26372      33795
  64.09000      1.45176    5.00103    0.22232      33674
  64.10000      1.45156    5.01647    0.20938      33267
  64.11000      1.45135    5.00421    0.23857      34178
  64.12000      1.45115    5.01090    0.24777      33702
  64.13000      1.45095    5.00826    0.23795      33514
  64.14000      1.45075    5.00368    0.24243      34087
  64.15000      1.45054    5.01399    0.21597      33587
  64.16000      1.45034    5.00049    0.22944      34063
  64.17000      1.45014    4.99471    0.23493      33588
  64.18000      1.44994    5.00910    0.22290      33429
  64.19000      1.44974    4.99832    0.24331      33940
  64.20000      1.44954    5.00186    0.23449      33776
  64.21000      1.44933    4.99750    0.23744      33485
  64.22000      1.44913    4.99163    0.23148      33932
  64.23000      1.44893    4.99964    0.24195      33658
  64.24000      1.44873    4.99431    0.23891      33533
  64.25000      1.44853    4.98367    0.23922      33999
  64.26000      1.44833    4.99181    0.21954      33645
  64.27000      1.44813    4.98140    0.24278      33925
  64.28000      1.44792    4.97138    0.25238      34045
  64.29000      1.44772    4.97546    0.22229      33825
  64.30000      1.44752    4.96303    0.24188      33926
  64.31000      1.44732    4.96166    0.22369      33939
  64.32000      1.44712    4.95579    0.21386      33908
  64.33000      1.44692    4.95990    0.23407      33737
  64.34000      1.44672    4.95329    0.24829      33827
  64.35000      1.44652    4.94473    0.23440      33782
  64.36000      1.44632    4.94111    0.23691      34006
  64.37000      1.44612    4.93879    0.23179      34001
  64.38000      1.44592    4.93060    0.23347      33658
  64.39000      1.44572    4.92466    0.24654      33899
  64.40000      1.44552    4.92478    0.24263      33663
  64.41000      1.44532    4.92022    0.21723      33696
  64.42000      1.44512    4.91471    0.23701      33964
  64.43000      1.44492    4.91069    0.23877      33862
  64.44000      1.44471    4.90228    0.22329      33788
  64.45000      1.44451    4.90462    0.24585      33877
  64.46000      1.44431    4.89810    0.22813      33747
  64.47000      1.44412    4.90333    0.21023      33765
  64.48000      1.44392    4.89490    0.22773      33869
  64.49000      1.44372    4.88956    0.23802      33312
  64.50000      1.44352    4.89673    0.24154      33902
  64.51000      1.44332    4.88786    0.22594      33722
  64.52000      1.44312    4.88754    0.24286      33458
  64.53000      1.44292    4.88242    0.23436      33795
  64.54000      1.44272    4.88850    0.22621      33696
  64.55000      1.44252    4.89366    0.24530      33282
  64.56000      1.44232    4.89178    0.24613      33700
  64.57000      1.44212    4.89047    0.21467      33504
  64.58000      1.44192    4.88866    0.21733      33508
  64.59000      1.44172    4.88894    0.24145      33940
  64.60000      1.44152    4.88802    0.24501      33350
  64.61000      1.44132    4.88789    0.23654      34007
  64.62000      1.44112    4.88516    0.21891      33876
  64.63000      1.44093    4.88672    0.22884      33257
  64.64000      1.44073    4.87901    0.23181      33815
  64.65000      1.44053    4.88697    0.23324      33627
  64.66000      1.44033    4.88872    0.22794      33423
  64.67000      1.44013    4.88094    0.24105      33876
  64.68000      1.43993    4.88923    0.22247      33341
  64.69000      1.43973    4.88492    0.25059      33630
  64.70000      1.43954    4.88548    0.23533      33753
  64.71000      1.43934    4.89514    0.23390      33333
  64.72000      1.43914    4.88704    0.23903      33393
  64.73000      1.43894    4.88907    0.24507      33626
  64.74000      1.43874    4.88917    0.20533      33083
  64.75000      1.43855    4.87893    0.23366      33953
  64.76000      1.43835    4.88653    0.21408      33481
  64.77000      1.43815    4.87503    0.24623      33326
  64.78000      1.43795    4.86812    0.20796      33848
  64.79000      1.43775    4.88060    0.23730      32989
  64.80000      1.43756    4.86499    0.23011      33353
  64.81000      1.43736    4.86214    0.23781      33612
  64.82000      1.43716    4.87276    0.22869      33069
  64.83000      1.43696    4.85835    0.22506      33514
  64.84000      1.43677    4.86605    0.25229      33317
  64.85000      1.43657    4.85311    0.22458      33207
  64.86000      1.43637    4.85474    0.24335      33713
  64.87000      1.43617    4.85983    0.23195      33201
  64.88000      1.43598    4.85046    0.24162      33073
  64.89000      1.43578    4.84842    0.22317      33473
  64.90000      1.43558    4.84814    0.21079      33209
  64.91000      1.43539    4.84385    0.23806      33147
  64.92000      1.43519    4.84564    0.24923      33246
  64.93000      1.43499    4.83601    0.19809      33598
  64.94000      1.43479    4.83571    0.23484      33189
  64.95000      1.43460    4.84290    0.24876      33050
  64.96000      1.43440    4.83277    0.23013      33119
  64.97000      1.43420    4.83954    0.21863      33162
  64.98000      1.43401    4.84085    0.25304      33277
  64.99000      1.43381    4.83686    0.23917      33101
  65.00000      1.43362    4.84203    0.23323      33258
  65.01000      1.43342    4.83569    0.24393      33434
  65.02000      1.43322    4.83358    0.22586      33062
  65.03000      1.43303    4.84175    0.24331      33185
  65.04000      1.43283    4.84490    0.22396      33199
  65.05000      1.43263    4.84739    0.23881      32918
  65.06000      1.43244    4.84272    0.22150      33305
  65.07000      1.43224    4.84423    0.22297      33227
  65.08000      1.43205    4.85257    0.23347      33089
  65.09000      1.43185    4.84152    0.22030      33590
  65.10000      1.43165    4.85229    0.21137      33120
  65.11000      1.43146    4.85418    0.22985      33190
  65.12000      1.43126    4.85317    0.22955      33480
  65.13000      1.43107    4.86021    0.24579      32920
  65.14000      1.43087    4.86355    0.21949      33705
  65.15000      1.43068    4.86280    0.24253      33322
  65.16000      1.43048    4.87223    0.24864      33066
  65.17000      1.43029    4.86828    0.23727      33751
  65.18000      1.43009    4.86877    0.23987      33456
  65.19000      1.42990    4.87444    0.24073      33459
  65.20000      1.42970    4.87118    0.25745      33559
  65.21000      1.42951    4.87182    0.22641      33030
  65.22000      1.42931    4.87726    0.21368      33760
  65.23000      1.42912    4.87052    0.23406      33496
  65.24000      1.42892    4.87619    0.22936      33252
  65.25000      1.42873    4.87824    0.20469      33921
  65.26000      1.42853    4.87630    0.21201      33408
  65.27000      1.42834    4.87698    0.23145      33015
  65.28000      1.42814    4.88008    0.24101      33704
  65.29000      1.42795    4.88424    0.22042      33087
  65.30000      1.42775    4.88077    0.24778      33549
  65.31000      1.42756    4.88013    0.24462      33554
  65.32000      1.42736    4.88238    0.21967      33084
  65.33000      1.42717    4.88562    0.23186      33891
  65.34000      1.42698    4.88266    0.27126      33566
  65.35000      1.42678    4.87845    0.21971      33324
  65.36000      1.42659    4.88431    0.22823      33497
  65.37000      1.42639    4.87581    0.25112      33136
  65.38000      1.42620    4.87053    0.21400      33462
  65.39000      1.42601    4.87147    0.22470      33543
  65.40000      1.42581    4.87281    0.22103      33265
  65.41000      1.42562    4.86918    0.22365      33417
  65.42000      1.42542    4.86246    0.22501      33148
  65.43000      1.42523    4.85846    0.20985      33033
  65.44000      1.42504    4.86016    0.23687      33545
  65.45000      1.42484    4.85862    0.24113      33326
  65.46000      1.42465    4.84945    0.23066      33181
  65.47000      1.42446    4.85534    0.23663      33458
  65.48000      1.42426    4.84557    0.25123      33163
  65.49000      1.42407    4.84254    0.22149      33216
  65.50000      1.42388    4.85008    0.23122      33326
  65.51000      1.42368    4.83909    0.25191      33369
  65.52000      1.42349    4.83902    0.21973      33021
  65.53000      1.42330    4.84109    0.23735      33030
  65.54000      1.42310    4.82295    0.21634      33169
  65.55000      1.42291    4.83164    0.21543      33367
  65.56000      1.42272    4.82048    0.21710      33342
  65.57000      1.42253    4.81908    0.21748      33192
  65.58000      1.42233    4.81629    0.23013      32921
  65.59000      1.42214    4.80264    0.23748      33413
  65.60000      1.42195    4.81186    0.23341      33131
  65.61000      1.42176    4.80710    0.22536      33315
  65.62000      1.42156    4.80504    0.24177      33200
  65.63000      1.42137    4.80621    0.21668      33254
  65.64000      1.42118    4.80092    0.23510      33474
  65.65000      1.42099    4.80307    0.24259      33145
  65.66000      1.42079    4.80316    0.23663      33299
  65.67000      1.42060    4.79830    0.24486      33689
  65.68000      1.42041    4.80651    0.23884      32973
  65.69000      1.42022    4.81103    0.23995      33223
  65.70000      1.42003    4.80187    0.21539      33503
  65.71000      1.41983    4.80889    0.22135      33098
  65.72000      1.41964    4.80582    0.20974      33558
  65.73000      1.41945    4.80329    0.23299      33119
  65.74000      1.41926    4.80800    0.22716      32892
  65.75000      1.41907    4.79713    0.22128      33383
  65.76000      1.41888    4.79581    0.23101      32982
  65.77000      1.41868    4.80331    0.22899      33357
  65.78000      1.41849    4.79572    0.22264      33264
  65.79000      1.41830    4.80973    0.25820      32643
  65.80000      1.41811    4.80080    0.21513      33572
  65.81000      1.41792    4.80171    0.25965      33028
  65.82000      1.41773    4.82099    0.22701      32838
  65.83000      1.41754    4.81025    0.23873      33311
  65.84000      1.41735    4.81702    0.24176      32420
  65.85000      1.41715    4.81669    0.22218      33074
  65.86000      1.41696    4.81779    0.21148      32978
  65.87000      1.41677    4.82038    0.22002      32428
  65.88000      1.41658    4.81692    0.21205      33223
  65.89000      1.41639    4.81876    0.22541      32659
  65.90000      1.41620    4.83484    0.22373      32412
  65.91000      1.41601    4.82207    0.24449      33031
  65.92000      1.41582    4.83275    0.23666      32421
  65.93000      1.41563    4.82868    0.22890      33010
  65.94000      1.41544    4.83187    0.21895      33000
  65.95000      1.41525    4.83524    0.24298      32440
  65.96000      1.41506    4.83268    0.23867      33211
  65.97000      1.41487    4.82749    0.23755      32834
  65.98000      1.41468    4.84398    0.25673      32563
  65.99000      1.41449    4.83826    0.22910      33196
  66.00000      1.41430    4.84693    0.24144      32483
  66.01000      1.41411    4.84795    0.25587      32704
  66.02000      1.41392    4.84461    0.22182      32986
  66.03000      1.41373    4.84776    0.19774      32787
  66.04000      1.41354    4.84501    0.20622      33303
  66.05000      1.41335    4.84684    0.22874      32781
  66.06000      1.41316    4.84674    0.22848      32764
  66.07000      1.41297    4.84070    0.22819      33387
  66.08000      1.41278    4.85134    0.25052      32834
  66.09000      1.41259    4.83785    0.23439      33233
  66.10000      1.41240    4.83942    0.22967      33296
  66.11000      1.41221    4.84266    0.23192      33375
  66.12000      1.41202    4.84123    0.23567      33360
  66.13000      1.41183    4.84478    0.22347      33396
  66.14000      1.41164    4.83674    0.22851      33395
  66.15000      1.41145    4.83734    0.24007      33860
  66.16000      1.41126    4.84373    0.22178      33534
  66.17000      1.41107    4.83369    0.24895      33173
  66.18000      1.41089    4.83200    0.22906      33544
  66.19000      1.41070    4.83318    0.19165      33769
  66.20000      1.41051    4.82777    0.21765      33611
  66.21000      1.41032    4.82928    0.23938      33354
  66.22000      1.41013    4.82187    0.21918      33645
  66.23000      1.40994    4.82093    0.23141      33707
  66.24000      1.40975    4.81792    0.22464      33670
  66.25000      1.40956    4.81260    0.24721      33461
  66.26000      1.40938    4.81045    0.23933      33609
  66.27000      1.40919    4.80935    0.22773      33770
  66.28000      1.40900    4.81082    0.23587      33487
  66.29000      1.40881    4.80986    0.24739      33542
  66.30000      1.40862    4.80830    0.21418      33786
  66.31000      1.40843    4.81060    0.25077      33423
  66.32000      1.40825    4.80439    0.23814      33618
  66.33000      1.40806    4.80527    0.23146      32999
  66.34000      1.40787    4.80378    0.24109      33222
  66.35000      1.40768    4.80141    0.19039      33562
  66.36000      1.40749    4.80112    0.21365      33141
  66.37000      1.40731    4.79749    0.21223      32994
  66.38000      1.40712    4.79883    0.22956      33298
  66.39000      1.40693    4.79179    0.22126      32694
  66.40000      1.40674    4.78653    0.24685      33505
  66.41000      1.40656    4.78867    0.21589      32893
  66.42000      1.40637    4.78251    0.22957      33010
  66.43000      1.40618    4.77683    0.24096      33284
  66.44000      1.40599    4.77999    0.22072      32656
  66.45000      1.40581    4.76650    0.23314      33151
  66.46000      1.40562    4.76819    0.24022      32982
  66.47000      1.40543    4.76763    0.22885      32484
  66.48000      1.40524    4.76345    0.24308      33167
  66.49000      1.40506    4.75905    0.24286      32569
  66.50000      1.40487    4.75708    0.22730      32474
  66.51000      1.40468    4.74891    0.19011      32980
  66.52000      1.40450    4.74917    0.22143      32264
  66.53000      1.40431    4.73912    0.23462      32774
  66.54000      1.40412    4.73889    0.22000      32781
  66.55000      1.40394    4.73050    0.23277      32238
  66.56000      1.40375    4.72601    0.22871      33001
  66.57000      1.40356    4.72998    0.24138      32510
  66.58000      1.40338    4.72201    0.23493      32659
  66.59000      1.40319    4.72167    0.24383      32960
  66.60000      1.40300    4.71866    0.23447      32316
  66.61000      1.40282    4.71018    0.22303      33169
  66.62000      1.40263    4.71453    0.25236      32879
  66.63000      1.40244    4.70802    0.22599      32583
  66.64000      1.40226    4.70818    0.21787      33371
  66.65000      1.40207    4.71262    0.24633      32682
  66.66000      1.40189    4.70555    0.22719      32828
  66.67000      1.40170    4.70261    0.18856      33267
  66.68000      1.40151    4.70243    0.22317      32543
  66.69000      1.40133    4.69642    0.21303      33016
  66.70000      1.40114    4.69866    0.23823      32903
  66.71000      1.40096    4.70078    0.21279      32861
  66.72000      1.40077    4.70314    0.23516      33311
  66.73000      1.40059    4.70340    0.24386      32752
  66.74000      1.40040    4.69984    0.24173      33320
  66.75000      1.40021    4.70716    0.23654      33170
  66.76000      1.40003    4.70612    0.21731      32958
  66.77000      1.39984    4.70907    0.24000      33295
  66.78000      1.39966    4.71375    0.22270      32896
  66.79000      1.39947    4.70827    0.23541      33016
  66.80000      1.39929    4.71204    0.23215      33329
  66.81000      1.39910    4.71232    0.23532      32978
  66.82000      1.39892    4.71962    0.22787      32628
  66.83000      1.39873    4.72218    0.20135      33034
  66.84000      1.39855    4.71507    0.20920      32728
  66.85000      1.39836    4.72101    0.23009      32680
  66.86000      1.39818    4.72374    0.21340      32815
  66.87000      1.39799    4.71634    0.24258      32832
  66.88000      1.39781    4.72719    0.21875      33102
  66.89000      1.39762    4.71952    0.22423      33052
  66.90000      1.39744    4.72610    0.23284      32810
  66.91000      1.39725    4.73573    0.22945      33016
  66.92000      1.39707    4.72008    0.23571      33058
  66.93000      1.39689    4.73017    0.23770      32942
  66.94000      1.39670    4.73105    0.23365      33099
  66.95000      1.39652    4.72425    0.22651      32860
  66.96000      1.39633    4.73332    0.23786      33186
  66.97000      1.39615    4.72375    0.23415      33148
  66.98000      1.39596    4.73718    0.21851      32620
  66.99000      1.39578    4.74321    0.20701      32945
  67.00000      1.39560    4.72021    0.20562      33074
  67.01000      1.39541    4.73333    0.21605      32931
  67.02000      1.39523    4.72968    0.24457      33162
  67.03000      1.39504    4.72606    0.22791      32982
  67.04000      1.39486    4.73788    0.24337      33235
  67.05000      1.39468    4.72414    0.22171      33477
  67.06000      1.39449    4.73061    0.23363      33294
  67.07000      1.39431    4.73714    0.23510      33626
  67.08000      1.39413    4.73402    0.21235      33611
  67.09000      1.39394    4.74098    0.24007      33091
  67.10000      1.39376    4.73697    0.24017      33844
  67.11000      1.39358    4.73457    0.23185      33344
  67.12000      1.39339    4.74180    0.24166      33475
  67.13000      1.39321    4.73440    0.23019      33798
  67.14000      1.39303    4.73527    0.22862      33227
  67.15000      1.39284    4.74266    0.20758      33658
  67.16000      1.39266    4.72776    0.21250      33411
  67.17000      1.39248    4.73248    0.20854      33237
  67.18000      1.39229    4.73377    0.22775      34033
  67.19000      1.39211    4.72967    0.22888      33604
  67.20000      1.39193    4.73756    0.22689      33677
  67.21000      1.39174    4.73883    0.22464      34029
  67.22000      1.39156    4.73893    0.24472      33424
  67.23000      1.39138    4.74364    0.22640      34310
  67.24000      1.39120    4.74243    0.21337      34095
  67.25000      1.39101    4.75412    0.22664      33742
  67.26000      1.39083    4.75462    0.25271      34395
  67.27000      1.39065    4.74871    0.21927      33795
  67.28000      1.39047    4.76246    0.24147      34228
  67.29000      1.39028    4.75921    0.24511      34292
  67.30000      1.39010    4.76105    0.21619      33652
  67.31000      1.38992    4.76633    0.20782      34146
  67.32000      1.38974    4.76156    0.22177      33722
  67.33000      1.38956    4.76356    0.19447      33771
  67.34000      1.38937    4.76215    0.23348      34112
  67.35000      1.38919    4.75735    0.21558      33634
  67.36000      1.38901    4.75769    0.22681      34235
  67.37000      1.38883    4.75600    0.22622      34144
  67.38000      1.38865    4.75109    0.23785      33517
  67.39000      1.38846    4.75127    0.22913      34325
  67.40000      1.38828    4.74792    0.23477      33674
  67.41000      1.38810    4.74546    0.23408      33961
  67.42000      1.38792    4.74579    0.24031      34052
  67.43000      1.38774    4.73967    0.22368      33442
  67.44000      1.38756    4.73907    0.23695      33871
  67.45000      1.38738    4.73685    0.25035      33679
  67.46000      1.38719    4.72921    0.21541      33344
  67.47000      1.38701    4.73246    0.19822      33492
  67.48000      1.38683    4.72124    0.24124      32929
  67.49000      1.38665    4.71584    0.19236      33215
  67.50000      1.38647    4.72294    0.20084      33450
  67.51000      1.38629    4.71003    0.25034      33166
  67.52000      1.38611    4.71581    0.20660      33461
  67.53000      1.38593    4.70853    0.22498      33147
  67.54000      1.38575    4.69557    0.25616      33337
  67.55000      1.38556    4.70276    0.22120      33534
  67.56000      1.38538    4.69764    0.23285      33212
  67.57000      1.38520    4.69887    0.24297      33340
  67.58000      1.38502    4.69732    0.23312      33205
  67.59000      1.38484    4.68825    0.23154      33535
  67.60000      1.38466    4.69469    0.24020      33173
  67.61000      1.38448    4.68586    0.22919      33120
  67.62000      1.38430    4.68084    0.24140      33000
  67.63000      1.38412    4.68540    0.20449      33052
  67.64000      1.38394    4.67672    0.23041      32667
  67.65000      1.38376    4.67737    0.20317      32546
  67.66000      1.38358    4.67725    0.23156      32774
  67.67000      1.38340    4.67085    0.22421      32926
  67.68000      1.38322    4.68229    0.22122      32817
  67.69000      1.38304    4.67160    0.22768      32768
  67.70000      1.38286    4.66938    0.22894      32642
  67.71000      1.38268    4.67106    0.21546      32594
  67.72000      1.38250    4.66264    0.23431      32932
  67.73000      1.38232    4.67281    0.22561      32477
  67.74000      1.38214    4.66964    0.23261      32594
  67.75000      1.38196    4.66859    0.21815      32658
  67.76000      1.38178    4.67429    0.24739      32325
  67.77000      1.38160    4.66481    0.22522      32839
  67.78000      1.38142    4.67399    0.23399      32185
  67.79000      1.38124    4.66897    0.20818      32422
  67.80000      1.38106    4.67855    0.22458      32093
  67.81000      1.38088    4.68576    0.20955      31983
  67.82000      1.38070    4.68031    0.21430      32570
  67.83000      1.38052    4.69239    0.22761      32274
  67.84000      1.38035    4.69814    0.22683      32321
  67.85000      1.38017    4.69259    0.22603      32579
  67.86000      1.37999    4.70460    0.24039      32175
  67.87000      1.37981    4.70028    0.21476      32790
  67.88000      1.37963    4.70775    0.24709      32534
  67.89000      1.37945    4.71909    0.23835      32118
  67.90000      1.37927    4.71179    0.23213      32951
  67.91000      1.37909    4.72698    0.22956      32196
  67.92000      1.37891    4.71902    0.22600      32494
  67.93000      1.37874    4.72360    0.23049      32714
  67.94000      1.37856    4.74042    0.22755      32040
  67.95000      1.37838    4.72724    0.20305      32964
  67.96000      1.37820    4.74334    0.23090      31997
  67.97000      1.37802    4.75427    0.22024      31941
  67.98000      1.37784    4.74376    0.21151      32605
  67.99000      1.37767    4.75586    0.23346      32030
  68.00000      1.37749    4.74405    0.22931      32713
  68.01000      1.37731    4.75475    0.23482      32561
  68.02000      1.37713    4.76330    0.21409      32047
  68.03000      1.37695    4.75247    0.24444      32691
  68.04000      1.37677    4.76553    0.21797      32191
  68.05000      1.37660    4.76460    0.24378      32301
  68.06000      1.37642    4.76046    0.22491      32544
  68.07000      1.37624    4.77141    0.23739      31695
  68.08000      1.37606    4.75471    0.23201      32753
  68.09000      1.37589    4.76466    0.23058      32229
  68.10000      1.37571    4.76169    0.22831      32117
  68.11000      1.37553    4.76032    0.21439      32597
  68.12000      1.37535    4.77516    0.22289      31817
  68.13000      1.37518    4.76381    0.23328      31985
  68.14000      1.37500    4.76248    0.21625      32300
  68.15000      1.37482    4.76290    0.21495      31981
  68.16000      1.37464    4.75395    0.22820      32552
  68.17000      1.37447    4.76544    0.23393      32285
  68.18000      1.37429    4.74858    0.22953      32359
  68.19000      1.37411    4.75689    0.22626      32598
  68.20000      1.37393    4.75821    0.23163      32041
  68.21000      1.37376    4.74384    0.24052      32704
  68.22000      1.37358    4.74747    0.22975      32461
  68.23000      1.37340    4.74064    0.22473      32268
  68.24000      1.37323    4.72954    0.22271      32972
  68.25000      1.37305    4.74233    0.24264      32410
  68.26000      1.37287    4.72061    0.21728      32644
  68.27000      1.37270    4.73061    0.21262      32851
  68.28000      1.37252    4.72165    0.21710      32428
  68.29000      1.37234    4.72042    0.22427      32548
  68.30000      1.37217    4.72349    0.23500      32334
  68.31000      1.37199    4.70798    0.20393      32689
  68.32000      1.37181    4.71480    0.23033      32862
  68.33000      1.37164    4.71430    0.23003      32661
  68.34000      1.37146    4.70367    0.22843      32906
  68.35000      1.37128    4.71880    0.23653      32662
  68.36000      1.37111    4.70253    0.23483      32713
  68.37000      1.37093    4.71134    0.21801      33135
  68.38000      1.37076    4.71233    0.22414      32807
  68.39000      1.37058    4.69864    0.22900      32823
  68.40000      1.37040    4.71763    0.22724      32746
  68.41000      1.37023    4.70747    0.23108      32895
  68.42000      1.37005    4.70678    0.23623      32834
  68.43000      1.36988    4.72190    0.20628      32762
  68.44000      1.36970    4.70936    0.22477      32586
  68.45000      1.36952    4.71717    0.22066      32484
  68.46000      1.36935    4.72089    0.22532      32530
  68.47000      1.36917    4.71622    0.20333      32629
  68.48000      1.36900    4.72432    0.21364      32733
  68.49000      1.36882    4.71032    0.23464      32916
  68.50000      1.36865    4.71896    0.24304      32894
  68.51000      1.36847    4.72296    0.22339      33024
  68.52000      1.36830    4.71099    0.23704      32711
  68.53000      1.36812    4.72302    0.22389      32996
  68.54000      1.36795    4.71522    0.23258      33190
  68.55000      1.36777    4.71116    0.24328      32676
  68.56000      1.36760    4.72142    0.21221      33249
  68.57000      1.36742    4.71654    0.22136      32822
  68.58000      1.36724    4.71638    0.23761      32772
  68.59000      1.36707    4.71224    0.20130      33517
  68.60000      1.36690    4.70951    0.22871      32778
  68.61000      1.36672    4.71022    0.23434      32784
  68.62000      1.36655    4.71351    0.22891      32509
  68.63000      1.36637    4.70671    0.22041      32506
  68.64000      1.36620    4.69365    0.21536      33286
  68.65000      1.36602    4.69626    0.21237      32488
  68.66000      1.36585    4.70364    0.22604      32867
  68.67000      1.36567    4.69881    0.25866      33170
  68.68000      1.36550    4.69362    0.22225      32516
  68.69000      1.36532    4.69486    0.24148      32974
  68.70000      1.36515    4.69465    0.22640      32683
  68.71000      1.36497    4.69619    0.22970      32521
  68.72000      1.36480    4.68754    0.22658      32880
  68.73000      1.36463    4.68585    0.22919      32166
  68.74000      1.36445    4.68497    0.23754      32702
  68.75000      1.36428    4.68430    0.21493      32388
  68.76000      1.36410    4.68310    0.20616      31946
  68.77000      1.36393    4.67907    0.22996      32260
  68.78000      1.36376    4.68657    0.21947      31647
  68.79000      1.36358    4.68018    0.22440      31869
  68.80000      1.36341    4.68223    0.21598      32159
  68.81000      1.36324    4.68190    0.20917      31565
  68.82000      1.36306    4.68034    0.22518      32515
  68.83000      1.36289    4.68750    0.22955      32136
  68.84000      1.36271    4.68562    0.22338      31961
  68.85000      1.36254    4.67974    0.21915      32370
  68.86000      1.36237    4.68630    0.25121      31689
  68.87000      1.36219    4.68153    0.21548      32562
  68.88000      1.36202    4.67667    0.22579      32190
  68.89000      1.36185    4.68377    0.24482      31904
  68.90000      1.36167    4.67148    0.22120      32503
  68.91000      1.36150    4.67976    0.22061      31754
  68.92000      1.36133    4.67176    0.22688      32431
  68.93000      1.36115    4.66851    0.21069      32057
  68.94000      1.36098    4.67623    0.22764      31649
  68.95000      1.36081    4.67166    0.22932      32255
  68.96000      1.36064    4.67010    0.22521      31878
  68.97000      1.36046    4.66490    0.21703      32100
  68.98000      1.36029    4.65793    0.22489      32471
  68.99000      1.36012    4.66115    0.22452      31669
  69.00000      1.35994    4.64738    0.21740      32572
  69.01000      1.35977    4.64688    0.23775      32274
  69.02000      1.35960    4.65038    0.22584      32138
  69.03000      1.35943    4.63992    0.22170      32348
  69.04000      1.35925    4.65058    0.23253      31990
  69.05000      1.35908    4.63973    0.22246      32558
  69.06000      1.35891    4.63412    0.22831      32265
  69.07000      1.35874    4.64751    0.23534      32123
  69.08000      1.35856    4.64208    0.20337      32665
  69.09000      1.35839    4.65336    0.22010      32032
  69.10000      1.35822    4.64760    0.23385      32434
  69.11000      1.35805    4.64935    0.22990      32592
  69.12000      1.35788    4.66387    0.21310      32122
  69.13000      1.35770    4.65560    0.21406      32814
  69.14000      1.35753    4.65865    0.22362      32375
  69.15000      1.35736    4.66088    0.21363      32617
  69.16000      1.35719    4.65759    0.24214      32912
  69.17000      1.35702    4.67206    0.22716      32361
  69.18000      1.35684    4.66907    0.23345      32766
  69.19000      1.35667    4.67239    0.24291      32583
  69.20000      1.35650    4.67152    0.22022      32694
  69.21000      1.35633    4.67309    0.22457      32995
  69.22000      1.35616    4.67976    0.23370      32600
  69.23000      1.35599    4.68083    0.22066      32816
  69.24000      1.35582    4.67813    0.20495      32881
  69.25000      1.35564    4.68903    0.22203      32658
  69.26000      1.35547    4.67908    0.22486      32699
  69.27000      1.35530    4.68257    0.22986      32740
  69.28000      1.35513    4.69645    0.23366      32347
  69.29000      1.35496    4.68982    0.21679      32732
  69.30000      1.35479    4.69921    0.20647      32691
  69.31000      1.35462    4.69467    0.22230      32738
  69.32000      1.35445    4.69663    0.23661      32601
  69.33000      1.35428    4.69875    0.23523      32500
  69.34000      1.35410    4.70365    0.21955      32915
  69.35000      1.35393    4.70056    0.23925      32730
  69.36000      1.35376    4.70091    0.22014      32459
  69.37000      1.35359    4.70773    0.21855      32726
  69.38000      1.35342    4.70144    0.25059      32802
  69.39000      1.35325    4.69913    0.20767      32457
  69.40000      1.35308    4.70550    0.20010      32741
  69.41000      1.35291    4.69528    0.22775      32403
  69.42000      1.35274    4.69298    0.22272      32263
  69.43000      1.35257    4.69629    0.22338      32556
  69.44000      1.35240    4.69117    0.24488      32088
  69.45000      1.35223    4.69249    0.21975      32335
  69.46000      1.35206    4.68281    0.20942      32032
  69.47000      1.35189    4.69537    0.22061      32178
  69.48000      1.35172    4.68446    0.22206      32615
  69.49000      1.35155    4.67841    0.24623      31810
  69.50000      1.35138    4.68509    0.23694      32262
  69.51000      1.35121    4.68030    0.21822      32078
  69.52000      1.35104    4.67665    0.23561      31730
  69.53000      1.35087    4.66923    0.24712      32391
  69.54000      1.35070    4.66826    0.22331      31707
  69.55000      1.35053    4.67934    0.23455      32210
  69.56000      1.35036    4.67660    0.20410      32025
  69.57000      1.35019    4.67493    0.20928      31618
  69.58000      1.35002    4.66341    0.22621      32009
  69.59000      1.34985    4.67220    0.23538      31384
  69.60000      1.34968    4.68473    0.21772      31962
  69.61000      1.34951    4.68697    0.23176      31699
  69.62000      1.34934    4.67795    0.23274      31316
  69.63000      1.34917    4.68022    0.21798      32035
  69.64000      1.34900    4.69032    0.21774      31802
  69.65000      1.34883    4.69101    0.24001      31679
  69.66000      1.34866    4.68947    0.22937      32327
  69.67000      1.34850    4.69276    0.21856      31666
  69.68000      1.34833    4.69161    0.23696      32297
  69.69000      1.34816    4.70138    0.22262      32284
  69.70000      1.34799    4.69450    0.23472      31800
  69.71000      1.34782    4.69466    0.21985      32638
  69.72000      1.34765    4.69914    0.24299      31975
  69.73000      1.34748    4.69521    0.19479      32349
  69.74000      1.34731    4.70016    0.23212      32358
  69.75000      1.34714    4.70218    0.21806      31725
  69.76000      1.34698    4.69786    0.22320      32681
  69.77000      1.34681    4.71582    0.22206      32103
  69.78000      1.34664    4.70493    0.22795      32086
  69.79000      1.34647    4.70869    0.20709      32671
  69.80000      1.34630    4.71017    0.22253      31996
  69.81000      1.34613    4.70973    0.21959      33118
  69.82000      1.34597    4.72226    0.24036      32767
  69.83000      1.34580    4.70919    0.23877      32519
  69.84000      1.34563    4.71497    0.20736      33059
  69.85000      1.34546    4.71620    0.25031      32172
  69.86000      1.34529    4.71005    0.22057      33346
  69.87000      1.34512    4.72228    0.22694      32745
  69.88000      1.34496    4.70448    0.22326      32543
  69.89000      1.34479    4.70684    0.19784      33168
  69.90000      1.34462    4.71468    0.21542      32316
  69.91000      1.34445    4.69205    0.23944      32749
  69.92000      1.34428    4.70959    0.22503      32833
  69.93000      1.34412    4.69720    0.23198      32367
  69.94000      1.34395    4.70290    0.22244      32696
  69.95000      1.34378    4.70585    0.25047      32303
  69.96000      1.34361    4.67744    0.20453      32766
  69.97000      1.34345    4.69741    0.22471      32851
  69.98000      1.34328    4.68199    0.22170      32235
  69.99000      1.34311    4.68673    0.23404      33122
  70.00000      1.34294    4.69801    0.21488      32372
  70.01000      1.34278    4.66910    0.23230      32669
  70.02000      1.34261    4.68350    0.22404      32832
  70.03000      1.34244    4.67256    0.23020      32427
  70.04000      1.34227    4.66633    0.22688      32682
  70.05000      1.34211    4.68025    0.19690      32595
  70.06000      1.34194    4.64945    0.22934      32549
  70.07000      1.34177    4.66318    0.21131      32423
  70.08000      1.34161    4.66083    0.23451      32428
  70.09000      1.34144    4.65254    0.22621      32632
  70.10000      1.34127    4.67683    0.23866      32445
  70.11000      1.34111    4.65386    0.24494      32109
  70.12000      1.34094    4.65588    0.20906      32991
  70.13000      1.34077    4.66317    0.21284      32434
  70.14000      1.34061    4.64716    0.22703      32659
  70.15000      1.34044    4.66224    0.22642      32568
[truncated: 328,492 more chars]
