# Supplementary material for: Synthesis and Characterization of Copper Nanoparticles: A Laboratory Experiment for Undergraduate Physical Chemistry
Source: J Chem Educ. 2025 Nov 13;102(12):5235–41. doi: 10.1021/acs.jchemed.5c00561 (PMC12874370; doi:10.1021/acs.jchemed.5c00561)
Supplement: Supplementary file 2 [file ed5c00561_si_002.zip › sample data/Sample 1_XRD.xlsx]

## Sheet: Sample 1_XRD
2thetadeg	d-value	intx	sigx	count
0	441339	0	0	0
0.01	8826.77	0	0	0
0.02	4413.39	0	0	0
0.03	2942.26	0	0	0
0.04	2206.69	0	0	0
0.05	1765.35	0	0	0
0.06	1471.13	0	0	0
0.07	1260.97	0	0	0
0.08	1103.35	0	0	0
0.09	980.752	0	0	0
0.1	882.677	0	0	0
0.11	802.434	0	0	0
0.12	735.564	0	0	0
0.13	678.982	0	0	0
0.14	630.484	0	0	0
0.15	588.452	0	0	0
0.16	551.673	0	0	0
0.17	519.222	0	0	0
0.18	490.376	0	0	0
0.19	464.567	0	0	0
0.2	441.339	0.66729	0.66729	1
0.21	420.323	0	0	0
0.22	401.217	0	0	0
0.23	383.773	0	0	0
0.24	367.782	0	0	0
0.25	353.071	0	0	0
0.26	339.491	0	0	0
0.27	326.918	0	0	0
0.28	315.242	0	0	0
0.29	304.372	0	0	0
0.3	294.226	0	0	0
0.31	284.735	0	0	0
0.32	275.837	0	0	0
0.33	267.478	0	0	0
0.34	259.611	0	0	0
0.35	252.194	0	0	0
0.36	245.188	0	0	0
0.37	238.562	0	0	0
0.38	232.284	0	0	0
0.39	226.328	0	0	0
0.4	220.67	0	0	0
0.41	215.288	0.66783	0.66783	1
0.42	210.162	0	0	0
0.43	205.274	0	0	0
0.44	200.609	0	0	0
0.45	196.151	0	0	0
0.46	191.887	0.66732	0.66732	1
0.47	187.804	0	0	0
0.48	183.892	0	0	0
0.49	180.139	0	0	0
0.5	176.536	0	0	0
0.51	173.074	0	0	0
0.52	169.746	0	0	0
0.53	166.543	0	0	0
0.54	163.459	0	0	0
0.55	160.487	0	0	0
0.56	157.622	0	0	0
0.57	154.856	0	0	0
0.58	152.186	0	0	0
0.59	149.607	0	0	0
0.6	147.114	0	0	0
0.61	144.702	0	0	0
0.62	142.368	0	0	0
0.63	140.108	0	0	0
0.64	137.919	0	0	0
0.65	135.797	0	0	0
0.66	133.74	0	0	0
0.67	131.744	0.66786	0.66786	1
0.68	129.806	0	0	0
0.69	127.925	0	0	0
0.7	126.097	0	0	0
0.71	124.322	0	0	0
0.72	122.595	0	0	0
0.73	120.915	0	0	0
0.74	119.282	0	0	0
0.75	117.691	0	0	0
0.76	116.143	0	0	0
0.77	114.634	0	0	0
0.78	113.165	0.66832	0.66832	1
0.79	111.732	0	0	0
0.8	110.336	0	0	0
0.81	108.973	0	0	0
0.82	107.644	0	0	0
0.83	106.348	0	0	0
0.84	105.082	0	0	0
0.85	103.845	0	0	0
0.86	102.638	0	0	0
0.87	101.458	0	0	0
0.88	100.305	0.66834	0.66834	1
0.89	99.1782	0.66805	0.66736	1
0.9	98.0762	0.66775	0.66721	1
0.91	96.9985	0.66746	0.66706	1
0.92	95.9442	0.66717	0.66717	1
0.93	94.9125	0	0	0
0.94	93.9029	0	0	0
0.95	92.9144	0	0	0
0.96	91.9466	0	0	0
0.97	90.9987	0	0	0
0.98	90.0702	0	0	0
0.99	89.1604	0	0	0
1	88.2688	0	0	0
1.01	87.3949	0	0	0
1.02	86.5381	0	0	0
1.03	85.698	0	0	0
1.04	84.8739	0	0	0
1.05	84.0657	0.66819	0.66819	1
1.06	83.2726	0	0	0
1.07	82.4944	0	0	0
1.08	81.7306	0	0	0
1.09	80.9808	0	0	0
1.1	80.2446	0	0	0
1.11	79.5217	0	0	0
1.12	78.8117	0	0	0
1.13	78.1143	0	0	0
1.14	77.4291	0.66699	0.66699	1
1.15	76.7558	0	0	0
1.16	76.0941	0	0	0
1.17	75.4438	0	0	0
1.18	74.8045	0	0	0
1.19	74.1759	0.66675	0.66675	1
1.2	73.5578	0	0	0
1.21	72.9499	0	0	0
1.22	72.3519	0	0	0
1.23	71.7637	0	0	0
1.24	71.185	0	0	0
1.25	70.6156	0	0	0
1.26	70.0551	0	0	0
1.27	69.5036	0	0	0
1.28	68.9606	0	0	0
1.29	68.426	0	0	0
1.3	67.8997	0	0	0
1.31	67.3814	0.66756	0.66756	1
1.32	66.8709	0.66719	0.66693	1
1.33	66.3682	0.66681	0.66681	1
1.34	65.8729	0.66755	0.66711	1
1.35	65.385	0.66829	0.66748	1
1.36	64.9042	0.66903	0.66903	1
1.37	64.4305	0.6684	0.66753	1
1.38	63.9637	0.66778	0.66722	1
1.39	63.5035	0.66716	0.66716	1
1.4	63.0499	0.66929	0.66929	1
1.41	62.6028	0	0	0
1.42	62.1619	0	0	0
1.43	61.7273	0	0	0
1.44	61.2986	0	0	0
1.45	60.8759	0	0	0
1.46	60.459	0.66851	0.66851	1
1.47	60.0477	1.33689	1.33689	1
1.48	59.642	0.6668	0.6668	1
1.49	59.2417	1.68332	0.86495	2
1.5	58.8468	2.19157	0.85471	2
1.51	58.4571	2.23723	1.58196	2
1.52	58.0726	2.66471	0.66642	4
1.53	57.693	3.01726	0.63427	5
1.54	57.3184	3.35388	0.56517	7
1.55	56.9486	3.67189	0.52153	9
1.56	56.5836	4.07965	0.52151	10
1.57	56.2232	4.39876	3.11039	15
1.58	55.8674	4.78494	0.47734	14
1.59	55.5161	5.16774	0.47925	15
1.6	55.1691	5.4151	3.12641	19
1.61	54.8265	5.92916	5.92916	23
1.62	54.4881	6.23478	6.23478	25
1.63	54.1538	6.70299	3.3515	26
1.64	53.8236	7.2257	0.42239	27
1.65	53.4974	7.52906	2.3809	35
1.66	53.1752	7.87398	0.36688	39
1.67	52.8568	8.14735	2.88052	40
1.68	52.5422	8.62266	6.09714	47
1.69	52.2313	9.31933	0.40435	38
1.7	51.9241	9.32282	0.33616	55
1.71	51.6204	9.61794	0.33249	58
1.72	51.3204	10.1203	2.38537	64
1.73	51.0237	10.5685	2.72878	64
1.74	50.7305	10.872	2.56256	71
1.75	50.4406	11.4298	0.32089	74
1.76	50.1541	11.4982	4.69412	80
1.77	49.8707	11.6737	4.12729	96
1.78	49.5906	12.4158	0.29212	97
1.79	49.3136	12.8136	0.29524	98
1.8	49.0396	12.87	1.96265	110
1.81	48.7687	13.6034	0.2833	113
1.82	48.5008	13.8939	0.27783	120
1.83	48.2358	14.1562	1.9445	129
1.84	47.9736	14.3418	3.12965	140
1.85	47.7143	14.6424	10.3537	150
1.86	47.4578	14.4589	3.3171	145
1.87	47.2041	14.7828	0.25632	150
1.88	46.953	14.8423	2.40774	164
1.89	46.7046	14.8166	2.37255	166
1.9	46.4588	15.6666	0.24714	171
1.91	46.2156	15.3759	3.84398	185
1.92	45.9749	15.9065	0.23813	187
1.93	45.7367	16.1435	5.70758	188
1.94	45.501	16.3567	0.24477	182
1.95	45.2677	16.8082	1.98086	193
1.96	45.0367	17.2746	2.8791	208
1.97	44.8081	17.5889	0.24034	203
1.98	44.5819	17.9855	2.56936	211
1.99	44.3579	17.9729	3.28138	199
2	44.1361	18.5031	7.55384	198
2.01	43.9165	18.2789	0.24622	201
2.02	43.6991	18.4383	5.55937	210
2.03	43.4839	18.8838	2.87976	227
2.04	43.2708	18.906	0.2399	219
2.05	43.0597	19.3463	3.22438	225
2.06	42.8507	19.0074	0.23838	223
2.07	42.6437	19.3699	3.06265	219
2.08	42.4387	19.5917	2.77068	236
2.09	42.2357	20.0644	2.48868	240
2.1	42.0346	20.4469	20.4469	222
2.11	41.8354	20.4244	3.18976	245
2.12	41.6381	20.7251	0.2451	230
2.13	41.4426	20.687	3.31257	221
2.14	41.249	20.9136	3.81829	236
2.15	41.0572	21.4759	0.25059	228
2.16	40.8671	21.9973	0.24875	237
2.17	40.6788	21.26	4.63931	243
2.18	40.4922	20.7171	3.7209	256
2.19	40.3073	20.3263	2.76606	265
2.2	40.1242	20.4213	2.1063	241
2.21	39.9426	20.0791	2.17788	276
2.22	39.7627	20.765	0.22643	270
2.23	39.5844	20.644	2.9195	280
2.24	39.4077	20.5129	0.22179	278
2.25	39.2326	21.2211	4.0104	268
2.26	39.059	20.2494	0.22486	267
2.27	38.887	21.1446	0.23329	259
2.28	38.7165	21.2965	3.59977	281
2.29	38.5474	21.284	0.22967	269
2.3	38.3798	21.7615	4.18801	267
2.31	38.2137	21.438	3.30795	289
2.32	38.049	21.7092	2.21568	259
2.33	37.8857	21.7494	0.2348	263
2.34	37.7239	21.127	3.34048	300
2.35	37.5634	21.6215	3.88334	272
2.36	37.4042	20.3685	3.39475	332
2.37	37.2464	21.3969	2.48734	307
2.38	37.0899	20.7224	0.21179	308
2.39	36.9348	20.2798	0.21123	303
2.4	36.7809	21.2298	0.21506	306
2.41	36.6283	20.1116	3.39947	347
2.42	36.477	21.2321	0.213	312
2.43	36.3269	20.5275	1.77996	324
2.44	36.178	20.7619	0.20296	336
2.45	36.0304	20.9421	9.3656	306
2.46	35.8839	20.3657	2.19609	368
2.47	35.7387	21.0348	0.21099	315
2.48	35.5946	20.6624	0.20128	340
2.49	35.4517	21.3388	0.21085	320
2.5	35.3099	21.6289	5.24579	297
2.51	35.1692	20.5689	1.91806	343
2.52	35.0297	21.571	3.02054	326
2.53	34.8912	20.5855	0.2018	337
2.54	34.7539	20.9649	2.07583	340
2.55	34.6176	21.2313	0.20586	334
2.56	34.4824	20.6442	2.91953	377
2.57	34.3483	21.2177	2.76231	345
2.58	34.2152	20.7541	3.50809	373
2.59	34.0831	20.8835	0.19693	359
2.6	33.952	20.9711	3.09201	374
2.61	33.822	20.4132	6.1548	395
2.62	33.6929	20.6305	3.04181	353
2.63	33.5648	20.8372	0.18589	402
2.64	33.4377	20.6742	0.18921	385
2.65	33.3115	20.3962	2.97509	383
2.66	33.1863	20.701	0.19235	373
2.67	33.0621	20.9117	1.65841	359
2.68	32.9387	20.3761	2.79888	400
2.69	32.8163	20.4533	2.98342	389
2.7	32.6948	20.5771	2.63462	395
2.71	32.5741	20.2267	0.17812	425
2.72	32.4544	20.2323	0.18597	390
2.73	32.3355	20.3739	2.30688	434
2.74	32.2176	20.235	2.29116	408
2.75	32.1004	19.7327	0.1774	418
2.76	31.9841	20.1232	0.17324	447
2.77	31.8687	20.0273	5.17102	402
2.78	31.7541	19.6084	2.92305	465
2.79	31.6403	20.108	20.108	439
2.8	31.5273	19.7098	1.95156	425
2.81	31.4151	19.3967	0.16295	487
2.82	31.3038	19.9258	4.69656	419
2.83	31.1932	19.2523	2.07603	433
2.84	31.0834	19.1722	2.43487	441
2.85	30.9743	19.6147	2.47122	438
2.86	30.866	19.1587	0.16329	479
2.87	30.7585	19.155	2.37589	453
2.88	30.6517	19.289	2.53277	491
2.89	30.5457	18.8313	2.71806	474
2.9	30.4404	19.0573	2.59337	470
2.91	30.3358	18.8906	0.15807	504
2.92	30.2319	18.6134	8.32417	465
2.93	30.1288	19.3772	2.76818	513
2.94	30.0263	18.8805	2.39782	501
2.95	29.9246	18.5252	2.67389	491
2.96	29.8235	19.1992	0.15439	537
2.97	29.7231	18.6454	2.66363	488
2.98	29.6234	18.7821	2.44522	542
2.99	29.5243	18.6367	0.16022	484
3	29.4259	18.6386	0.16382	463
3.01	29.3282	18.6845	2.24934	544
3.02	29.2311	18.3497	2.29372	483
3.03	29.1347	18.958	1.73787	551
3.04	29.0388	18.4907	2.36749	519
3.05	28.9437	18.7196	0.15552	516
3.06	28.8491	19.0329	1.70236	561
3.07	28.7551	18.263	0.1562	499
3.08	28.6618	18.9659	0.14868	572
3.09	28.5691	18.4907	0.15123	539
3.1	28.4769	18.394	2.09619	548
3.11	28.3854	19.1754	1.9778	586
3.12	28.2944	18.6265	0.15498	517
3.13	28.204	18.7964	18.7964	572
3.14	28.1142	18.9929	2.23833	571
3.15	28.025	18.6372	18.6372	544
3.16	27.9364	18.3121	7.4759	577
3.17	27.8483	18.106	1.99947	514
3.18	27.7607	18.9504	1.6016	583
3.19	27.6737	18.7565	0.15175	543
3.2	27.5872	18.9028	1.37498	565
3.21	27.5013	18.7061	0.14286	611
3.22	27.4159	17.8617	0.14714	550
3.23	27.3311	19.1739	2.03243	614
3.24	27.2467	18.6962	0.1471	576
3.25	27.1629	18.4329	4.92641	573
3.26	27.0796	19.7685	1.39436	626
3.27	26.9968	18.4448	0.14779	563
3.28	26.9146	18.7421	13.2526	626
3.29	26.8328	18.7852	6.64155	607
3.3	26.7515	18.8501	2.22151	591
3.31	26.6707	19.4075	0.14241	638
3.32	26.5904	18.9198	5.46169	556
3.33	26.5105	18.5824	3.18685	581
3.34	26.4312	18.7313	1.63035	610
3.35	26.3523	18.7785	1.64069	582
3.36	26.2739	19.028	0.14156	633
3.37	26.196	18.714	1.94055	596
3.38	26.1185	19.4308	19.4308	627
3.39	26.0415	19.2679	2.21019	591
3.4	25.9649	19.117	2.94982	619
3.41	25.8888	19.4202	2.33792	651
3.42	25.8131	18.5256	2.11119	591
3.43	25.7379	19.6967	5.46288	670
3.44	25.6631	19.3157	19.3157	612
3.45	25.5887	19.5111	0.14484	620
3.46	25.5148	19.444	1.99491	690
3.47	25.4413	18.3737	0.14182	609
3.48	25.3682	19.1534	1.69959	693
3.49	25.2955	18.706	7.07021	637
3.5	25.2233	18.6284	4.06506	611
3.51	25.1514	18.9115	1.48126	688
3.52	25.08	18.6781	2.10145	634
3.53	25.009	18.992	1.98006	699
3.54	24.9383	18.3442	0.13284	693
3.55	24.8681	18.5277	1.75857	703
3.56	24.7983	18.9625	2.79587	722
3.57	24.7289	18.0051	1.86704	681
3.58	24.6598	19.1446	0.13089	745
3.59	24.5911	18.4512	1.9031	713
3.6	24.5228	18.1544	3.49381	742
3.61	24.4549	18.7364	5.64925	787
3.62	24.3874	17.907	2.50749	701
3.63	24.3202	18.3246	1.24683	815
3.64	24.2535	18.5629	18.5629	790
3.65	24.187	18.2289	10.5244	756
3.66	24.121	17.8003	2.96672	791
3.67	24.0553	17.6523	1.27064	759
3.68	23.9899	18.1798	2.07178	808
3.69	23.9249	18.0199	9.00993	826
3.7	23.8603	17.9276	1.50445	810
3.71	23.796	18.5187	2.89213	855
3.72	23.732	17.7119	1.50774	804
3.73	23.6684	18.4629	1.92489	875
3.74	23.6052	18.313	5.52156	856
3.75	23.5423	17.7217	1.85774	882
3.76	23.4797	18.4008	2.3001	919
3.77	23.4174	17.6048	3.0646	876
3.78	23.3555	18.3073	2.12818	940
3.79	23.2939	18.3698	1.5752	907
3.8	23.2326	17.9059	4.34281	920
3.81	23.1716	18.6128	3.0194	967
3.82	23.111	17.7372	2.67398	893
3.83	23.0507	18.2202	1.87927	920
3.84	22.9907	18.0303	1.96727	921
3.85	22.931	18.2217	1.27891	934
3.86	22.8716	18.692	1.89788	984
3.87	22.8125	17.602	3.59299	931
3.88	22.7538	18.7591	1.43037	999
3.89	22.6953	18.0247	2.10963	1006
3.9	22.6371	17.9749	4.12373	978
3.91	22.5792	18.9722	1.91648	1013
3.92	22.5217	17.1816	1.42685	1039
3.93	22.4644	18.0869	0.10456	1103
3.94	22.4074	18.0408	1.728	1066
3.95	22.3507	17.1773	1.81065	1107
3.96	22.2943	18.5449	2.47817	1101
3.97	22.2381	17.2113	3.94855	1072
3.98	22.1823	18.2885	2.82197	1143
3.99	22.1267	17.7299	1.49845	1072
4	22.0714	17.1056	1.56807	1084
4.01	22.0164	18.2859	1.31967	1145
4.02	21.9616	17.1625	0.10176	1105
4.03	21.9072	18.0887	1.51265	1156
4.04	21.853	17.9887	1.63534	1150
4.05	21.799	17.5234	1.54887	1143
4.06	21.7454	18.4151	3.6115	1160
4.07	21.692	17.4813	1.87419	1145
4.08	21.6388	18.2455	1.45153	1193
4.09	21.5859	18.0006	1.96403	1193
4.1	21.5333	17.4745	2.44692	1235
4.11	21.4809	18.2419	1.67223	1218
4.12	21.4288	17.3674	2.13778	1219
4.13	21.377	17.4596	2.27305	1311
4.14	21.3253	17.8479	10.3045	1282
4.15	21.274	17.1101	1.32008	1316
4.16	21.2229	17.3393	2.40453	1256
4.17	21.172	17.1483	1.58536	1251
4.18	21.1214	17.7959	1.87585	1297
4.19	21.071	17.7078	1.39993	1329
4.2	21.0208	17.1771	1.30974	1326
4.21	20.9709	18.0243	2.0027	1337
4.22	20.9213	17.554	1.44293	1332
4.23	20.8718	18.0298	2.38811	1332
4.24	20.8226	18.4141	1.40407	1290
4.25	20.7736	17.6317	1.98372	1356
4.26	20.7249	18.3703	1.67002	1362
4.27	20.6764	17.8114	1.61922	1372
4.28	20.6281	17.5614	2.32606	1452
4.29	20.58	17.9367	1.92302	1421
4.3	20.5322	17.2281	5.74269	1495
4.31	20.4846	17.8842	1.21969	1471
4.32	20.4372	17.4851	2.01901	1464
4.33	20.39	16.9867	3.39733	1480
4.34	20.343	17.8083	1.69028	1499
4.35	20.2963	17.2228	1.16916	1531
4.36	20.2498	17.7562	1.21096	1557
4.37	20.2035	17.5287	2.11021	1526
4.38	20.1574	17.7512	1.26794	1538
4.39	20.1115	18.0143	2.28782	1604
4.4	20.0658	17.1476	1.15873	1583
4.41	20.0203	17.6195	1.76195	1573
4.42	19.975	17.8361	1.70838	1575
4.43	19.93	17.6732	2.36168	1603
4.44	19.8851	18.3168	1.53173	1604
4.45	19.8404	17.0556	1.22137	1701
4.46	19.796	17.5019	1.9817	1714
4.47	19.7517	17.4171	1.42687	1692
4.48	19.7076	17.1625	1.85068	1752
4.49	19.6638	17.3711	2.36391	1725
4.5	19.6201	16.5698	5.85832	1720
4.51	19.5766	17.12	1.09376	1804
4.52	19.5333	17.0537	1.07428	1794
4.53	19.4902	16.9998	1.46311	1819
4.54	19.4473	17.4191	1.57705	1895
4.55	19.4046	16.6028	1.40823	1868
4.56	19.3621	17.1394	1.2775	1917
4.57	19.3197	16.6207	0.91772	1842
4.58	19.2776	16.4742	2.78465	1857
4.59	19.2356	17.4419	1.43858	1956
4.6	19.1938	16.5304	1.53481	1899
4.61	19.1522	17.0912	1.40966	1993
4.62	19.1107	16.9619	1.62466	1991
4.63	19.0695	16.4182	1.72109	2022
4.64	19.0284	17.147	1.3954	2024
4.65	18.9875	16.2394	4.34016	2072
4.66	18.9468	16.2955	1.62147	2071
4.67	18.9062	16.5094	1.15589	2090
4.68	18.8659	16.1825	0.8132	2115
4.69	18.8257	16.8894	1.44825	2176
4.7	18.7856	15.9794	3.87559	2139
4.71	18.7458	16.5558	1.41965	2226
4.72	18.7061	16.5476	0.93984	2240
4.73	18.6666	16.2683	1.0727	2208
4.74	18.6272	16.7393	1.32752	2231
4.75	18.588	15.7501	1.50171	2223
4.76	18.549	16.8615	1.64551	2274
4.77	18.5101	16.7527	1.83885	2235
4.78	18.4714	16.3895	1.02235	2238
4.79	18.4329	17.1456	1.72319	2337
4.8	18.3945	16.1289	1.43688	2310
4.81	18.3563	16.815	1.44188	2379
4.82	18.3182	16.6515	1.30425	2363
4.83	18.2803	16.0995	1.60995	2292
4.84	18.2426	17.1822	0.89568	2329
4.85	18.205	16.4071	1.72946	2333
4.86	18.1675	16.9056	1.3161	2449
4.87	18.1302	16.9005	1.5428	2426
4.88	18.0931	16.6849	1.09778	2421
4.89	18.0561	17.4006	1.10942	2441
4.9	18.0193	16.4334	1.0542	2400
4.91	17.9826	17.1889	1.67747	2392
4.92	17.9461	17.0995	1.30383	2434
4.93	17.9097	17.098	1.26392	2402
4.94	17.8735	17.8047	1.30551	2438
4.95	17.8374	16.7754	1.48857	2430
4.96	17.8015	17.6593	1.31261	2532
4.97	17.7657	17.7004	1.31566	2436
4.98	17.73	17.2871	1.59819	2445
4.99	17.6945	17.6708	1.74967	2467
5	17.6591	16.9074	1.50623	2451
5.01	17.6239	17.7947	0.90926	2545
5.02	17.5888	17.7628	1.39129	2496
5.03	17.5539	17.5496	1.81981	2485
5.04	17.5191	18.2512	0.94375	2501
5.05	17.4844	17.4967	1.12011	2461
5.06	17.4499	18.1802	1.20138	2607
5.07	17.4155	17.9711	1.73734	2490
5.08	17.3812	17.6967	2.14604	2538
5.09	17.3471	18.4404	0.88721	2518
5.1	17.3131	17.8912	2.79414	2436
5.11	17.2793	18.6517	1.34607	2531
5.12	17.2455	18.4245	1.29956	2514
5.13	17.2119	18.1652	2.94679	2556
5.14	17.1785	18.9592	1.07164	2554
5.15	17.1451	18.0132	1.81961	2550
5.16	17.1119	18.3725	1.28319	2566
5.17	17.0788	18.7507	1.16287	2504
5.18	17.0459	18.3312	1.26497	2526
5.19	17.0131	19.008	1.07784	2621
5.2	16.9804	18.2668	1.2071	2527
5.21	16.9478	18.8418	1.72001	2677
5.22	16.9154	18.9757	1.63317	2550
5.23	16.8831	18.7532	1.31947	2594
5.24	16.8509	19.222	1.51964	2543
5.25	16.8188	18.572	0.93093	2550
5.26	16.7868	19.328	1.62771	2604
5.27	16.755	19.2547	1.59353	2582
5.28	16.7233	19.0479	1.14863	2597
5.29	16.6917	19.5429	1.7915	2598
5.3	16.6602	18.9216	1.12877	2605
5.31	16.6289	19.6277	2.18086	2631
5.32	16.5976	19.3765	1.19708	2552
5.33	16.5665	18.9372	1.5948	2635
5.34	16.5355	19.7667	1.09646	2640
5.35	16.5046	19.1089	1.23347	2611
5.36	16.4739	19.6009	1.77458	2688
5.37	16.4432	19.7941	1.08798	2602
5.38	16.4127	19.4834	1.68311	2662
5.39	16.3822	19.9826	1.09504	2667
5.4	16.3519	19.3711	1.49898	2664
5.41	16.3217	19.8205	0.91915	2686
5.42	16.2916	19.8871	1.26029	2655
5.43	16.2616	19.9529	4.70294	2567
5.44	16.2318	20.4731	1.62362	2652
5.45	16.202	19.6609	1.68591	2625
5.46	16.1724	20.3319	1.1878	2731
5.47	16.1428	20.2241	1.40567	2694
5.48	16.1134	19.9343	1.41667	2691
5.49	16.0841	20.3262	1.72405	2634
5.5	16.0548	19.907	1.23221	2648
5.51	16.0257	20.3357	1.19415	2727
5.52	15.9967	20.5547	1.28972	2663
5.53	15.9678	20.0664	1.11826	2752
5.54	15.939	20.8437	1.71334	2749
5.55	15.9103	20.2581	1.68817	2724
5.56	15.8817	20.6732	1.13459	2779
5.57	15.8532	20.7951	1.08255	2685
5.58	15.8248	20.1951	1.5818	2653
5.59	15.7965	21.051	2.26999	2751
5.6	15.7684	20.782	2.33816	2677
5.61	15.7403	20.9755	0.92881	2756
5.62	15.7123	21.0735	1.38057	2743
5.63	15.6844	20.8477	1.4218	2724
5.64	15.6566	21.4411	1.45552	2758
5.65	15.6289	20.7622	1.60184	2750
5.66	15.6013	20.9453	1.53579	2732
5.67	15.5739	21.1424	1.11585	2728
5.68	15.5465	21.0057	1.18921	2799
5.69	15.5191	21.5598	1.76625	2769
5.7	15.4919	21.165	1.17222	2798
5.71	15.4648	21.3664	2.2276	2825
5.72	15.4378	21.5252	1.16737	2758
5.73	15.4109	21.316	1.27845	2830
5.74	15.3841	21.806	1.1461	2802
5.75	15.3574	21.2575	1.70196	2785
5.76	15.3307	21.8307	1.57961	2729
5.77	15.3042	21.8802	1.11803	2782
5.78	15.2777	21.5499	1.16189	2791
5.79	15.2513	22.2265	1.55616	2824
5.8	15.2251	21.8098	1.27632	2863
5.81	15.1989	21.807	2.39362	2815
5.82	15.1728	21.956	2.58754	2737
5.83	15.1468	21.714	1.01574	2834
5.84	15.1209	22.299	1.28316	2835
5.85	15.0951	21.9617	1.42357	2865
5.86	15.0693	22.0509	1.14792	2860
5.87	15.0437	22.2251	3.42941	2804
5.88	15.0181	22.176	1.13019	2943
5.89	14.9926	22.5159	1.35285	2846
5.9	14.9672	22.2525	1.30671	2906
5.91	14.9419	22.189	1.28108	2815
5.92	14.9167	22.4727	1.88587	2868
5.93	14.8916	22.4692	1.23316	2842
5.94	14.8665	22.8573	1.19805	2817
5.95	14.8416	22.48	1.98697	2898
5.96	14.8167	22.5263	1.43331	2877
5.97	14.7919	22.89	1.45352	2841
5.98	14.7672	22.5036	1.42898	2979
5.99	14.7426	22.7101	1.50732	2801
6	14.718	22.7639	1.0211	2931
6.01	14.6935	22.604	1.2943	2902
6.02	14.6692	22.9675	1.38499	2848
6.03	14.6448	22.8744	1.7648	2999
6.04	14.6206	22.9671	1.38496	2911
6.05	14.5965	22.977	1.71738	2988
6.06	14.5724	22.8141	1.20745	2931
6.07	14.5484	23.2194	1.286	2911
6.08	14.5245	23.0597	1.6818	2954
6.09	14.5007	23.1943	1.16263	2872
6.1	14.477	23.2714	1.17689	2960
6.11	14.4533	23.1244	1.92704	2925
6.12	14.4297	23.4306	1.62073	2910
6.13	14.4062	23.3911	1.18446	3020
6.14	14.3827	23.3228	1.79406	2867
6.15	14.3594	23.2157	1.27413	2986
6.16	14.3361	23.233	1.05387	2929
6.17	14.3129	23.5257	1.99542	2941
6.18	14.2897	23.4619	1.57112	3084
6.19	14.2667	23.4883	1.29495	2910
6.2	14.2437	23.6529	1.26793	3048
6.21	14.2208	23.4396	1.65743	2992
6.22	14.1979	23.7795	1.39638	2953
6.23	14.1752	23.6673	1.16178	3137
6.24	14.1525	23.5296	1.43462	2927
6.25	14.1298	23.7505	1.23141	3051
6.26	14.1073	23.7216	1.48843	2962
6.27	14.0848	23.9455	1.83116	2902
6.28	14.0624	23.9475	1.32837	3103
6.29	14.0401	23.7706	1.33299	2911
6.3	14.0178	24.0191	1.53453	3115
6.31	13.9956	23.7891	1.2	3044
6.32	13.9735	23.8181	1.41334	2893
6.33	13.9514	23.9593	1.39972	3166
6.34	13.9295	23.8471	1.53295	2916
6.35	13.9075	24.1833	1.13749	3099
6.36	13.8857	24.0102	1.44525	3134
6.37	13.8639	24.0628	1.34097	2981
6.38	13.8422	24.1664	1.47072	3196
6.39	13.8206	23.9969	1.30526	3049
6.4	13.799	24.4053	1.65294	3090
6.41	13.7775	24.1954	1.41593	3068
6.42	13.7561	24.1515	1.32749	2958
6.43	13.7347	24.4795	1.56714	3144
6.44	13.7134	24.12	1.38566	3006
6.45	13.6921	24.4998	1.24539	3150
6.46	13.671	24.4662	1.25509	3116
6.47	13.6499	24.3172	1.48264	3012
6.48	13.6288	24.4467	1.48778	3144
6.49	13.6078	24.271	1.33405	2995
6.5	13.5869	24.5655	1.37325	3171
6.51	13.5661	24.5583	1.32602	3180
6.52	13.5453	24.4607	1.36314	2951
6.53	13.5246	24.6243	1.55428	3341
6.54	13.5039	24.5002	1.73243	3070
6.55	13.4833	24.8256	1.57962	3079
6.56	13.4628	24.7422	1.12118	3307
6.57	13.4423	24.6618	1.40982	3003
6.58	13.4219	24.6979	1.38066	3219
6.59	13.4016	24.6963	1.21522	3153
6.6	13.3813	24.9277	1.46633	3077
6.61	13.3611	24.9649	1.16022	3180
6.62	13.3409	24.8035	1.31274	2994
6.63	13.3208	25.0879	1.89647	3282
6.64	13.3008	24.7903	1.66008	3132
6.65	13.2808	24.8876	1.42506	3158
6.66	13.2609	25.0067	1.21158	3263
6.67	13.241	24.8872	1.28346	3033
6.68	13.2212	25.2	1.10937	3322
6.69	13.2015	25.099	2.05619	3112
6.7	13.1818	25.1289	1.97432	3229
6.71	13.1622	25.2485	1.26559	3347
6.72	13.1426	25.0681	1.30855	3057
6.73	13.1231	25.3722	1.39669	3395
6.74	13.1037	25.2266	1.26768	3211
6.75	13.0843	25.2691	1.24643	3060
6.76	13.0649	25.4389	3.43018	3275
6.77	13.0457	25.3225	1.15461	3055
6.78	13.0264	25.4879	1.43608	3350
6.79	13.0073	25.3866	1.29214	3315
6.8	12.9882	25.5119	2.10418	3147
6.81	12.9691	25.486	1.17309	3273
6.82	12.9501	25.3586	1.23007	3086
6.83	12.9312	25.6643	1.35451	3320
6.84	12.9123	25.5389	1.21339	3276
6.85	12.8935	25.5874	1.46996	3234
6.86	12.8747	25.7438	1.75571	3360
6.87	12.856	25.5675	1.58869	3214
6.88	12.8373	25.8237	1.25857	3353
6.89	12.8187	25.7676	1.67378	3274
6.9	12.8002	25.7855	1.11899	3243
6.91	12.7817	25.7577	1.27833	3388
6.92	12.7632	25.7182	1.61689	3197
6.93	12.7448	25.9094	1.64194	3284
6.94	12.7265	25.8805	1.21866	3295
6.95	12.7082	25.9216	1.30261	3210
6.96	12.6899	25.9865	1.37728	3416
6.97	12.6718	25.8146	1.39794	3202
6.98	12.6536	25.9322	1.31482	3304
6.99	12.6356	25.8977	1.38429	3355
7	12.6175	25.9712	1.52772	3217
7.01	12.5995	26.0051	1.25262	3479
7.02	12.5816	25.9382	1.59941	3280
7.03	12.5637	26.0882	1.61482	3359
7.04	12.5459	26.0678	1.28897	3401
7.05	12.5281	26.0953	1.32139	3282
7.06	12.5104	26.1658	1.40062	3495
7.07	12.4927	25.9998	1.12407	3372
7.08	12.4751	26.0154	1.43646	3294
7.09	12.4575	26.1446	1.77074	3340
7.1	12.44	26.1947	1.29052	3249
7.11	12.4225	26.1712	1.17512	3435
7.12	12.4051	26.0891	1.54538	3357
7.13	12.3878	26.1456	1.31056	3365
7.14	12.3704	26.0662	1.4054	3385
7.15	12.3531	26.1639	1.5006	3317
7.16	12.3359	26.1217	1.31766	3424
7.17	12.3187	26.1606	1.45787	3391
7.18	12.3016	26.1317	1.16865	3376
7.19	12.2845	26.2305	1.44176	3494
7.2	12.2675	26.2876	1.34499	3394
7.21	12.2505	26.1564	1.36535	3470
7.22	12.2335	26.1803	2.74444	3401
7.23	12.2166	26.266	1.1563	3473
7.24	12.1998	26.1953	1.3864	3469
7.25	12.183	26.2525	1.2417	3352
7.26	12.1662	26.2446	1.40283	3394
7.27	12.1495	26.3012	1.25244	3431
7.28	12.1328	26.3087	1.44171	3393
7.29	12.1162	26.3196	1.28122	3511
7.3	12.0997	26.2813	1.53537	3395
7.31	12.0831	26.0304	1.41797	3478
7.32	12.0666	26.181	1.18395	3509
7.33	12.0502	26.3947	1.08943	3406
7.34	12.0338	26.1808	1.35741	3615
7.35	12.0175	26.4562	1.54823	3550
7.36	12.0011	26.2409	1.14307	3531
7.37	11.9849	26.4231	1.56517	3596
7.38	11.9687	26.5532	1.81091	3591
7.39	11.9525	26.3503	1.33774	3602
7.4	11.9364	26.6099	1.12447	3643
7.41	11.9203	26.3573	1.30809	3494
7.42	11.9042	26.6528	1.37451	3514
7.43	11.8882	26.857	1.4762	3623
7.44	11.8723	26.4565	1.30819	3598
7.45	11.8564	26.8193	1.23185	3643
7.46	11.8405	26.6445	1.57277	3621
7.47	11.8247	26.5034	1.32517	3524
7.48	11.8089	26.9355	0.98751	3665
7.49	11.7931	26.4801	1.36561	3701
7.5	11.7774	26.8927	1.19083	3744
7.51	11.7618	26.7896	1.74017	3707
7.52	11.7462	26.7384	1.36272	3760
7.53	11.7306	27.201	1.37386	3762
7.54	11.715	26.7476	1.25394	3758
7.55	11.6996	27.1341	1.51213	3810
7.56	11.6841	27.1312	1.04817	3806
7.57	11.6687	26.9129	1.36806	3821
7.58	11.6533	27.3386	1.55273	3793
7.59	11.638	27.06	1.60289	3722
7.6	11.6227	27.2237	1.04322	3837
7.61	11.6074	27.3733	1.19353	3810
7.62	11.5922	27.2271	1.42124	3746
7.63	11.5771	27.5023	1.49372	3773
7.64	11.5619	27.209	1.14469	3867
7.65	11.5468	27.3405	1.19437	3885
7.66	11.5318	27.4996	1.19677	3883
7.67	11.5168	27.2578	1.52138	3839
7.68	11.5018	27.5928	1.25422	3915
7.69	11.4869	27.4244	1.3995	3871
7.7	11.472	27.5436	1.15877	3944
7.71	11.4571	27.5882	1.71095	3952
7.72	11.4423	27.3158	1.21314	3898
7.73	11.4275	27.7753	1.32263	4037
7.74	11.4128	27.4815	1.28977	3945
7.75	11.3981	27.6046	1.51959	3864
7.76	11.3834	27.855	1.40154	3876
7.77	11.3688	27.3559	1.05527	3923
7.78	11.3542	27.8443	1.15418	4127
7.79	11.3396	27.7505	1.54408	3939
7.8	11.3251	27.543	1.22808	3910
7.81	11.3106	27.8871	1.19455	3983
7.82	11.2962	27.426	1.51204	3918
7.83	11.2818	27.8722	1.18311	4023
7.84	11.2674	27.785	1.19678	4085
7.85	11.2531	27.5526	1.27635	4028
7.86	11.2388	27.8799	1.50318	4088
7.87	11.2245	27.6192	1.79029	4025
7.88	11.2103	27.8124	1.21038	4206
7.89	11.1961	27.8792	1.2765	4101
7.9	11.182	27.7218	1.3641	4009
7.91	11.1679	27.8726	1.27888	4096
7.92	11.1538	27.7227	1.27875	4015
7.93	11.1397	27.9449	1.09948	4129
7.94	11.1257	27.8792	1.10722	4144
7.95	11.1118	27.8261	1.4895	4045
7.96	11.0978	28.0091	1.3189	4089
7.97	11.0839	27.7458	1.17457	4047
7.98	11.0701	27.9821	1.41512	4152
7.99	11.0562	27.9773	1.19404	4165
8	11.0424	27.7903	1.14025	4162
8.01	11.0287	28.1201	1.17065	4234
8.02	11.0149	27.8663	1.20476	4201
8.03	11.0012	28.0918	2.48298	4169
8.04	10.9876	28.1337	1.37442	4247
8.05	10.974	27.8931	1.53315	4191
8.06	10.9604	28.2882	1.01223	4268
8.07	10.9468	27.993	1.20129	4249
8.08	10.9333	28.1051	1.27883	4200
8.09	10.9198	28.3153	1.4247	4163
8.1	10.9063	27.9925	1.29395	4220
8.11	10.8929	28.3575	1.30251	4281
8.12	10.8795	28.3105	1.23089	4132
8.13	10.8661	28.2164	1.33609	4228
8.14	10.8528	28.5114	1.01956	4300
8.15	10.8395	28.2127	1.23602	4293
8.16	10.8263	28.465	1.19436	4338
8.17	10.813	28.4117	1.20928	4222
8.18	10.7998	28.3658	1.41829	4360
8.19	10.7867	28.6303	1.67546	4362
8.2	10.7736	28.4528	1.54534	4346
8.21	10.7605	28.5201	1.0711	4401
8.22	10.7474	28.5997	1.28287	4401
8.23	10.7343	28.5361	1.0324	4384
8.24	10.7213	28.747	1.49449	4353
8.25	10.7084	28.5878	1.37703	4272
8.26	10.6954	28.6775	1.20647	4403
8.27	10.6825	28.7856	1.36304	4378
8.28	10.6696	28.6991	1.21931	4428
8.29	10.6568	28.7711	0.96441	4374
8.3	10.644	28.6781	1.06435	4434
8.31	10.6312	28.8522	1.50403	4383
8.32	10.6184	28.8688	1.14114	4506
8.33	10.6057	28.8043	1.39886	4553
8.34	10.593	28.9339	1.43069	4443
8.35	10.5803	28.8652	1.26949	4473
8.36	10.5677	28.8911	1.19246	4570
8.37	10.5551	29.0573	1.30735	4496
8.38	10.5425	28.9166	1.14572	4613
8.39	10.53	29.0191	1.26529	4568
8.4	10.5175	28.9503	1.5519	4555
8.41	10.505	29.0439	1.21439	4506
8.42	10.4925	29.1839	1.27248	4483
8.43	10.4801	29.0016	0.99358	4619
8.44	10.4677	29.1141	1.16643	4613
8.45	10.4553	29.1278	1.3839	4444
8.46	10.443	29.0815	1.19524	4654
8.47	10.4307	29.0895	1.08185	4583
8.48	10.4184	29.0726	1.12654	4708
8.49	10.4062	29.1884	1.47801	4564
8.5	10.394	29.1877	1.70226	4622
8.51	10.3818	29.2165	1.00927	4794
8.52	10.3696	29.2081	1.27353	4621
8.53	10.3575	29.2015	1.35418	4760
8.54	10.3454	29.2141	1.34185	4771
8.55	10.3333	29.2637	1.52755	4606
8.56	10.3212	29.2653	1.19675	4908
8.57	10.3092	29.2967	1.22496	4595
8.58	10.2972	29.3367	1.09407	4689
8.59	10.2853	29.3187	1.14909	4764
8.6	10.2733	29.3281	1.15212	4650
8.61	10.2614	29.3389	1.20889	4827
8.62	10.2495	29.3025	1.47624	4714
8.63	10.2377	29.2865	1.05405	4777
8.64	10.2259	29.3565	1.04778	4865
8.65	10.2141	29.3726	1.45238	4678
8.66	10.2023	29.3129	1.11917	4924
8.67	10.1905	29.4322	1.15443	4891
8.68	10.1788	29.3651	1.41942	4835
8.69	10.1671	29.4553	1.30558	4942
8.7	10.1555	29.4186	1.34137	4841
8.71	10.1438	29.4467	1.3222	4963
8.72	10.1322	29.528	1.17271	4929
8.73	10.1206	29.4814	1.08449	4895
8.74	10.1091	29.4964	1.21745	4901
8.75	10.0976	29.5018	1.0265	4843
8.76	10.086	29.5197	1.30206	5064
8.77	10.0746	29.5221	1.17433	4829
8.78	10.0631	29.5562	1.39484	4861
8.79	10.0517	29.5511	1.02946	4964
8.8	10.0403	29.5143	1.16848	4785
8.81	10.0289	29.5163	1.16583	5189
8.82	10.0176	29.5592	1.15674	5073
8.83	10.0062	29.5745	1.14086	4794
8.84	9.99494	29.5415	1.29176	5295
8.85	9.98367	29.601	1.49127	4993
8.86	9.97243	29.6073	1.32408	5077
8.87	9.96121	29.6361	1.25572	5131
8.88	9.95001	29.6213	1.11245	4884
8.89	9.93884	29.6116	1.10356	5355
8.9	9.9277	29.7462	1.10934	5057
8.91	9.91658	29.5305	1.48773	4909
8.92	9.90548	29.6719	1.29376	5272
8.93	9.89441	29.7347	1.02473	4869
8.94	9.88337	29.7646	1.14991	5084
8.95	9.87235	29.742	1.00604	5191
8.96	9.86135	29.6143	1.16336	5054
8.97	9.85038	29.6852	1.08758	5274
8.98	9.83943	29.7814	1.40547	5081
8.99	9.82851	29.6767	1.20753	5238
9	9.81761	29.8473	1.18726	5269
9.01	9.80674	29.7243	1.37843	5069
9.02	9.79589	29.7859	1.21803	5317
9.03	9.78506	29.8468	1.168	5251
9.04	9.77426	29.7329	1.42887	5282
9.05	9.76348	29.8788	0.99541	5318
9.06	9.75273	29.8502	1.25581	5197
9.07	9.742	29.8945	1.37893	5241
9.08	9.73129	29.9821	1.34353	5164
9.09	9.72061	29.8599	0.99312	5282
9.1	9.70995	29.9207	1.03175	5260
9.11	9.69931	30.0174	1.07756	5146
9.12	9.6887	29.9514	1.07312	5375
9.13	9.67811	30.0043	1.4353	5294
9.14	9.66755	29.9875	1.10311	5259
9.15	9.657	30.0255	1.46684	5363
9.16	9.64648	30.1402	1.11098	5330
9.17	9.63598	29.9953	1.19221	5363
9.18	9.62551	30.0891	1.11825	5442
9.19	9.61506	30.0741	1.29659	5321
9.2	9.60463	30.0535	1.1797	5493
9.21	9.59422	30.2403	1.21058	5416
9.22	9.58384	30.1083	1.13074	5411
9.23	9.57348	30.2337	1.32329	5434
9.24	9.56314	30.229	1.10528	5253
9.25	9.55283	30.148	0.99995	5465
9.26	9.54253	30.2147	1.07635	5355
9.27	9.53226	30.2517	1.37936	5361
9.28	9.52201	30.2819	1.07466	5469
9.29	9.51178	30.3138	1.22637	5389
9.3	9.50158	30.1615	1.00819	5477
9.31	9.49139	30.3392	1.3068	5467
9.32	9.48123	30.3221	1.07071	5517
9.33	9.47109	30.2697	1.25797	5540
9.34	9.46098	30.3438	1.12772	5533
9.35	9.45088	30.2577	1.18864	5565
9.36	9.4408	30.3633	1.38589	5467
9.37	9.43075	30.3684	1.35812	5600
9.38	9.42072	30.2627	1.10064	5662
9.39	9.41071	30.4246	1.25045	5479
9.4	9.40072	30.4042	1.09145	5467
9.41	9.39075	30.3416	0.96093	5583
9.42	9.38081	30.3869	1.10225	5520
9.43	9.37088	30.2616	1.32072	5586
9.44	9.36098	30.3929	0.98816	5531
9.45	9.35109	30.3229	1.1285	5574
9.46	9.34123	30.3624	1.14759	5647
9.47	9.33139	30.4249	1.02796	5591
9.48	9.32157	30.3064	1.2784	5646
9.49	9.31177	30.4045	1.278	5706
9.5	9.30199	30.4113	1.27045	5650
9.51	9.29223	30.3138	1.38797	5752
9.52	9.28249	30.4413	1.04783	5685
9.53	9.27277	30.3333	1.18522	5689
9.54	9.26308	30.4713	1.18609	5814
9.55	9.2534	30.4829	1.144	5689
9.56	9.24374	30.4438	1.06771	5664
9.57	9.23411	30.5169	1.17373	5711
9.58	9.22449	30.3547	1.18156	5663
9.59	9.21489	30.4012	1.2093	5712
9.6	9.20532	30.5633	1.06928	5734
9.61	9.19576	30.3866	0.96968	5698
9.62	9.18622	30.5546	1.17955	5869
9.63	9.17671	30.5616	1.06145	5678
9.64	9.16721	30.4403	1.23963	5752
9.65	9.15773	30.6058	1.16262	5896
9.66	9.14827	30.432	1.17133	5802
9.67	9.13884	30.6213	1.11442	5957
9.68	9.12942	30.6078	1.34874	5850
9.69	9.12002	30.5282	1.12224	5788
9.7	9.11064	30.705	1.07292	6038
9.71	9.10128	30.663	1.21491	5820
9.72	9.09194	30.7069	1.38862	5795
9.73	9.08262	30.7875	1.08512	5891
9.74	9.07331	30.5455	1.09441	5751
9.75	9.06403	30.7006	0.9594	5986
9.76	9.05477	30.8052	1.12111	5835
9.77	9.04552	30.6398	0.98076	5818
9.78	9.03629	30.8728	1.18392	5986
9.79	9.02709	30.6462	1.03191	5864
9.8	9.0179	30.7928	1.26451	6041
9.81	9.00873	30.7652	1.18856	6025
9.82	8.99958	30.7257	1.11971	5968
9.83	8.99044	30.872	1.26245	6127
9.84	8.98133	30.7765	1.22325	5989
9.85	8.97223	30.8224	1.07115	6022
9.86	8.96316	30.9335	1.4376	6043
9.87	8.9541	30.7481	1.16718	5973
9.88	8.94506	31.0071	0.96241	6178
9.89	8.93603	30.8838	1.14072	5993
9.9	8.92703	30.8624	1.08439	6014
9.91	8.91804	30.9226	1.03075	5989
9.92	8.90908	30.7905	1.00481	6003
9.93	8.90013	31.0258	0.98358	6048
9.94	8.8912	30.9092	1.14873	6089
9.95	8.88228	30.8887	1.1576	6059
9.96	8.87339	30.9708	1.16478	6176
9.97	8.86451	30.8675	1.25598	6123
9.98	8.85565	30.944	0.95953	6199
9.99	8.84681	30.9481	1.29627	6152
10	8.83798	30.8524	1.06897	6171
10.01	8.82918	30.995	1.37114	6177
10.02	8.82039	30.9282	1.05772	6217
10.03	8.81162	30.9649	1.39743	6229
10.04	8.80286	31.0153	1.10069	6268
10.05	8.79413	30.945	1.09682	6211
10.06	8.78541	31.0407	1.15682	6116
10.07	8.7767	30.8709	1.02336	6116
10.08	8.76802	30.9407	1.03423	6163
10.09	8.75935	31.1108	1.06772	6196
10.1	8.7507	30.9356	1.01826	6263
10.11	8.74207	30.9786	1.04488	6240
10.12	8.73345	30.9561	1.3309	6270
10.13	8.72485	30.9076	0.91985	6337
10.14	8.71627	31.0522	1.13843	6321
10.15	8.70771	30.9264	1.52179	6261
10.16	8.69916	31.0045	0.99704	6378
10.17	8.69063	31.0465	1.41267	6283
10.18	8.68211	30.9908	1.17386	6472
10.19	8.67362	31.0582	1.1607	6345
10.2	8.66513	31.007	1.14293	6371
10.21	8.65667	31.0581	0.97342	6378
10.22	8.64822	31.132	1.06971	6220
10.23	8.63979	30.9847	1.03455	6371
10.24	8.63138	31.0552	1.1614	6340
10.25	8.62298	31.0803	0.88874	6292
10.26	8.6146	31.1343	1.13535	6456
10.27	8.60623	31.1414	1.07512	6371
10.28	8.59788	31.0729	1.10833	6431
10.29	8.58955	31.166	1.09371	6455
10.3	8.58123	31.15	1.13442	6358
10.31	8.57293	31.131	1.19735	6622
10.32	8.56464	31.195	1.19981	6469
10.33	8.55638	31.2055	1.08512	6511
10.34	8.54812	31.3024	1.14837	6602
10.35	8.53989	31.2288	1.32321	6327
10.36	8.53167	31.2388	1.02991	6695
10.37	8.52346	31.3535	1.16444	6370
10.38	8.51527	31.3069	1.15477	6565
10.39	8.5071	31.3244	0.93641	6550
10.4	8.49894	31.3153	1.06599	6384
10.41	8.4908	31.45	0.98667	6577
10.42	8.48267	31.496	0.98233	6487
10.43	8.47456	31.3817	1.1158	6380
10.44	8.46647	31.4171	1.028	6772
10.45	8.45839	31.4611	1.17494	6475
10.46	8.45032	31.4434	1.12012	6627
10.47	8.44228	31.5528	1.09587	6824
10.48	8.43424	31.5044	1.12731	6385
10.49	8.42623	31.5506	1.2423	6911
10.5	8.41822	31.6425	1.09177	6616
10.51	8.41024	31.5723	1.27002	6535
10.52	8.40226	31.6166	1.17992	6810
10.53	8.39431	31.6498	1.08878	6548
10.54	8.38636	31.7243	1.01443	6753
10.55	8.37844	31.7163	1.06135	6739
10.56	8.37053	31.6283	1.09717	6312
10.57	8.36263	31.7526	0.90574	6954
10.58	8.35475	31.7805	1.00398	6600
10.59	8.34688	31.6262	0.99074	6607
10.6	8.33903	31.7436	1.24797	6835
10.61	8.33119	31.6753	1.02714	6569
10.62	8.32337	31.6781	1.07959	7126
10.63	8.31556	31.9067	1.23729	6785
10.64	8.30777	31.6784	1.05771	6686
10.65	8.29999	31.7788	1.10841	6978
10.66	8.29223	31.8568	1.15557	6673
10.67	8.28448	31.7664	1.19049	6903
10.68	8.27674	31.9472	1.1906	6950
10.69	8.26902	31.7591	1.13425	6674
10.7	8.26132	31.8521	1.03396	7090
10.71	8.25363	31.991	0.98492	6777
10.72	8.24595	31.7557	1.0037	6727
10.73	8.23829	31.9951	1.00675	6943
10.74	8.23064	31.9599	0.95033	6570
10.75	8.223	31.9282	0.98486	6993
10.76	8.21539	32.0595	1.17536	6891
10.77	8.20778	31.8801	1.05048	6830
10.78	8.20019	31.9731	1.18257	7087
10.79	8.19261	32.0337	1.06191	6874
10.8	8.18505	31.9299	1.01225	7022
10.81	8.1775	32.1227	1.19219	6997
10.82	8.16996	31.9015	1.10865	6817
10.83	8.16244	31.9776	1.26601	7160
10.84	8.15493	32.0871	1.00469	6934
10.85	8.14744	31.9495	1.45677	7002
10.86	8.13996	32.0993	0.96346	7064
10.87	8.13249	32.0487	1.19521	6947
10.88	8.12504	31.9244	0.94635	6956
10.89	8.1176	32.1076	0.91924	6860
10.9	8.11018	32.1394	1.08158	6926
10.91	8.10277	32.1771	0.94111	7163
10.92	8.09537	32.1198	1.17363	6963
10.93	8.08799	32.0859	1.03075	6987
10.94	8.08062	32.128	1.14018	7103
10.95	8.07326	32.0995	1.09907	7009
10.96	8.06591	32.1446	1.04236	7152
10.97	8.05858	32.0604	1.09262	7096
10.98	8.05127	32.0948	1.127	7085
10.99	8.04396	32.1705	1.24752	7181
11	8.03667	32.123	1.13008	7187
11.01	8.0294	32.0727	1.0905	7141
11.02	8.02213	32.143	1.13928	7045
11.03	8.01488	32.1476	0.97017	7160
11.04	8.00764	32.0931	0.93946	7040
11.05	8.00042	32.0685	0.89739	7078
11.06	7.99321	32.1196	1.07304	7163
11.07	7.98601	32.1519	1.05715	7120
11.08	7.97883	32.0926	0.99707	7214
11.09	7.97165	32.0692	1.07255	7168
11.1	7.96449	32.0849	1.04483	7162
11.11	7.95735	32.0792	1.082	7228
11.12	7.95021	32.0888	0.98747	7179
11.13	7.94309	32.0944	1.42396	7375
11.14	7.93599	32.0994	1.0784	7230
11.15	7.92889	32.1354	1.18052	7331
11.16	7.92181	32.1159	0.9759	7307
11.17	7.91474	32.1021	1.17298	7262
11.18	7.90768	32.122	1.1414	7288
11.19	7.90064	32.1844	1.03983	7245
11.2	7.89361	32.1008	0.94619	7213
11.21	7.88659	32.162	1.03319	7256
11.22	7.87958	32.1752	1.03899	7292
11.23	7.87259	32.1932	1.02214	7349
11.24	7.8656	32.1991	0.96342	7332
11.25	7.85864	32.1561	1.06714	7262
11.26	7.85168	32.1633	1.09169	7396
11.27	7.84473	32.1948	0.96373	7314
11.28	7.8378	32.2456	1.11524	7378
11.29	7.83088	32.2568	1.30497	7453
11.3	7.82398	32.2434	0.93785	7461
11.31	7.81708	32.2862	1.28836	7487
11.32	7.8102	32.3245	1.1173	7454
11.33	7.80333	32.2857	1.05642	7423
11.34	7.79647	32.3339	1.08751	7456
11.35	7.78962	32.3521	1.04091	7277
11.36	7.78279	32.3488	1.26397	7463
11.37	7.77596	32.4004	0.89553	7421
11.38	7.76915	32.384	0.83867	7406
11.39	7.76235	32.4723	0.92141	7564
11.4	7.75557	32.4052	1.1379	7481
11.41	7.74879	32.4312	1.0042	7429
11.42	7.74203	32.3979	1.11386	7501
11.43	7.73528	32.4106	1.06623	7476
11.44	7.72854	32.4901	1.083	7649
11.45	7.72181	32.4901	1.12707	7589
11.46	7.7151	32.4932	0.99288	7565
11.47	7.70839	32.5059	1.17834	7732
11.48	7.7017	32.5549	1.00514	7608
11.49	7.69502	32.5336	1.08566	7571
11.5	7.68835	32.526	1.15943	7642
11.51	7.68169	32.6052	1.24126	7470
11.52	7.67505	32.5377	0.95865	7564
11.53	7.66841	32.6136	0.79688	7636
11.54	7.66179	32.5984	0.91618	7558
11.55	7.65518	32.6592	1.05352	7709
11.56	7.64858	32.6508	1.02284	7569
11.57	7.64199	32.5884	1.20286	7596
11.58	7.63542	32.6238	1.00298	7689
11.59	7.62885	32.6259	1.12038	7668
11.6	7.6223	32.601	0.90981	7743
11.61	7.61575	32.6347	1.02283	7743
11.62	7.60922	32.637	1.19895	7738
11.63	7.6027	32.6544	1.09643	7844
11.64	7.59619	32.6639	1.07052	7698
11.65	7.58969	32.6483	1.12849	7734
11.66	7.58321	32.6722	1.18437	7895
11.67	7.57673	32.7244	1.23335	7680
11.68	7.57027	32.6502	0.92833	7756
11.69	7.56381	32.6957	0.83616	7653
11.7	7.55737	32.7034	0.98204	7789
11.71	7.55094	32.8063	0.95787	7764
11.72	7.54452	32.7381	1.15602	7748
11.73	7.53811	32.6951	0.99259	7786
11.74	7.53171	32.78	0.95792	7799
11.75	7.52532	32.762	0.95213	7876
11.76	7.51895	32.7129	1.02934	7915
11.77	7.51258	32.7739	1.15513	7770
11.78	7.50623	32.7636	1.1512	7919
11.79	7.49988	32.8177	1.10566	7879
11.8	7.49355	32.797	1.25956	7912
11.81	7.48723	32.7428	1.05953	7938
11.82	7.48092	32.8633	1.13053	7945
11.83	7.47461	32.8572	1.02529	7936
11.84	7.46832	32.7669	0.87699	7873
11.85	7.46204	32.8796	0.94522	7898
11.86	7.45577	32.8358	0.95751	7864
11.87	7.44952	32.9394	1.05167	7777
11.88	7.44327	32.9195	0.98675	7973
11.89	7.43703	32.8468	0.83485	7964
11.9	7.4308	32.9203	1.29124	7995
11.91	7.42459	32.9775	1.02014	8044
11.92	7.41838	32.862	0.94707	7983
11.93	7.41218	32.9855	1.4396	8054
11.94	7.406	32.9885	1.09597	8077
11.95	7.39982	32.9595	0.95949	7830
11.96	7.39366	33.0146	1.05461	8177
11.97	7.3875	32.961	0.95469	8071
11.98	7.38136	33.0604	1.19765	8135
11.99	7.37523	33.1019	0.99851	8055
12	7.3691	32.9741	1.24364	7916
12.01	7.36299	33.1412	0.8088	8236
12.02	7.35689	33.0805	1.16521	8062
12.03	7.35079	33.1351	0.9844	7791
12.04	7.34471	33.189	0.79933	8129
12.05	7.33864	33.0449	1.12291	8083
12.06	7.33258	33.2348	1.25616	8227
12.07	7.32652	33.1737	0.8739	8234
12.08	7.32048	33.1168	1.19267	8047
12.09	7.31445	33.2652	1.04414	8314
12.1	7.30842	33.1794	0.93696	8242
12.11	7.30241	33.2552	0.95562	8054
12.12	7.29641	33.2574	1.42853	8232
12.13	7.29042	33.1847	1.11111	8166
12.14	7.28443	33.3659	1.19469	8351
12.15	7.27846	33.32	0.94319	8250
12.16	7.2725	33.2867	1.29178	8036
12.17	7.26654	33.3464	0.82748	8359
12.18	7.2606	33.2835	0.81839	8285
12.19	7.25467	33.4023	1.05999	8051
12.2	7.24874	33.3753	0.82769	8211
12.21	7.24283	33.318	1.0949	8202
12.22	7.23692	33.4553	1.16689	8268
12.23	7.23103	33.3655	1.05723	8436
12.24	7.22514	33.4039	1.04952	8180
12.25	7.21927	33.4483	1.02687	8478
12.26	7.2134	33.3781	0.96556	8348
12.27	7.20755	33.5003	1.02222	8300
12.28	7.2017	33.4513	1.10286	8425
12.29	7.19586	33.4245	1.08615	8390
12.3	7.19003	33.5589	1.00772	8396
12.31	7.18422	33.5296	1.21545	8324
12.32	7.17841	33.5274	0.88692	8258
12.33	7.17261	33.5504	0.94219	8477
12.34	7.16682	33.4888	0.86496	8438
12.35	7.16104	33.5924	1.0203	8238
12.36	7.15527	33.6011	1.03156	8380
12.37	7.1495	33.529	1.0417	8445
12.38	7.14375	33.6231	1.22044	8399
12.39	7.13801	33.5599	0.9315	8442
12.4	7.13227	33.6625	0.88863	8461
12.41	7.12655	33.6277	1.12468	8560
12.42	7.12083	33.5557	0.89394	8581
12.43	7.11513	33.6749	1.17312	8370
12.44	7.10943	33.6762	1.15103	8623
12.45	7.10374	33.6272	1.10565	8613
12.46	7.09806	33.7241	0.89875	8588
12.47	7.09239	33.6811	1.30905	8400
12.48	7.08673	33.7874	1.0621	8385
12.49	7.08108	33.7344	0.83099	8602
12.5	7.07544	33.6991	0.97525	8686
12.51	7.06981	33.7616	0.92576	8282
12.52	7.06418	33.771	1.01731	8574
12.53	7.05857	33.7557	0.97041	8673
12.54	7.05296	33.8067	0.92387	8500
12.55	7.04736	33.762	0.89312	8725
12.56	7.04177	33.8698	1.15227	8589
12.57	7.03619	33.7719	1.07226	8636
12.58	7.03062	33.8244	1.15407	8646
12.59	7.02506	33.856	1.13422	8630
12.6	7.01951	33.8107	1.12702	8688
12.61	7.01396	33.8955	0.93757	8891
12.62	7.00843	33.8517	0.98297	8627
12.63	7.0029	33.878	1.0087	8616
12.64	6.99739	33.9829	1.03792	8733
12.65	6.99188	33.857	0.90942	8614
12.66	6.98638	33.9444	0.94509	8810
12.67	6.98088	34.0095	0.85805	8553
12.68	6.9754	33.9226	0.98752	8549
12.69	6.96993	33.9584	1.04155	8941
12.7	6.96446	33.9353	0.93652	8642
12.71	6.959	33.9849	1.15619	8906
12.72	6.95356	33.9958	0.94762	8820
12.73	6.94812	33.9379	1.11407	8600
12.74	6.94268	34.0267	1.13486	9058
12.75	6.93726	34.0053	0.87222	8671
12.76	6.93185	34.0298	1.08815	8766
12.77	6.92644	34.0244	0.88442	9087
12.78	6.92104	34.0095	1.11164	8730
12.79	6.91566	34.0427	1.54262	8844
12.8	6.91028	34.0996	0.9375	8781
12.81	6.9049	34.0052	1.00058	8749
12.82	6.89954	34.0902	0.83196	9099
12.83	6.89418	34.1201	0.93984	8735
12.84	6.88884	34.047	0.93358	8707
12.85	6.8835	34.0771	1.01373	8933
12.86	6.87817	34.1414	0.853	8856
12.87	6.87285	34.0596	1.08799	9068
12.88	6.86753	34.1303	1.075	8917
12.89	6.86223	34.1069	0.95556	8919
12.9	6.85693	34.0867	0.91592	9114
12.91	6.85164	34.1895	1.09606	8992
12.92	6.84636	34.1034	1.04306	8892
12.93	6.84109	34.1804	1.27738	9123
12.94	6.83582	34.1578	1.23337	8852
12.95	6.83057	34.1803	1.15419	8948
12.96	6.82532	34.253	0.85552	9016
12.97	6.82008	34.2095	0.85047	9107
12.98	6.81485	34.2139	0.86514	9070
12.99	6.80963	34.2685	0.86902	8988
13	6.80441	34.2398	1.03615	8888
13.01	6.7992	34.2094	0.9626	9123
13.02	6.794	34.211	0.95585	9015
13.03	6.78881	34.274	1.06742	9109
13.04	6.78363	34.2716	1.16459	9128
13.05	6.77845	34.2811	0.98715	9161
13.06	6.77328	34.2763	1.11501	9141
13.07	6.76812	34.3439	0.90441	9114
13.08	6.76297	34.3933	1.12719	9254
13.09	6.75783	34.31	1.07219	9224
13.1	6.75269	34.3473	1.05547	9088
13.11	6.74756	34.4418	0.85048	9077
13.12	6.74244	34.4099	0.95143	9226
13.13	6.73733	34.4722	0.93305	9206
13.14	6.73222	34.448	0.93445	9144
13.15	6.72713	34.5265	0.97267	9164
13.16	6.72204	34.5134	1.03452	9220
13.17	6.71696	34.4342	1.00072	9166
13.18	6.71188	34.5416	0.89787	9202
13.19	6.70682	34.5724	0.96146	9327
13.2	6.70176	34.5332	0.97209	9312
13.21	6.69671	34.5947	0.91902	9353
13.22	6.69166	34.601	1.05877	9232
13.23	6.68663	34.6393	1.06244	9257
13.24	6.6816	34.717	1.09511	9390
13.25	6.67658	34.601	0.97439	9300
13.26	6.67157	34.6781	1.16176	9259
13.27	6.66656	34.7867	0.94052	9346
13.28	6.66157	34.6497	1.00656	9306
13.29	6.65658	34.7885	0.91867	9396
13.3	6.65159	34.7559	0.9356	9467
13.31	6.64662	34.831	0.87599	9162
13.32	6.64165	34.9035	0.91915	9322
13.33	6.63669	34.7522	0.88385	9436
13.34	6.63174	34.9188	0.98964	9220
13.35	6.62679	34.9044	1.02527	9566
13.36	6.62186	34.8569	1.01818	9311
13.37	6.61692	34.9791	1.05658	9484
13.38	6.612	34.8783	1.07739	9692
13.39	6.60709	34.9378	1.10208	9185
13.4	6.60218	35.0124	1.01326	9736
13.41	6.59728	34.9102	0.89484	9432
13.42	6.59238	35.0345	1.09483	9179
13.43	6.5875	35.0517	0.93881	9540
13.44	6.58262	34.9769	0.96934	9318
13.45	6.57775	35.086	0.91356	9735
13.46	6.57288	35.0348	0.90399	9570
13.47	6.56803	35.077	0.88696	9379
13.48	6.56318	35.0905	0.94426	9631
13.49	6.55833	35.0521	1.11403	9463
13.5	6.5535	35.0731	1.0365	9396
13.51	6.54867	35.0868	1.01883	9643
13.52	6.54385	35.0876	0.93642	9527
13.53	6.53903	35.1229	0.962	9601
13.54	6.53423	35.1012	0.96358	9695
13.55	6.52943	35.0921	0.9254	9622
13.56	6.52463	35.1605	0.96997	9653
13.57	6.51985	35.1056	1.11125	9679
13.58	6.51507	35.1066	1.14141	9509
13.59	6.5103	35.2044	0.98246	9574
13.6	6.50553	35.1336	0.89997	9616
13.61	6.50078	35.1472	1.02666	9609
13.62	6.49603	35.1655	0.9147	9793
13.63	6.49128	35.1977	0.84067	9637
13.64	6.48655	35.2051	0.93392	9649
13.65	6.48182	35.1228	0.97752	9720
13.66	6.47709	35.1504	0.95561	9605
13.67	6.47238	35.1898	0.92798	9784
13.68	6.46767	35.1134	0.97462	9737
13.69	6.46297	35.1712	0.92237	9736
13.7	6.45827	35.1926	1.18905	9875
13.71	6.45358	35.1578	1.05148	9797
13.72	6.4489	35.1614	1.15798	9754
13.73	6.44423	35.2061	0.99938	9701
13.74	6.43956	35.1727	1.02004	9870
13.75	6.4349	35.2002	0.88612	9621
13.76	6.43025	35.218	0.91762	9887
13.77	6.4256	35.2148	0.876	9783
13.78	6.42096	35.2058	0.83681	9958
13.79	6.41632	35.2483	0.95686	9858
13.8	6.4117	35.2133	0.99558	9630
13.81	6.40708	35.2285	0.94354	9882
13.82	6.40246	35.2164	1.09837	9918
13.83	6.39786	35.2492	1.01292	9766
13.84	6.39326	35.2479	0.98176	9960
13.85	6.38866	35.2701	0.93531	9954
13.86	6.38408	35.2566	1.03162	9958
13.87	6.37949	35.2925	1.06751	10012
13.88	6.37492	35.2684	0.99357	9936
13.89	6.37035	35.3139	0.90787	9891
13.9	6.36579	35.3182	0.96338	10028
13.91	6.36124	35.311	0.90127	9784
13.92	6.35669	35.3864	1.0228	9950
13.93	6.35215	35.3619	0.99306	10001
13.94	6.34762	35.406	0.90019	9893
13.95	6.34309	35.4259	0.94747	10192
13.96	6.33857	35.3699	1.01765	9841
13.97	6.33405	35.4513	0.86338	9977
13.98	6.32954	35.371	0.86219	10233
13.99	6.32504	35.4287	0.9744	9959
14	6.32055	35.4872	0.94877	10134
14.01	6.31606	35.4188	0.97821	10129
14.02	6.31158	35.517	1.08731	10003
14.03	6.3071	35.5436	0.95889	10153
14.04	6.30263	35.5346	1.07238	10088
14.05	6.29817	35.5782	1.07566	10005
14.06	6.29371	35.5496	0.99442	10239
14.07	6.28926	35.6077	0.89695	10149
14.08	6.28481	35.6483	0.90141	9999
14.09	6.28038	35.6136	0.94145	10369
14.1	6.27595	35.6798	0.98168	10073
14.11	6.27152	35.7334	0.80837	10090
14.12	6.2671	35.6412	0.91358	10231
14.13	6.26269	35.7671	0.92412	10076
14.14	6.25828	35.6928	1.05946	10332
14.15	6.25388	35.7252	1.07181	10257
14.16	6.24949	35.8085	0.94926	10209
14.17	6.2451	35.7281	1.00335	10453
14.18	6.24072	35.7882	1.0558	10100
14.19	6.23634	35.8507	0.97465	10305
14.2	6.23197	35.7698	0.9757	10368
14.21	6.22761	35.876	0.97426	10153
14.22	6.22325	35.8968	0.83822	10311
14.23	6.2189	35.9375	0.95134	10323
14.24	6.21456	36.0954	0.95087	10265
14.25	6.21022	35.8712	0.90502	10408
14.26	6.20589	36.0517	0.96421	10240
14.27	6.20156	36.0822	0.88268	10437
14.28	6.19724	35.9306	0.96722	10340
14.29	6.19292	36.0259	0.96943	10223
14.3	6.18862	36.1072	1.03887	10441
14.31	6.18431	36.0341	1.08401	10452
14.32	6.18002	36.1655	0.87406	10299
14.33	6.17573	36.0997	0.85373	10581
14.34	6.17144	36.1438	1.02435	10391
14.35	6.16717	36.2892	0.99732	10385
14.36	6.16289	36.0941	1.04325	10455
14.37	6.15863	36.1963	0.92508	10397
14.38	6.15437	36.3567	1.03623	10457
14.39	6.15011	36.2108	1.0346	10463
14.4	6.14586	36.3377	0.89053	10508
14.41	6.14162	36.358	1.02184	10552
14.42	6.13738	36.3353	0.8836	10441
14.43	6.13315	36.5091	0.91617	10495
14.44	6.12893	36.3317	0.82233	10534
14.45	6.12471	36.4018	0.96363	10402
14.46	6.1205	36.5374	0.95362	10579
14.47	6.11629	36.3904	0.94914	10668
14.48	6.11209	36.4949	0.95774	10445
14.49	6.10789	36.5722	1.07799	10827
14.5	6.1037	36.4751	1.01871	10559
14.51	6.09952	36.6043	1.00598	10499
14.52	6.09534	36.5987	1.05917	10777
14.53	6.09117	36.5408	1.0092	10283
14.54	6.087	36.7942	0.91416	10679
14.55	6.08284	36.6035	0.80785	10728
14.56	6.07868	36.7124	0.89516	10501
14.57	6.07454	36.8243	0.95527	10827
14.58	6.07039	36.746	0.91951	10575
14.59	6.06625	36.8062	0.96063	10822
14.6	6.06212	36.8439	0.99981	10613
14.61	6.05799	36.7253	1.05885	10648
14.62	6.05387	36.9081	0.84606	10721
14.63	6.04976	36.8419	1.03178	10781
14.64	6.04565	36.8284	0.99536	10659
14.65	6.04154	37.0079	1.07056	10705
14.66	6.03744	36.8927	0.98494	10920
14.67	6.03335	36.9872	0.95247	10534
14.68	6.02926	37.061	0.79068	10985
14.69	6.02518	36.9352	1.02558	10695
14.7	6.02111	37.0407	0.9116	10676
14.71	6.01704	37.0712	1.02424	11014
14.72	6.01297	36.9809	0.89692	10709
14.73	6.00891	37.1869	1.06162	10825
14.74	6.00486	37.1073	0.98025	10886
14.75	6.00081	37.0673	0.84838	10759
14.76	5.99676	37.2517	0.98786	10859
14.77	5.99273	37.0334	0.78688	10874
14.78	5.98869	37.1613	0.94912	10806
14.79	5.98467	37.2609	0.92776	11061
14.8	5.98065	37.0865	1.15056	10844
14.81	5.97663	37.1938	0.99298	10882
14.82	5.97262	37.2557	0.96387	10981
14.83	5.96862	37.1541	1.03446	10883
14.84	5.96462	37.3196	0.96071	10908
14.85	5.96062	37.1998	0.92424	10885
14.86	5.95663	37.2276	1.06933	10991
14.87	5.95265	37.4147	0.95435	10868
14.88	5.94867	37.2116	0.87321	11090
14.89	5.9447	37.4055	0.79069	10938
14.9	5.94073	37.4204	1.02263	10987
14.91	5.93677	37.296	0.85994	11188
14.92	5.93281	37.3841	1.0482	10686
14.93	5.92886	37.3651	0.90784	11155
14.94	5.92492	37.3724	0.99598	11092
14.95	5.92098	37.4926	1.12891	10957
14.96	5.91704	37.3534	1.01029	11185
14.97	5.91311	37.3898	0.88153	11072
14.98	5.90919	37.5268	1.04646	10924
14.99	5.90527	37.3822	0.87457	11093
15	5.90135	37.5238	0.83079	11135
15.01	5.89744	37.5967	1.04355	10881
15.02	5.89354	37.4293	0.97623	11277
15.03	5.88964	37.5957	0.86047	11048
15.04	5.88575	37.5217	0.97731	11165
15.05	5.88186	37.6259	1.04597	11344
15.06	5.87798	37.6808	0.90777	10937
15.07	5.8741	37.5842	0.86224	11286
15.08	5.87022	37.6208	0.99002	11214
15.09	5.86636	37.6676	1.1311	10918
15.1	5.86249	37.6876	0.861	11338
15.11	5.85864	37.7445	0.95077	11260
15.12	5.85478	37.7314	0.8501	11080
15.13	5.85094	37.7379	1.06526	11299
15.14	5.8471	37.8232	1.03752	11182
15.15	5.84326	37.7494	0.89626	11236
15.16	5.83943	37.7826	1.15994	11308
15.17	5.8356	37.9338	0.87325	11161
15.18	5.83178	37.796	0.96817	11226
15.19	5.82796	37.8845	0.88415	11396
15.2	5.82415	37.9464	1.03934	11146
15.21	5.82034	37.9515	0.87622	11378
15.22	5.81654	37.9925	0.97674	11406
15.23	5.81274	37.9743	0.82906	11252
15.24	5.80895	37.9722	0.89576	11423
15.25	5.80517	38.0305	1.01316	11250
15.26	5.80138	38.0225	0.98206	11438
15.27	5.79761	38.0648	0.904	11440
15.28	5.79384	38.1121	1.08981	11154
15.29	5.79007	38.0894	0.96998	11374
15.3	5.78631	38.1277	1.07971	11504
15.31	5.78255	38.2257	0.89018	11277
15.32	5.7788	38.1767	0.81227	11382
15.33	5.77505	38.2589	0.96403	11497
15.34	5.77131	38.3174	0.87653	11375
15.35	5.76757	38.2522	0.95156	11543
15.36	5.76384	38.3558	1.1252	11445
15.37	5.76011	38.358	0.88302	11457
15.38	5.75639	38.3201	0.98942	11577
15.39	5.75267	38.389	0.85457	11395
15.4	5.74896	38.3809	0.99099	11557
15.41	5.74525	38.4008	0.95942	11548
15.42	5.74155	38.5033	0.95515	11396
15.43	5.73785	38.4255	1.07402	11637
15.44	5.73415	38.466	0.96987	11519
15.45	5.73047	38.5611	0.80475	11505
15.46	5.72678	38.4918	0.94531	11537
15.47	5.7231	38.5931	0.86427	11494
15.48	5.71943	38.661	1.1662	11651
15.49	5.71576	38.6175	0.92819	11611
15.5	5.71209	38.6687	0.9409	11539
15.51	5.70843	38.699	1.00289	11668
15.52	5.70478	38.6838	0.94239	11657
15.53	5.70113	38.7812	1.00066	11621
15.54	5.69748	38.7147	0.81636	11754
15.55	5.69384	38.7192	0.90388	11643
15.56	5.6902	38.8359	0.9205	11562
15.57	5.68657	38.7738	1.01027	11847
15.58	5.68294	38.8145	0.91487	11614
15.59	5.67932	38.9099	1.03183	11582
15.6	5.6757	38.8629	1.04882	11774
15.61	5.67209	38.8689	0.811	11658
15.62	5.66848	38.9791	0.93851	11885
15.63	5.66487	38.946	1.10689	11546
15.64	5.66127	39.0212	1.04663	11732
15.65	5.65768	39.0114	0.93202	11776
15.66	5.65409	38.9793	0.83851	11719
15.67	5.6505	39.163	0.84997	11880
15.68	5.64692	39.1017	0.96262	11880
15.69	5.64335	39.0929	1.01858	11747
15.7	5.63977	39.2353	0.85802	11901
15.71	5.63621	39.1418	0.9561	11918
15.72	5.63264	39.2058	1.04336	11648
15.73	5.62909	39.2635	0.91859	11968
15.74	5.62553	39.2195	1.07989	11883
15.75	5.62198	39.2643	1.10309	11669
15.76	5.61844	39.3513	0.77248	11981
15.77	5.6149	39.29	0.95348	11906
15.78	5.61136	39.4487	1.01451	11821
15.79	5.60783	39.4398	0.98909	11963
15.8	5.6043	39.4188	0.89015	11821
15.81	5.60078	39.5932	0.89159	11960
15.82	5.59726	39.4847	0.98131	12109
15.83	5.59375	39.5663	0.96561	11867
15.84	5.59024	39.6753	0.95527	11941
15.85	5.58674	39.5623	0.93509	12040
15.86	5.58324	39.6326	0.99299	12082
15.87	5.57974	39.7341	0.95119	11886
15.88	5.57625	39.6804	0.83598	12171
15.89	5.57276	39.7733	0.96238	11870
15.9	5.56928	39.7709	0.87141	12053
15.91	5.5658	39.7652	0.98193	12035
15.92	5.56233	39.9006	0.96631	11894
15.93	5.55886	39.867	0.97411	12256
15.94	5.5554	39.9023	0.92003	12032
15.95	5.55193	40.0454	1.0357	11877
15.96	5.54848	39.9874	0.86199	12074
15.97	5.54503	39.9903	0.9565	12381
15.98	5.54158	40.1382	1.03844	11949
15.99	5.53814	40.0889	0.97546	12192
16	5.5347	40.1057	0.90682	12264
16.01	5.53126	40.219	0.87084	12089
16.02	5.52783	40.1272	0.89817	12295
16.03	5.52441	40.2115	1.11313	12101
16.04	5.52099	40.2749	0.90374	12167
16.05	5.51757	40.2377	1.01133	12238
16.06	5.51415	40.322	0.94361	12095
16.07	5.51075	40.3429	0.9195	12166
16.08	5.50734	40.3478	0.93985	12467
16.09	5.50394	40.502	0.94808	11994
16.1	5.50054	40.419	1.00236	12200
16.11	5.49715	40.4776	0.80907	12451
16.12	5.49377	40.6019	0.97224	12175
16.13	5.49038	40.4727	1.00836	12309
16.14	5.487	40.6324	0.99849	12508
16.15	5.48363	40.672	0.83387	12059
16.16	5.48026	40.5859	0.94514	12535
16.17	5.47689	40.6557	1.09126	12520
16.18	5.47353	40.735	0.90056	12172
16.19	5.47017	40.6672	0.9669	12528
16.2	5.46682	40.7696	1.00216	12178
16.21	5.46347	40.7882	0.98665	12228
16.22	5.46012	40.7357	0.79935	12571
16.23	5.45678	40.9663	0.98153	12331
16.24	5.45344	40.7415	0.91329	12390
16.25	5.45011	40.8843	1.12318	12510
16.26	5.44678	41.0281	0.84312	12257
16.27	5.44345	40.8918	0.92554	12486
16.28	5.44013	40.9342	1.05586	12690
16.29	5.43681	41.0937	0.92096	12333
16.3	5.4335	41.0137	0.85223	12517
16.31	5.43019	41.0443	0.99812	12712
16.32	5.42689	41.1369	1.01364	12373
16.33	5.42359	41.0289	0.98078	12643
16.34	5.42029	41.115	0.85582	12585
16.35	5.417	41.1739	0.9565	12296
16.36	5.41371	41.0754	0.95862	12583
16.37	5.41042	41.2232	0.88616	12430
16.38	5.40714	41.149	0.91039	12713
16.39	5.40387	41.1431	1.04774	12602
16.4	5.40059	41.3133	0.96026	12502
16.41	5.39733	41.1926	0.97801	12563
16.42	5.39406	41.2361	0.8746	12623
16.43	5.3908	41.3797	1.01228	12617
16.44	5.38754	41.2329	0.93735	12713
16.45	5.38429	41.3676	0.83507	12736
16.46	5.38104	41.4507	0.94746	12551
16.47	5.3778	41.3018	1.06007	12857
16.48	5.37456	41.3602	0.93115	12622
16.49	5.37132	41.4885	0.9439	12854
16.5	5.36809	41.3261	0.92362	12617
16.51	5.36486	41.4646	0.94068	12468
16.52	5.36163	41.45	0.89623	12786
16.53	5.35841	41.4132	0.99567	12754
16.54	5.3552	41.5772	0.96405	12652
16.55	5.35198	41.4609	0.8882	12856
16.56	5.34877	41.4972	1.00943	12666
16.57	5.34557	41.697	0.88979	12672
16.58	5.34237	41.5423	0.99647	12940
16.59	5.33917	41.5543	0.93457	12867
16.6	5.33597	41.7799	0.88533	12767
16.61	5.33278	41.6859	0.95184	12991
16.62	5.3296	41.7018	1.04287	12659
16.63	5.32642	41.8019	1.06694	12966
16.64	5.32324	41.6934	0.8444	13013
16.65	5.32006	41.7544	0.98416	12764
16.66	5.31689	41.8452	0.94907	12833
16.67	5.31373	41.7413	0.83852	12780
16.68	5.31056	41.8495	0.99868	12870
16.69	5.3074	41.9374	0.93448	12963
16.7	5.30425	41.8352	0.87788	12998
16.71	5.3011	42.085	1.01535	12816
16.72	5.29795	41.9112	0.88812	12986
16.73	5.2948	41.9878	1.03461	12840
16.74	5.29166	42.1619	0.87894	13002
16.75	5.28853	42.0026	0.96335	13143
16.76	5.28539	42.1742	0.96375	12895
16.77	5.28226	42.2381	1.03297	12866
16.78	5.27914	42.1399	0.90734	13305
16.79	5.27602	42.1986	0.94882	12931
16.8	5.2729	42.3171	0.85233	13086
16.81	5.26978	42.2328	0.99406	13036
16.82	5.26667	42.3149	0.91729	12870
16.83	5.26357	42.4053	1.01339	13009
16.84	5.26046	42.3334	0.94214	13045
16.85	5.25736	42.4543	0.86497	13238
16.86	5.25427	42.4698	0.91657	12963
16.87	5.25118	42.4502	1.11595	13138
16.88	5.24809	42.6105	0.93407	12979
16.89	5.245	42.5129	0.89466	13205
16.9	5.24192	42.5564	0.87657	13192
16.91	5.23885	42.6868	0.97904	13198
16.92	5.23577	42.6983	0.93962	13090
16.93	5.2327	42.6166	1.04756	13281
16.94	5.22963	42.816	0.92598	13135
16.95	5.22657	42.6792	0.9093	13275
16.96	5.22351	42.7361	1.02896	13190
16.97	5.22046	42.9115	0.92979	13026
16.98	5.21741	42.7528	0.88627	13257
16.99	5.21436	42.8471	0.93345	13316
17	5.21131	42.9513	0.90449	13019
17.01	5.20827	42.91	0.89318	13437
17.02	5.20523	42.9802	1.01475	13289
17.03	5.2022	43.0868	1.04409	13028
17.04	5.19917	43.0188	0.8494	13497
17.05	5.19614	43.0889	1.10123	13214
17.06	5.19312	43.1557	0.84087	13291
17.07	5.1901	43.1227	0.93327	13381
17.08	5.18708	43.271	1.06365	13490
17.09	5.18407	43.1667	1.00333	13030
17.1	5.18106	43.2209	0.97378	13773
17.11	5.17806	43.3627	0.88606	13155
17.12	5.17505	43.2709	0.93234	13401
17.13	5.17206	43.3189	0.83631	13483
17.14	5.16906	43.4537	0.92184	13322
17.15	5.16607	43.3757	0.93179	13328
17.16	5.16308	43.4322	0.98506	13521
17.17	5.1601	43.6017	1.00426	13409
17.18	5.15712	43.4787	1.01004	13241
17.19	5.15414	43.5645	0.95798	13635
17.2	5.15116	43.6919	0.89186	13229
17.21	5.14819	43.5504	0.97872	13583
17.22	5.14523	43.7257	0.98068	13656
17.23	5.14226	43.7926	0.83723	13390
17.24	5.1393	43.7034	0.96197	13585
17.25	5.13635	43.8203	1.06031	13613
17.26	5.13339	43.8275	1.0296	13449
17.27	5.13044	43.7815	0.85502	13543
17.28	5.1275	43.9163	0.86177	13537
17.29	5.12455	43.9082	0.94805	13429
17.3	5.12161	43.8678	0.97077	13639
17.31	5.11868	44.0139	0.97809	13598
17.32	5.11574	43.9453	0.98142	13486
17.33	5.11281	44.0069	0.87387	13599
17.34	5.10989	44.0752	0.90631	13463
17.35	5.10697	44.065	0.90004	13774
17.36	5.10405	44.0259	0.98941	13705
17.37	5.10113	44.1386	0.9641	13649
17.38	5.09822	44.1337	0.93479	13727
17.39	5.09531	44.0724	1.01537	13688
17.4	5.0924	44.2027	0.98253	13670
17.41	5.0895	44.0947	0.97747	13711
17.42	5.0866	44.1318	0.96696	13681
17.43	5.08371	44.2342	0.87545	13647
17.44	5.08081	44.1402	0.83959	13820
17.45	5.07792	44.176	0.87602	13646
17.46	5.07504	44.2925	1.04254	13715
17.47	5.07216	44.1929	1.05823	13955
17.48	5.06928	44.2578	0.86547	13565
17.49	5.0664	44.3461	0.89067	13794
17.5	5.06353	44.2812	1.05312	13862
17.51	5.06066	44.3359	0.91751	13730
17.52	5.05779	44.3422	1.0301	13857
17.53	5.05493	44.3086	0.99201	13972
17.54	5.05207	44.4453	0.90125	13617
17.55	5.04921	44.2971	0.85905	14005
17.56	5.04636	44.2773	1.08642	13934
17.57	5.04351	44.4541	0.88731	13783
17.58	5.04067	44.3556	0.85236	13974
17.59	5.03782	44.3373	0.97357	13954
17.6	5.03498	44.5256	0.89699	13740
17.61	5.03215	44.3766	1.12283	13998
17.62	5.02931	44.383	0.85653	13923
17.63	5.02648	44.5889	0.97487	13779
17.64	5.02366	44.4575	0.95569	14099
17.65	5.02083	44.4502	1.03766	13827
17.66	5.01801	44.663	0.84876	13987
17.67	5.01519	44.4977	0.95988	14093
17.68	5.01238	44.597	0.89898	13963
17.69	5.00957	44.6756	0.97537	13993
17.7	5.00676	44.5735	0.96107	14208
17.71	5.00396	44.5813	0.97634	13879
17.72	5.00115	44.6731	0.95092	14015
17.73	4.99836	44.6093	0.93118	14108
17.74	4.99556	44.6531	1.02146	14200
17.75	4.99277	44.7271	0.88486	13736
17.76	4.98998	44.6227	0.89085	14256
17.77	4.9872	44.7519	0.90859	14070
17.78	4.98441	44.7084	0.9207	14137
17.79	4.98163	44.7068	0.93403	14064
17.8	4.97886	44.8532	0.97553	14185
17.81	4.97608	44.7533	0.91049	14074
17.82	4.97331	44.7214	0.91097	14260
17.83	4.97055	44.9346	0.9327	14208
17.84	4.96778	44.8364	1.05243	14185
17.85	4.96502	44.7638	0.99796	14222
17.86	4.96227	44.9233	1.0083	14194
17.87	4.95951	44.7871	0.9125	14041
17.88	4.95676	44.7737	0.81732	14344
17.89	4.95401	44.9408	0.90794	14224
17.9	4.95127	44.7955	0.94374	14242
17.91	4.94853	44.814	0.82734	14280
17.92	4.94579	44.9546	0.91917	14326
17.93	4.94305	44.812	1.02136	14136
17.94	4.94032	44.8518	1.1072	14454
17.95	4.93759	45.0002	0.94242	14260
17.96	4.93486	44.821	0.9397	14082
17.97	4.93214	44.8828	0.8727	14632
17.98	4.92942	44.9692	0.8826	14261
17.99	4.9267	44.9251	1.00531	14337
18	4.92399	44.8598	0.88524	14433
18.01	4.92127	44.9775	1.04261	14355
18.02	4.91857	44.8376	0.89177	14199
18.03	4.91586	44.8463	0.93633	14615
18.04	4.91316	44.9544	0.91383	14244
18.05	4.91046	44.8501	0.9028	14572
18.06	4.90776	44.8855	0.96713	14451
18.07	4.90507	44.9399	1.01847	14326
18.08	4.90238	44.8461	0.9421	14518
18.09	4.89969	44.9632	0.85617	14505
18.1	4.89701	44.9236	0.90245	14278
18.11	4.89432	44.8581	0.91912	14614
18.12	4.89165	45.0003	0.93996	14598
18.13	4.88897	44.855	0.89159	14297
18.14	4.8863	44.9704	1.04273	14702
18.15	4.88363	45.0064	0.9463	14586
18.16	4.88096	44.922	0.98545	14397
18.17	4.8783	44.9227	0.99632	14619
18.18	4.87564	45.0277	0.93625	14572
18.19	4.87298	44.9094	0.87923	14479
18.2	4.87032	44.9291	0.84116	14693
18.21	4.86767	45.0157	0.90103	14598
18.22	4.86502	44.9308	0.90114	14525
18.23	4.86238	44.9269	0.93577	14721
18.24	4.85973	45.0614	0.9933	14516
18.25	4.85709	44.9585	0.88805	14645
18.26	4.85446	44.9763	0.87436	14666
18.27	4.85182	45.0355	1.11343	14629
18.28	4.84919	44.994	0.94772	14774
18.29	4.84656	45.0497	0.98027	14703
18.3	4.84393	45.0764	0.86992	14690
18.31	4.84131	45.0038	0.82859	14742
18.32	4.83869	44.9823	1.01734	14729
18.33	4.83607	45.0498	0.8944	14655
18.34	4.83346	45.0058	0.90944	14938
18.35	4.83085	44.9748	0.89203	14680
18.36	4.82824	45.0717	0.95659	14775
18.37	4.82563	44.9622	0.91399	14648
18.38	4.82303	44.97	0.98133	14832
18.39	4.82043	45.0396	0.95505	14621
18.4	4.81783	44.9766	0.99337	14847
18.41	4.81524	44.9934	0.84266	14817
18.42	4.81265	45.0172	0.94093	15031
18.43	4.81006	44.981	0.80788	14887
18.44	4.80747	44.982	0.92791	14814
18.45	4.80489	45.0487	0.93167	14984
18.46	4.80231	44.9524	0.93087	14945
18.47	4.79973	44.9424	1.02487	14724
18.48	4.79716	44.9943	0.9382	14994
18.49	4.79459	44.9219	1.0236	14966
18.5	4.79202	44.9043	0.94311	14851
18.51	4.78945	44.9613	0.82418	15000
18.52	4.78689	44.8596	0.83766	15021
18.53	4.78433	44.9149	0.9134	14810
18.54	4.78177	44.8683	0.954	14995
18.55	4.77921	44.8707	0.89724	15011
18.56	4.77666	44.8947	0.86754	14877
18.57	4.77411	44.8605	0.94976	15083
18.58	4.77156	44.7914	0.88997	15077
18.59	4.76902	44.8977	1.04301	15131
18.6	4.76648	44.8766	0.9037	14972
18.61	4.76394	44.7492	1.0734	15073
18.62	4.7614	44.8342	0.84189	15031
18.63	4.75887	44.7707	0.91867	15038
18.64	4.75634	44.7131	0.8663	15169
18.65	4.75381	44.828	0.87545	15231
18.66	4.75129	44.7059	0.90136	15038
18.67	4.74876	44.7037	0.92612	15250
18.68	4.74624	44.77	0.9069	15154
18.69	4.74373	44.6912	0.99659	15052
18.7	4.74121	44.6481	1.00263	15082
18.71	4.7387	44.7642	0.8647	15270
18.72	4.73619	44.6465	0.88973	15086
18.73	4.73369	44.621	0.93041	15298
18.74	4.73118	44.7269	0.8643	15386
18.75	4.72868	44.669	0.88912	15058
18.76	4.72618	44.5756	0.85423	15260
18.77	4.72369	44.7223	0.90059	15228
18.78	4.7212	44.5095	0.92249	15061
18.79	4.71871	44.559	0.94635	15379
18.8	4.71622	44.6358	0.95056	15464
18.81	4.71373	44.5351	0.9941	15235
18.82	4.71125	44.4998	0.81945	15500
18.83	4.70877	44.638	1.09395	15412
18.84	4.7063	44.493	0.85202	15231
18.85	4.70382	44.4846	0.90149	15319
18.86	4.70135	44.604	0.79072	15549
18.87	4.69888	44.4745	0.95872	15188
18.88	4.69641	44.4438	0.89863	15597
18.89	4.69395	44.5707	0.85319	15470
18.9	4.69149	44.5118	0.99932	15087
18.91	4.68903	44.4316	0.93858	15537
18.92	4.68658	44.5221	0.89729	15462
18.93	4.68412	44.4144	0.94053	15291
18.94	4.68167	44.3783	0.91623	15586
18.95	4.67922	44.4992	0.87136	15540
18.96	4.67678	44.3843	0.89909	15409
18.97	4.67434	44.3582	0.7967	15643
18.98	4.6719	44.4652	0.99928	15552
18.99	4.66946	44.337	0.79274	15457
19	4.66702	44.3155	1.06545	15523
19.01	4.66459	44.4206	0.92927	15545
19.02	4.66216	44.304	0.8859	15500
19.03	4.65973	44.2762	0.87304	15676
19.04	4.65731	44.3588	0.96753	15700
19.05	4.65489	44.3233	0.84155	15388
19.06	4.65247	44.2256	0.98061	15555
19.07	4.65005	44.3456	0.81235	15690
19.08	4.64763	44.1864	0.88818	15686
19.09	4.64522	44.1446	0.91238	15691
19.1	4.64281	44.3298	0.93125	15723
19.11	4.64041	44.1144	0.86901	15719
19.12	4.638	44.1273	0.93111	15818
19.13	4.6356	44.2555	0.88335	15703
19.14	4.6332	44.0971	0.91789	15685
19.15	4.6308	44.0825	0.99018	15750
19.16	4.62841	44.2212	0.88196	15616
19.17	4.62602	44.0507	0.83248	15776
19.18	4.62363	44.0567	0.83364	15852
19.19	4.62124	44.1754	0.83484	15637
19.2	4.61886	44.1134	0.93795	15658
19.21	4.61648	44.0297	0.95966	15806
19.22	4.6141	44.1371	0.84304	15774
19.23	4.61172	43.9858	0.95329	15910
19.24	4.60934	43.969	0.8874	15971
19.25	4.60697	44.0933	0.9331	15818
19.26	4.6046	43.9317	0.94592	15965
19.27	4.60224	43.9283	0.87145	16089
19.28	4.59987	44.0307	0.77247	15840
19.29	4.59751	43.9307	0.87236	15891
19.3	4.59515	43.8828	1.02025	15904
19.31	4.59279	44.0347	0.83367	15721
19.32	4.59044	43.831	0.87072	16050
19.33	4.58809	43.8621	0.92408	16082
19.34	4.58574	43.9552	0.89911	15827
19.35	4.58339	43.9383	0.90967	15748
19.36	4.58104	43.861	0.89438	16069
19.37	4.5787	43.9546	0.9046	15891
19.38	4.57636	43.7937	0.88676	16040
19.39	4.57402	43.8102	0.80964	16073
19.4	4.57169	43.8816	0.91519	16069
19.41	4.56936	43.7578	0.81923	16021
19.42	4.56703	43.7427	0.8972	16178
19.43	4.5647	43.8573	0.96117	16155
19.44	4.56237	43.6927	0.8915	15958
19.45	4.56005	43.6957	0.88751	16047
19.46	4.55773	43.786	0.89602	16108
19.47	4.55541	43.6739	0.91909	16079
19.48	4.55309	43.6132	0.90121	16090
19.49	4.55078	43.748	0.80465	16258
19.5	4.54847	43.6636	0.8132	15897
19.51	4.54616	43.6158	0.87992	16153
19.52	4.54385	43.7029	0.83951	16226
19.53	4.54155	43.5429	0.92603	16214
19.54	4.53925	43.5488	0.94918	16190
19.55	4.53695	43.6102	0.8977	16448
19.56	4.53465	43.515	0.91555	16096
19.57	4.53236	43.4955	0.93479	16402
19.58	4.53007	43.5953	0.82728	16460
19.59	4.52778	43.4275	0.88646	16088
19.6	4.52549	43.4508	0.84011	16045
19.61	4.5232	43.5464	0.7911	16523
19.62	4.52092	43.4158	0.89522	16130
19.63	4.51864	43.3787	0.88344	16364
19.64	4.51636	43.4861	0.89344	16227
19.65	4.51409	43.4456	0.82742	16175
19.66	4.51181	43.3451	0.86124	16179
19.67	4.50954	43.4683	0.88216	16499
19.68	4.50727	43.3227	1.05011	16459
19.69	4.505	43.3283	0.88315	16227
19.7	4.50274	43.4346	0.83808	16529
19.71	4.50048	43.3047	0.82579	16613
19.72	4.49822	43.2631	0.90328	16299
19.73	4.49596	43.3775	0.91939	16704
19.74	4.49371	43.2676	0.86535	16433
19.75	4.49145	43.2271	0.85468	16201
19.76	4.4892	43.3522	0.88511	16536
19.77	4.48696	43.2229	0.91591	16483
19.78	4.48471	43.2047	0.82994	16378
19.79	4.48247	43.2844	0.86917	16561
19.8	4.48022	43.2462	0.91232	16355
19.81	4.47799	43.1876	0.74219	16460
19.82	4.47575	43.2707	0.84812	16654
19.83	4.47351	43.1467	0.85359	16502
19.84	4.47128	43.1676	0.94088	16659
19.85	4.46905	43.2092	0.89039	16602
19.86	4.46682	43.1401	0.83379	16728
19.87	4.4646	43.1441	0.99531	16691
19.88	4.46238	43.185	0.85721	16721
19.89	4.46015	43.118	0.87813	16631
19.9	4.45794	43.1228	0.92444	16479
19.91	4.45572	43.1602	0.83031	16578
19.92	4.45351	43.0632	0.82313	16713
19.93	4.45129	43.0961	0.79917	16555
19.94	4.44908	43.1572	0.86679	16656
19.95	4.44688	43.086	0.8128	16602
19.96	4.44467	43.0918	0.8958	16709
19.97	4.44247	43.1299	0.92801	16645
19.98	4.44027	42.9934	0.83455	16795
[truncated: 10,780 more rows]
