# Supplementary material for: Synthesis and Characterization of Copper Nanoparticles: A Laboratory Experiment for Undergraduate Physical Chemistry
Source: J Chem Educ. 2025 Nov 13;102(12):5235–41. doi: 10.1021/acs.jchemed.5c00561 (PMC12874370; doi:10.1021/acs.jchemed.5c00561)
Supplement: Supplementary file 2 [file ed5c00561_si_002.zip › sample data/Sample 2_XRD.dat]

[PowderGraph 1]
2thetadeg	d-value	intx	sigx	count
   0.00100  88267.70067    0.00000    0.00000          0
   0.01100   8024.45315    0.00000    0.00000          0
   0.02100   4203.28791    0.00000    0.00000          0
   0.03100   2847.38930    0.00000    0.00000          0
   0.04100   2152.90440    0.00000    0.00000          0
   0.05100   1730.76643    0.00000    0.00000          0
   0.06100   1447.03433    0.00000    0.00000          0
   0.07100   1243.22674    0.00000    0.00000          0
   0.08100   1089.74201    0.00000    0.00000          0
   0.09100    969.99018    0.00000    0.00000          0
   0.10100    873.95159    0.00000    0.00000          0
   0.11100    795.21724    0.00000    0.00000          0
   0.12100    729.49684    0.00000    0.00000          0
   0.13100    673.81009    0.00000    0.00000          0
   0.14100    626.02216    0.00000    0.00000          0
   0.15100    584.56377    0.00000    0.00000          0
   0.16100    548.25549    0.00000    0.00000          0
   0.17100    516.19379    0.00000    0.00000          0
   0.18100    487.67482    0.00000    0.00000          0
   0.19100    462.14213    0.66748    0.47198          2
   0.20100    439.15001    0.66742    0.54464          2
   0.21100    418.33723    0.66729    0.66729          1
   0.22100    399.40797    0.00000    0.00000          0
   0.23100    382.11760    0.00000    0.00000          0
   0.24100    366.26212    0.00000    0.00000          0
   0.25100    351.67003    0.00000    0.00000          0
   0.26100    338.19611    0.00000    0.00000          0
   0.27100    325.71657    0.00000    0.00000          0
   0.28100    314.12525    0.00000    0.00000          0
   0.29100    303.33059    0.00000    0.00000          0
   0.30100    293.25319    0.00000    0.00000          0
   0.31100    283.82385    0.00000    0.00000          0
   0.32099    274.98201    0.00000    0.00000          0
   0.33099    266.67441    0.66784    0.66784          1
   0.34099    258.85407    0.66775    0.66775          1
   0.35099    251.47934    0.00000    0.00000          0
   0.36099    244.51317    0.00000    0.00000          0
   0.37099    237.92254    0.00000    0.00000          0
   0.38099    231.67788    0.00000    0.00000          0
   0.39099    225.75264    1.33520    0.66760          2
   0.40099    220.12292    0.00000    0.00000          0
   0.41099    214.76715    0.00000    0.00000          0
   0.42099    209.66581    0.00000    0.00000          0
   0.43099    204.80120    0.00000    0.00000          0
   0.44099    200.15721    0.00000    0.00000          0
   0.45099    195.71915    0.00000    0.00000          0
   0.46099    191.47364    0.00000    0.00000          0
   0.47099    187.40840    0.00000    0.00000          0
   0.48099    183.51220    0.00000    0.00000          0
   0.49099    179.77470    0.66793    0.66793          1
   0.50099    176.18641    0.00000    0.00000          0
   0.51099    172.73856    0.00000    0.00000          0
   0.52099    169.42306    0.00000    0.00000          0
   0.53099    166.23244    0.00000    0.00000          0
   0.54099    163.15977    0.00000    0.00000          0
   0.55099    160.19864    0.00000    0.00000          0
   0.56099    157.34307    0.00000    0.00000          0
   0.57099    154.58752    1.33599    0.94469          1
   0.58099    151.92683    0.89046    0.89046          1
   0.59099    149.35618    0.00000    0.00000          0
   0.60099    146.87107    0.00000    0.00000          0
   0.61099    144.46731    0.00000    0.00000          0
   0.62099    142.14097    0.00000    0.00000          0
   0.63099    139.88836    0.00000    0.00000          0
   0.64099    137.70604    1.11317    0.78713          1
   0.65099    135.59076    0.83419    0.83419          1
   0.66099    133.53949    0.79238    0.72681          1
   0.67099    131.54935    0.75057    0.70738          1
   0.68099    129.61767    0.70876    0.68739          1
   0.69099    127.74189    0.66695    0.66695          1
   0.70099    125.91963    0.66711    0.66689          1
   0.71099    124.14863    0.66727    0.66727          1
   0.72099    122.42676    0.00000    0.00000          0
   0.73099    120.75200    0.00000    0.00000          0
   0.74099    119.12244    0.00000    0.00000          0
   0.75099    117.53628    0.00000    0.00000          0
   0.76099    115.99180    0.00000    0.00000          0
   0.77099    114.48739    0.00000    0.00000          0
   0.78099    113.02150    0.00000    0.00000          0
   0.79099    111.59268    1.11351    0.78737          1
   0.80099    110.19954    0.66756    0.47204          2
   0.81099    108.84075    1.11234    0.78654          1
   0.82099    107.51506    0.00000    0.00000          0
   0.83099    106.22128    0.00000    0.00000          0
   0.84099    104.95827    0.00000    0.00000          0
   0.85099    103.72494    0.00000    0.00000          0
   0.86099    102.52026    0.00000    0.00000          0
   0.87099    101.34324    0.66852    0.66852          1
   0.88099    100.19294    0.71298    0.68944          1
   0.89099     99.06846    0.75744    0.71061          1
   0.90099     97.96895    0.80191    0.80191          1
   0.91099     96.89357    0.76856    0.71580          1
   0.92099     95.84154    0.73522    0.70010          1
   0.93099     94.81212    0.70187    0.68404          1
   0.94098     93.80457    0.66853    0.66853          1
   0.95098     92.81822    0.66820    0.66820          1
   0.96098     91.85239    0.00000    0.00000          0
   0.97098     90.90645    0.00000    0.00000          0
   0.98098     89.97981    0.00000    0.00000          0
   0.99098     89.07186    0.00000    0.00000          0
   1.00098     88.18205    0.66880    0.66880          1
   1.01098     87.30985    0.66806    0.66806          1
   1.02098     86.45473    1.00148    0.57821          2
   1.03098     85.61620    0.66795    0.29871          5
   1.04098     84.79378    1.11181    0.78617          1
   1.05098     83.98701    0.66691    0.66691          1
   1.06098     83.19545    0.93961    0.55965          2
   1.07098     82.41867    1.03051    1.03051          3
   1.08098     81.65626    1.18497    0.62848          2
   1.09098     80.90783    0.99826    0.99826          3
   1.10098     80.17300    1.13720    0.35546          6
   1.11098     79.45139    1.02287    1.02287          5
   1.12098     78.74266    1.00625    1.00625          5
   1.13098     78.04646    1.06308    0.29764          8
   1.14098     77.36246    1.00815    1.00815          9
   1.15098     76.69035    1.02205    0.33699          6
   1.16098     76.02982    0.93232    0.65925          9
   1.17098     75.38057    0.96621    0.96621         15
   1.18098     74.74232    0.94933    0.94933         10
   1.19098     74.11478    0.91501    0.91501         10
   1.20098     73.49769    0.91424    0.18935         17
   1.21098     72.89080    0.91322    0.23526         11
   1.22098     72.29384    0.87287    0.87287         13
   1.23098     71.70659    0.86153    0.86153         15
   1.24098     71.12880    0.85559    0.85559         12
   1.25098     70.56024    0.83599    0.83599         15
   1.26098     70.00071    0.84301    0.21641         12
   1.27098     69.44998    0.81910    0.81910         12
   1.28098     68.90785    0.81368    0.19017         15
   1.29098     68.37411    0.77592    0.54866         15
   1.30098     67.84858    0.75943    0.53700         16
   1.31098     67.33107    0.76024    0.17798         16
   1.32098     66.82140    0.75846    0.43790         17
   1.33098     66.31938    0.72903    0.51550         20
   1.34098     65.82485    0.71956    0.50880         19
   1.35098     65.33764    0.71553    0.16751         17
   1.36098     64.85760    0.70657    0.70657         20
   1.37098     64.38455    0.70781    0.16661         17
   1.38098     63.91836    0.70011    0.70011         20
   1.39098     63.45886    0.69839    0.16083         18
   1.40098     63.00593    0.70909    0.50140         18
   1.41098     62.55942    0.69963    0.69963         20
   1.42098     62.11919    0.70033    0.17642         15
   1.43098     61.68512    0.69642    0.49244         19
   1.44098     61.25707    0.71142    0.71142         18
   1.45098     60.83492    0.70799    0.17739         15
   1.46098     60.41855    0.70938    0.50161         16
   1.47098     60.00784    0.73500    0.18074         15
   1.48098     59.60268    0.73529    0.21110         11
   1.49098     59.20295    0.72829    0.72829         14
   1.50098     58.80855    0.75525    0.18964         14
   1.51098     58.41937    0.73932    0.73932         14
   1.52098     58.03531    0.74978    0.53018         14
   1.53098     57.65626    1.18658    0.83904         13
   1.54098     57.28214    0.77662    0.19231         14
   1.55098     56.91283    0.75616    0.75616         13
   1.56098     56.54827   12.13460   12.13460         13
   1.57097     56.18834    9.56117    9.56117         19
   1.58097     55.83296   34.50439    1.38453         12
   1.59097     55.48205   57.40859    1.71582         13
   1.60097     55.13553   49.89581   20.36988         18
   1.61097     54.79331   95.55631   95.55631         13
   1.62097     54.45531  136.51598  136.51598         13
   1.63097     54.12145  129.35356   64.67678         17
   1.64097     53.79167  177.86292   88.93146         17
   1.65097     53.46588  315.17973    3.62388         16
   1.66097     53.14401  286.09833  127.94706         23
   1.67097     52.82600  344.86016  199.10510         23
   1.68097     52.51177  432.16330   78.90186         23
   1.69097     52.20125  519.87391    3.65104         26
   1.70097     51.89439  568.76237  152.00814         29
   1.71097     51.59111  625.03335  441.96532         25
   1.72097     51.29136  687.99617    3.78593         32
   1.73097     50.99507  733.16805  733.16805         41
   1.74097     50.70219  706.19994  150.56233         46
   1.75097     50.41265  822.99274    3.34622         49
   1.76097     50.12640  845.55721   39.90431         52
   1.77097     49.84338  881.38041  117.77941         53
   1.78097     49.56354  913.59136  263.73111         65
   1.79097     49.28683  961.54626    3.04800         69
   1.80097     49.01318  994.69608  173.15436         81
   1.81097     48.74257 1024.55354    2.92198         80
   1.82097     48.47492 1047.14479   51.21753         78
   1.83097     48.21020 1121.29384   25.02290        102
   1.84097     47.94835 1069.95792  285.95828        110
   1.85097     47.68933 1098.58416   49.78160        119
   1.86097     47.43310 1125.25918   26.76156        134
   1.87097     47.17960 1108.43722   25.78458        142
   1.88097     46.92880 1130.18616 1130.18616        139
   1.89097     46.68065 1232.95980  871.83424        150
   1.90097     46.43512 1234.10957    2.32653        152
   1.91097     46.19215 1323.77530   14.79748        159
   1.92097     45.95172 1364.94574  107.57279        173
   1.93097     45.71377 1400.08519  339.57054        174
   1.94097     45.47828 1460.51366    2.36555        174
   1.95097     45.24520 1433.82407    2.29175        182
   1.96097     45.01449 1479.67949 1479.67949        175
   1.97097     44.78613 1557.68165   21.40852        190
   1.98097     44.56008 1555.13667   16.96995        203
   1.99097     44.33629 1682.74971  105.37787        196
   2.00097     44.11474 1614.37409   20.65133        207
   2.01097     43.89540 1546.51856   29.77931        218
   2.02097     43.67822 1511.73520  571.38220        215
   2.03097     43.46319 1553.44715    2.15501        223
   2.04097     43.25026 1535.87541    2.07417        238
   2.05097     43.03941 1681.31874   23.48797        224
   2.06097     42.83060 1597.81526    2.06006        251
   2.07097     42.62381 1636.10206   32.04349        244
   2.08097     42.41901 1612.15972 1612.15972        233
   2.09097     42.21617 1655.81648   19.55477        250
   2.10097     42.01526 1749.34681   22.86386        237
   2.11097     41.81625 1718.19925   22.48174        253
   2.12097     41.61912 1776.41491 1256.11503        244
   2.13097     41.42384 1782.19973    2.16707        253
   2.14097     41.23038 1738.80678   26.31838        253
   2.15097     41.03872 1840.22703   20.82712        220
   2.16097     40.84884 1812.90043    2.21653        246
   2.17097     40.66071 1757.90679  310.75695        245
   2.18097     40.47430 1775.45413  887.72706        267
   2.19096     40.28959 1606.71180  111.67419        289
   2.20096     40.10656 1765.40254 1019.25563        250
   2.21096     39.92519 1585.24385   15.07706        302
   2.22096     39.74545 1575.65190   24.55371        258
   2.23096     39.56732 1646.29331   27.50708        279
   2.24096     39.39078 1566.34660   22.18924        313
   2.25096     39.21581 1724.43402   35.15594        270
   2.26096     39.04239 1535.82310 1535.82310        310
   2.27096     38.87049 1637.04192    1.96725        282
   2.28096     38.70011 1570.79277    1.96575        271
   2.29096     38.53121 1501.31888   23.33030        307
   2.30096     38.36377 1674.73027    2.00044        279
   2.31096     38.19779 1499.55012   25.59690        312
   2.32096     38.03324 1640.49063    2.00520        272
   2.33096     37.87010 1596.87583   25.95946        282
   2.34096     37.70835 1389.13064   16.48479        318
   2.35096     37.54798 1521.69109   46.71634        295
   2.36096     37.38897 1349.17722    1.62172        342
   2.37096     37.23130 1449.99312   24.14644        316
   2.38096     37.07495 1378.45541   18.46330        330
   2.39096     36.91992 1286.55232    1.57902        344
   2.40096     36.76617 1418.95221  354.73805        306
   2.41096     36.61370 1193.96931  844.26380        352
   2.42096     36.46249 1326.68015   25.14836        329
   2.43096     36.31252 1274.81539    1.58805        337
   2.44096     36.16378 1209.88535   21.06140        365
   2.45096     36.01626 1323.79858   18.15639        323
   2.46096     35.86993 1175.91417   20.88226        375
   2.47096     35.72479 1224.63982    1.57052        331
   2.48096     35.58082 1200.23740   22.52999        357
   2.49096     35.43800 1212.94016    1.55830        333
   2.50096     35.29633 1259.43844   58.78555        294
   2.51096     35.15579 1167.12655   33.93326        384
   2.52096     35.01636 1161.86726   13.57448        344
   2.53096     34.87803 1122.10134  184.47232        341
   2.54096     34.74079 1098.33151   22.66167        388
   2.55096     34.60463 1108.34754    1.51719        321
   2.56096     34.46953 1012.55262   22.42379        390
   2.57096     34.33548 1077.38007 1077.38007        361
   2.58096     34.20247 1029.67883   14.84359        378
   2.59096     34.07049 1001.42554   20.19479        396
   2.60096     33.93952 1047.68987  315.89038        358
   2.61096     33.80956  959.60053   19.58776        402
   2.62096     33.68058 1006.22932   20.92229        384
   2.63096     33.55259  957.61855    1.28438        387
   2.64096     33.42557  924.05294  462.02647        412
   2.65096     33.29950  968.70227    1.33382        363
   2.66096     33.17439  906.66974  320.55616        389
   2.67096     33.05021  929.70948   13.55976        371
   2.68096     32.92695  919.19467   13.45659        388
   2.69096     32.80462  837.48216   20.78177        421
   2.70096     32.68319  892.01621   55.53450        372
   2.71096     32.56265  849.00158   13.19337        432
   2.72096     32.44300  836.98456  278.99485        412
   2.73096     32.32423  825.83984   81.37242        406
   2.74096     32.20632  824.27265   13.14845        439
   2.75096     32.08927  799.35518   18.25697        409
   2.76096     31.97307  790.19132  790.19132        440
   2.77096     31.85771  790.51932  117.84366        426
   2.78096     31.74318  759.93782   17.30711        443
   2.79096     31.62947  740.98379  280.06555        446
   2.80096     31.51657  751.72767    1.08975        422
   2.81096     31.40447  723.09212   19.20917        478
   2.82095     31.29317  717.56428   17.28193        418
   2.83095     31.18265  723.82487    1.06807        423
   2.84095     31.07292  696.23290   10.22987        443
   2.85095     30.96395  680.95509   10.39293        432
   2.86095     30.85574  681.63279   25.81868        480
   2.87095     30.74829  674.76576   16.63681        445
   2.88095     30.64159  660.80481    0.97862        460
   2.89095     30.53562  649.86649   33.83070        492
   2.90095     30.43038  637.81950    9.31545        450
   2.91095     30.32587  647.84477  374.03335        492
   2.92095     30.22207  612.81601    0.92353        479
   2.93095     30.11898  622.65558   40.87934        492
   2.94095     30.01659  611.64265   11.76453        490
   2.95095     29.91490  585.39897  206.96979        468
   2.96095     29.81389  602.76000   15.93956        525
   2.97095     29.71357  578.43077   49.78339        475
   2.98095     29.61391  576.12742   16.28232        536
   2.99095     29.51492  559.87094   14.84698        477
   3.00095     29.41660  538.24902   15.07399        452
   3.01095     29.31892  549.95236   11.04108        535
   3.02095     29.22189  542.70499   15.41800        480
   3.03095     29.12550  536.82456   15.99081        523
   3.04095     29.02975  528.95830   10.68221        530
   3.05095     28.93463  510.59816   11.21179        494
   3.06095     28.84012  542.72765  542.72765        532
   3.07095     28.74623  496.94383   14.12936        529
   3.08095     28.65295  514.02238   16.24669        539
   3.09095     28.56028  502.05489   20.01824        546
   3.10095     28.46820  481.21192    0.77874        529
   3.11095     28.37671  492.13072   14.48070        568
   3.12095     28.28581  481.93364   14.34301        520
   3.13095     28.19550  484.66601   12.76321        573
   3.14095     28.10575  468.82341  234.41171        555
   3.15095     28.01658  455.22940   13.65142        533
   3.16095     27.92797  446.45757   78.92329        550
   3.17095     27.83992  437.80833    9.55604        509
   3.18095     27.75242  452.63693    9.24326        558
   3.19095     27.66547  444.73029    9.59353        574
   3.20095     27.57907  424.21502   13.69148        530
   3.21095     27.49320  444.33021   13.67332        588
   3.22095     27.40787  417.85837    9.98302        576
   3.23095     27.32306  429.81881   14.14000        571
   3.24095     27.23878  427.50940   28.37480        585
   3.25095     27.15502  411.37482   14.21919        564
   3.26095     27.07177  428.71947  428.71947        599
   3.27095     26.98902  395.70488    7.61675        553
   3.28095     26.90679  409.60951    0.65372        639
   3.29095     26.82505  404.00180   14.83137        596
   3.30095     26.74381  388.16642    0.67320        571
   3.31095     26.66306  408.97825   12.48534        642
   3.32095     26.58280  375.12007   79.97587        532
   3.33095     26.50302  375.66661    0.65097        591
   3.34095     26.42371  376.40864    6.71516        614
   3.35095     26.34488  356.70300    8.60337        559
   3.36095     26.26652  378.73132    7.76813        656
   3.37095     26.18862  356.08034   12.18482        595
   3.38095     26.11119  375.54872   12.36804        614
   3.39095     26.03421  360.59215  208.18798        634
   3.40095     25.95768  342.31260    9.37931        609
   3.41095     25.88160  351.13909  101.36512        658
   3.42095     25.80597  342.49165    7.17742        630
   3.43095     25.73078  344.05602   12.42314        668
   3.44094     25.65602  341.59217    0.59512        643
   3.45094     25.58170  331.00815   12.07866        629
   3.46094     25.50781  334.31339   14.77470        702
   3.47094     25.43434  317.65017   11.52238        631
   3.48094     25.36130  326.22520  115.33803        705
   3.49094     25.28868  307.75062   11.05473        668
   3.50094     25.21647  301.44519    8.24717        599
   3.51094     25.14467  319.34241    6.81926        693
   3.52094     25.07328  293.24986    7.83463        664
   3.53094     25.00229  298.73233    7.18638        693
   3.54094     24.93170  295.12741  295.12741        719
   3.55094     24.86152  283.72588   10.51558        683
   3.56094     24.79172  294.76529    6.68885        731
   3.57094     24.72232  286.00442   90.44254        698
   3.58094     24.65330  284.84998    7.62930        751
   3.59094     24.58467  273.40042   10.69080        752
   3.60094     24.51642  262.02407   87.34136        744
   3.61094     24.44855  271.17611   12.92781        788
   3.62094     24.38106  253.46151    7.38481        740
   3.63094     24.31393  266.83727   10.63950        802
   3.64094     24.24718  261.39086    7.68464        791
   3.65094     24.18079  247.83460    0.46811        754
   3.66094     24.11476  243.60338    9.75194        827
   3.67094     24.04909  230.19583    6.57434        770
   3.68094     23.98378  243.62653    4.52325        825
   3.69094     23.91882  236.99403    8.30154        848
   3.70094     23.85422  228.01941    9.23981        816
   3.71094     23.78996  242.95042    6.12178        848
   3.72094     23.72605  223.75569    8.78995        856
   3.73094     23.66248  225.57055    9.77055        890
   3.74094     23.59925  227.37865    8.77786        902
   3.75094     23.53636  207.99797    8.74281        914
   3.76094     23.47380  219.52305    6.69539        953
   3.77094     23.41157  211.67941    6.78962        916
   3.78094     23.34968  211.67822    7.45143        972
   3.79094     23.28811  208.78368    6.51495       1005
   3.80094     23.22686  193.07186    8.75792        993
   3.81094     23.16594  209.06446   93.49647       1023
   3.82094     23.10533  190.19969    6.15150        990
   3.83094     23.04504  193.72919    7.90896        990
   3.84094     22.98507  198.15719    4.00993       1027
   3.85094     22.92540  185.61504    5.88735       1021
   3.86094     22.86605  197.74809    6.39229       1074
   3.87094     22.80700  183.52381    5.85350       1059
   3.88094     22.74826  188.08047    5.72841       1107
   3.89094     22.68982  192.74752    6.15395       1075
   3.90094     22.63167  179.66260    7.81142       1074
   3.91094     22.57383  193.96295    6.49800       1089
   3.92094     22.51628  173.40774    5.76109       1136
   3.93094     22.45902  177.91242    5.65157       1196
   3.94094     22.40206  180.19355    6.00979       1142
   3.95094     22.34538  171.16370    7.16926       1187
   3.96094     22.28899  180.13095    8.12093       1165
   3.97094     22.23288  169.94884    6.55592       1172
   3.98094     22.17706  172.67363    5.87448       1216
   3.99094     22.12151  168.23843    4.85865       1155
   4.00094     22.06625  156.64812    7.57187       1190
   4.01094     22.01125  175.73860    3.89857       1181
   4.02094     21.95654  158.15743    5.55366       1208
   4.03094     21.90209  165.70939    5.69048       1240
   4.04094     21.84791  171.14471    5.83260       1195
   4.05094     21.79400  154.21535    4.17868       1253
   4.06094     21.74036  168.50332    7.21789       1226
   4.07093     21.68698  161.56156    5.81850       1187
   4.08093     21.63386  155.95537    4.33042       1318
   4.09093     21.58100  161.23651    6.83181       1276
   4.10093     21.52840  146.15564    7.58802       1303
   4.11093     21.47605  156.04427    5.71319       1322
   4.12093     21.42396  144.01195    4.33818       1350
   4.13093     21.37212  148.28100    7.58672       1381
   4.14093     21.32053  149.68792    4.48884       1362
   4.15093     21.26919  138.66745    7.32880       1379
   4.16093     21.21810  150.40246    5.24270       1302
   4.17093     21.16725  134.96848    3.81749       1354
   4.18093     21.11665  142.00451    4.61453       1404
   4.19093     21.06628  144.84847    5.30328       1391
   4.20093     21.01616  134.22713    4.77559       1401
   4.21093     20.96627  147.21719    3.24990       1376
   4.22093     20.91663  135.00629    6.25405       1439
   4.23093     20.86721  140.38998    7.54741       1380
   4.24093     20.81803  144.90881    4.30697       1366
   4.25093     20.76908  128.19321    4.68095       1493
   4.26093     20.72036  137.77810    5.18168       1447
   4.27093     20.67187  127.12869    5.04098       1558
   4.28093     20.62360  128.15882    4.85088       1530
   4.29093     20.57556  130.17197    3.95369       1535
   4.30093     20.52775  121.40944    3.70295       1547
   4.31093     20.48015  130.70162    7.29505       1557
   4.32093     20.43278  118.41428    3.66132       1605
   4.33093     20.38562  120.25838   45.45340       1548
   4.34093     20.33868  122.78593    3.50246       1590
   4.35093     20.29196  116.01676    4.60398       1620
   4.36093     20.24545  123.42682    2.82863       1610
   4.37093     20.19916  115.61282    4.58795       1658
   4.38093     20.15307  116.52927    3.91047       1652
   4.39093     20.10720  119.92422    4.74042       1691
   4.40093     20.06153  115.61115    4.46645       1605
   4.41093     20.01608  120.73968    3.29222       1621
   4.42093     19.97082  111.33949    4.51913       1720
   4.43093     19.92578  112.23649    3.18859       1689
   4.44093     19.88093  115.37954    3.94821       1740
   4.45093     19.83629  106.80535    4.27907       1758
   4.46093     19.79184  112.74408    4.47411       1767
   4.47093     19.74760  106.07414   14.17475       1854
   4.48093     19.70355  106.88705    3.07025       1802
   4.49093     19.65970  105.66877   19.62220       1799
   4.50093     19.61604  100.81830    5.92025       1813
   4.51093     19.57258  104.98248    2.57282       1813
   4.52093     19.52931  100.16320    2.99831       1954
   4.53093     19.48623  100.83049    3.14788       1888
   4.54093     19.44334  103.17716    3.70863       1948
   4.55093     19.40064   95.53041    2.58758       1970
   4.56093     19.35813  101.48644    3.29092       1974
   4.57093     19.31580   98.12987    2.84345       1891
   4.58093     19.27366   95.20710    2.80995       1935
   4.59093     19.23170   98.68460    3.87371       2028
   4.60093     19.18992   92.73918    5.28431       2021
   4.61093     19.14833   95.21972    3.93349       2010
   4.62093     19.10691   93.17993    3.57329       2152
   4.63093     19.06568   89.80392    4.11184       2035
   4.64093     19.02462   93.21792    3.84424       2144
   4.65093     18.98374   88.65772    2.82058       2148
   4.66093     18.94303   89.00137    4.43347       2112
   4.67093     18.90250   86.61730    2.23645       2211
   4.68093     18.86214   86.03730    3.04188       2163
   4.69092     18.82195   87.70347    2.51610       2235
   4.70092     18.78193   83.32726    5.38999       2208
   4.71092     18.74209   88.86091    3.27768       2227
   4.72092     18.70241   83.25545    3.05640       2341
   4.73092     18.66290   84.37121    1.94226       2238
   4.74092     18.62356   86.44899    3.27449       2249
   4.75092     18.58438   79.72103    2.98558       2279
   4.76092     18.54537   83.56061    3.71840       2309
   4.77092     18.50652   82.28599    2.53338       2336
   4.78092     18.46784   79.95300    2.78361       2318
   4.79092     18.42931   83.91902    3.29920       2416
   4.80092     18.39095   78.20941    3.11841       2373
   4.81092     18.35274   82.30572    3.13106       2399
   4.82092     18.31470   78.33506    3.75157       2422
   4.83092     18.27681   76.90692    3.20168       2299
   4.84092     18.23908   80.36183    2.32762       2449
   4.85092     18.20150   77.11230    2.54094       2404
   4.86092     18.16408   81.14489    4.97531       2414
   4.87092     18.12681   76.97410    2.53089       2535
   4.88092     18.08970   76.93056    2.69476       2416
   4.89092     18.05273   80.53714    1.76040       2487
   4.90092     18.01592   75.14135    2.91386       2367
   4.91092     17.97926   80.70030    3.68729       2372
   4.92092     17.94274   77.55496    2.15597       2506
   4.93092     17.90638   73.78748    4.08046       2419
   4.94092     17.87016   80.07926    2.81370       2503
   4.95092     17.83409   74.46033    2.59238       2443
   4.96092     17.79816   78.78380    4.20517       2487
   4.97092     17.76238   76.38899    4.30403       2535
   4.98092     17.72674   75.31294    2.78746       2426
   4.99092     17.69125   76.65544    3.40104       2519
   5.00092     17.65590   73.47392    2.11924       2445
   5.01092     17.62068   77.36453    2.13506       2517
   5.02092     17.58561   74.77187    2.51343       2594
   5.03092     17.55068   73.86820    3.54171       2419
   5.04092     17.51589   77.58565    2.50537       2504
   5.05092     17.48123   72.38841    1.93259       2560
   5.06092     17.44671   77.41620    2.70514       2551
   5.07092     17.41233   75.32917    3.64971       2500
   5.08092     17.37808   72.41937    2.21392       2452
   5.09092     17.34397   77.36020    3.57216       2544
   5.10092     17.30999   72.40746    2.20227       2485
   5.11092     17.27615   76.26518    3.20850       2497
   5.12092     17.24243   73.76744    3.25374       2636
   5.13092     17.20885   72.18325    2.22550       2486
   5.14092     17.17540   75.87758    3.37317       2631
   5.15092     17.14208   71.34319    2.49141       2525
   5.16092     17.10889   74.25857    3.43628       2523
   5.17092     17.07582   72.41763    2.15049       2585
   5.18092     17.04289   71.62529    2.42415       2516
   5.19092     17.01008   74.57150    2.84923       2653
   5.20092     16.97739   71.05089    3.12481       2560
   5.21092     16.94484   74.59470    2.42657       2590
   5.22092     16.91240   71.83512    2.51937       2705
   5.23092     16.88009   72.10825    2.25009       2482
   5.24092     16.84791   73.95455    2.23184       2520
   5.25092     16.81585   70.28092    2.76303       2552
   5.26092     16.78391   73.39692    2.25224       2607
   5.27092     16.75209   71.55567    3.45072       2681
   5.28092     16.72039   70.47791    3.32606       2578
   5.29092     16.68881   73.84962    2.39222       2628
   5.30092     16.65735   70.14984    3.39082       2539
   5.31092     16.62601   72.43097    2.42381       2649
   5.32091     16.59478   69.64568    3.53118       2683
   5.33091     16.56368   69.19626    3.19519       2554
   5.34091     16.53269   72.46829    2.18005       2680
   5.35091     16.50181   68.68177    2.04952       2641
   5.36091     16.47105   72.26432    2.25936       2611
   5.37091     16.44041   69.98299    2.90839       2729
   5.38091     16.40988   69.15594    2.70009       2595
   5.39091     16.37946   71.56997    2.21822       2733
   5.40091     16.34916   69.65467    2.11659       2631
   5.41091     16.31897   70.79288    2.64381       2551
   5.42091     16.28888   69.75472    2.15370       2723
   5.43091     16.25891   68.93156    4.08315       2597
   5.44091     16.22905   70.94651    2.56173       2693
   5.45091     16.19930   67.98686    2.39473       2678
   5.46091     16.16966   70.48692    3.18427       2691
   5.47091     16.14013   68.74271    1.89352       2763
   5.48091     16.11071   68.63254    5.82134       2652
   5.49091     16.08139   69.91526    2.76149       2651
   5.50091     16.05218   67.35763    2.04679       2683
   5.51091     16.02307   69.40986    2.28465       2683
   5.52091     15.99407   67.50077    2.17858       2782
   5.53091     15.96518   67.71732    3.50158       2705
   5.54091     15.93639   69.50355    2.66143       2771
   5.55091     15.90770   67.57011    2.77010       2738
   5.56091     15.87912   69.67310    1.93462       2690
   5.57091     15.85064   68.75452    2.53951       2721
   5.58091     15.82226   66.77300    2.05577       2634
   5.59091     15.79398   69.26979    2.89632       2760
   5.60091     15.76580   67.12746    2.35862       2713
   5.61091     15.73773   68.68778    2.21458       2750
   5.62091     15.70975   67.73251    2.92016       2784
   5.63091     15.68188   67.35145    2.26656       2769
   5.64091     15.65410   68.09097    3.61899       2747
   5.65091     15.62642   66.26963    2.78798       2752
   5.66091     15.59884   67.88004    2.74838       2735
   5.67091     15.57135   66.68529    1.88389       2807
   5.68091     15.54397   67.36817    2.45830       2772
   5.69091     15.51668   67.98664    2.38881       2811
   5.70091     15.48948   66.41668    2.69355       2774
   5.71091     15.46238   67.85223    2.66343       2789
   5.72091     15.43538   66.35571    2.25486       2865
   5.73091     15.40847   67.47474    1.99319       2757
   5.74091     15.38165   68.62678    2.42179       2747
   5.75091     15.35493   66.26669    2.40375       2797
   5.76091     15.32829   67.98070    2.55307       2702
   5.77091     15.30176   66.80992    2.28218       2897
   5.78091     15.27531   66.49535    2.26616       2812
   5.79091     15.24895   67.75922    3.13217       2813
   5.80091     15.22269   66.51413    3.08121       2885
   5.81091     15.19652   67.48163    3.09953       2780
   5.82091     15.17043   66.56801    2.00528       2792
   5.83091     15.14444   66.60236    1.97955       2884
   5.84091     15.11853   67.00789    2.19609       2812
   5.85091     15.09272   66.45472    2.93119       2879
   5.86091     15.06699   67.50618    2.57178       2817
   5.87091     15.04135   66.67974    2.11071       2889
   5.88091     15.01579   67.10610    3.03775       2935
   5.89091     14.99032   67.68097    2.00895       2855
   5.90091     14.96494   66.95190    2.51089       2847
   5.91091     14.93965   67.16547    2.38662       2791
   5.92091     14.91444   67.06321    2.04827       2842
   5.93091     14.88932   66.98617    2.58597       2889
   5.94090     14.86428   67.58658    2.43723       2874
   5.95090     14.83932   66.85382    2.24600       2904
   5.96090     14.81445   67.29862    3.37337       2867
   5.97090     14.78966   67.58628    2.23068       2922
   5.98090     14.76496   66.90015    2.08656       2962
   5.99090     14.74033   66.93712    2.73042       2772
   6.00090     14.71579   67.16062    2.00145       3012
   6.01090     14.69133   67.22888    3.16568       2858
   6.02090     14.66696   67.05125    2.37062       2923
   6.03090     14.64266   67.25045    2.39418       3012
   6.04090     14.61844   67.28952    3.06814       2875
   6.05090     14.59431   67.04083    2.05238       2993
   6.06090     14.57025   67.68290    2.00901       2917
   6.07090     14.54627   67.38934    2.68486       2883
   6.08090     14.52237   67.32504    2.19357       2936
   6.09090     14.49855   67.46378    2.17738       2858
   6.10090     14.47481   66.90336    1.92973       3008
   6.11090     14.45115   67.37648    2.84211       2968
   6.12090     14.42756   67.27498    2.55926       2928
   6.13090     14.40405   67.17113    2.14352       3024
   6.14090     14.38062   67.19921    2.70534       2917
   6.15090     14.35726   66.67132    2.34404       2952
   6.16090     14.33398   66.87612    2.82856       2968
   6.17090     14.31077   66.78655    2.24501       2963
   6.18090     14.28764   67.09257    2.13019       3101
   6.19090     14.26459   66.81442    2.18507       2898
   6.20090     14.24161   66.64895    2.36677       3064
   6.21090     14.21870   66.79813    2.34127       3004
   6.22090     14.19587   66.51426    2.95692       3007
   6.23090     14.17311   66.75346    1.88506       3071
   6.24090     14.15042   66.59841    2.43021       2883
   6.25090     14.12780   66.09858    1.79964       3032
   6.26090     14.10526   66.29352    2.59228       3024
   6.27090     14.08279   66.14210    2.39450       2886
   6.28090     14.06039   66.12757    2.32349       3143
   6.29090     14.03806   65.88695    2.11878       2938
   6.30090     14.01581   65.75156    2.42199       3151
   6.31090     13.99362   65.57570    3.39538       3012
   6.32090     13.97151   65.26057    2.24106       2969
   6.33090     13.94946   65.44910    2.06556       3122
   6.34090     13.92748   65.11551    2.06742       2980
   6.35090     13.90558   65.02436    2.42163       3073
   6.36090     13.88374   64.95072    2.21867       3166
   6.37090     13.86197   64.49922    2.68514       2990
   6.38090     13.84027   64.74694    2.64992       3189
   6.39090     13.81863   64.44345    2.01681       3023
   6.40090     13.79707   64.30791    2.43409       3094
   6.41090     13.77557   64.05155    1.85754       2995
   6.42090     13.75414   63.60504    1.96947       3001
   6.43090     13.73277   63.81705    1.91461       3171
   6.44090     13.71147   63.50666    2.73797       3033
   6.45090     13.69024   63.25574    2.33640       3196
   6.46090     13.66908   63.25393    2.20892       3153
   6.47090     13.64797   62.83109    2.56293       2952
   6.48090     13.62694   62.77092    2.70625       3157
   6.49090     13.60597   62.48742    1.98698       3009
   6.50090     13.58506   62.18169    2.00586       3202
   6.51090     13.56422   62.16339    2.29137       3224
   6.52090     13.54344   61.64309    1.82892       3002
   6.53090     13.52272   61.96906    3.09074       3235
   6.54090     13.50207   61.62522    2.56549       3111
   6.55090     13.48149   61.17171    2.26562       3143
   6.56090     13.46096   61.41134    1.96171       3273
   6.57089     13.44050   60.75213    2.14791       2979
   6.58089     13.42010   60.77592    1.69149       3229
   6.59089     13.39976   60.56720    2.14945       3096
   6.60089     13.37948   60.15562    2.00296       3161
   6.61089     13.35926   60.25024    3.27234       3140
   6.62089     13.33911   59.76689    2.02629       3088
   6.63089     13.31902   59.84996    2.93792       3305
   6.64089     13.29898   59.57868    2.11437       3129
   6.65089     13.27901   59.09796    1.83167       3189
   6.66089     13.25910   59.27974    1.91026       3258
   6.67089     13.23924   58.68256    2.25535       3003
   6.68089     13.21945   58.98837    2.44305       3366
   6.69089     13.19971   58.66018    2.15639       3152
   6.70089     13.18004   58.29318    2.15605       3186
   6.71089     13.16042   58.33204    2.47829       3358
   6.72089     13.14086   57.87355    1.93666       3082
   6.73089     13.12136   58.09346    2.04246       3300
   6.74089     13.10192   57.78135    2.04544       3193
   6.75089     13.08253   57.30299    1.82121       3096
   6.76089     13.06321   57.51432    2.05277       3302
   6.77089     13.04394   57.02237    2.19969       3147
   6.78089     13.02472   57.14431    2.25883       3355
   6.79089     13.00557   56.90265    2.25634       3250
   6.80089     12.98647   56.59829    1.81167       3184
   6.81089     12.96742   56.56898    2.20361       3271
   6.82089     12.94843   56.30950    2.05750       3136
   6.83089     12.92950   56.20786    1.93133       3342
   6.84089     12.91062   56.18355    2.37207       3296
   6.85089     12.89180   55.79337    2.22995       3234
   6.86089     12.87303   55.97244    2.47124       3390
   6.87089     12.85432   55.59262    1.83583       3205
   6.88089     12.83566   55.52200    1.88345       3378
   6.89089     12.81706   55.60122    1.99725       3261
   6.90089     12.79851   55.27257    2.27747       3187
   6.91089     12.78001   55.09827    1.67041       3373
   6.92089     12.76157   55.03943    1.86924       3163
   6.93089     12.74318   54.74031    2.30091       3365
   6.94089     12.72484   54.72343    1.69122       3337
   6.95089     12.70656   54.57909    2.12933       3217
   6.96089     12.68832   54.55034    2.01624       3421
   6.97089     12.67014   54.31203    2.44114       3196
   6.98089     12.65202   54.06121    2.15728       3401
   6.99089     12.63394   54.05294    1.78987       3353
   7.00089     12.61592   53.83192    2.12127       3230
   7.01089     12.59795   53.87995    1.99146       3376
   7.02089     12.58003   53.76896    1.95427       3323
   7.03089     12.56216   53.56225    1.92277       3413
   7.04089     12.54434   53.61178    2.15658       3446
   7.05089     12.52657   53.34149    2.45785       3296
   7.06089     12.50885   53.32692    1.68215       3406
   7.07089     12.49118   53.26202    2.09719       3274
   7.08089     12.47356   52.75560    1.70003       3324
   7.09089     12.45600   52.91664    1.77777       3446
   7.10089     12.43848   52.78388    1.99078       3295
   7.11089     12.42101   52.56688    2.14782       3406
   7.12089     12.40359   52.54243    1.70023       3343
   7.13089     12.38622   52.25568    3.01698       3409
   7.14089     12.36889   52.08573    2.13351       3375
   7.15089     12.35162   52.14637    1.79602       3365
   7.16089     12.33439   51.88836    1.83568       3432
   7.17089     12.31722   51.96988    1.53989       3382
   7.18089     12.30008   51.75373    2.65841       3412
   7.19088     12.28300   51.69284    1.72118       3493
   7.20088     12.26597   51.59562    2.47953       3434
   7.21088     12.24898   51.28877    2.52376       3462
   7.22088     12.23204   51.33913    2.33843       3377
   7.23088     12.21515   51.34069    1.67366       3459
   7.24088     12.19830   51.04651    1.54686       3420
   7.25088     12.18150   51.04867    1.51392       3337
   7.26088     12.16474   50.66174    2.06482       3487
   7.27088     12.14804   50.68664    2.39740       3434
   7.28088     12.13137   50.62486    1.64076       3429
   7.29088     12.11476   50.44988    2.55463       3523
   7.30088     12.09819   50.26422    1.89845       3373
   7.31088     12.08166   50.01727    2.00069       3464
   7.32088     12.06518   50.20580    1.53484       3449
   7.33088     12.04875   50.07628    1.76936       3516
   7.34088     12.03235   49.73052    1.90289       3503
   7.35088     12.01601   49.82975    1.60574       3508
   7.36088     11.99971   49.45917    2.34723       3572
   7.37088     11.98345   49.55552    2.29316       3538
   7.38088     11.96724   49.59180    2.65459       3623
   7.39088     11.95107   49.41062    1.25625       3539
   7.40088     11.93494   49.51184    1.65407       3476
   7.41088     11.91886   48.90384    1.83792       3542
   7.42088     11.90282   49.02203    1.82821       3508
   7.43088     11.88683   49.13188    1.79885       3642
   7.44088     11.87087   48.74866    2.10170       3617
   7.45088     11.85496   48.98839    1.85159       3572
   7.46088     11.83910   48.66030    1.78638       3639
   7.47088     11.82327   48.41337    1.89893       3519
   7.48088     11.80749   48.67614    1.43601       3641
   7.49088     11.79175   48.26513    1.78882       3677
   7.50088     11.77605   48.50628    1.87958       3644
   7.51088     11.76040   48.22714    1.77768       3741
   7.52088     11.74478   48.00368    2.06004       3668
   7.53088     11.72921   48.33216    1.58744       3760
   7.54088     11.71368   47.92181    2.01787       3667
   7.55088     11.69819   48.06612    1.87953       3741
   7.56088     11.68274   48.03622    1.79020       3796
   7.57088     11.66733   47.69609    1.43940       3707
   7.58088     11.65196   47.97146    1.67117       3732
   7.59088     11.63664   47.58309    1.76597       3766
   7.60088     11.62135   47.74649    2.15039       3757
   7.61088     11.60610   47.70737    1.76452       3819
   7.62088     11.59090   47.40168    1.52041       3757
   7.63088     11.57573   47.58263    1.88826       3844
   7.64088     11.56060   47.29752    1.58631       3859
   7.65088     11.54551   47.43401    1.77891       3796
   7.66088     11.53047   47.50427    1.58967       3921
   7.67088     11.51546   47.07734    2.07649       3774
   7.68088     11.50049   47.50690    1.60879       3816
   7.69088     11.48556   47.04715    1.70434       3989
   7.70088     11.47066   47.11791    1.76458       3889
   7.71088     11.45581   47.19886    2.05407       3959
   7.72088     11.44100   46.85080    1.51526       3820
   7.73088     11.42622   47.22750    1.77492       3952
   7.74088     11.41148   46.89410    1.69768       3945
   7.75088     11.39678   46.79609    1.47982       3799
   7.76088     11.38212   46.99420    1.61379       3967
   7.77088     11.36749   46.50153    1.54833       3946
   7.78088     11.35291   46.89788    1.83807       3994
   7.79088     11.33836   46.62067    2.88023       4009
   7.80088     11.32385   46.38541    1.45025       3917
   7.81088     11.30937   46.70221    1.65532       4022
   7.82087     11.29493   46.43377    1.71741       3831
   7.83087     11.28053   46.54734    1.40282       4038
   7.84087     11.26617   46.34325    1.92430       4111
   7.85087     11.25184   46.18066    1.68853       3982
   7.86087     11.23755   46.40633    1.58706       4153
   7.87087     11.22330   45.97340    1.89753       4027
   7.88087     11.20908   46.26170    1.89974       4027
   7.89087     11.19489   46.26280    1.56041       4088
   7.90087     11.18075   45.89764    1.50262       3951
   7.91087     11.16664   46.01503    1.38552       4069
   7.92087     11.15256   45.70213    1.60088       4103
   7.93087     11.13852   45.78529    1.81266       4040
   7.94087     11.12452   45.73914    1.72508       4184
   7.95087     11.11055   45.40842    1.67720       4055
   7.96087     11.09662   45.66622    2.27762       4041
   7.97087     11.08272   45.29852    1.63563       4129
   7.98087     11.06885   45.45617    1.15125       4167
   7.99087     11.05502   45.40710    1.74643       4170
   8.00087     11.04123   44.87414    1.71706       4107
   8.01087     11.02747   45.17495    1.88393       4199
   8.02087     11.01374   44.99089    1.66519       4209
   8.03087     11.00005   44.73989    1.69953       4182
   8.04087     10.98639   45.14870    1.87956       4207
   8.05087     10.97277   44.52193    1.47185       4158
   8.06087     10.95918   44.81968    1.47846       4212
   8.07087     10.94562   44.61895    1.43189       4240
   8.08087     10.93210   44.28835    1.56583       4180
   8.09087     10.91861   44.65097    1.41411       4235
   8.10087     10.90516   44.15870    1.60286       4253
   8.11087     10.89173   44.32106    1.94924       4242
   8.12087     10.87835   44.22576    1.60213       4224
   8.13087     10.86499   43.80418    1.54198       4203
   8.14087     10.85167   44.30246    1.55952       4364
   8.15087     10.83837   43.81952    1.40696       4270
   8.16087     10.82512   43.83618    1.71021       4272
   8.17087     10.81189   43.89381    1.41007       4361
   8.18087     10.79870   43.52487    1.71379       4336
   8.19087     10.78554   43.68472    1.76874       4361
   8.20087     10.77241   43.53687    1.78334       4398
   8.21087     10.75931   43.45805    1.54911       4339
   8.22087     10.74624   43.72737    1.45839       4390
   8.23087     10.73321   43.23702    1.43645       4386
   8.24087     10.72021   43.38388    1.42109       4312
   8.25087     10.70724   43.24737    1.59196       4382
   8.26087     10.69430   43.18910    1.57915       4373
   8.27087     10.68139   43.37596    1.61653       4488
   8.28087     10.66852   42.86528    1.40864       4456
   8.29087     10.65567   42.98630    1.71126       4337
   8.30087     10.64286   43.03826    1.62669       4457
   8.31087     10.63007   43.02894    1.25743       4481
   8.32087     10.61732   43.19350    1.38543       4428
   8.33087     10.60460   42.75599    1.80677       4566
   8.34087     10.59191   42.86953    1.71753       4428
   8.35087     10.57925   42.74886    1.29542       4566
   8.36087     10.56662   42.68944    1.97332       4581
   8.37087     10.55402   42.89828    1.58125       4481
   8.38087     10.54145   42.56399    1.63106       4621
   8.39087     10.52891   42.62603    1.42008       4484
   8.40087     10.51639   42.72104    1.22360       4564
   8.41087     10.50391   42.48295    1.36757       4612
   8.42087     10.49146   42.65671    1.76970       4456
   8.43087     10.47904   42.31537    1.54001       4668
   8.44086     10.46665   42.39702    2.07371       4575
   8.45086     10.45429   42.29858    1.31099       4518
   8.46086     10.44195   42.17242    1.24685       4763
   8.47086     10.42965   42.51684    1.40942       4525
   8.48086     10.41737   42.33466    1.43942       4669
   8.49086     10.40513   42.16173    1.57897       4692
   8.50086     10.39291   42.38291    1.29750       4601
   8.51086     10.38072   42.02520    1.58501       4792
   8.52086     10.36856   42.16220    1.96369       4647
   8.53086     10.35643   42.00573    1.68428       4786
   8.54086     10.34433   42.00560    1.35011       4774
   8.55086     10.33225   42.31650    1.79948       4572
   8.56086     10.32020   41.94139    1.18533       4787
   8.57086     10.30819   41.88929    1.35197       4644
   8.58086     10.29620   41.95915    1.34653       4770
   8.59086     10.28423   41.74700    1.75013       4821
   8.60086     10.27230   41.92683    1.71308       4704
   8.61086     10.26039   41.62909    1.25688       4842
   8.62086     10.24851   41.62964    1.67324       4692
   8.63086     10.23666   41.78259    1.30001       4832
   8.64086     10.22484   41.87830    1.42721       4816
   8.65086     10.21304   41.71204    1.29844       4725
   8.66086     10.20127   41.58983    1.77179       5001
   8.67086     10.18953   41.58946    1.97821       4800
   8.68086     10.17781   41.53281    1.21892       4843
   8.69086     10.16612   41.48549    1.59090       5049
   8.70086     10.15446   41.62157    1.58566       4739
   8.71086     10.14283   41.57889    1.73850       4926
   8.72086     10.13122   41.49878    1.09779       4914
   8.73086     10.11964   41.44638    1.44210       4859
   8.74086     10.10808   41.31224    1.32102       4984
   8.75086     10.09656   41.49551    1.56503       4727
   8.76086     10.08505   41.19841    1.50135       5062
   8.77086     10.07358   41.30200    1.22165       5030
   8.78086     10.06213   41.35978    1.86464       4686
   8.79086     10.05071   41.13868    1.27443       5113
   8.80086     10.03931   41.42639    1.36062       4886
   8.81086     10.02794   41.23748    1.35150       5039
   8.82086     10.01659   41.16295    1.51114       5143
   8.83086     10.00527   41.24015    1.34654       4818
   8.84086      9.99398   41.01880    1.45114       5210
   8.85086      9.98271   41.23428    1.51478       5042
   8.86086      9.97146   41.13084    1.58902       4940
   8.87086      9.96025   40.96980    1.43511       5163
   8.88086      9.94905   41.23759    1.71823       4901
   8.89086      9.93788   40.98621    1.17199       5181
   8.90086      9.92674   40.91721    1.24971       5131
   8.91086      9.91563   41.05566    1.33767       4941
   8.92086      9.90453   40.85485    1.35582       5222
   8.93086      9.89346   40.98398    1.51275       4917
   8.94086      9.88242   40.84163    1.50035       5186
   8.95086      9.87140   40.74436    1.25980       5168
   8.96086      9.86041   40.91115    1.42694       5066
   8.97086      9.84944   40.83112    1.21251       5274
   8.98086      9.83850   40.79447    1.32216       5062
   8.99086      9.82758   40.76336    1.52446       5249
   9.00086      9.81668   40.63546    1.41992       5175
   9.01086      9.80581   40.79451    1.92736       5090
   9.02086      9.79496   40.60224    1.28847       5376
   9.03086      9.78414   40.56975    1.73147       5088
   9.04086      9.77334   40.73005    1.24749       5288
   9.05086      9.76256   40.57643    1.20976       5335
   9.06086      9.75181   40.61796    1.39565       5089
   9.07085      9.74108   40.37671    1.50371       5321
   9.08085      9.73038   40.45807    1.08713       5220
   9.09085      9.71970   40.52360    1.63142       5236
   9.10085      9.70904   40.33893    1.31153       5362
   9.11085      9.69841   40.42243    1.73151       5141
   9.12085      9.68780   40.26611    1.27015       5418
   9.13085      9.67721   40.42756    1.13622       5301
   9.14085      9.66664   40.42502    1.40149       5192
   9.15085      9.65610   40.21939    1.33620       5423
   9.16085      9.64558   40.37319    1.56092       5294
   9.17085      9.63509   40.13472    1.53012       5378
   9.18085      9.62462   40.15642    1.55022       5481
   9.19085      9.61417   40.26522    1.19782       5328
   9.20085      9.60374   40.11861    1.62303       5429
   9.21085      9.59334   40.20247    1.31971       5304
   9.22085      9.58296   40.15597    1.11287       5423
   9.23085      9.57260   40.05195    1.53255       5494
   9.24085      9.56226   40.20512    1.20894       5306
   9.25085      9.55195   39.89745    1.54484       5490
   9.26085      9.54166   39.97913    1.38353       5335
   9.27085      9.53139   40.02544    1.29182       5433
   9.28085      9.52114   39.90550    1.33539       5474
   9.29085      9.51091   40.10307    1.17393       5458
   9.30085      9.50071   39.88199    1.34980       5547
   9.31085      9.49053   39.83200    1.34197       5400
   9.32085      9.48037   40.01609    1.38898       5523
   9.33085      9.47023   39.70884    1.35801       5623
   9.34085      9.46012   39.83330    1.36227       5457
   9.35085      9.45002   39.76051    1.41551       5584
   9.36085      9.43995   39.68172    1.40560       5509
   9.37085      9.42990   39.96120    1.59973       5532
   9.38085      9.41987   39.62504    1.11942       5644
   9.39085      9.40986   39.82937    1.18068       5519
   9.40085      9.39987   39.67552    1.32032       5532
   9.41085      9.38991   39.57373    1.18091       5614
   9.42085      9.37996   39.83732    1.48054       5542
   9.43085      9.37004   39.38001    1.60235       5602
   9.44085      9.36014   39.55229    1.02881       5606
   9.45085      9.35025   39.62795    1.37967       5689
   9.46085      9.34039   39.55297    1.21831       5599
   9.47085      9.33055   39.75141    1.65919       5583
   9.48085      9.32074   39.30291    1.26718       5719
   9.49085      9.31094   39.37016    1.37739       5670
   9.50085      9.30116   39.56229    1.24057       5704
   9.51085      9.29140   39.24524    1.49839       5720
   9.52085      9.28167   39.51671    1.58575       5719
   9.53085      9.27195   39.31378    1.28296       5671
   9.54085      9.26226   39.28703    1.17708       5718
   9.55085      9.25258   39.56684    1.20454       5760
   9.56085      9.24293   39.12944    1.24174       5675
   9.57085      9.23329   39.24710    1.19647       5712
   9.58085      9.22368   39.28305    1.61180       5803
   9.59085      9.21408   38.97688    1.60465       5647
   9.60085      9.20451   39.32394    1.03880       5772
   9.61085      9.19495   38.95010    1.17439       5865
   9.62085      9.18542   39.15187    1.36975       5769
   9.63085      9.17590   39.28191    1.28810       5775
   9.64085      9.16641   39.01244    1.27996       5735
   9.65085      9.15693   39.17733    1.06706       5882
   9.66085      9.14748   38.96712    1.86833       5915
   9.67085      9.13804   38.97932    1.32381       5831
   9.68085      9.12862   38.99661    1.41829       5921
   9.69084      9.11923   38.93681    1.48879       5736
   9.70084      9.10985   39.07161    1.18290       5843
   9.71084      9.10049   38.95854    1.20000       5971
   9.72084      9.09115   38.82593    1.21748       5850
   9.73084      9.08183   38.92097    1.16716       5832
   9.74084      9.07253   38.68166    1.43364       5896
   9.75084      9.06325   38.83038    1.37200       5841
   9.76084      9.05398   38.73746    1.07563       5954
   9.77084      9.04474   38.64017    1.07251       5883
   9.78084      9.03552   38.83639    1.43348       5924
   9.79084      9.02631   38.67964    1.34829       5942
   9.80084      9.01712   38.68529    1.15750       5974
   9.81084      9.00795   38.64837    1.39825       6002
   9.82084      8.99880   38.44638    1.48200       5990
   9.83084      8.98967   38.76164    1.47031       5992
   9.84084      8.98056   38.40943    1.15861       6079
   9.85084      8.97147   38.58465    1.42322       5970
   9.86084      8.96239   38.65298    1.23599       5992
   9.87084      8.95333   38.30940    1.27064       5985
   9.88084      8.94430   38.66704    0.99672       6114
   9.89084      8.93528   38.28833    1.34531       6079
   9.90084      8.92627   38.29672    1.24977       5987
   9.91084      8.91729   38.49663    1.26235       6018
   9.92084      8.90832   38.12812    1.20572       5991
   9.93084      8.89938   38.40782    1.13704       6135
   9.94084      8.89045   38.33645    1.41406       6074
   9.95084      8.88153   38.20136    1.43773       6076
   9.96084      8.87264   38.46601    1.09236       6156
   9.97084      8.86376   37.92446    1.27698       6171
   9.98084      8.85491   38.12774    1.42391       6172
   9.99084      8.84607   38.20615    1.27142       6176
  10.00084      8.83724   37.82511    1.09788       6207
  10.01084      8.82844   38.25382    1.22952       6126
  10.02084      8.81965   37.95912    1.45247       6210
  10.03084      8.81088   37.97921    1.24673       6203
  10.04084      8.80213   38.18323    1.14452       6248
  10.05084      8.79339   37.74641    1.31897       6285
  10.06084      8.78468   37.96276    1.13385       6178
  10.07084      8.77597   37.90084    1.51603       6155
  10.08084      8.76729   37.73097    0.98611       6260
  10.09084      8.75863   38.06776    1.14622       6147
  10.10084      8.74998   37.68373    1.32983       6362
  10.11084      8.74135   37.94454    1.19692       6300
  10.12084      8.73273   37.91860    1.03780       6272
  10.13084      8.72413   37.59486    1.31367       6365
  10.14084      8.71555   37.99065    1.37897       6216
  10.15084      8.70699   37.54216    1.38760       6345
  10.16084      8.69844   37.72538    1.08813       6422
  10.17084      8.68991   37.90694    1.90249       6278
  10.18084      8.68140   37.62736    1.22532       6382
  10.19084      8.67290   37.79987    1.17895       6279
  10.20084      8.66443   37.62629    1.21502       6440
  10.21084      8.65596   37.61568    1.05761       6470
  10.22084      8.64752   37.78785    1.20037       6248
  10.23084      8.63909   37.40398    1.00688       6439
  10.24084      8.63067   37.60692    1.27426       6355
  10.25084      8.62228   37.63728    1.32000       6319
  10.26084      8.61390   37.42806    1.15341       6558
  10.27084      8.60553   37.77986    1.27356       6302
  10.28084      8.59718   37.44651    1.14317       6450
  10.29084      8.58885   37.52250    1.38404       6519
  10.30084      8.58054   37.68466    1.27543       6413
  10.31084      8.57224   37.42720    1.22074       6570
  10.32083      8.56395   37.60814    1.04387       6438
  10.33083      8.55569   37.45860    1.34123       6529
  10.34083      8.54744   37.52195    1.29309       6540
  10.35083      8.53920   37.68704    1.30578       6395
  10.36083      8.53098   37.28185    0.99251       6584
  10.37083      8.52278   37.47109    1.22413       6543
  10.38083      8.51459   37.47149    1.16362       6497
  10.39083      8.50642   37.23376    1.22823       6551
  10.40083      8.49826   37.60252    1.62418       6288
  10.41083      8.49012   37.19488    0.99443       6695
  10.42083      8.48200   37.31283    1.13645       6585
  10.43083      8.47389   37.40851    1.16167       6412
  10.44083      8.46579   37.29515    1.05444       6816
  10.45083      8.45772   37.41491    1.20256       6468
  10.46083      8.44965   37.20604    1.14385       6635
  10.47083      8.44161   37.11499    1.22900       6730
  10.48083      8.43358   37.37991    1.34708       6444
  10.49083      8.42556   37.10501    1.24237       6874
  10.50083      8.41756   37.22872    1.47971       6587
  10.51083      8.40957   37.30566    1.19290       6500
  10.52083      8.40160   37.06863    1.09262       6858
  10.53083      8.39365   37.28223    1.27205       6476
  10.54083      8.38571   36.96091    1.03920       6882
  10.55083      8.37778   36.99827    1.14948       6669
  10.56083      8.36987   37.12215    1.28390       6440
  10.57083      8.36197   36.95991    0.93818       6958
  10.58083      8.35409   37.10150    1.22520       6512
  10.59083      8.34623   37.01355    1.00478       6774
  10.60083      8.33838   37.01976    1.23605       6850
  10.61083      8.33054   37.10167    1.49487       6467
  10.62083      8.32272   36.86610    1.48058       6999
  10.63083      8.31491   36.89158    1.07078       6822
  10.64083      8.30712   37.03751    1.05350       6708
  10.65083      8.29935   36.82146    1.55738       6992
  10.66083      8.29158   37.01075    1.13893       6590
  10.67083      8.28384   36.93052    1.24281       6837
  10.68083      8.27610   36.82556    0.95853       7003
  10.69083      8.26838   36.91604    1.47428       6591
  10.70083      8.26068   36.77945    1.09704       7047
  10.71083      8.25299   36.82358    1.09062       6735
  10.72083      8.24531   36.79507    1.10790       6756
  10.73083      8.23765   36.75280    1.21039       6951
  10.74083      8.23001   36.87874    1.08326       6659
  10.75083      8.22237   36.77095    1.12941       7026
  10.76083      8.21475   36.75877    1.35587       6917
  10.77083      8.20715   36.85303    1.11522       6773
  10.78083      8.19956   36.66017    1.20473       7066
  10.79083      8.19198   36.80382    0.94964       6777
  10.80083      8.18442   36.67880    1.19190       7099
  10.81083      8.17687   36.71811    1.31388       7007
  10.82083      8.16934   36.78617    1.08335       6863
  10.83083      8.16182   36.70580    1.51115       7047
  10.84083      8.15431   36.72333    1.18155       6878
  10.85083      8.14682   36.72116    1.34899       6965
  10.86083      8.13934   36.64640    1.00524       7118
  10.87083      8.13188   36.79132    1.02635       6891
  10.88083      8.12443   36.57664    1.17623       6994
  10.89083      8.11699   36.63915    1.07669       6982
  10.90083      8.10957   36.74589    1.12811       6985
  10.91083      8.10216   36.53954    1.03474       7112
  10.92083      8.09476   36.74944    1.16562       6969
  10.93083      8.08738   36.68674    1.23882       7107
  10.94082      8.08001   36.59778    1.01739       7127
  10.95082      8.07265   36.72004    1.14360       6948
  10.96082      8.06531   36.53101    1.31139       7219
  10.97082      8.05798   36.67302    1.42966       7090
  10.98082      8.05066   36.61492    1.17202       7118
  10.99082      8.04336   36.58907    1.28402       7132
  11.00082      8.03607   36.86014    0.98513       7021
  11.01082      8.02880   36.48761    1.42569       7246
  11.02082      8.02153   36.62682    0.95271       7137
  11.03082      8.01429   36.70828    0.99139       7170
  11.04082      8.00705   36.44305    1.09433       7132
  11.05082      7.99983   36.70942    1.04927       7039
  11.06082      7.99262   36.46926    1.22798       7234
  11.07082      7.98542   36.53555    1.09268       7190
  11.08082      7.97824   36.80194    1.21597       7161
  11.09082      7.97106   36.52950    1.14943       7262
  11.10082      7.96391   36.57260    1.03943       7175
  11.11082      7.95676   36.56664    1.18327       7305
  11.12082      7.94963   36.38510    1.31208       7265
  11.13082      7.94251   36.71537    1.15700       7244
  11.14082      7.93540   36.34138    1.01657       7346
  11.15082      7.92831   36.55675    1.11084       7295
  11.16082      7.92123   36.76202    1.27526       7268
  11.17082      7.91416   36.38605    1.09509       7349
  11.18082      7.90710   36.71069    1.16498       7253
  11.19082      7.90006   36.38441    1.06371       7361
  11.20082      7.89303   36.36443    1.41441       7220
  11.21082      7.88601   36.68046    0.97340       7277
  11.22082      7.87901   36.31125    1.10903       7411
  11.23082      7.87201   36.52213    1.01963       7362
  11.24082      7.86503   36.55344    1.06231       7429
  11.25082      7.85806   36.48193    1.06565       7251
  11.26082      7.85111   36.72402    1.06862       7370
  11.27082      7.84417   36.23104    1.14802       7513
  11.28082      7.83723   36.26292    1.44132       7328
  11.29082      7.83032   36.57815    1.05901       7507
  11.30082      7.82341   36.23663    1.04650       7475
  11.31082      7.81652   36.63918    1.55665       7447
  11.32082      7.80963   36.42142    1.09516       7506
  11.33082      7.80276   36.26445    1.03995       7385
  11.34082      7.79591   36.67128    1.47394       7483
  11.35082      7.78906   36.19539    1.02091       7584
  11.36082      7.78223   36.30208    0.97335       7402
  11.37082      7.77541   36.44968    0.92433       7488
  11.38082      7.76860   36.14438    0.94433       7403
  11.39082      7.76180   36.59675    1.28114       7653
  11.40082      7.75501   36.20716    1.06492       7611
  11.41082      7.74824   36.41445    1.14524       7393
  11.42082      7.74148   36.57496    1.33821       7559
  11.43082      7.73473   36.22393    1.01368       7575
  11.44082      7.72799   36.41546    1.18085       7493
  11.45082      7.72126   36.29004    1.15571       7677
  11.46082      7.71455   36.20357    1.11833       7539
  11.47082      7.70785   36.55051    1.17966       7674
  11.48082      7.70115   36.26575    1.22811       7579
  11.49082      7.69448   36.31271    0.95428       7519
  11.50082      7.68781   36.43565    1.13419       7718
  11.51082      7.68115   36.14990    1.05776       7564
  11.52082      7.67451   36.39767    1.07801       7593
  11.53082      7.66787   36.16321    1.02244       7721
  11.54082      7.66125   36.13930    1.06109       7528
  11.55082      7.65464   36.36257    1.19302       7719
  11.56082      7.64804   36.04179    1.12357       7687
  11.57081      7.64146   36.34051    1.03830       7630
  11.58081      7.63488   36.32108    1.01048       7800
  11.59081      7.62832   36.14360    1.05040       7588
  11.60081      7.62176   36.33965    1.05699       7737
  11.61081      7.61522   36.08030    1.14961       7777
  11.62081      7.60869   36.10059    1.15614       7697
  11.63081      7.60217   36.27126    1.24777       7784
  11.64081      7.59566   36.10153    1.18254       7692
  11.65081      7.58917   36.20473    1.12700       7782
  11.66081      7.58268   36.18366    0.96948       7818
  11.67081      7.57621   36.06750    1.14342       7714
  11.68081      7.56974   36.27342    1.02148       7730
  11.69081      7.56329   35.97307    1.01504       7747
  11.70081      7.55685   35.99177    1.08225       7827
  11.71081      7.55042   36.11740    1.10157       7748
  11.72081      7.54400   35.97015    0.92414       7840
  11.73081      7.53759   36.07396    0.98991       7880
  11.74081      7.53119   36.06670    1.13096       7806
  11.75081      7.52481   35.93128    1.33170       7891
  11.76081      7.51843   36.14167    1.07946       7807
  11.77081      7.51207   35.90592    1.08211       7899
  11.78081      7.50571   35.92168    1.54582       7969
  11.79081      7.49937   35.98075    1.13105       7876
  11.80081      7.49304   35.92334    1.01688       7885
  11.81081      7.48671   36.00542    1.02290       7857
  11.82081      7.48040   35.87039    1.11176       7904
  11.83081      7.47410   35.86058    1.00509       8039
  11.84081      7.46781   36.00729    1.06318       7815
  11.85081      7.46154   35.81873    1.03014       8034
  11.86081      7.45527   35.80374    0.97808       7916
  11.87081      7.44901   35.88990    1.14239       7804
  11.88081      7.44276   35.69373    0.94788       8035
  11.89081      7.43653   35.86681    0.99515       7959
  11.90081      7.43030   35.79158    1.10508       7995
  11.91081      7.42408   35.72482    1.15422       8094
  11.92081      7.41788   35.87636    1.13394       7943
  11.93081      7.41168   35.62532    1.12098       8163
  11.94081      7.40550   35.80638    0.96248       7987
  11.95081      7.39932   35.68857    1.00581       8021
  11.96081      7.39316   35.71920    1.16011       8064
  11.97081      7.38701   35.73209    1.11717       7982
  11.98081      7.38086   35.59334    1.26396       8186
  11.99081      7.37473   35.59796    1.03542       8069
  12.00081      7.36861   35.69613    1.09280       8016
  12.01081      7.36250   35.53596    0.93258       8305
  12.02081      7.35639   35.63689    0.99375       7980
  12.03081      7.35030   35.60749    0.97932       7961
  12.04081      7.34422   35.46137    0.95046       8276
  12.05081      7.33815   35.57880    1.15616       8098
  12.06081      7.33209   35.51436    0.98804       8094
  12.07081      7.32603   35.52558    1.13948       8196
  12.08081      7.31999   35.57306    1.03866       8145
  12.09081      7.31396   35.39152    1.04867       8380
  12.10081      7.30794   35.57226    1.30766       8202
  12.11081      7.30193   35.41647    1.14069       8060
  12.12081      7.29593   35.46830    1.00886       8195
  12.13081      7.28993   35.51694    1.31364       8237
  12.14081      7.28395   35.30197    1.19071       8171
  12.15081      7.27798   35.42887    0.94151       8308
  12.16081      7.27202   35.44350    1.01020       8101
  12.17081      7.26607   35.30190    0.84076       8394
  12.18081      7.26012   35.47909    1.04896       8330
  12.19080      7.25419   35.32440    0.93478       8089
  12.20080      7.24827   35.28650    1.12949       8386
  12.21080      7.24235   35.43759    1.16455       8162
  12.22080      7.23645   35.34953    1.01791       8322
  12.23080      7.23056   35.35105    1.00148       8392
  12.24080      7.22467   35.39642    0.99758       8220
  12.25080      7.21880   35.29260    1.14144       8471
  12.26080      7.21293   35.42900    1.18559       8373
  12.27080      7.20708   35.27942    0.99865       8291
  12.28080      7.20123   35.34271    1.09435       8406
  12.29080      7.19539   35.40010    1.08475       8256
  12.30080      7.18957   35.30527    0.95142       8425
  12.31080      7.18375   35.39473    1.03655       8466
  12.32080      7.17794   35.25419    1.22888       8220
  12.33080      7.17214   35.29848    0.91323       8490
  12.34080      7.16635   35.40707    0.89416       8397
  12.35080      7.16057   35.21333    1.22227       8348
  12.36080      7.15480   35.29334    1.20489       8531
  12.37080      7.14904   35.30578    0.89851       8333
  12.38080      7.14329   35.35306    0.93883       8474
  12.39080      7.13755   35.37531    0.91954       8477
  12.40080      7.13181   35.29093    1.12219       8428
  12.41080      7.12609   35.21857    1.08635       8484
  12.42080      7.12038   35.34159    1.16077       8589
  12.43080      7.11467   35.19605    1.23211       8469
  12.44080      7.10897   35.27895    1.00226       8564
  12.45080      7.10329   35.30856    1.06849       8460
  12.46080      7.09761   35.24871    1.03227       8542
  12.47080      7.09194   35.29801    1.03063       8505
  12.48080      7.08628   35.25944    1.11333       8512
  12.49080      7.08063   35.16499    0.84350       8592
  12.50080      7.07499   35.23349    1.13775       8601
  12.51080      7.06936   35.15134    0.88912       8478
  12.52080      7.06373   35.11782    0.92002       8686
  12.53080      7.05812   35.20990    1.04512       8511
  12.54080      7.05251   35.16747    0.98296       8637
  12.55080      7.04692   35.25104    1.15717       8660
  12.56080      7.04133   35.13183    1.15513       8598
  12.57080      7.03575   35.08981    1.01935       8736
  12.58080      7.03018   35.18546    1.01869       8605
  12.59080      7.02462   35.00191    1.09973       8622
  12.60080      7.01907   35.07174    0.97914       8621
  12.61080      7.01352   35.14791    1.05354       8726
  12.62080      7.00799   34.97288    0.98486       8723
  12.63080      7.00246   35.07020    1.11857       8627
  12.64080      6.99695   35.00781    0.94685       8750
  12.65080      6.99144   34.94290    0.94752       8734
  12.66080      6.98594   35.04970    0.89344       8754
  12.67080      6.98045   34.86836    0.95360       8655
  12.68080      6.97496   34.85549    1.20049       8632
  12.69080      6.96949   34.94297    0.92437       8802
  12.70080      6.96403   34.94629    1.03867       8799
  12.71080      6.95857   34.91763    1.24074       8767
  12.72080      6.95312   34.82101    0.99125       8824
  12.73080      6.94768   34.80081    0.92976       8833
  12.74080      6.94225   34.89308    0.93793       8872
  12.75080      6.93683   34.77284    1.02718       8828
  12.76080      6.93142   34.79113    1.28680       8642
  12.77080      6.92601   34.77279    1.07619       8862
  12.78080      6.92062   34.67558    1.03521       8852
  12.79080      6.91523   34.81009    0.98183       8730
  12.80080      6.90985   34.73485    0.90657       9014
  12.81080      6.90448   34.60838    1.01570       8852
  12.82079      6.89911   34.76077    0.94293       8954
  12.83079      6.89376   34.65767    0.97137       8930
  12.84079      6.88841   34.61438    0.99592       8701
  12.85079      6.88308   34.72609    1.03395       8954
  12.86079      6.87775   34.64268    0.96791       8906
  12.87079      6.87242   34.64038    0.98332       8928
  12.88079      6.86711   34.63388    0.99075       9045
  12.89079      6.86181   34.51577    0.97431       8973
  12.90079      6.85651   34.66637    1.02048       9081
  12.91079      6.85122   34.59499    1.17831       9030
  12.92079      6.84594   34.57783    1.19447       8798
  12.93079      6.84067   34.66324    1.04514       9102
  12.94079      6.83541   34.55811    0.97941       8885
  12.95079      6.83015   34.65414    0.90850       9011
  12.96079      6.82490   34.60744    0.93877       9005
  12.97079      6.81967   34.55128    1.02467       9138
  12.98079      6.81443   34.64802    0.82078       9147
  12.99079      6.80921   34.60307    1.13407       8986
  13.00079      6.80400   34.53432    0.96564       9058
  13.01079      6.79879   34.64009    0.88185       9048
  13.02079      6.79359   34.65178    0.97776       9063
  13.03079      6.78840   34.69603    1.00117       9108
  13.04079      6.78322   34.65525    1.09371       9053
  13.05079      6.77804   34.53002    1.00224       9233
  13.06079      6.77287   34.70571    1.02120       9153
  13.07079      6.76772   34.63346    1.23691       9187
  13.08079      6.76256   34.68304    0.85775       9153
  13.09079      6.75742   34.69738    1.01439       9107
  13.10079      6.75229   34.63022    1.04036       9108
  13.11079      6.74716   34.72236    1.01992       9216
  13.12079      6.74204   34.68365    0.99299       9110
  13.13079      6.73693   34.61917    0.95395       9362
  13.14079      6.73182   34.72265    0.95643       9135
  13.15079      6.72673   34.67071    0.99466       9167
  13.16079      6.72164   34.55257    0.80926       9292
  13.17079      6.71656   34.69273    1.02170       9229
  13.18079      6.71148   34.74833    0.91922       9167
  13.19079      6.70642   34.73057    1.13947       9378
  13.20079      6.70136   34.68970    0.99235       9191
  13.21079      6.69631   34.61425    0.96337       9418
  13.22079      6.69127   34.77840    1.11323       9316
  13.23079      6.68623   34.67327    0.96651       9170
  13.24079      6.68121   34.70580    1.03703       9408
  13.25079      6.67619   34.72802    0.87870       9173
  13.26079      6.67117   34.61301    1.16154       9286
  13.27079      6.66617   34.71251    0.95147       9452
  13.28079      6.66117   34.64915    0.96696       9242
  13.29079      6.65618   34.64842    0.94127       9476
  13.30079      6.65120   34.73328    0.89981       9461
  13.31079      6.64623   34.62761    0.97282       9328
  13.32079      6.64126   34.61970    0.90947       9348
  13.33079      6.63630   34.64668    1.01990       9357
  13.34079      6.63135   34.71160    1.09768       9281
  13.35079      6.62640   34.69911    0.87434       9539
  13.36079      6.62147   34.54994    1.09039       9413
  13.37079      6.61654   34.56450    0.97529       9510
  13.38079      6.61162   34.71140    0.96421       9653
  13.39079      6.60670   34.59510    1.03790       9313
  13.40079      6.60179   34.61395    0.97475       9563
  13.41079      6.59689   34.66269    1.08747       9480
  13.42079      6.59200   34.61107    1.27578       9239
  13.43079      6.58711   34.57693    0.75381       9589
  13.44078      6.58224   34.59546    0.91936       9482
  13.45078      6.57736   34.56974    1.06991       9597
  13.46078      6.57250   34.75660    0.90437       9663
  13.47078      6.56764   34.59661    0.91713       9455
  13.48078      6.56280   34.47075    1.01472       9692
  13.49078      6.55795   34.73094    0.95812       9574
  13.50078      6.55312   34.58617    0.97864       9387
  13.51078      6.54829   34.52707    0.99630       9706
  13.52078      6.54347   34.64295    0.93054       9573
  13.53078      6.53866   34.48436    1.09709       9602
  13.54078      6.53385   34.75003    0.91384       9752
  13.55078      6.52905   34.49968    1.14554       9604
  13.56078      6.52426   34.56578    0.98840       9718
  13.57078      6.51947   34.64149    0.90723       9604
  13.58078      6.51470   34.47250    0.92898       9518
  13.59078      6.50993   34.55317    0.86168       9837
  13.60078      6.50516   34.62045    1.06994       9549
  13.61078      6.50040   34.48563    0.96998       9784
  13.62078      6.49565   34.67988    0.99207       9767
  13.63078      6.49091   34.51405    0.91980       9726
  13.64078      6.48618   34.45266    0.92878       9760
  13.65078      6.48145   34.65443    0.81523       9732
  13.66078      6.47672   34.64957    1.05047       9682
  13.67078      6.47201   34.43822    0.93729       9836
  13.68078      6.46730   34.59233    0.95429       9639
  13.69078      6.46260   34.42137    1.10011       9883
  13.70078      6.45791   34.60549    0.88040       9901
  13.71078      6.45322   34.51122    1.08916       9804
  13.72078      6.44854   34.44417    1.00441       9737
  13.73078      6.44386   34.62201    0.93098       9639
  13.74078      6.43920   34.41029    0.92262       9915
  13.75078      6.43454   34.40114    0.86138       9880
  13.76078      6.42988   34.52920    1.20655       9777
  13.77078      6.42524   34.43167    0.94950       9928
  13.78078      6.42060   34.42280    0.91252       9908
  13.79078      6.41596   34.45513    0.78449      10048
  13.80078      6.41134   34.39190    1.02582       9833
  13.81078      6.40672   34.52116    0.93850       9807
  13.82078      6.40210   34.48353    1.08238       9921
  13.83078      6.39750   34.32055    0.87118       9875
  13.84078      6.39290   34.46900    1.19071       9913
  13.85078      6.38830   34.30928    0.93309       9899
  13.86078      6.38372   34.28024    1.01087      10120
  13.87078      6.37914   34.51917    0.89698       9982
  13.88078      6.37457   34.30163    1.11820       9919
  13.89078      6.37000   34.43392    0.91122       9862
  13.90078      6.36544   34.27528    0.84075      10076
  13.91078      6.36089   34.26194    1.01077       9987
  13.92078      6.35634   34.45455    0.92448       9973
  13.93078      6.35180   34.21796    0.89706       9979
  13.94078      6.34727   34.22934    0.91580      10081
  13.95078      6.34274   34.39221    0.94841      10121
  13.96078      6.33822   34.22135    1.04132      10036
  13.97078      6.33370   34.36488    0.83249      10031
  13.98078      6.32920   34.34590    1.13174      10141
  13.99078      6.32469   34.28234    0.84448      10110
  14.00078      6.32020   34.36425    0.89055      10038
  14.01078      6.31571   34.19097    0.91641      10218
  14.02078      6.31123   34.22592    1.04632      10074
  14.03078      6.30675   34.39128    1.10310       9937
  14.04078      6.30228   34.29289    1.03209      10063
  14.05078      6.29782   34.17188    0.81616      10099
  14.06078      6.29336   34.33265    0.97656      10290
  14.07077      6.28891   34.18690    0.89656      10173
  14.08077      6.28447   34.31670    0.91357      10056
  14.09077      6.28003   34.18954    0.95488      10462
  14.10077      6.27560   34.14226    0.94440      10088
  14.11077      6.27118   34.30600    0.94246      10137
  14.12077      6.26676   34.12335    0.96132      10239
  14.13077      6.26235   34.22323    0.80755      10090
  14.14077      6.25794   34.30791    0.95447      10279
  14.15077      6.25354   34.12796    0.98030      10278
  14.16077      6.24915   34.17308    0.95146      10281
  14.17077      6.24476   34.11369    0.94217      10399
  14.18077      6.24038   34.09673    1.07823      10238
  14.19077      6.23600   34.22940    0.96012      10154
  14.20077      6.23164   34.05071    1.03042      10225
  14.21077      6.22727   34.09474    0.79398      10179
  14.22077      6.22292   34.16181    0.89899      10387
  14.23077      6.21857   34.05990    0.91225      10319
  14.24077      6.21422   34.05181    0.85884      10373
  14.25077      6.20988   34.14377    1.09516      10373
  14.26077      6.20555   34.01472    1.02698      10378
  14.27077      6.20123   34.12150    0.77892      10469
  14.28077      6.19691   33.92258    1.00032      10298
  14.29077      6.19259   34.01786    0.88247      10278
  14.30077      6.18828   34.14618    1.02955      10425
  14.31077      6.18398   33.89420    0.95829      10508
  14.32077      6.17969   33.90984    0.92773      10459
  14.33077      6.17540   33.98768    1.06315      10426
  14.34077      6.17111   33.88190    0.88341      10398
  14.35077      6.16684   34.00171    0.82833      10360
  14.36077      6.16256   33.93331    0.93363      10414
  14.37077      6.15830   33.86224    0.86514      10375
  14.38077      6.15404   34.01181    0.99307      10566
  14.39077      6.14979   33.79545    0.84754      10567
  14.40077      6.14554   33.80616    0.97026      10495
  14.41077      6.14130   34.02810    1.03544      10588
  14.42077      6.13706   33.80795    0.86517      10600
  14.43077      6.13283   33.78021    0.88437      10607
  14.44077      6.12860   33.96777    0.91043      10461
  14.45077      6.12439   33.91163    0.84700      10343
  14.46077      6.12017   33.94837    1.03063      10582
  14.47077      6.11597   33.81246    0.98059      10672
  14.48077      6.11177   33.84191    0.83951      10547
  14.49077      6.10757   33.96418    0.99636      10767
  14.50077      6.10338   33.74255    1.00334      10436
  14.51077      6.09920   33.89411    0.92904      10568
  14.52077      6.09502   33.86922    0.85451      10779
  14.53077      6.09085   33.82829    0.94149      10267
  14.54077      6.08668   33.81218    0.90789      10846
  14.55077      6.08252   33.83282    0.95924      10570
  14.56077      6.07837   33.89299    0.87106      10457
  14.57077      6.07422   33.91657    0.81971      10914
  14.58077      6.07007   33.78441    0.95557      10759
  14.59077      6.06594   33.78867    0.94739      10784
  14.60077      6.06180   33.94766    0.86903      10697
  14.61077      6.05768   33.84631    0.89882      10625
  14.62077      6.05356   33.89041    0.95589      10708
  14.63077      6.04944   33.90261    0.90836      10782
  14.64077      6.04533   33.84109    1.02502      10469
  14.65077      6.04123   33.92976    0.82731      10935
  14.66077      6.03713   33.88862    1.26120      10640
  14.67077      6.03304   33.95913    0.93013      10452
  14.68077      6.02895   33.92544    0.83798      10943
  14.69076      6.02487   33.84721    0.80726      10730
  14.70076      6.02079   33.91857    0.81267      10817
  14.71076      6.01672   33.93297    0.94258      10957
  14.72076      6.01266   33.82624    0.96450      10716
  14.73076      6.00860   33.92529    1.07442      10818
  14.74076      6.00455   33.94515    0.90049      10947
  14.75076      6.00050   33.86207    0.92747      10788
  14.76076      5.99646   33.96209    0.83915      10756
  14.77076      5.99242   33.92101    0.92015      10915
  14.78076      5.98839   34.01839    0.85746      10676
  14.79076      5.98436   33.94533    0.92353      11047
  14.80076      5.98034   33.88622    0.86689      10910
  14.81076      5.97633   33.98526    1.06516      10904
  14.82076      5.97232   33.94743    1.01257      10744
  14.83076      5.96831   33.92762    0.83549      10735
  14.84076      5.96431   34.02027    0.77966      10908
  14.85076      5.96032   33.93056    0.89260      10969
  14.86076      5.95633   33.94128    0.96975      11026
  14.87076      5.95235   34.00884    1.03390      10889
  14.88076      5.94837   33.92053    0.95789      10957
  14.89076      5.94440   34.00070    1.03222      10969
  14.90076      5.94043   33.99486    0.79143      11053
  14.91076      5.93647   33.89476    0.77678      11152
  14.92076      5.93251   33.99541    0.83313      10768
  14.93076      5.92856   33.95098    0.95306      11127
  14.94076      5.92462   33.89555    0.99095      11026
  14.95076      5.92068   34.01004    0.89593      11008
  14.96076      5.91674   33.89311    1.01366      11125
  14.97076      5.91281   33.93066    0.99538      11028
  14.98076      5.90889   34.02050    0.97083      10860
  14.99076      5.90497   33.88009    0.76198      11024
  15.00076      5.90105   33.95425    0.79634      11035
  15.01076      5.89715   33.97283    0.85631      10980
  15.02076      5.89324   33.86617    1.07201      11229
  15.03076      5.88934   33.96084    0.93830      11137
  15.04076      5.88545   33.91130    0.83157      11141
  15.05076      5.88156   33.88439    0.88710      11326
  15.06076      5.87768   33.94846    0.88215      11169
  15.07076      5.87380   33.87901    0.91199      11237
  15.08076      5.86993   33.87213    0.93019      11097
  15.09076      5.86606   33.88986    0.92442      11047
  15.10076      5.86220   33.82406    1.11394      11161
  15.11076      5.85834   33.92715    0.83422      11226
  15.12076      5.85449   33.86793    0.85694      11043
  15.13076      5.85065   33.87530    0.89393      11288
  15.14076      5.84680   33.90230    0.85049      11198
  15.15076      5.84297   33.81049    0.83591      11122
  15.16076      5.83914   33.82436    0.90399      11474
  15.17076      5.83531   33.84194    0.92174      11179
  15.18076      5.83149   33.78611    0.90459      11236
  15.19076      5.82767   33.81314    0.92233      11373
  15.20076      5.82386   33.84748    0.98243      11181
  15.21076      5.82006   33.79714    0.85817      11335
  15.22076      5.81625   33.82021    0.89186      11420
  15.23076      5.81246   33.83934    0.85348      11334
  15.24076      5.80867   33.78501    0.88148      11317
  15.25076      5.80488   33.78307    0.91506      11391
  15.26076      5.80110   33.75200    0.77555      11408
  15.27076      5.79732   33.69285    0.91871      11399
  15.28076      5.79355   33.74792    1.17495      11252
  15.29076      5.78979   33.77349    0.84355      11205
  15.30076      5.78602   33.66781    0.87486      11482
  15.31076      5.78227   33.72927    0.87586      11223
  15.32075      5.77852   33.70161    0.93579      11471
  15.33075      5.77477   33.70394    0.85580      11553
  15.34075      5.77103   33.76130    0.81572      11388
  15.35075      5.76729   33.68400    0.78314      11586
  15.36075      5.76356   33.70806    1.06701      11476
  15.37075      5.75983   33.71940    0.92739      11568
  15.38075      5.75611   33.63788    0.91415      11620
  15.39075      5.75239   33.68594    0.75608      11362
  15.40075      5.74868   33.71318    0.92898      11574
  15.41075      5.74497   33.59402    0.93317      11520
  15.42075      5.74127   33.68608    1.00791      11421
  15.43075      5.73757   33.66084    0.91242      11691
  15.44075      5.73388   33.59561    0.90078      11423
  15.45075      5.73019   33.73946    0.81999      11389
  15.46075      5.72650   33.63194    0.80442      11639
  15.47075      5.72283   33.65229    0.80606      11494
  15.48075      5.71915   33.69908    0.86550      11622
  15.49075      5.71548   33.55519    0.91495      11553
  15.50075      5.71182   33.68715    0.96131      11655
  15.51075      5.70816   33.65840    0.95854      11716
  15.52075      5.70450   33.56536    0.97424      11760
  15.53075      5.70085   33.64876    0.93289      11602
  15.54075      5.69721   33.66979    0.81114      11837
  15.55075      5.69356   33.61999    0.80002      11651
  15.56075      5.68993   33.66738    0.87367      11497
  15.57075      5.68630   33.61696    0.84121      11898
  15.58075      5.68267   33.56874    1.03645      11484
  15.59075      5.67905   33.72440    0.84337      11712
  15.60075      5.67543   33.61820    0.77721      11679
  15.61075      5.67182   33.61144    0.82998      11560
  15.62075      5.66821   33.73944    0.92794      11863
  15.63075      5.66460   33.56138    1.00962      11629
  15.64075      5.66101   33.62824    0.81465      11793
  15.65075      5.65741   33.64151    0.97318      11928
  15.66075      5.65382   33.58094    0.85213      11837
  15.67075      5.65024   33.63026    1.01215      11622
  15.68075      5.64665   33.63218    0.84961      12053
  15.69075      5.64308   33.58384    0.77641      11767
  15.70075      5.63951   33.68525    0.74727      11874
  15.71075      5.63594   33.64825    0.94718      12019
  15.72075      5.63238   33.59465    0.97060      11613
  15.73075      5.62882   33.65398    0.88902      11999
  15.74075      5.62527   33.56373    0.95199      11888
  15.75075      5.62172   33.58105    0.84509      11709
  15.76075      5.61817   33.72518    0.84738      11822
  15.77075      5.61463   33.54196    0.90390      11846
  15.78075      5.61110   33.62021    0.78208      11825
  15.79075      5.60757   33.62697    0.80499      12008
  15.80075      5.60404   33.57032    0.90565      11966
  15.81075      5.60052   33.63788    0.88095      11866
  15.82075      5.59700   33.60114    0.86990      12161
  15.83075      5.59349   33.59080    1.03173      12005
  15.84075      5.58998   33.66867    0.81683      11931
  15.85075      5.58648   33.51734    0.93794      12137
  15.86075      5.58298   33.61490    0.86822      12043
  15.87075      5.57948   33.63456    0.89956      11854
  15.88075      5.57599   33.45908    0.81390      12067
  15.89075      5.57250   33.57343    0.85249      12016
  15.90075      5.56902   33.58258    0.79442      12016
  15.91075      5.56554   33.54611    0.82937      11972
  15.92075      5.56207   33.62197    0.92193      11832
  15.93075      5.55860   33.56433    0.85089      12256
  15.94074      5.55514   33.50727    0.78478      12069
  15.95074      5.55168   33.61734    0.88528      12014
  15.96074      5.54822   33.54082    0.86689      12104
  15.97074      5.54477   33.52109    1.07908      12285
  15.98074      5.54132   33.62766    0.89523      11919
  15.99074      5.53788   33.46383    0.88400      12310
  16.00074      5.53444   33.52637    0.79938      12307
  16.01074      5.53101   33.61327    0.84859      12144
  16.02074      5.52758   33.48827    0.89823      12350
  16.03074      5.52415   33.52741    0.73978      12110
  16.04074      5.52073   33.54560    0.81649      12095
  16.05074      5.51731   33.42561    1.06611      12184
  16.06074      5.51390   33.51384    0.88133      12145
  16.07074      5.51049   33.62416    0.91923      12021
  16.08074      5.50709   33.44373    0.83169      12358
  16.09074      5.50369   33.61526    0.87173      12147
  16.10074      5.50029   33.50213    0.77473      12201
  16.11074      5.49690   33.50735    0.87543      12481
  16.12074      5.49351   33.60750    0.94829      12225
  16.13074      5.49013   33.45493    0.76913      12406
  16.14074      5.48675   33.53188    0.85254      12534
  16.15074      5.48338   33.59336    0.93677      12239
  16.16074      5.48001   33.46517    0.88280      12389
  16.17074      5.47664   33.57671    0.87456      12392
  16.18074      5.47328   33.65804    0.79822      12311
  16.19074      5.46992   33.48178    0.91808      12416
  16.20074      5.46657   33.54251    0.95914      12311
  16.21074      5.46322   33.57247    0.80116      12175
  16.22074      5.45987   33.55224    0.80808      12489
  16.23074      5.45653   33.62974    0.84901      12289
  16.24074      5.45319   33.55339    0.70721      12337
  16.25074      5.44986   33.55114    0.80248      12604
  16.26074      5.44653   33.60511    0.95509      12307
  16.27074      5.44321   33.55166    0.98554      12430
  16.28074      5.43989   33.50695    0.85523      12602
  16.29074      5.43657   33.68709    0.95549      12424
  16.30074      5.43326   33.52698    0.88229      12541
  16.31074      5.42995   33.54442    0.96633      12737
  16.32074      5.42664   33.65868    0.83859      12401
  16.33074      5.42334   33.62776    0.77785      12717
  16.34074      5.42005   33.55681    0.75720      12535
  16.35074      5.41675   33.60743    0.86003      12360
  16.36074      5.41347   33.49967    0.97152      12498
  16.37074      5.41018   33.53567    0.73745      12475
  16.38074      5.40690   33.64164    0.86920      12491
  16.39074      5.40363   33.52052    0.77724      12554
  16.40074      5.40035   33.57928    0.90067      12465
  16.41074      5.39708   33.57790    0.95470      12687
  16.42074      5.39382   33.53268    0.87490      12729
  16.43074      5.39056   33.60350    0.79447      12472
  16.44074      5.38730   33.53100    0.87160      12852
  16.45074      5.38405   33.50283    0.80156      12713
  16.46074      5.38080   33.64954    0.88307      12667
  16.47074      5.37756   33.45208    0.92531      12783
  16.48074      5.37432   33.56634    0.75799      12762
  16.49074      5.37108   33.67164    0.84153      12666
  16.50074      5.36785   33.45019    0.98425      12701
  16.51074      5.36462   33.48327    0.93809      12455
  16.52074      5.36140   33.56081    0.77713      12821
  16.53074      5.35818   33.49932    0.84144      12639
  16.54074      5.35496   33.51382    0.76030      12618
  16.55074      5.35175   33.58147    0.86163      12817
  16.56074      5.34854   33.40182    0.80821      12720
  16.57073      5.34533   33.58403    0.82678      12691
  16.58073      5.34213   33.50569    0.80860      12918
  16.59073      5.33893   33.42385    0.89233      12928
  16.60073      5.33574   33.65970    0.97822      12671
  16.61073      5.33255   33.43884    0.87334      13101
  16.62073      5.32936   33.47117    0.85767      12653
  16.63073      5.32618   33.59298    0.90759      13033
  16.64073      5.32300   33.51295    0.85931      13007
  16.65073      5.31983   33.37696    0.82218      12784
  16.66073      5.31666   33.54880    0.83951      12721
  16.67073      5.31349   33.36308    0.74921      12885
  16.68073      5.31033   33.39107    0.79056      12826
  16.69073      5.30717   33.55235    0.79482      12778
  16.70073      5.30402   33.38493    0.87313      13003
  16.71073      5.30086   33.46232    0.81470      12812
  16.72073      5.29772   33.50017    0.86153      12947
  16.73073      5.29457   33.40582    0.88932      13014
  16.74073      5.29143   33.47641    0.88096      12956
  16.75073      5.28830   33.46057    0.84501      13131
  16.76073      5.28516   33.36177    0.78810      13011
  16.77073      5.28203   33.55380    0.93530      12920
  16.78073      5.27891   33.32422    0.80004      13306
  16.79073      5.27579   33.39767    0.81579      12962
  16.80073      5.27267   33.50419    0.83396      13048
  16.81073      5.26956   33.25520    0.84825      13071
  16.82073      5.26645   33.29500    0.72159      13039
  16.83073      5.26334   33.44232    0.88998      12798
  16.84073      5.26024   33.31324    0.86711      13169
  16.85073      5.25714   33.33073    0.96662      13050
  16.86073      5.25404   33.45175    0.78585      12933
  16.87073      5.25095   33.25907    0.75221      13282
  16.88073      5.24786   33.33728    0.84814      13069
  16.89073      5.24478   33.38739    0.79180      13165
  16.90073      5.24170   33.27609    0.88493      13295
  16.91073      5.23862   33.38411    0.83828      13240
  16.92073      5.23555   33.36529    0.86905      13112
  16.93073      5.23248   33.26018    0.98725      13424
  16.94073      5.22941   33.42629    0.83100      13125
  16.95073      5.22635   33.30663    0.86256      13251
  16.96073      5.22329   33.21070    0.80978      13245
  16.97073      5.22023   33.42620    0.78655      13031
  16.98073      5.21718   33.16914    0.81094      13267
  16.99073      5.21414   33.31098    0.84096      13368
  17.00073      5.21109   33.39076    0.82352      12886
  17.01073      5.20805   33.25218    0.72185      13447
  17.02073      5.20501   33.26391    0.79630      13379
  17.03073      5.20198   33.46958    0.81176      13152
  17.04073      5.19895   33.22631    0.84151      13455
  17.05073      5.19592   33.34360    0.96055      13431
  17.06073      5.19290   33.41975    0.89127      13147
  17.07073      5.18988   33.27510    0.98856      13637
  17.08073      5.18686   33.35911    0.82124      13525
  17.09073      5.18385   33.38821    0.74547      13132
  17.10073      5.18084   33.36069    0.85540      13678
  17.11073      5.17784   33.39618    0.81551      13160
  17.12073      5.17484   33.42207    0.74070      13411
  17.13073      5.17184   33.30894    0.78839      13427
  17.14073      5.16884   33.56662    0.94526      13399
  17.15073      5.16585   33.38614    0.77790      13184
  17.16073      5.16286   33.40964    0.80769      13567
  17.17073      5.15988   33.58667    0.80173      13300
  17.18073      5.15690   33.39545    0.82921      13452
  17.19072      5.15392   33.41659    0.94178      13665
  17.20072      5.15095   33.58580    0.83445      13379
  17.21072      5.14798   33.38962    0.78526      13560
  17.22072      5.14501   33.46367    0.77613      13676
  17.23072      5.14205   33.57533    0.92518      13448
  17.24072      5.13909   33.40820    0.77799      13743
  17.25072      5.13613   33.57305    0.89792      13672
  17.26072      5.13318   33.60880    0.84984      13312
  17.27072      5.13023   33.48800    0.94756      13601
  17.28072      5.12728   33.54043    0.79498      13607
  17.29072      5.12434   33.62643    0.74855      13424
  17.30072      5.12140   33.54213    0.74853      13553
  17.31072      5.11846   33.58468    0.82331      13602
  17.32072      5.11553   33.64060    0.74812      13403
  17.33072      5.11260   33.55658    0.87315      13761
  17.34072      5.10968   33.65734    0.81131      13576
  17.35072      5.10675   33.64287    0.85925      13742
  17.36072      5.10384   33.54583    0.76879      13714
  17.37072      5.10092   33.71491    0.95744      13646
  17.38072      5.09801   33.57447    0.80932      13851
  17.39072      5.09510   33.59169    0.96410      13754
  17.40072      5.09219   33.71478    0.81105      13564
  17.41072      5.08929   33.64829    1.11056      13744
  17.42072      5.08639   33.59190    0.73251      13744
  17.43072      5.08350   33.75727    0.67179      13653
  17.44072      5.08060   33.60940    0.83762      13859
  17.45072      5.07772   33.64143    0.78684      13603
  17.46072      5.07483   33.81802    0.84204      13583
  17.47072      5.07195   33.66235    0.75517      13925
  17.48072      5.06907   33.65991    0.97047      13764
  17.49072      5.06619   33.80615    0.88113      13649
  17.50072      5.06332   33.65827    0.77116      14019
  17.51072      5.06045   33.67335    0.75371      13727
  17.52072      5.05759   33.83109    0.92179      13827
  17.53072      5.05472   33.65133    0.85118      14089
  17.54072      5.05186   33.71633    0.84212      13748
  17.55072      5.04901   33.78812    0.86808      14039
  17.56072      5.04616   33.73253    0.79999      13805
  17.57072      5.04331   33.76000    0.79485      13693
  17.58072      5.04046   33.77722    0.72409      13954
  17.59072      5.03762   33.69023    0.93368      14024
  17.60072      5.03478   33.88003    0.74865      13680
  17.61072      5.03194   33.78346    0.82179      13984
  17.62072      5.02911   33.74200    0.89700      13853
  17.63072      5.02628   33.86578    0.78546      13831
  17.64072      5.02345   33.75627    0.74140      14139
  17.65072      5.02063   33.74473    0.81013      13937
  17.66072      5.01781   33.88068    0.79483      13936
  17.67072      5.01499   33.76878    0.96482      14145
  17.68072      5.01218   33.75571    0.89016      13868
  17.69072      5.00937   33.89864    0.80941      14016
  17.70072      5.00656   33.79089    0.86023      14259
  17.71072      5.00376   33.79057    0.86134      13918
  17.72072      5.00095   33.89776    0.79458      13927
  17.73072      4.99816   33.78792    0.76593      14209
  17.74072      4.99536   33.79773    0.76932      14167
  17.75072      4.99257   33.90982    0.82438      13721
  17.76072      4.98978   33.84441    0.89625      14216
  17.77072      4.98700   33.81111    0.69146      13998
  17.78072      4.98421   33.92833    0.77030      13984
  17.79072      4.98144   33.78133    0.85667      14194
  17.80072      4.97866   33.82700    0.80931      14270
  17.81072      4.97589   33.93973    0.83681      13991
  17.82071      4.97312   33.82492    0.98385      14329
  17.83071      4.97035   33.89328    0.82035      14252
  17.84071      4.96759   33.90880    0.85496      14186
  17.85071      4.96483   33.86286    0.76901      14286
  17.86071      4.96207   33.89330    0.83013      14212
  17.87071      4.95932   33.92323    0.85971      14002
  17.88071      4.95656   33.83925    0.79782      14338
  17.89071      4.95382   33.97536    0.79903      14230
  17.90071      4.95107   33.86583    0.79101      14206
  17.91071      4.94833   33.88589    0.72843      14147
  17.92071      4.94559   33.97572    0.84913      14237
  17.93071      4.94286   33.90552    0.74396      14081
  17.94071      4.94012   33.90333    0.81987      14640
  17.95071      4.93739   33.99794    0.82996      14173
  17.96071      4.93467   33.93894    0.89938      14312
  17.97071      4.93194   33.91954    0.84693      14549
  17.98071      4.92922   34.04106    0.79294      14339
  17.99071      4.92651   33.92988    0.72175      14275
  18.00071      4.92379   33.95274    1.02325      14542
  18.01071      4.92108   34.08691    0.77152      14382
  18.02071      4.91837   33.98101    1.00865      14082
  18.03071      4.91567   33.97910    0.74450      14632
  18.04071      4.91297   34.06864    0.85385      14247
  18.05071      4.91027   33.98356    0.71660      14485
  18.06071      4.90757   34.01456    0.82184      14343
  18.07071      4.90488   34.11484    0.72242      14467
  18.08071      4.90219   34.02150    0.82709      14344
  18.09071      4.89950   34.06922    0.85173      14660
  18.10071      4.89682   34.16762    0.80849      14326
  18.11071      4.89413   34.02700    0.81738      14513
  18.12071      4.89146   34.09586    0.74706      14686
  18.13071      4.88878   34.18167    0.94986      14310
  18.14071      4.88611   34.08726    0.81438      14731
  18.15071      4.88344   34.11093    0.88488      14578
  18.16071      4.88077   34.17850    0.83066      14484
  18.17071      4.87811   34.15819    0.83637      14549
  18.18071      4.87545   34.19420    0.79201      14616
  18.19071      4.87279   34.19190    0.75888      14550
  18.20071      4.87014   34.13134    0.75146      14678
  18.21071      4.86748   34.26102    0.76648      14557
  18.22071      4.86484   34.20309    0.89636      14378
  18.23071      4.86219   34.17850    0.79831      14626
  18.24071      4.85955   34.28090    0.79147      14629
  18.25071      4.85691   34.24115    0.72640      14714
  18.26071      4.85427   34.19320    0.92651      14614
  18.27071      4.85163   34.27795    0.74168      14769
  18.28071      4.84900   34.26000    0.84113      14737
  18.29071      4.84637   34.23348    0.88627      14812
  18.30071      4.84375   34.31765    0.89538      14678
  18.31071      4.84113   34.29020    0.87041      14827
  18.32071      4.83851   34.30620    0.70874      14745
  18.33071      4.83589   34.34899    0.78699      14571
  18.34071      4.83328   34.32523    0.88129      14950
  18.35071      4.83066   34.26456    0.72821      14793
  18.36071      4.82806   34.42638    0.82084      14650
  18.37071      4.82545   34.36029    0.82898      14677
  18.38071      4.82285   34.34142    0.78394      14709
  18.39071      4.82025   34.37311    0.79808      14624
  18.40071      4.81765   34.34648    0.74333      14995
  18.41071      4.81506   34.34583    0.78506      14758
  18.42071      4.81247   34.38627    0.89323      14862
  18.43071      4.80988   34.39712    0.78155      14995
  18.44070      4.80729   34.32124    1.02509      14978
  18.45070      4.80471   34.42713    0.81646      14852
  18.46070      4.80213   34.31976    0.72660      14967
  18.47070      4.79955   34.39335    0.86172      14859
  18.48070      4.79698   34.42712    0.76186      14835
  18.49070      4.79440   34.38738    0.79330      15066
  18.50070      4.79184   34.32941    0.82896      14957
  18.51070      4.78927   34.45393    0.77215      14791
  18.52070      4.78671   34.36517    0.91943      14908
  18.53070      4.78415   34.38257    0.69965      14821
  18.54070      4.78159   34.39999    0.74017      14968
  18.55070      4.77903   34.37483    0.81591      15050
  18.56070      4.77648   34.34029    0.86529      15014
  18.57070      4.77393   34.43666    0.75004      15009
  18.58070      4.77138   34.33276    0.86703      15160
  18.59070      4.76884   34.35736    0.83674      15035
  18.60070      4.76630   34.35649    0.80577      15063
  18.61070      4.76376   34.34174    0.79929      15146
  18.62070      4.76123   34.35635    0.76823      15121
  18.63070      4.75869   34.37635    0.84146      14927
  18.64070      4.75616   34.33278    0.78353      15202
  18.65070      4.75363   34.38102    0.89612      15114
  18.66070      4.75111   34.30050    0.74269      15149
  18.67070      4.74859   34.34804    0.78717      14970
  18.68070      4.74607   34.36960    0.70854      15145
  18.69070      4.74355   34.35927    0.82799      15108
  18.70070      4.74104   34.27342    0.74684      15216
  18.71070      4.73853   34.38389    0.89772      15325
  18.72070      4.73602   34.29782    0.80573      15117
  18.73070      4.73351   34.30684    0.97940      15220
  18.74070      4.73101   34.34915    0.78844      15427
  18.75070      4.72851   34.34442    0.72958      15170
  18.76070      4.72601   34.29882    0.81618      15059
  18.77070      4.72351   34.38636    0.85093      15377
  18.78070      4.72102   34.35355    0.74506      15111
  18.79070      4.71853   34.34783    0.82916      15227
  18.80070      4.71605   34.34001    0.79925      15521
  18.81070      4.71356   34.37092    0.77126      15284
  18.82070      4.71108   34.31307    0.82024      15173
  18.83070      4.70860   34.44528    0.69336      15407
  18.84070      4.70612   34.35235    0.81469      15247
  18.85070      4.70365   34.34108    0.88316      15270
  18.86070      4.70118   34.42154    0.79345      15451
  18.87070      4.69871   34.38124    0.80525      15359
  18.88070      4.69624   34.35978    0.71228      15456
  18.89070      4.69378   34.46086    0.91450      15638
  18.90070      4.69132   34.40458    0.82789      15255
  18.91070      4.68886   34.42741    0.79634      15448
  18.92070      4.68640   34.45811    0.82347      15480
  18.93070      4.68395   34.46780    0.77954      15280
  18.94070      4.68150   34.40184    0.77548      15490
  18.95070      4.67905   34.52878    0.86867      15605
  18.96070      4.67661   34.45532    0.74274      15357
  18.97070      4.67417   34.48321    0.77378      15526
  18.98070      4.67173   34.54513    0.79106      15433
  18.99070      4.66929   34.50017    0.74718      15434
  19.00070      4.66685   34.47658    0.87684      15586
  19.01070      4.66442   34.56091    0.69302      15672
  19.02070      4.66199   34.53396    0.83708      15512
  19.03070      4.65956   34.49182    0.75903      15646
  19.04070      4.65714   34.58308    0.91517      15692
  19.05070      4.65472   34.58898    0.83792      15483
  19.06070      4.65230   34.52173    0.85691      15617
  19.07069      4.64988   34.60553    0.79961      15703
  19.08069      4.64747   34.64137    0.65855      15567
  19.09069      4.64506   34.54970    0.80897      15699
  19.10069      4.64265   34.65883    0.82969      15679
  19.11069      4.64024   34.59558    0.79139      15704
  19.12069      4.63784   34.61073    0.81578      15702
  19.13069      4.63543   34.70741    0.76563      15622
  19.14069      4.63303   34.61009    0.79971      15662
  19.15069      4.63064   34.61303    0.76937      15848
  19.16069      4.62824   34.67944    0.74292      15677
  19.17069      4.62585   34.68058    0.77317      15715
  19.18069      4.62346   34.58788    0.94101      15893
  19.19069      4.62108   34.72870    0.79298      15590
  19.20069      4.61869   34.63433    0.86586      15761
  19.21069      4.61631   34.65996    0.72240      15825
  19.22069      4.61393   34.72961    0.72479      15640
  19.23069      4.61155   34.71798    0.74667      15942
  19.24069      4.60918   34.63466    0.89278      16030
  19.25069      4.60681   34.75442    0.88362      15650
  19.26069      4.60444   34.66539    0.79216      16010
  19.27069      4.60207   34.69374    0.82301      15926
  19.28069      4.59971   34.76938    0.77495      15723
  19.29069      4.59735   34.72317    0.71628      15932
  19.30069      4.59499   34.66076    0.67819      15901
  19.31069      4.59263   34.77979    0.89120      15830
  19.32069      4.59028   34.69094    0.78721      16088
  19.33069      4.58792   34.73002    0.96734      16043
  19.34069      4.58557   34.74694    0.74267      15908
  19.35069      4.58323   34.75556    0.79195      15852
  19.36069      4.58088   34.66866    0.76514      15983
  19.37069      4.57854   34.86363    0.76499      16016
  19.38069      4.57620   34.75953    0.79452      15893
  19.39069      4.57386   34.74569    0.88226      16128
  19.40069      4.57153   34.80516    0.82128      16057
  19.41069      4.56920   34.76573    0.76635      16014
  19.42069      4.56687   34.77983    0.73437      15977
  19.43069      4.56454   34.87551    0.68621      16195
  19.44069      4.56221   34.81448    0.74805      15930
  19.45069      4.55989   34.79595    0.86827      16041
  19.46069      4.55757   34.89569    0.83132      16079
  19.47069      4.55525   34.78988    0.92225      16181
  19.48069      4.55293   34.83105    0.78416      16082
  19.49069      4.55062   34.89265    0.74206      16229
  19.50069      4.54831   34.82583    0.80642      16001
  19.51069      4.54600   34.84989    0.76989      16105
  19.52069      4.54370   34.96524    0.71975      16329
  19.53069      4.54139   34.85618    0.86308      16120
  19.54069      4.53909   34.86834    0.83542      16247
  19.55069      4.53679   34.96134    0.74896      16428
  19.56069      4.53449   34.87342    0.72795      16222
  19.57069      4.53220   34.87941    1.00563      16076
  19.58069      4.52991   35.05564    0.69736      16336
  19.59069      4.52762   34.86903    0.76345      16248
  19.60069      4.52533   34.96568    0.84261      16155
  19.61069      4.52305   34.96609    0.78304      16357
  19.62069      4.52076   34.92081    0.77165      16323
  19.63069      4.51848   34.93187    0.68284      16266
  19.64069      4.51620   35.04307    0.75002      16312
  19.65069      4.51393   34.92281    0.94248      16357
  19.66069      4.51166   34.95912    0.79453      16097
  19.67069      4.50938   35.03106    0.84101      16509
  19.68069      4.50712   35.03750    0.78941      16433
  19.69068      4.50485   35.01165    0.71245      16208
  19.70068      4.50259   35.06445    0.84499      16506
  19.71068      4.50032   35.04482    0.85348      16505
  19.72068      4.49806   35.05241    0.71670      16221
  19.73068      4.49581   35.14050    0.74083      16621
  19.74068      4.49355   35.03632    0.82014      16429
  19.75068      4.49130   35.09176    0.73767      16281
  19.76068      4.48905   35.11442    0.73620      16585
  19.77068      4.48680   35.09904    0.77332      16497
  19.78068      4.48456   35.09338    0.92770      16365
  19.79068      4.48231   35.15084    0.87306      16504
  19.80068      4.48007   35.10964    0.80505      16456
  19.81068      4.47783   35.17166    0.77662      16515
  19.82068      4.47560   35.17077    0.72033      16556
  19.83068      4.47336   35.22547    0.78182      16502
  19.84068      4.47113   35.24509    0.71047      16577
  19.85068      4.46890   35.22533    0.88731      16641
  19.86068      4.46667   35.26847    0.79929      16547
  19.87068      4.46445   35.27253    0.99966      16454
  19.88068      4.46222   35.29541    0.68668      16745
  19.89068      4.46000   35.25193    0.71234      16680
  19.90068      4.45778   35.35188    0.80262      16534
  19.91068      4.45557   35.32684    0.88818      16557
  19.92068      4.45335   35.32243    0.72772      16750
  19.93068      4.45114   35.37689    0.83039      16481
  19.94068      4.44893   35.39887    0.78606      16680
  19.95068      4.44673   35.37863    0.75359      16627
  19.96068      4.44452   35.41747    0.67538      16861
  19.97068      4.44232   35.42284    0.76271      16626
  19.98068      4.44012   35.43565    0.88231      16679
  19.99068      4.43792   35.49581    0.88054      16756
  20.00068      4.43572   35.49157    0.79701      16770
  20.01068      4.43353   35.54717    0.85144      16673
  20.02068      4.43134   35.50627    0.77648      16901
  20.03068      4.42915   35.56040    0.70050      16766
  20.04068      4.42696   35.51326    0.74374      16879
  20.05068      4.42477   35.53562    0.70316      16815
  20.06068      4.42259   35.55443    0.81957      16761
  20.07068      4.42041   35.55816    0.86039      16747
  20.08068      4.41823   35.61093    0.80602      16928
  20.09068      4.41605   35.58042    0.73491      16827
  20.10068      4.41388   35.59732    0.74355      16805
  20.11068      4.41171   35.59110    0.80660      16977
  20.12068      4.40954   35.63863    0.84472      16819
  20.13068      4.40737   35.60874    0.81181      16981
  20.14068      4.40520   35.60549    0.79836      16908
  20.15068      4.40304   35.65308    0.74964      16964
  20.16068      4.40088   35.69357    0.80398      16800
  20.17068      4.39872   35.67152    0.70269      17111
  20.18068      4.39656   35.66406    0.79847      16930
  20.19068      4.39441   35.67391    0.76599      17092
  20.20068      4.39226   35.65582    0.98930      16841
  20.21068      4.39010   35.66288    0.73287      17021
  20.22068      4.38796   35.65279    0.76116      16957
  20.23068      4.38581   35.65037    0.78263      16971
  20.24068      4.38367   35.70122    0.73490      17058
  20.25068      4.38152   35.70290    0.70006      17132
  20.26068      4.37938   35.65881    0.81678      17164
  20.27068      4.37725   35.74537    0.82331      16914
  20.28068      4.37511   35.68857    0.73032      17252
  20.29068      4.37298   35.71267    0.79322      17169
  20.30068      4.37084   35.69511    0.80917      17121
  20.31068      4.36872   35.79888    0.87211      16951
  20.32067      4.36659   35.68578    0.87614      17362
  20.33067      4.36446   35.76552    0.71574      16970
  20.34067      4.36234   35.81928    0.75937      17246
  20.35067      4.36022   35.71620    0.74620      17299
  20.36067      4.35810   35.70443    0.78685      17046
  20.37067      4.35598   35.76807    0.72425      17179
  20.38067      4.35387   35.73543    0.74856      17439
  20.39067      4.35176   35.73721    0.86778      17131
  20.40067      4.34965   35.79383    0.78053      17142
  20.41067      4.34754   35.72323    0.82565      17432
  20.42067      4.34543   35.80935    0.75459      17356
  20.43067      4.34333   35.80208    0.79541      17214
  20.44067      4.34122   35.77215    0.76180      17592
  20.45067      4.33912   35.72905    0.83658      17266
  20.46067      4.33703   35.81776    0.79224      17171
  20.47067      4.33493   35.78985    0.69070      17458
  20.48067      4.33284   35.77562    0.79619      17432
  20.49067      4.33074   35.75399    0.69560      17276
  20.50067      4.32865   35.81875    0.78670      17573
  20.51067      4.32657   35.63349    0.80283      17160
  20.52067      4.32448   35.77440    0.83490      17381
  20.53067      4.32240   35.72438    0.76113      17409
  20.54067      4.32031   35.71496    0.74487      17551
  20.55067      4.31824   35.71416    0.76827      17304
  20.56067      4.31616   35.72380    0.73834      17648
  20.57067      4.31408   35.68247    0.69592      17490
  20.58067      4.31201   35.69850    0.78087      17553
  20.59067      4.30994   35.70863    0.88257      17552
  20.60067      4.30787   35.61347    0.86375      17517
  20.61067      4.30580   35.64210    0.71658      17579
  20.62067      4.30373   35.70021    0.83227      17556
  20.63067      4.30167   35.57014    0.85151      17485
  20.64067      4.29961   35.54157    0.72625      17824
  20.65067      4.29755   35.62510    0.71944      17340
  20.66067      4.29549   35.42872    0.76408      17544
  20.67067      4.29344   35.45704    0.71028      17648
  20.68067      4.29138   35.57679    0.74312      17582
  20.69067      4.28933   35.37597    0.76276      17579
  20.70067      4.28728   35.42250    0.74168      17950
  20.71067      4.28524   35.45687    0.75732      17398
  20.72067      4.28319   35.36244    0.86951      17684
  20.73067      4.28115   35.31124    0.80026      17740
  20.74067      4.27910   35.45379    0.95300      17899
  20.75067      4.27706   35.22065    0.69967      17338
  20.76067      4.27503   35.32299    0.73766      18107
  20.77067      4.27299   35.25463    0.72709      17667
  20.78067      4.27096   35.26031    0.80638      17768
  20.79067      4.26893   35.13491    0.71884      17976
  20.80067      4.26690   35.18598    0.75638      17610
  20.81067      4.26487   35.15928    0.75028      17756
  20.82067      4.26284   35.07110    0.79914      17756
  20.83067      4.26082   35.07807    0.76419      17914
  20.84067      4.25880   35.09763    0.78422      17619
  20.85067      4.25678   34.96939    0.70663      17947
  20.86067      4.25476   35.06233    0.73527      17956
  20.87067      4.25274   34.99763    0.77222      17775
  20.88067      4.25073   34.91186    0.79842      18012
  20.89067      4.24872   34.96256    0.73740      18013
  20.90067      4.24671   34.99358    0.76001      17732
  20.91067      4.24470   34.88281    0.79423      18043
  20.92067      4.24269   34.84258    0.78047      18000
  20.93067      4.24069   34.90774    0.77726      17806
  20.94066      4.23869   34.78669    0.75005      18174
  20.95066      4.23669   34.74189    0.85117      17701
  20.96066      4.23469   34.81491    0.66693      17887
  20.97066      4.23269   34.69421    0.68530      18161
  20.98066      4.23069   34.69802    0.74520      18078
  20.99066      4.22870   34.74314    0.78218      17872
  21.00066      4.22671   34.65037    0.67528      18242
  21.01066      4.22472   34.63738    0.82847      18100
  21.02066      4.22273   34.63698    0.77143      17846
  21.03066      4.22075   34.54781    0.79050      18383
  21.04066      4.21877   34.59054    0.78656      18021
  21.05066      4.21678   34.50295    0.75598      17941
  21.06066      4.21481   34.59763    0.73562      18190
  21.07066      4.21283   34.44979    0.72805      18371
  21.08066      4.21085   34.45391    0.76451      18088
  21.09066      4.20888   34.43465    0.73972      18024
  21.10066      4.20691   34.35539    0.65430      18368
  21.11066      4.20494   34.34643    0.76458      17895
  21.12066      4.20297   34.39254    0.73644      18162
  21.13066      4.20100   34.27527    0.82004      18289
  21.14066      4.19904   34.24970    0.72658      18307
  21.15066      4.19707   34.31670    0.83849      18101
  21.16066      4.19511   34.21555    0.73671      18422
  21.17066      4.19315   34.20469    0.66583      18434
  21.18066      4.19120   34.23884    0.77816      18033
  21.19066      4.18924   34.16215    0.74978      18419
  21.20066      4.18729   34.16467    0.84312      18312
  21.21066      4.18534   34.12794    0.70885      18178
  21.22066      4.18339   34.11018    0.72624      18517
  21.23066      4.18144   34.02671    0.88508      18366
  21.24066      4.17949   34.07421    0.68981      18328
  21.25066      4.17755   34.03761    0.70470      18128
  21.26066      4.17561   34.02218    0.72127      18480
  21.27066      4.17367   33.93358    0.73457      18325
  21.28066      4.17173   34.05883    0.72449      18452
  21.29066      4.16979   33.88501    0.73680      18466
  21.30066      4.16786   33.96035    0.69394      18594
  21.31066      4.16592   34.01298    0.77242      18250
  21.32066      4.16399   33.86270    0.75493      18669
  21.33066      4.16206   33.92719    0.76054      18426
  21.34066      4.16013   34.00281    0.88089      18397
  21.35066      4.15821   33.82314    0.79283      18501
  21.36066      4.15628   33.82838    0.72838      18679
  21.37066      4.15436   33.96837    0.73532      18422
  21.38066      4.15244   33.79888    0.66632      18478
  21.39066      4.15052   33.78929    0.65318      18709
  21.40066      4.14861   33.85079    0.85568      18465
  21.41066      4.14669   33.78658    0.65155      18539
  21.42066      4.14478   33.76745    0.73183      18618
  21.43066      4.14287   33.73366    0.79688      18679
  21.44066      4.14096   33.86611    0.69506      18678
  21.45066      4.13905   33.71999    0.72943      18460
  21.46066      4.13714   33.71470    0.79822      18917
  21.47066      4.13524   33.75483    0.80921      18455
  21.48066      4.13334   33.71139    0.68856      18651
  21.49066      4.13144   33.67104    0.71270      18777
  21.50066      4.12954   33.77183    0.71790      18750
  21.51066      4.12764   33.59782    0.76676      18593
  21.52066      4.12574   33.62337    0.80192      18820
  21.53066      4.12385   33.69805    0.62836      18673
  21.54066      4.12196   33.52634    0.76533      18796
  21.55066      4.12007   33.54270    0.73161      18717
  21.56066      4.11818   33.56999    0.74563      18834
  21.57065      4.11629   33.51046    0.65257      18734
  21.58065      4.11441   33.44131    0.71184      18928
  21.59065      4.11253   33.46569    0.75001      18780
  21.60065      4.11064   33.48263    0.75457      18751
  21.61065      4.10876   33.33482    0.75859      19025
  21.62065      4.10689   33.37762    0.70872      18931
  21.63065      4.10501   33.39405    0.79018      18664
  21.64065      4.10314   33.31550    0.69407      19055
  21.65065      4.10126   33.22870    0.73805      18982
  21.66065      4.09939   33.29891    0.84066      18690
  21.67065      4.09752   33.15232    0.72814      19063
  21.68065      4.09566   33.14638    0.65588      18925
  21.69065      4.09379   33.17883    0.66531      18844
  21.70065      4.09193   33.08259    0.66126      19081
  21.71065      4.09007   33.01298    0.74098      19026
  21.72065      4.08821   33.07341    0.75916      18877
  21.73065      4.08635   32.98512    0.73156      19158
  21.74065      4.08449   32.97329    0.68369      19129
  21.75065      4.08263   32.90751    0.84573      18893
  21.76065      4.08078   32.94939    0.71127      19070
  21.77065      4.07893   32.86101    0.69556      19331
  21.78065      4.07708   32.85799    0.71839      19002
  21.79065      4.07523   32.85701    0.79620      18881
  21.80065      4.07338   32.79406    0.72114      19102
  21.81065      4.07154   32.72584    0.69177      19239
  21.82065      4.06970   32.81644    0.72710      18934
  21.83065      4.06785   32.71436    0.65521      19435
  21.84065      4.06601   32.65838    0.70466      19172
  21.85065      4.06418   32.70643    0.72735      18788
  21.86065      4.06234   32.64809    0.75277      19402
  21.87065      4.06050   32.61853    0.77205      19299
  21.88065      4.05867   32.65929    0.66431      19215
  21.89065      4.05684   32.61038    0.75695      19134
  21.90065      4.05501   32.54952    0.64445      19451
  21.91065      4.05318   32.54123    0.80601      19184
  21.92065      4.05136   32.63902    0.79278      19034
  21.93065      4.04953   32.49275    0.68592      19529
  21.94065      4.04771   32.48810    0.68582      19136
  21.95065      4.04589   32.57606    0.75051      19238
  21.96065      4.04407   32.47786    0.70339      19362
  21.97065      4.04225   32.47682    0.66796      19456
  21.98065      4.04043   32.53403    0.67971      19379
  21.99065      4.03862   32.44185    0.73561      19328
  22.00065      4.03680   32.43204    0.69303      19391
  22.01065      4.03499   32.50922    0.73942      19474
  22.02065      4.03318   32.43329    0.63828      19320
  22.03065      4.03138   32.42594    0.72525      19435
  22.04065      4.02957   32.46736    0.71361      19505
  22.05065      4.02776   32.44189    0.77286      19487
  22.06065      4.02596   32.40584    0.80143      19373
  22.07065      4.02416   32.36846    0.67303      19639
  22.08065      4.02236   32.48630    0.69340      19320
  22.09065      4.02056   32.34006    0.73030      19337
  22.10065      4.01876   32.35973    0.63353      19617
  22.11065      4.01697   32.43274    0.70740      19597
  22.12065      4.01518   32.37093    0.81105      19577
  22.13065      4.01338   32.30501    0.63600      19540
  22.14065      4.01159   32.41174    0.73043      19572
  22.15065      4.00981   32.32274    0.72060      19521
  22.16065      4.00802   32.27940    0.67945      19638
  22.17065      4.00623   32.35339    0.70618      19693
  22.18065      4.00445   32.39077    0.73711      19610
  22.19064      4.00267   32.20564    0.76876      19621
  22.20064      4.00089   32.28481    0.68598      19796
  22.21064      3.99911   32.31390    0.69416      19539
  22.22064      3.99733   32.22945    0.68449      19618
  22.23064      3.99556   32.23519    0.74011      19663
  22.24064      3.99378   32.31019    0.71854      19788
  22.25064      3.99201   32.20715    0.66537      19720
  22.26064      3.99024   32.20457    0.72503      19792
  22.27064      3.98847   32.26350    0.67957      19840
  22.28064      3.98670   32.20732    0.67142      19746
  22.29064      3.98494   32.16384    0.71334      19952
  22.30064      3.98317   32.18557    0.67287      19671
  22.31064      3.98141   32.17066    0.70743      19780
  22.32064      3.97965   32.15575    0.72338      20049
  22.33064      3.97789   32.15039    0.68811      19787
  22.34064      3.97613   32.16859    0.74609      19808
  22.35064      3.97438   32.13309    0.69789      19886
  22.36064      3.97262   32.12829    0.69516      19919
  22.37064      3.97087   32.15567    0.76216      19707
  22.38064      3.96912   32.09966    0.67477      19864
  22.39064      3.96737   32.06701    0.66319      20180
  22.40064      3.96562   32.10900    0.70302      19718
  22.41064      3.96387   32.09094    0.74976      20035
  22.42064      3.96213   32.01761    0.68107      20196
  22.43064      3.96038   32.06587    0.68056      20012
  22.44064      3.95864   32.00793    0.65776      19812
  22.45064      3.95690   32.02976    0.72477      20123
  22.46064      3.95516   32.01421    0.71479      20130
  22.47064      3.95342   32.02782    0.70192      19701
  22.48064      3.95169   32.01029    0.64950      20315
  22.49064      3.94995   31.95804    0.71532      20043
  22.50064      3.94822   32.05772    0.72099      19839
  22.51064      3.94649   31.92632    0.75715      19938
  22.52064      3.94476   31.98439    0.64149      20298
  22.53064      3.94303   31.94810    0.67174      20011
  22.54064      3.94130   31.93297    0.73086      20099
  22.55064      3.93958   31.94043    0.73296      20284
  22.56064      3.93785   31.86580    0.70056      20229
  22.57064      3.93613   31.98762    0.65294      20219
  22.58064      3.93441   31.83219    0.67004      20146
  22.59064      3.93269   31.88089    0.65640      20315
  22.60064      3.93098   31.88876    0.72344      20239
  22.61064      3.92926   31.87883    0.73523      20076
  22.62064      3.92755   31.83815    0.71461      20384
  22.63064      3.92583   31.88505    0.68026      20155
  22.64064      3.92412   31.88157    0.72608      20173
  22.65064      3.92241   31.79823    0.76583      20231
  22.66064      3.92070   31.84601    0.63213      20246
  22.67064      3.91900   31.86152    0.61963      20405
  22.68064      3.91729   31.81106    0.71762      20252
  22.69064      3.91559   31.80010    0.72404      20470
  22.70064      3.91388   31.84579    0.73682      20509
  22.71064      3.91218   31.83278    0.66798      20314
  22.72064      3.91049   31.76597    0.64151      20432
  22.73064      3.90879   31.82900    0.74980      20381
  22.74064      3.90709   31.79292    0.72388      20574
  22.75064      3.90540   31.81509    0.67042      20105
  22.76064      3.90370   31.81391    0.69457      20568
  22.77064      3.90201   31.81464    0.69658      20507
  22.78064      3.90032   31.83917    0.70614      20295
  22.79064      3.89863   31.78528    0.66248      20493
  22.80064      3.89695   31.84734    0.66248      20437
  22.81064      3.89526   31.83185    0.70842      20464
  22.82063      3.89358   31.77347    0.70503      20367
  22.83063      3.89189   31.86059    0.72467      20726
  22.84063      3.89021   31.82322    0.65843      20617
  22.85063      3.88853   31.83549    0.79738      20581
  22.86063      3.88685   31.85350    0.61133      20657
  22.87063      3.88518   31.81990    0.73251      20701
  22.88063      3.88350   31.84468    0.67075      20465
  22.89063      3.88183   31.83130    0.64586      20662
  22.90063      3.88015   31.88921    0.68081      20678
  22.91063      3.87848   31.80858    0.72442      20548
  22.92063      3.87681   31.88389    0.70096      20595
  22.93063      3.87515   31.88240    0.74065      20537
  22.94063      3.87348   31.86952    0.64021      20681
  22.95063      3.87181   31.87680    0.62456      20849
  22.96063      3.87015   31.87587    0.80269      20632
  22.97063      3.86849   31.87842    0.69138      20739
  22.98063      3.86683   31.86648    0.61441      20865
  22.99063      3.86517   31.88799    0.70845      20993
  23.00063      3.86351   31.88981    0.75650      20717
  23.01063      3.86185   31.89855    0.67055      20848
  23.02063      3.86020   31.84639    0.71371      20855
  23.03063      3.85855   31.87129    0.63276      20764
  23.04063      3.85689   31.92522    0.67081      20840
  23.05063      3.85524   31.86981    0.78387      21000
  23.06063      3.85359   31.91035    0.73285      20646
  23.07063      3.85195   31.87862    0.67842      20494
  23.08063      3.85030   31.88286    0.57684      21011
  23.09063      3.84866   31.84626    0.69996      21101
  23.10063      3.84701   31.91838    0.69935      20799
  23.11063      3.84537   31.87101    0.65481      20896
  23.12063      3.84373   31.86499    0.80807      21133
  23.13063      3.84209   31.83201    0.68130      21013
  23.14063      3.84045   31.86011    0.71313      21093
  23.15063      3.83882   31.84691    0.64223      20978
  23.16063      3.83718   31.82488    0.81926      21115
  23.17063      3.83555   31.86469    0.56586      21016
  23.18063      3.83392   31.86015    0.72094      20853
  23.19063      3.83229   31.79547    0.69284      21283
  23.20063      3.83066   31.89855    0.71560      20709
  23.21063      3.82903   31.83871    0.70963      20947
  23.22063      3.82740   31.85847    0.62348      21108
  23.23063      3.82578   31.80804    0.67939      20960
  23.24063      3.82415   31.83222    0.68876      21338
  23.25063      3.82253   31.81276    0.69838      20908
  23.26063      3.82091   31.75552    0.71783      21242
  23.27063      3.81929   31.85262    0.65609      21371
  23.28063      3.81767   31.76367    0.71079      21162
  23.29063      3.81606   31.76907    0.62912      21262
  23.30063      3.81444   31.78801    0.70745      21202
  23.31063      3.81283   31.76696    0.66956      21257
  23.32063      3.81122   31.80530    0.70435      21074
  23.33063      3.80961   31.75107    0.74405      21258
  23.34063      3.80800   31.78930    0.66532      21254
  23.35063      3.80639   31.82050    0.71011      20916
  23.36063      3.80478   31.67380    0.61715      21225
  23.37063      3.80318   31.79670    0.65732      21383
  23.38063      3.80157   31.73537    0.67173      21503
  23.39063      3.79997   31.72531    0.69596      21121
  23.40063      3.79837   31.73028    0.65316      21535
  23.41063      3.79677   31.68975    0.75495      21528
  23.42063      3.79517   31.73943    0.71857      21303
  23.43063      3.79357   31.71287    0.69187      21478
  23.44062      3.79198   31.68953    0.68890      21651
  23.45062      3.79038   31.68296    0.65053      21513
  23.46062      3.78879   31.64318    0.66269      21180
  23.47062      3.78720   31.70815    0.70884      21511
  23.48062      3.78561   31.66906    0.65356      21363
  23.49062      3.78402   31.68458    0.61877      21214
  23.50062      3.78243   31.67112    0.64608      21460
  23.51062      3.78084   31.62352    0.66403      21593
  23.52062      3.77926   31.63736    0.71681      21444
  23.53062      3.77768   31.60570    0.68789      21540
  23.54062      3.77609   31.63141    0.69709      21676
  23.55062      3.77451   31.57292    0.73785      21688
  23.56062      3.77293   31.58601    0.63021      21644
  23.57062      3.77136   31.59728    0.73943      21648
  23.58062      3.76978   31.52413    0.64809      21699
  23.59062      3.76820   31.57407    0.63621      21839
  23.60062      3.76663   31.51458    0.63957      21565
  23.61062      3.76506   31.56069    0.70396      21666
  23.62062      3.76349   31.45151    0.73805      21329
  23.63062      3.76192   31.52541    0.65101      21686
  23.64062      3.76035   31.52452    0.63125      21500
  23.65062      3.75878   31.40348    0.68675      21689
  23.66062      3.75721   31.51159    0.70199      21722
  23.67062      3.75565   31.39527    0.62980      21806
  23.68062      3.75409   31.37444    0.63001      21817
  23.69062      3.75252   31.41420    0.76235      21878
  23.70062      3.75096   31.34870    0.64517      21948
  23.71062      3.74940   31.36861    0.78008      21874
  23.72062      3.74785   31.30374    0.70279      21735
  23.73062      3.74629   31.32050    0.63419      22064
  23.74062      3.74473   31.30551    0.68758      21815
  23.75062      3.74318   31.22471    0.66876      21761
  23.76062      3.74163   31.24746    0.66022      21733
  23.77062      3.74008   31.27485    0.62650      21711
  23.78062      3.73853   31.18419    0.61900      21860
  23.79062      3.73698   31.20031    0.66011      21869
  23.80062      3.73543   31.16569    0.67011      22027
  23.81062      3.73388   31.14473    0.63667      21934
  23.82062      3.73234   31.10336    0.72100      22146
  23.83062      3.73080   31.10567    0.72202      21988
  23.84062      3.72925   31.11347    0.69887      22002
  23.85062      3.72771   30.99859    0.76756      22072
  23.86062      3.72617   31.01055    0.64605      22350
  23.87062      3.72463   30.99989    0.59748      22032
  23.88062      3.72310   30.97368    0.62989      22091
  23.89062      3.72156   30.93883    0.62905      22036
  23.90062      3.72003   30.93318    0.71228      21876
  23.91062      3.71849   30.93601    0.61238      21727
  23.92062      3.71696   30.85516    0.70601      22333
  23.93062      3.71543   30.83050    0.65156      22201
  23.94062      3.71390   30.84701    0.65162      21918
  23.95062      3.71237   30.82037    0.65018      22245
  23.96062      3.71085   30.72790    0.67636      22509
  23.97062      3.70932   30.75070    0.70179      22204
  23.98062      3.70780   30.78323    0.69657      22103
  23.99062      3.70627   30.64536    0.62555      22524
  24.00062      3.70475   30.67897    0.66412      22371
  24.01062      3.70323   30.68415    0.67869      22180
  24.02062      3.70171   30.60700    0.62502      22415
  24.03062      3.70020   30.63784    0.78818      22325
  24.04062      3.69868   30.59331    0.63917      22011
  24.05062      3.69716   30.63373    0.61738      22008
  24.06062      3.69565   30.54938    0.61909      22680
  24.07061      3.69414   30.47636    0.60519      22173
  24.08061      3.69263   30.57206    0.68498      22414
  24.09061      3.69112   30.48135    0.64986      22365
  24.10061      3.68961   30.42786    0.68330      22636
  24.11061      3.68810   30.45975    0.66820      22405
  24.12061      3.68659   30.43321    0.72625      22341
  24.13061      3.68509   30.38325    0.62931      22727
  24.14061      3.68358   30.36907    0.72637      22574
  24.15061      3.68208   30.36785    0.63879      22510
  24.16061      3.68058   30.34868    0.66321      22636
  24.17061      3.67908   30.30367    0.62766      22360
  24.18061      3.67758   30.29869    0.62369      22305
  24.19061      3.67608   30.37041    0.57059      22359
  24.20061      3.67459   30.23906    0.64587      22405
  24.21061      3.67309   30.23800    0.64438      22468
  24.22061      3.67160   30.26386    0.68996      22679
  24.23061      3.67011   30.14464    0.71671      22680
  24.24061      3.66861   30.16731    0.71604      22583
  24.25061      3.66712   30.11882    0.57782      22838
  24.26061      3.66564   30.13847    0.64923      22652
  24.27061      3.66415   30.08056    0.67790      22815
  24.28061      3.66266   30.02527    0.69883      22668
  24.29061      3.66118   30.09977    0.68006      22888
  24.30061      3.65969   29.97803    0.63797      22721
  24.31061      3.65821   29.96020    0.60162      22457
  24.32061      3.65673   29.96905    0.59878      22741
  24.33061      3.65525   29.97428    0.68194      22457
  24.34061      3.65377   29.86061    0.63504      22754
  24.35061      3.65229   29.86584    0.64054      22711
  24.36061      3.65081   29.86329    0.58691      22834
  24.37061      3.64934   29.82154    0.67377      22825
  24.38061      3.64786   29.75638    0.61514      22962
  24.39061      3.64639   29.72261    0.63427      22958
  24.40061      3.64492   29.76384    0.73722      22788
  24.41061      3.64345   29.66716    0.70357      22966
  24.42061      3.64198   29.65301    0.68627      23099
  24.43061      3.64051   29.63688    0.71901      22860
  24.44061      3.63905   29.58659    0.57924      22905
  24.45061      3.63758   29.57865    0.56998      22940
  24.46061      3.63612   29.51712    0.65050      22812
  24.47061      3.63465   29.57900    0.61095      22654
  24.48061      3.63319   29.49354    0.67645      23004
  24.49061      3.63173   29.45158    0.60949      23092
  24.50061      3.63027   29.43202    0.61598      22836
  24.51061      3.62881   29.43128    0.63860      23018
  24.52061      3.62735   29.37275    0.70824      23344
  24.53061      3.62590   29.32936    0.69674      23185
  24.54061      3.62444   29.34511    0.67464      22629
  24.55061      3.62299   29.33218    0.58201      23602
  24.56061      3.62154   29.26491    0.62450      23259
  24.57061      3.62009   29.24899    0.71191      23109
  24.58061      3.61864   29.28090    0.61055      22869
  24.59061      3.61719   29.24694    0.60115      23301
  24.60061      3.61574   29.21812    0.64127      23133
  24.61061      3.61429   29.24237    0.65437      22659
  24.62061      3.61285   29.16857    0.58466      23273
  24.63061      3.61140   29.14584    0.62625      23403
  24.64061      3.60996   29.11144    0.60400      23097
  24.65061      3.60852   29.16477    0.67880      23025
  24.66061      3.60708   29.09054    0.64935      23716
  24.67061      3.60564   29.05850    0.63441      23346
  24.68061      3.60420   29.14398    0.71835      23007
  24.69060      3.60276   29.04262    0.59099      23551
  24.70060      3.60133   28.99773    0.64987      23438
  24.71060      3.59989   29.01438    0.66616      23399
  24.72060      3.59846   29.06358    0.67736      23151
  24.73060      3.59703   28.97197    0.58496      23435
  24.74060      3.59560   28.95457    0.59103      23360
  24.75060      3.59417   28.99884    0.57607      23115
  24.76060      3.59274   28.91052    0.62091      23469
  24.77060      3.59131   28.85266    0.62546      23428
  24.78060      3.58988   28.86735    0.62681      23528
  24.79060      3.58846   28.93364    0.63214      23400
  24.80060      3.58703   28.81456    0.70426      23650
  24.81060      3.58561   28.75775    0.62980      23513
  24.82060      3.58419   28.82877    0.59118      23646
  24.83060      3.58277   28.81051    0.68461      23664
  24.84060      3.58135   28.70989    0.68222      23526
  24.85060      3.57993   28.71335    0.60804      23603
  24.86060      3.57851   28.77944    0.59292      23599
  24.87060      3.57709   28.69127    0.60853      23642
  24.88060      3.57568   28.67776    0.58563      23396
  24.89060      3.57427   28.64307    0.62910      23511
  24.90060      3.57285   28.70009    0.60899      23540
  24.91060      3.57144   28.59969    0.62335      23646
  24.92060      3.57003   28.56390    0.72158      23694
  24.93060      3.56862   28.63547    0.56552      23774
  24.94060      3.56721   28.57107    0.65120      23670
  24.95060      3.56581   28.49025    0.57653      23958
  24.96060      3.56440   28.50413    0.74395      23686
  24.97060      3.56300   28.57726    0.67115      23782
  24.98060      3.56159   28.44843    0.66213      23837
  24.99060      3.56019   28.43175    0.58072      23976
  25.00060      3.55879   28.46723    0.61054      23676
  25.01060      3.55739   28.47198    0.58683      23674
  25.02060      3.55599   28.40005    0.66552      23907
  25.03060      3.55459   28.35400    0.55963      23836
  25.04060      3.55319   28.41127    0.60272      23572
  25.05060      3.55180   28.34641    0.58080      23869
  25.06060      3.55040   28.31563    0.67591      24177
  25.07060      3.54901   28.30839    0.60190      24026
  25.08060      3.54762   28.34507    0.66098      23436
  25.09060      3.54623   28.25084    0.59584      24396
  25.10060      3.54484   28.23555    0.68161      24183
  25.11060      3.54345   28.27524    0.74486      23626
  25.12060      3.54206   28.22639    0.55919      24125
  25.13060      3.54067   28.18854    0.57183      24226
  25.14060      3.53929   28.20853    0.61571      23950
  25.15060      3.53790   28.19567    0.61572      23916
  25.16060      3.53652   28.16050    0.60620      23917
  25.17060      3.53514   28.13921    0.58854      24120
  25.18060      3.53376   28.11378    0.60268      24013
  25.19060      3.53238   28.15401    0.65563      23812
  25.20060      3.53100   28.05487    0.60817      24291
  25.21060      3.52962   28.06356    0.62195      24341
  25.22060      3.52824   28.10706    0.59321      24025
  25.23060      3.52687   28.02588    0.70551      24173
  25.24060      3.52549   27.97441    0.59186      24529
  25.25060      3.52412   27.96705    0.64077      24065
  25.26060      3.52275   28.01495    0.57976      24266
  25.27060      3.52137   27.92078    0.63753      24326
  25.28060      3.52000   27.94639    0.62537      24228
  25.29060      3.51863   27.96111    0.59627      24163
  25.30060      3.51727   27.94292    0.62249      24111
  25.31060      3.51590   27.83892    0.52573      24236
  25.32059      3.51453   27.83942    0.62423      24294
  25.33059      3.51317   27.87530    0.66826      24304
  25.34059      3.51181   27.82907    0.54735      24365
  25.35059      3.51044   27.77006    0.63542      24332
  25.36059      3.50908   27.77758    0.63213      24535
  25.37059      3.50772   27.78083    0.67142      24458
  25.38059      3.50636   27.74222    0.65608      24299
  25.39059      3.50500   27.68431    0.59185      24241
  25.40059      3.50365   27.69778    0.60878      24515
  25.41059      3.50229   27.72744    0.54748      24614
  25.42059      3.50093   27.67648    0.63628      24465
  25.43059      3.49958   27.60843    0.66072      24268
  25.44059      3.49823   27.66404    0.54794      24645
  25.45059      3.49688   27.60441    0.56655      24492
  25.46059      3.49553   27.54055    0.61644      24435
  25.47059      3.49418   27.55103    0.64848      24551
  25.48059      3.49283   27.58837    0.59237      24720
  25.49059      3.49148   27.51995    0.64561      24467
  25.50059      3.49013   27.52022    0.61894      24791
  25.51059      3.48879   27.51648    0.61745      24617
  25.52059      3.48744   27.47579    0.58131      24598
  25.53059      3.48610   27.48774    0.58248      24797
  25.54059      3.48476   27.46938    0.62302      24690
  25.55059      3.48342   27.45493    0.61041      24648
  25.56059      3.48208   27.48808    0.65448      24648
  25.57059      3.48074   27.45822    0.58972      24598
  25.58059      3.47940   27.41273    0.58220      25012
  25.59059      3.47806   27.43287    0.58714      24339
  25.60059      3.47673   27.45665    0.56942      24675
  25.61059      3.47539   27.40142    0.61180      25020
  25.62059      3.47406   27.45160    0.60853      24720
  25.63059      3.47273   27.38795    0.64716      24868
  25.64059      3.47139   27.35826    0.60074      24888
  25.65059      3.47006   27.41638    0.58018      24965
  25.66059      3.46873   27.44452    0.64741      24893
  25.67059      3.46740   27.34608    0.62720      24658
  25.68059      3.46608   27.42169    0.60624      25203
  25.69059      3.46475   27.41179    0.59228      25039
  25.70059      3.46343   27.42157    0.55164      24664
  25.71059      3.46210   27.43173    0.58658      24786
  25.72059      3.46078   27.40909    0.57605      25237
  25.73059      3.45946   27.39605    0.63404      24984
  25.74059      3.45813   27.40981    0.60761      24754
  25.75059      3.45681   27.41164    0.59647      24858
  25.76059      3.45549   27.37596    0.59471      25320
  25.77059      3.45418   27.38808    0.66039      24879
  25.78059      3.45286   27.38668    0.63012      25118
  25.79059      3.45154   27.37662    0.54342      24919
  25.80059      3.45023   27.33999    0.62938      25208
  25.81059      3.44891   27.36289    0.59954      25130
  25.82059      3.44760   27.34162    0.58640      25360
  25.83059      3.44629   27.36718    0.55088      24994
  25.84059      3.44498   27.30635    0.60861      25119
  25.85059      3.44367   27.33825    0.66501      25264
  25.86059      3.44236   27.30640    0.60666      25130
  25.87059      3.44105   27.26391    0.55780      25265
  25.88059      3.43974   27.25376    0.56437      25095
  25.89059      3.43844   27.27355    0.57937      25231
  25.90059      3.43713   27.24445    0.59438      25427
  25.91059      3.43583   27.20033    0.63171      25188
  25.92059      3.43453   27.23551    0.64356      25075
  25.93059      3.43322   27.17847    0.56209      25547
  25.94058      3.43192   27.17674    0.63564      25288
  25.95058      3.43062   27.13417    0.57693      25342
  25.96058      3.42933   27.15515    0.55827      25399
  25.97058      3.42803   27.14664    0.69086      25352
  25.98058      3.42673   27.09252    0.55176      25348
  25.99058      3.42544   27.06512    0.63811      25472
  26.00058      3.42414   27.10869    0.55826      25514
  26.01058      3.42285   27.03221    0.53903      25481
  26.02058      3.42155   27.01240    0.59850      25300
  26.03058      3.42026   27.03933    0.63433      25686
  26.04058      3.41897   27.01589    0.66691      25378
  26.05058      3.41768   26.94911    0.58640      25363
  26.06058      3.41639   26.97493    0.57681      25523
  26.07058      3.41511   26.98861    0.59063      25482
  26.08058      3.41382   26.89992    0.57826      25649
  26.09058      3.41253   26.91192    0.54842      25714
  26.10058      3.41125   26.93102    0.64974      25710
  26.11058      3.40996   26.92703    0.67764      25373
  26.12058      3.40868   26.85273    0.60075      25598
  26.13058      3.40740   26.88106    0.53698      25647
  26.14058      3.40612   26.83114    0.54929      25888
  26.15058      3.40484   26.82846    0.61100      25606
  26.16058      3.40356   26.81061    0.63691      25693
  26.17058      3.40228   26.79575    0.56179      25815
  26.18058      3.40101   26.76578    0.53510      25680
  26.19058      3.39973   26.80648    0.59971      25816
  26.20058      3.39845   26.74810    0.57754      25612
  26.21058      3.39718   26.75296    0.60552      25797
  26.22058      3.39591   26.74002    0.62576      26027
  26.23058      3.39464   26.71890    0.60882      25825
  26.24058      3.39337   26.72353    0.58219      25663
  26.25058      3.39210   26.70902    0.61847      25858
  26.26058      3.39083   26.69227    0.54081      25847
  26.27058      3.38956   26.66107    0.56906      25930
  26.28058      3.38829   26.66290    0.56361      25991
  26.29058      3.38702   26.64529    0.63014      25821
  26.30058      3.38576   26.65302    0.58455      25890
  26.31058      3.38450   26.62909    0.56825      26013
  26.32058      3.38323   26.62372    0.57445      25870
  26.33058      3.38197   26.60934    0.60491      26005
  26.34058      3.38071   26.59440    0.62614      25988
  26.35058      3.37945   26.60111    0.62320      26170
  26.36058      3.37819   26.60428    0.53198      26055
  26.37058      3.37693   26.57349    0.55960      26047
  26.38058      3.37567   26.62379    0.59833      25865
  26.39058      3.37442   26.58131    0.59557      26174
  26.40058      3.37316   26.58823    0.58581      26036
  26.41058      3.37191   26.57369    0.66331      25897
  26.42058      3.37065   26.54842    0.57229      26374
  26.43058      3.36940   26.53554    0.56703      26219
  26.44058      3.36815   26.57497    0.54902      25972
  26.45058      3.36690   26.53550    0.59454      26018
  26.46058      3.36565   26.56297    0.54437      26230
  26.47058      3.36440   26.54033    0.62766      26299
  26.48058      3.36315   26.55603    0.57635      26309
  26.49058      3.36191   26.55483    0.58253      26265
  26.50058      3.36066   26.55679    0.56517      26437
  26.51058      3.35941   26.56479    0.62014      26322
  26.52058      3.35817   26.56893    0.62957      26054
  26.53058      3.35693   26.56119    0.56158      26368
  26.54058      3.35569   26.54144    0.58735      26377
  26.55058      3.35444   26.53679    0.58682      26508
  26.56058      3.35320   26.54455    0.52899      26400
  26.57057      3.35196   26.55084    0.59222      26140
  26.58057      3.35073   26.52542    0.57127      26405
  26.59057      3.34949   26.51238    0.60380      26284
  26.60057      3.34825   26.56116    0.55073      26506
  26.61057      3.34702   26.54573    0.59299      26598
  26.62057      3.34578   26.53271    0.59553      26485
  26.63057      3.34455   26.55591    0.56553      26433
  26.64057      3.34332   26.52442    0.61403      26682
  26.65057      3.34208   26.56564    0.56370      26535
  26.66057      3.34085   26.52400    0.62850      26299
  26.67057      3.33962   26.52009    0.51782      26555
  26.68057      3.33839   26.53296    0.63681      26720
  26.69057      3.33717   26.50996    0.58680      26617
  26.70057      3.33594   26.48381    0.58042      26589
  26.71057      3.33471   26.50169    0.57845      26334
  26.72057      3.33349   26.49132    0.56149      26674
  26.73057      3.33226   26.51777    0.55162      26731
  26.74057      3.33104   26.46559    0.54238      26638
  26.75057      3.32982   26.48344    0.57451      26731
  26.76057      3.32860   26.51339    0.59479      26856
  26.77057      3.32738   26.45655    0.63626      26639
  26.78057      3.32616   26.50252    0.57317      26817
  26.79057      3.32494   26.49491    0.59984      26648
  26.80057      3.32372   26.47238    0.61664      26659
  26.81057      3.32250   26.45480    0.56882      26935
  26.82057      3.32129   26.45348    0.58917      27139
  26.83057      3.32007   26.45559    0.54354      26750
  26.84057      3.31886   26.45956    0.58184      26604
  26.85057      3.31764   26.43608    0.55769      26905
  26.86057      3.31643   26.43298    0.54080      26854
  26.87057      3.31522   26.45605    0.58603      26929
  26.88057      3.31401   26.44186    0.64608      26767
  26.89057      3.31280   26.43277    0.56980      27123
  26.90057      3.31159   26.44884    0.59364      27226
  26.91057      3.31038   26.43717    0.56831      26857
  26.92057      3.30918   26.45675    0.59263      26490
  26.93057      3.30797   26.44165    0.56723      27427
  26.94057      3.30676   26.43089    0.55783      27106
  26.95057      3.30556   26.41525    0.60681      27060
  26.96057      3.30436   26.44437    0.60652      26868
  26.97057      3.30315   26.40347    0.51031      27170
  26.98057      3.30195   26.44130    0.58556      27070
  26.99057      3.30075   26.40673    0.58944      26905
  27.00057      3.29955   26.42301    0.57092      27040
  27.01057      3.29835   26.42430    0.52431      27258
  27.02057      3.29716   26.42041    0.60031      27354
  27.03057      3.29596   26.41855    0.56857      27163
  27.04057      3.29476   26.43642    0.59790      27352
  27.05057      3.29357   26.41714    0.58763      27034
  27.06057      3.29237   26.44646    0.56205      27151
  27.07057      3.29118   26.41205    0.59237      27272
  27.08057      3.28999   26.40507    0.57786      27493
  27.09057      3.28879   26.42944    0.65664      27211
  27.10057      3.28760   26.41775    0.52131      27269
  27.11057      3.28641   26.40299    0.54442      27529
  27.12057      3.28522   26.43970    0.57061      27048
  27.13057      3.28404   26.41397    0.57449      27473
  27.14057      3.28285   26.43214    0.55687      27324
  27.15057      3.28166   26.39817    0.64119      27442
  27.16057      3.28048   26.43754    0.55797      27492
  27.17057      3.27929   26.40258    0.60700      27743
  27.18057      3.27811   26.40712    0.62364      26951
  27.19056      3.27693   26.42610    0.51976      27599
  27.20056      3.27574   26.42272    0.53701      27541
  27.21056      3.27456   26.38037    0.59955      27579
  27.22056      3.27338   26.39905    0.62449      27587
  27.23056      3.27220   26.41706    0.57293      27280
  27.24056      3.27102   26.40222    0.50877      27574
  27.25056      3.26985   26.39734    0.59917      27730
  27.26056      3.26867   26.40647    0.58870      27595
  27.27056      3.26749   26.40829    0.57974      27500
  27.28056      3.26632   26.42132    0.54307      27722
  27.29056      3.26515   26.38429    0.56457      27676
  27.30056      3.26397   26.37747    0.55535      27933
  27.31056      3.26280   26.41201    0.60482      27696
  27.32056      3.26163   26.42233    0.59112      27373
  27.33056      3.26046   26.37881    0.55986      27826
  27.34056      3.25929   26.38408    0.62837      27916
  27.35056      3.25812   26.38942    0.56262      27750
  27.36056      3.25695   26.44856    0.63170      27419
  27.37056      3.25578   26.38983    0.51547      28008
  27.38056      3.25462   26.37050    0.51807      27991
  27.39056      3.25345   26.39358    0.58011      27911
  27.40056      3.25229   26.42519    0.55821      27493
  27.41056      3.25112   26.35841    0.57698      27942
  27.42056      3.24996   26.37769    0.59566      28159
  27.43056      3.24880   26.37230    0.55610      28073
  27.44056      3.24764   26.39519    0.61434      27626
  27.45056      3.24648   26.42247    0.59682      27751
  27.46056      3.24532   26.38737    0.56554      28112
  27.47056      3.24416   26.38065    0.54853      28061
  27.48056      3.24300   26.44139    0.58759      27661
  27.49056      3.24184   26.41271    0.53460      28206
  27.50056      3.24069   26.39193    0.56708      28116
  27.51056      3.23953   26.41313    0.58209      28061
  27.52056      3.23838   26.42394    0.58050      27860
  27.53056      3.23722   26.39783    0.56422      28182
  27.54056      3.23607   26.42205    0.53359      28108
  27.55056      3.23492   26.39768    0.62852      28288
  27.56056      3.23377   26.44048    0.56681      28020
  27.57056      3.23262   26.44689    0.55351      28351
  27.58056      3.23147   26.47612    0.58605      28048
  27.59056      3.23032   26.44256    0.55487      28072
  27.60056      3.22917   26.48757    0.62606      28186
  27.61056      3.22803   26.49265    0.56521      28218
  27.62056      3.22688   26.47001    0.55050      28294
  27.63056      3.22573   26.46084    0.58061      28120
  27.64056      3.22459   26.50949    0.59100      28458
  27.65056      3.22345   26.50655    0.53849      28235
  27.66056      3.22230   26.52005    0.55012      28431
  27.67056      3.22116   26.50778    0.54623      28316
  27.68056      3.22002   26.52861    0.60543      28257
  27.69056      3.21888   26.57163    0.56319      28473
  27.70056      3.21774   26.55504    0.57674      28541
  27.71056      3.21660   26.58187    0.61063      28296
  27.72056      3.21547   26.59507    0.55661      28221
  27.73056      3.21433   26.61071    0.55224      28483
  27.74056      3.21319   26.57660    0.60277      28478
  27.75056      3.21206   26.58643    0.51375      28517
  27.76056      3.21092   26.62269    0.60980      28453
  27.77056      3.20979   26.66106    0.53408      28415
  27.78056      3.20866   26.62758    0.63025      28680
  27.79056      3.20753   26.65597    0.54847      28743
  27.80056      3.20639   26.63794    0.55067      28591
  27.81056      3.20526   26.68448    0.61122      28410
  27.82055      3.20414   26.68162    0.59737      28618
  27.83055      3.20301   26.65351    0.55206      28845
  27.84055      3.20188   26.70194    0.53511      28675
  27.85055      3.20075   26.72408    0.55104      28600
  27.86055      3.19963   26.70256    0.59368      28260
  27.87055      3.19850   26.70785    0.58281      28840
  27.88055      3.19738   26.72277    0.55113      28836
  27.89055      3.19625   26.75184    0.59419      28608
  27.90055      3.19513   26.75831    0.60303      28530
  27.91055      3.19401   26.75610    0.54412      28963
  27.92055      3.19289   26.75750    0.55021      29053
  27.93055      3.19177   26.76032    0.53361      28707
  27.94055      3.19065   26.78705    0.61470      28683
  27.95055      3.18953   26.80430    0.57554      28878
  27.96055      3.18841   26.79463    0.58112      29176
  27.97055      3.18729   26.83704    0.56032      28750
  27.98055      3.18618   26.85927    0.58061      28664
  27.99055      3.18506   26.83110    0.59116      28919
  28.00055      3.18395   26.86606    0.60996      28765
  28.01055      3.18283   26.86004    0.52386      28843
  28.02055      3.18172   26.90305    0.53774      29030
  28.03055      3.18061   26.89963    0.60560      29265
  28.04055      3.17949   26.91838    0.56007      29045
  28.05055      3.17838   26.92125    0.58608      28938
  28.06055      3.17727   26.97047    0.53823      29420
  28.07055      3.17616   26.96366    0.59979      28858
  28.08055      3.17506   26.99575    0.61259      29036
  28.09055      3.17395   26.99967    0.57124      29072
  28.10055      3.17284   27.03430    0.53327      29051
  28.11055      3.17174   27.06799    0.57255      29062
  28.12055      3.17063   27.04662    0.60000      29072
  28.13055      3.16953   27.05534    0.53400      29180
  28.14055      3.16842   27.10620    0.54137      29041
  28.15055      3.16732   27.12001    0.59869      29311
  28.16055      3.16622   27.14341    0.56883      29304
  28.17055      3.16512   27.13046    0.60681      29341
  28.18055      3.16402   27.15588    0.61075      29286
  28.19055      3.16292   27.19085    0.51974      29366
  28.20055      3.16182   27.21990    0.57954      29309
  28.21055      3.16072   27.20598    0.53510      29334
  28.22055      3.15962   27.21591    0.57906      29530
  28.23055      3.15853   27.26361    0.58771      29426
  28.24055      3.15743   27.30321    0.60495      28855
  28.25055      3.15634   27.26408    0.55687      29502
  28.26055      3.15524   27.28908    0.55890      29432
  28.27055      3.15415   27.34101    0.54770      29312
  28.28055      3.15306   27.35316    0.63767      29214
  28.29055      3.15196   27.35118    0.55703      29618
  28.30055      3.15087   27.35901    0.53894      29736
  28.31055      3.14978   27.40498    0.58628      29561
  28.32055      3.14869   27.42390    0.57738      29753
  28.33055      3.14760   27.43750    0.58913      29532
  28.34055      3.14652   27.44548    0.55471      29529
  28.35055      3.14543   27.46324    0.62017      29804
  28.36055      3.14434   27.51835    0.59320      29578
  28.37055      3.14326   27.54883    0.58708      29139
  28.38055      3.14217   27.52887    0.54114      29583
  28.39055      3.14109   27.55620    0.50951      29814
  28.40055      3.14001   27.59343    0.62248      29519
  28.41055      3.13892   27.60481    0.57435      29772
  28.42055      3.13784   27.63799    0.56240      29827
  28.43055      3.13676   27.65842    0.58848      30008
  28.44054      3.13568   27.72434    0.61701      29519
  28.45054      3.13460   27.71262    0.60416      30086
  28.46054      3.13352   27.75939    0.57657      29982
  28.47054      3.13244   27.78673    0.56485      29713
  28.48054      3.13137   27.84825    0.53172      29704
  28.49054      3.13029   27.83713    0.58817      29983
  28.50054      3.12922   27.89303    0.59809      29618
  28.51054      3.12814   27.90131    0.51189      30022
  28.52054      3.12707   27.95374    0.57591      29717
  28.53054      3.12599   27.99493    0.60097      30006
  28.54054      3.12492   28.00095    0.61889      30044
  28.55054      3.12385   28.04171    0.53415      30079
  28.56054      3.12278   28.08715    0.60815      29989
  28.57054      3.12171   28.14719    0.57360      29958
  28.58054      3.12064   28.14154    0.60356      30304
  28.59054      3.11957   28.21264    0.56313      30250
  28.60054      3.11850   28.24057    0.57008      30111
  28.61054      3.11743   28.31685    0.63145      30063
  28.62054      3.11637   28.36362    0.57198      30127
  28.63054      3.11530   28.40202    0.55895      29772
  28.64054      3.11424   28.40414    0.55953      30108
  28.65054      3.11317   28.49074    0.57548      30229
  28.66054      3.11211   28.54292    0.59323      30301
  28.67054      3.11105   28.57174    0.53680      30262
  28.68054      3.10998   28.62750    0.61062      30161
  28.69054      3.10892   28.68982    0.64721      30560
  28.70054      3.10786   28.75058    0.55850      30438
  28.71054      3.10680   28.78650    0.63409      30399
  28.72054      3.10574   28.85731    0.61777      30050
  28.73054      3.10469   28.92441    0.55583      30781
  28.74054      3.10363   29.00314    0.56394      30161
  28.75054      3.10257   29.03300    0.63205      30337
  28.76054      3.10152   29.14192    0.52707      30008
  28.77054      3.10046   29.19283    0.55238      30416
  28.78054      3.09941   29.30047    0.60314      30709
  28.79054      3.09835   29.35009    0.63639      30412
  28.80054      3.09730   29.41961    0.54887      30534
  28.81054      3.09625   29.49511    0.65937      30339
  28.82054      3.09519   29.56163    0.55826      30724
  28.83054      3.09414   29.65699    0.60958      30695
  28.84054      3.09309   29.72158    0.62300      30543
  28.85054      3.09204   29.81459    0.57635      30851
  28.86054      3.09100   29.89698    0.62272      30637
  28.87054      3.08995   29.97309    0.59982      30605
  28.88054      3.08890   30.07734    0.60167      30275
  28.89054      3.08785   30.20168    0.52807      30400
  28.90054      3.08681   30.25671    0.60237      30580
  28.91054      3.08576   30.33366    0.62217      30719
  28.92054      3.08472   30.42095    0.56345      30678
  28.93054      3.08368   30.49810    0.58803      30932
  28.94054      3.08263   30.59875    0.64379      31053
  28.95054      3.08159   30.72828    0.57259      30807
  28.96054      3.08055   30.77617    0.62756      30613
  28.97054      3.07951   30.87501    0.69282      30855
  28.98054      3.07847   30.97145    0.58437      31150
  28.99054      3.07743   31.09494    0.59317      30941
  29.00054      3.07639   31.15826    0.58519      30850
  29.01054      3.07535   31.26698    0.58671      30371
  29.02054      3.07432   31.39419    0.58510      30837
  29.03054      3.07328   31.47573    0.59314      30963
  29.04054      3.07225   31.56347    0.58005      31025
  29.05054      3.07121   31.68312    0.59431      30710
  29.06054      3.07018   31.75684    0.67084      31250
  29.07053      3.06914   31.86108    0.60647      31178
  29.08053      3.06811   31.95910    0.61642      31214
  29.09053      3.06708   32.07004    0.68420      30956
  29.10053      3.06605   32.18184    0.58756      31176
  29.11053      3.06502   32.27563    0.61977      31422
  29.12053      3.06399   32.37733    0.65748      31098
  29.13053      3.06296   32.52296    0.59290      30863
  29.14053      3.06193   32.62160    0.59549      30752
  29.15053      3.06090   32.72221    0.59319      31093
  29.16053      3.05988   32.79926    0.59312      31343
  29.17053      3.05885   32.95264    0.58574      31039
  29.18053      3.05782   33.08557    0.63462      31336
  29.19053      3.05680   33.17327    0.62238      31312
  29.20053      3.05578   33.26544    0.67124      31580
  29.21053      3.05475   33.39451    0.63144      31156
  29.22053      3.05373   33.52764    0.61961      31247
  29.23053      3.05271   33.63420    0.64910      31417
  29.24053      3.05169   33.73667    0.69270      31689
  29.25053      3.05067   33.85617    0.69677      31244
  29.26053      3.04965   33.98541    0.55081      31394
  29.27053      3.04863   34.19385    0.58642      30962
  29.28053      3.04761   34.26382    0.56238      31262
  29.29053      3.04659   34.37562    0.65445      31486
  29.30053      3.04557   34.49149    0.66183      31644
  29.31053      3.04456   34.66157    0.62395      31503
  29.32053      3.04354   34.76162    0.63339      31419
  29.33053      3.04253   34.89070    0.65668      31706
  29.34053      3.04151   35.02369    0.67192      31716
  29.35053      3.04050   35.16472    0.64854      31736
  29.36053      3.03949   35.33935    0.64095      31593
  29.37053      3.03847   35.41992    0.64442      31610
  29.38053      3.03746   35.53216    0.72066      31618
  29.39053      3.03645   35.68928    0.56685      31558
  29.40053      3.03544   35.89810    0.60783      31511
  29.41053      3.03443   36.03259    0.61222      31537
  29.42053      3.03342   36.16060    0.68620      31652
  29.43053      3.03242   36.23669    0.66515      31698
  29.44053      3.03141   36.42098    0.62206      31890
  29.45053      3.03040   36.58892    0.62630      31826
  29.46053      3.02940   36.71809    0.67799      31716
  29.47053      3.02839   36.80881    0.67036      32008
  29.48053      3.02739   36.94771    0.71238      31928
  29.49053      3.02638   37.13575    0.68841      31909
  29.50053      3.02538   37.31275    0.65857      31598
  29.51053      3.02438   37.40744    0.68239      32065
  29.52053      3.02338   37.59190    0.59632      32003
  29.53053      3.02237   37.82291    0.61349      32076
  29.54053      3.02137   37.98858    0.60667      32248
  29.55053      3.02037   38.22343    0.63910      32335
  29.56053      3.01938   38.26247    0.63568      32845
  29.57053      3.01838   38.40315    0.68403      32903
  29.58053      3.01738   38.53365    0.67739      32648
  29.59053      3.01638   38.74400    0.71896      32619
  29.60053      3.01539   38.87080    0.67985      33261
  29.61053      3.01439   38.96136    0.63862      33467
  29.62053      3.01340   39.13769    0.67569      33578
  29.63053      3.01240   39.21691    0.68052      33364
  29.64053      3.01141   39.36286    0.60437      33470
  29.65053      3.01042   39.49914    0.64110      33887
  29.66053      3.00942   39.61370    0.66864      33844
  29.67053      3.00843   39.62825    0.65892      33509
  29.68053      3.00744   39.76534    0.59732      33805
  29.69052      3.00645   39.91453    0.69419      33775
  29.70052      3.00546   39.94832    0.71166      34082
  29.71052      3.00447   40.06199    0.71335      34194
  29.72052      3.00348   40.20047    0.61341      34572
  29.73052      3.00250   40.28116    0.69888      34339
  29.74052      3.00151   40.36279    0.70252      34201
  29.75052      3.00052   40.39152    0.71081      34213
  29.76052      2.99954   40.53365    0.63050      34555
  29.77052      2.99855   40.60642    0.71449      34474
  29.78052      2.99757   40.75155    0.61823      34298
  29.79052      2.99659   40.75279    0.62234      34573
  29.80052      2.99560   40.79125    0.66016      34464
  29.81052      2.99462   40.85769    0.66115      34773
  29.82052      2.99364   40.92851    0.66961      35038
  29.83052      2.99266   41.02148    0.65890      34435
  29.84052      2.99168   40.98267    0.69412      34726
  29.85052      2.99070   41.06584    0.67141      34929
  29.86052      2.98972   41.07251    0.71487      35421
  29.87052      2.98874   41.14094    0.69088      34995
  29.88052      2.98776   41.16894    0.65906      34842
  29.89052      2.98679   41.14448    0.64780      35372
  29.90052      2.98581   41.20453    0.63197      35139
  29.91052      2.98484   41.21685    0.62980      34951
  29.92052      2.98386   41.23451    0.66266      34989
  29.93052      2.98289   41.21636    0.65250      35078
  29.94052      2.98191   41.17823    0.66074      35552
  29.95052      2.98094   41.17790    0.72198      35602
  29.96052      2.97997   41.16302    0.63683      35620
  29.97052      2.97900   41.16682    0.64920      35577
  29.98052      2.97803   41.17775    0.78267      35401
  29.99052      2.97706   41.12051    0.62980      35637
  30.00052      2.97609   41.05538    0.64736      35983
  30.01052      2.97512   41.07378    0.66877      35819
  30.02052      2.97415   41.02071    0.67419      35607
  30.03052      2.97318   40.95144    0.71051      35992
  30.04052      2.97222   40.89403    0.59467      36157
  30.05052      2.97125   40.84473    0.67990      35983
  30.06052      2.97028   40.83764    0.64028      35717
  30.07052      2.96932   40.73375    0.62307      36092
  30.08052      2.96835   40.65335    0.62097      36377
  30.09052      2.96739   40.62465    0.69701      36531
  30.10052      2.96643   40.51064    0.70735      36628
  30.11052      2.96546   40.47020    0.66605      36592
  30.12052      2.96450   40.38222    0.66388      36314
  30.13052      2.96354   40.30634    0.69013      36524
  30.14052      2.96258   40.22736    0.65189      36863
  30.15052      2.96162   40.12883    0.62150      36783
  30.16052      2.96066   40.04281    0.63132      36776
  30.17052      2.95970   39.92302    0.59507      36520
  30.18052      2.95875   39.79786    0.64190      36970
  30.19052      2.95779   39.69089    0.62430      36962
  30.20052      2.95683   39.58000    0.66561      37184
  30.21052      2.95588   39.49714    0.70985      37335
  30.22052      2.95492   39.37401    0.65370      36960
  30.23052      2.95397   39.24938    0.61327      37019
  30.24052      2.95301   39.12553    0.65428      37186
  30.25052      2.95206   38.98630    0.62079      37819
  30.26052      2.95111   38.89303    0.64876      37486
  30.27052      2.95015   38.75137    0.64203      37353
  30.28052      2.94920   38.65663    0.61781      37459
  30.29052      2.94825   38.49662    0.61834      37743
  30.30052      2.94730   38.39255    0.63618      37760
  30.31052      2.94635   38.23381    0.61877      37380
  30.32051      2.94540   38.08057    0.65637      37608
  30.33051      2.94445   37.95712    0.56099      38069
  30.34051      2.94351   37.82683    0.67656      38196
  30.35051      2.94256   37.69109    0.62157      37942
  30.36051      2.94161   37.51982    0.61196      38010
  30.37051      2.94067   37.42502    0.69956      38051
  30.38051      2.93972   37.29945    0.59904      38186
  30.39051      2.93878   37.17901    0.61531      38099
  30.40051      2.93783   37.05135    0.60537      38389
  30.41051      2.93689   36.86638    0.64011      38269
  30.42051      2.93595   36.74483    0.60335      38445
  30.43051      2.93501   36.60858    0.58396      38410
  30.44051      2.93406   36.44507    0.60979      38797
  30.45051      2.93312   36.34447    0.61868      38332
  30.46051      2.93218   36.20223    0.61448      38309
  30.47051      2.93124   36.05638    0.59268      38800
  30.48051      2.93031   35.90804    0.63787      38963
  30.49051      2.92937   35.78921    0.66770      38903
  30.50051      2.92843   35.64695    0.53618      38833
  30.51051      2.92749   35.51362    0.58110      38880
  30.52051      2.92656   35.38517    0.69719      38936
  30.53051      2.92562   35.28316    0.60978      39135
  30.54051      2.92469   35.11681    0.54617      38914
  30.55051      2.92375   34.97781    0.61707      39320
  30.56051      2.92282   34.81983    0.58949      39424
  30.57051      2.92188   34.68244    0.57211      39514
  30.58051      2.92095   34.56448    0.60242      39711
  30.59051      2.92002   34.41811    0.62270      40195
  30.60051      2.91909   34.30316    0.57614      40226
  30.61051      2.91816   34.20714    0.58717      39887
  30.62051      2.91723   34.05782    0.55220      40087
  30.63051      2.91630   33.94382    0.57050      40564
  30.64051      2.91537   33.83682    0.64372      41119
  30.65051      2.91444   33.70440    0.60850      41077
  30.66051      2.91351   33.60775    0.52934      41186
  30.67051      2.91258   33.47661    0.58958      41603
  30.68051      2.91166   33.38613    0.57855      41409
  30.69051      2.91073   33.26708    0.54869      41436
  30.70051      2.90981   33.16427    0.57557      41255
  30.71051      2.90888   33.02541    0.55927      41769
  30.72051      2.90796   32.93883    0.58904      41993
  30.73051      2.90703   32.84611    0.55536      41934
  30.74051      2.90611   32.72852    0.58612      42242
  30.75051      2.90519   32.63240    0.56532      42378
  30.76051      2.90427   32.52949    0.60901      42199
  30.77051      2.90335   32.42848    0.57715      42232
  30.78051      2.90243   32.35036    0.53184      42314
  30.79051      2.90151   32.29081    0.52556      42779
  30.80051      2.90059   32.19249    0.60239      42726
  30.81051      2.89967   32.07941    0.58115      42578
  30.82051      2.89875   31.98790    0.52795      43037
  30.83051      2.89783   31.90387    0.56692      43031
  30.84051      2.89692   31.83221    0.55855      42982
  30.85051      2.89600   31.75860    0.55318      43089
  30.86051      2.89508   31.65512    0.55776      42586
  30.87051      2.89417   31.61519    0.56179      43605
  30.88051      2.89325   31.50652    0.57190      43576
  30.89051      2.89234   31.43995    0.54830      43795
  30.90051      2.89143   31.36406    0.55110      43788
  30.91051      2.89052   31.31242    0.52465      43598
  30.92051      2.88960   31.25998    0.57486      43863
  30.93051      2.88869   31.15483    0.55483      43910
  30.94050      2.88778   31.11007    0.52473      43704
  30.95050      2.88687   31.01956    0.54597      44309
  30.96050      2.88596   30.98776    0.53683      44382
  30.97050      2.88505   30.91239    0.52836      44586
  30.98050      2.88414   30.83858    0.55025      44405
  30.99050      2.88324   30.79146    0.55312      44354
  31.00050      2.88233   30.72533    0.57303      44706
  31.01050      2.88142   30.66552    0.53593      44998
  31.02050      2.88052   30.63294    0.56982      45012
  31.03050      2.87961   30.54519    0.52254      45095
  31.04050      2.87871   30.51034    0.53281      45252
  31.05050      2.87780   30.44158    0.54162      45219
  31.06050      2.87690   30.39571    0.57117      45284
  31.07050      2.87599   30.32454    0.50639      45641
  31.08050      2.87509   30.27551    0.54659      45691
  31.09050      2.87419   30.20576    0.51359      45409
  31.10050      2.87329   30.17496    0.50781      45851
  31.11050      2.87239   30.13861    0.53445      45635
  31.12050      2.87149   30.05952    0.55353      46035
  31.13050      2.87059   30.01216    0.55191      46287
  31.14050      2.86969   29.98501    0.54590      46361
  31.15050      2.86879   29.94691    0.56962      46324
  31.16050      2.86789   29.90640    0.50357      46393
  31.17050      2.86700   29.84878    0.54190      46357
  31.18050      2.86610   29.79657    0.54374      46441
  31.19050      2.86520   29.76289    0.52581      46870
  31.20050      2.86431   29.75328    0.50386      46828
  31.21050      2.86341   29.72361    0.52003      46814
  31.22050      2.86252   29.68264    0.51207      46951
  31.23050      2.86162   29.65362    0.53738      47093
  31.24050      2.86073   29.62246    0.54328      47234
  31.25050      2.85984   29.61726    0.54364      47362
  31.26050      2.85895   29.60039    0.51134      47420
  31.27050      2.85805   29.58385    0.50781      47192
  31.28050      2.85716   29.56278    0.50171      47619
  31.29050      2.85627   29.53478    0.55746      47624
  31.30050      2.85538   29.50801    0.56455      47878
  31.31050      2.85449   29.53803    0.49319      48072
  31.32050      2.85361   29.52406    0.55915      47799
  31.33050      2.85272   29.50052    0.51811      47933
  31.34050      2.85183   29.48875    0.49396      47863
  31.35050      2.85094   29.45392    0.49908      48149
  31.36050      2.85006   29.48367    0.52649      48604
  31.37050      2.84917   29.46813    0.52471      48150
  31.38050      2.84829   29.45618    0.54605      48431
  31.39050      2.84740   29.46980    0.55319      48774
  31.40050      2.84652   29.42463    0.49441      49053
  31.41050      2.84563   29.42989    0.52892      48642
  31.42050      2.84475   29.42754    0.55366      48481
  31.43050      2.84387   29.41280    0.47539      48711
  31.44050      2.84299   29.41902    0.53901      49000
  31.45050      2.84211   29.38797    0.49803      49401
  31.46050      2.84123   29.37498    0.52768      49232
  31.47050      2.84035   29.37329    0.50397      49267
  31.48050      2.83947   29.36311    0.54724      49378
  31.49050      2.83859   29.34384    0.51338      49185
  31.50050      2.83771   29.34433    0.54379      49474
  31.51050      2.83683   29.33542    0.51269      49597
  31.52050      2.83595   29.33056    0.49677      49805
  31.53050      2.83508   29.32616    0.49158      49974
  31.54050      2.83420   29.33720    0.54023      50019
  31.55050      2.83333   29.34197    0.51660      50002
  31.56050      2.83245   29.31322    0.55858      49687
  31.57049      2.83158   29.29317    0.50311      49815
  31.58049      2.83070   29.28703    0.50813      50608
  31.59049      2.82983   29.29523    0.48792      50228
  31.60049      2.82896   29.31937    0.52124      50221
  31.61049      2.82809   29.26218    0.51600      50679
  31.62049      2.82721   29.25666    0.53921      50688
  31.63049      2.82634   29.29892    0.52445      50666
  31.64049      2.82547   29.28274    0.50699      50901
  31.65049      2.82460   29.32109    0.51338      50506
  31.66049      2.82373   29.25518    0.55003      50804
  31.67049      2.82286   29.26199    0.49639      50776
  31.68049      2.82200   29.27437    0.52757      51204
  31.69049      2.82113   29.27980    0.49965      51264
  31.70049      2.82026   29.29725    0.47779      51275
  31.71049      2.81939   29.28947    0.48074      50810
  31.72049      2.81853   29.26040    0.56001      51562
  31.73049      2.81766   29.28174    0.53240      51720
  31.74049      2.81680   29.26602    0.52966      51777
  31.75049      2.81593   29.29918    0.51096      51469
  31.76049      2.81507   29.31008    0.52668      51406
  31.77049      2.81421   29.26631    0.49175      51732
  31.78049      2.81334   29.29718    0.48700      52017
  31.79049      2.81248   29.28263    0.51271      51742
  31.80049      2.81162   29.30243    0.52168      51993
  31.81049      2.81076   29.31355    0.49936      52332
  31.82049      2.80990   29.33297    0.56161      52111
  31.83049      2.80904   29.33678    0.49182      52339
  31.84049      2.80818   29.35298    0.50974      52466
  31.85049      2.80732   29.35297    0.52217      52313
  31.86049      2.80646   29.39508    0.47529      52344
  31.87049      2.80560   29.41213    0.50786      52702
  31.88049      2.80475   29.46490    0.55096      52538
  31.89049      2.80389   29.47912    0.48339      52876
  31.90049      2.80303   29.49098    0.52637      52781
  31.91049      2.80218   29.52437    0.53752      52684
  31.92049      2.80132   29.54590    0.50858      53091
  31.93049      2.80047   29.57962    0.47871      52889
  31.94049      2.79962   29.60050    0.53104      52915
  31.95049      2.79876   29.63911    0.50786      53395
  31.96049      2.79791   29.64744    0.49794      53539
  31.97049      2.79706   29.68862    0.51164      53340
  31.98049      2.79621   29.72316    0.51392      53845
  31.99049      2.79535   29.76072    0.56253      53167
  32.00049      2.79450   29.79483    0.53853      53203
  32.01049      2.79365   29.79264    0.46092      53666
  32.02049      2.79280   29.82323    0.50167      53642
  32.03049      2.79195   29.85705    0.49178      53918
  32.04049      2.79111   29.90000    0.50141      53979
  32.05049      2.79026   29.91667    0.51688      53743
  32.06049      2.78941   29.94485    0.53584      54199
  32.07049      2.78856   29.96748    0.52175      54480
  32.08049      2.78772   29.97863    0.49764      54293
  32.09049      2.78687   30.00071    0.51248      53932
  32.10049      2.78603   30.05696    0.52251      54298
  32.11049      2.78518   30.06803    0.53608      54195
  32.12049      2.78434   30.09339    0.49136      54572
  32.13049      2.78349   30.08741    0.50300      54946
  32.14049      2.78265   30.12432    0.48978      54669
  32.15049      2.78181   30.13819    0.50526      54614
  32.16049      2.78097   30.16425    0.54247      54569
  32.17049      2.78012   30.13281    0.51443      54815
  32.18049      2.77928   30.16063    0.50606      54695
  32.19048      2.77844   30.19309    0.52962      55466
  32.20048      2.77760   30.19103    0.48475      55298
  32.21048      2.77676   30.20807    0.53095      55168
  32.22048      2.77592   30.21296    0.50112      55391
  32.23048      2.77509   30.20444    0.50538      55158
  32.24048      2.77425   30.24902    0.53794      55070
  32.25048      2.77341   30.26404    0.50287      55542
  32.26048      2.77257   30.26314    0.49572      55363
  32.27048      2.77174   30.26221    0.52945      55562
  32.28048      2.77090   30.29205    0.48858      55629
  32.29048      2.77007   30.32316    0.50198      55742
  32.30048      2.76923   30.34637    0.52667      55976
  32.31048      2.76840   30.36527    0.48686      55975
  32.32048      2.76756   30.37800    0.57094      56136
  32.33048      2.76673   30.40072    0.52129      56125
  32.34048      2.76590   30.43173    0.50628      55777
  32.35048      2.76506   30.48565    0.51820      56197
  32.36048      2.76423   30.54296    0.53249      56259
  32.37048      2.76340   30.55731    0.48364      56499
  32.38048      2.76257   30.56360    0.49811      56102
  32.39048      2.76174   30.61792    0.47800      56309
  32.40048      2.76091   30.65475    0.52916      56043
  32.41048      2.76008   30.72747    0.52790      57119
  32.42048      2.75925   30.73148    0.50777      56928
  32.43048      2.75843   30.76078    0.52863      56621
  32.44048      2.75760   30.81762    0.57099      56934
  32.45048      2.75677   30.85703    0.47305      57080
  32.46048      2.75595   30.85386    0.49966      56767
  32.47048      2.75512   30.95932    0.51895      57098
  32.48048      2.75429   30.98137    0.53956      57100
  32.49048      2.75347   30.99061    0.48589      56859
  32.50048      2.75264   31.03048    0.50193      57197
  32.51048      2.75182   31.05358    0.52207      57234
  32.52048      2.75100   31.06678    0.51886      57219
  32.53048      2.75017   31.13070    0.49952      57624
  32.54048      2.74935   31.16254    0.50009      57337
  32.55048      2.74853   31.17461    0.53029      57844
  32.56048      2.74771   31.21662    0.51473      57742
  32.57048      2.74689   31.26992    0.55175      58012
  32.58048      2.74607   31.28698    0.50067      57977
  32.59048      2.74525   31.33156    0.51558      57734
  32.60048      2.74443   31.38469    0.53675      57915
  32.61048      2.74361   31.39323    0.46449      57674
  32.62048      2.74279   31.43166    0.49427      57634
  32.63048      2.74197   31.46133    0.52025      58100
  32.64048      2.74116   31.52002    0.50583      58368
  32.65048      2.74034   31.56446    0.53468      58655
  32.66048      2.73952   31.58883    0.51729      58477
  32.67048      2.73871   31.64237    0.54370      58445
  32.68048      2.73789   31.67326    0.53227      58627
  32.69048      2.73708   31.70019    0.49696      58262
  32.70048      2.73627   31.74798    0.52074      58749
  32.71048      2.73545   31.83202    0.52128      58775
  32.72048      2.73464   31.87268    0.52641      58286
  32.73048      2.73383   31.90343    0.47245      59059
  32.74048      2.73301   31.94785    0.51040      59177
  32.75048      2.73220   31.98670    0.54728      58897
  32.76048      2.73139   32.03262    0.49049      58767
  32.77048      2.73058   32.04643    0.53801      58986
  32.78048      2.72977   32.09325    0.48328      59072
  32.79048      2.72896   32.15703    0.55559      59460
  32.80048      2.72815   32.19428    0.51758      59927
  32.81048      2.72734   32.24295    0.54704      59410
  32.82047      2.72653   32.28344    0.54016      59443
  32.83047      2.72573   32.35910    0.49813      59375
  32.84047      2.72492   32.38789    0.51969      59557
  32.85047      2.72411   32.43582    0.47949      59345
  32.86047      2.72331   32.47602    0.51101      59499
  32.87047      2.72250   32.51017    0.51819      59943
  32.88047      2.72170   32.57213    0.53855      59818
  32.89047      2.72089   32.63008    0.50427      59971
  32.90047      2.72009   32.66877    0.52885      60417
  32.91047      2.71928   32.73484    0.54109      60294
  32.92047      2.71848   32.76834    0.53951      60051
  32.93047      2.71768   32.82662    0.51633      60274
  32.94047      2.71688   32.84145    0.55042      60168
  32.95047      2.71607   32.95020    0.51179      59758
  32.96047      2.71527   32.98651    0.49877      60546
  32.97047      2.71447   33.04088    0.48485      60834
  32.98047      2.71367   33.10545    0.54090      60458
  32.99047      2.71287   33.16195    0.51962      60106
  33.00047      2.71207   33.18440    0.50553      60785
  33.01047      2.71127   33.22237    0.51257      60683
  33.02047      2.71048   33.32051    0.56688      61001
  33.03047      2.70968   33.32685    0.53007      60830
  33.04047      2.70888   33.41999    0.52347      61182
  33.05047      2.70808   33.46180    0.55785      60795
  33.06047      2.70729   33.54435    0.52096      61237
  33.07047      2.70649   33.59250    0.53497      61008
  33.08047      2.70570   33.64707    0.46535      60759
  33.09047      2.70490   33.67528    0.51307      61244
  33.10047      2.70411   33.76066    0.53867      61219
  33.11047      2.70331   33.79113    0.53013      61568
  33.12047      2.70252   33.88294    0.50696      61264
  33.13047      2.70173   33.89450    0.53740      61604
  33.14047      2.70094   33.95081    0.59263      61398
  33.15047      2.70014   34.01355    0.50123      62038
  33.16047      2.69935   34.06873    0.51390      61831
  33.17047      2.69856   34.12920    0.54283      61731
  33.18047      2.69777   34.17769    0.59006      61850
  33.19047      2.69698   34.26385    0.48102      61762
  33.20047      2.69619   34.26912    0.52941      61675
  33.21047      2.69540   34.34557    0.51331      61869
  33.22047      2.69461   34.36342    0.49693      62181
  33.23047      2.69383   34.42220    0.54331      62199
  33.24047      2.69304   34.47793    0.52233      62003
  33.25047      2.69225   34.54661    0.54406      62500
  33.26047      2.69146   34.57468    0.54620      62436
  33.27047      2.69068   34.63953    0.51146      62440
  33.28047      2.68989   34.66051    0.58925      62567
  33.29047      2.68911   34.75721    0.52869      62717
  33.30047      2.68832   34.80200    0.53478      62636
  33.31047      2.68754   34.85203    0.52123      62388
  33.32047      2.68675   34.91570    0.49457      62578
  33.33047      2.68597   35.00001    0.51009      62734
  33.34047      2.68519   35.02120    0.53575      62520
  33.35047      2.68441   35.09815    0.52973      63280
  33.36047      2.68362   35.14860    0.54068      63009
  33.37047      2.68284   35.23137    0.54875      63330
  33.38047      2.68206   35.26651    0.54817      63120
  33.39047      2.68128   35.34062    0.52543      63095
  33.40047      2.68050   35.39661    0.55402      63270
  33.41047      2.67972   35.49048    0.54148      63327
  33.42047      2.67894   35.55673    0.54574      63136
  33.43047      2.67817   35.59336    0.50291      63481
  33.44046      2.67739   35.68736    0.48506      64034
  33.45046      2.67661   35.77898    0.57001      63522
  33.46046      2.67583   35.81972    0.54080      63138
  33.47046      2.67506   35.84886    0.52263      63551
  33.48046      2.67428   35.92623    0.53307      63829
  33.49046      2.67350   36.03187    0.54093      63927
  33.50046      2.67273   36.08397    0.54945      64034
  33.51046      2.67195   36.19267    0.54793      64491
  33.52046      2.67118   36.29422    0.57998      63900
  33.53046      2.67041   36.38256    0.54564      64145
  33.54046      2.66963   36.42729    0.51991      63853
  33.55046      2.66886   36.49244    0.55554      64017
  33.56046      2.66809   36.59232    0.49229      64505
  33.57046      2.66732   36.70258    0.51643      64097
  33.58046      2.66654   36.78692    0.56804      64253
  33.59046      2.66577   36.91484    0.51957      65037
  33.60046      2.66500   36.99657    0.56062      64461
  33.61046      2.66423   37.05908    0.57014      64667
  33.62046      2.66346   37.13572    0.53865      64838
  33.63046      2.66269   37.25366    0.59081      64923
  33.64046      2.66193   37.33492    0.54131      64619
  33.65046      2.66116   37.46222    0.53539      64802
  33.66046      2.66039   37.55275    0.54970      64810
  33.67046      2.65962   37.69791    0.53270      65298
  33.68046      2.65886   37.72758    0.51882      65156
  33.69046      2.65809   37.88437    0.53561      64872
  33.70046      2.65732   37.94390    0.54479      65194
  33.71046      2.65656   38.07831    0.57075      65548
  33.72046      2.65579   38.15061    0.55989      65427
  33.73046      2.65503   38.27465    0.56761      65134
  33.74046      2.65426   38.38594    0.56480      65070
  33.75046      2.65350   38.50853    0.54405      65910
  33.76046      2.65274   38.58152    0.51967      65721
  33.77046      2.65198   38.70534    0.58218      65617
  33.78046      2.65121   38.79775    0.55482      65744
  33.79046      2.65045   38.91748    0.54447      65897
  33.80046      2.64969   39.00909    0.52875      65785
  33.81046      2.64893   39.17342    0.55634      65567
  33.82046      2.64817   39.25715    0.58192      65583
  33.83046      2.64741   39.36450    0.54179      66240
  33.84046      2.64665   39.49941    0.55827      66281
  33.85046      2.64589   39.55142    0.55508      66095
  33.86046      2.64513   39.73044    0.54854      66358
  33.87046      2.64437   39.80053    0.57423      66319
  33.88046      2.64362   39.93817    0.58200      66164
  33.89046      2.64286   40.05212    0.59182      65826
  33.90046      2.64210   40.19606    0.54970      66667
  33.91046      2.64135   40.23625    0.54107      66679
  33.92046      2.64059   40.39108    0.51501      66741
  33.93046      2.63984   40.49651    0.59095      66586
  33.94046      2.63908   40.65028    0.54350      66852
  33.95046      2.63833   40.72005    0.56274      66637
  33.96046      2.63757   40.88132    0.58012      66340
  33.97046      2.63682   40.98969    0.57352      66868
  33.98046      2.63607   41.11683    0.59956      66846
  33.99046      2.63531   41.23971    0.58269      67511
  34.00046      2.63456   41.40597    0.56849      66875
  34.01046      2.63381   41.56243    0.53693      67146
  34.02046      2.63306   41.67646    0.55638      67226
  34.03046      2.63231   41.81694    0.57934      67200
  34.04046      2.63156   41.97257    0.56381      67339
  34.05046      2.63081   42.17928    0.58781      67161
  34.06046      2.63006   42.24515    0.58039      67277
  34.07045      2.62931   42.44982    0.59453      67870
  34.08045      2.62856   42.60856    0.58324      67475
  34.09045      2.62781   42.75428    0.55746      67460
  34.10045      2.62706   42.88600    0.55014      67828
  34.11045      2.62632   43.06826    0.60331      67655
  34.12045      2.62557   43.27183    0.58760      67816
  34.13045      2.62482   43.39703    0.57612      67719
  34.14045      2.62408   43.54221    0.59226      68160
  34.15045      2.62333   43.71108    0.63664      68016
  34.16045      2.62259   43.91321    0.54602      68157
  34.17045      2.62184   44.04394    0.58772      68051
  34.18045      2.62110   44.18625    0.54172      68189
  34.19045      2.62035   44.33358    0.60236      67694
  34.20045      2.61961   44.54886    0.60974      68168
  34.21045      2.61887   44.66924    0.56372      68612
  34.22045      2.61813   44.82132    0.61783      68673
  34.23045      2.61738   44.98533    0.62407      68414
  34.24045      2.61664   45.18678    0.56773      68767
  34.25045      2.61590   45.34220    0.60575      68723
  34.26045      2.61516   45.48007    0.58337      68691
  34.27045      2.61442   45.60783    0.58645      68330
  34.28045      2.61368   45.80397    0.56691      68680
  34.29045      2.61294   45.98524    0.58985      69181
  34.30045      2.61220   46.14259    0.61810      68647
  34.31045      2.61146   46.32010    0.60416      69003
  34.32045      2.61073   46.48229    0.58171      69082
  34.33045      2.60999   46.67320    0.61761      69027
  34.34045      2.60925   46.85961    0.60460      69421
  34.35045      2.60851   47.00233    0.60225      69181
  34.36045      2.60778   47.15683    0.60697      68860
  34.37045      2.60704   47.36262    0.59852      69805
  34.38045      2.60631   47.65001    0.59180      69386
  34.39045      2.60557   47.84232    0.62498      69259
  34.40045      2.60484   47.99164    0.62432      69688
  34.41045      2.60410   48.23571    0.62407      69500
  34.42045      2.60337   48.42903    0.59038      69843
  34.43045      2.60264   48.60864    0.60121      69474
  34.44045      2.60190   48.82117    0.60177      69657
  34.45045      2.60117   48.99779    0.63575      70068
  34.46045      2.60044   49.31089    0.63986      69498
  34.47045      2.59971   49.59192    0.60933      70366
  34.48045      2.59898   49.79906    0.62459      70134
  34.49045      2.59825   50.02093    0.60767      70019
  34.50045      2.59752   50.29163    0.64140      70197
  34.51045      2.59679   50.49633    0.61367      70549
  34.52045      2.59606   50.77826    0.62513      70022
  34.53045      2.59533   51.01272    0.60682      70163
  34.54045      2.59460   51.22586    0.62016      70101
  34.55045      2.59387   51.47807    0.62569      70380
  34.56045      2.59314   51.79633    0.63632      70968
  34.57045      2.59242   52.13584    0.67864      70595
  34.58045      2.59169   52.37553    0.62971      70547
  34.59045      2.59096   52.66698    0.61336      70849
  34.60045      2.59024   52.91258    0.60101      70744
  34.61045      2.58951   53.22743    0.68039      70892
  34.62045      2.58879   53.50263    0.67263      70929
  34.63045      2.58806   53.74727    0.63550      70734
  34.64045      2.58734   54.07987    0.61257      70884
  34.65045      2.58661   54.46236    0.65021      70864
  34.66045      2.58589   54.74995    0.62487      71515
  34.67045      2.58517   55.01514    0.66303      71308
  34.68045      2.58444   55.44014    0.64910      71123
  34.69045      2.58372   55.79955    0.69441      71121
  34.70044      2.58300   56.13380    0.62701      71632
  34.71044      2.58228   56.51037    0.67075      71660
  34.72044      2.58156   56.75755    0.69800      71130
  34.73044      2.58084   57.12491    0.69218      71313
  34.74044      2.58012   57.52572    0.62484      71872
  34.75044      2.57940   57.89229    0.63935      71970
  34.76044      2.57868   58.27960    0.64952      71545
  34.77044      2.57796   58.72350    0.67440      71492
  34.78044      2.57724   59.15919    0.70308      71835
  34.79044      2.57652   59.48272    0.66894      72301
  34.80044      2.57581   60.01997    0.71544      72203
  34.81044      2.57509   60.30971    0.67755      71955
  34.82044      2.57437   60.68314    0.71516      71976
  34.83044      2.57366   61.17278    0.64568      72197
  34.84044      2.57294   61.61089    0.65536      72149
  34.85044      2.57223   62.06144    0.69557      72201
  34.86044      2.57151   62.59051    0.68839      72244
  34.87044      2.57080   62.97346    0.67922      72452
  34.88044      2.57008   63.47598    0.70136      72628
  34.89044      2.56937   63.94370    0.72809      72709
  34.90044      2.56866   64.45615    0.71961      72768
  34.91044      2.56794   64.84920    0.73931      72301
  34.92044      2.56723   65.47509    0.63559      72810
  34.93044      2.56652   65.82939    0.74888      72808
  34.94044      2.56581   66.50336    0.68451      73032
  34.95044      2.56510   67.12831    0.71849      72712
  34.96044      2.56438   67.62098    0.75603      72747
  34.97044      2.56367   68.13177    0.73554      72937
  34.98044      2.56296   68.67388    0.73976      73214
  34.99044      2.56225   69.24862    0.72728      73429
  35.00044      2.56155   69.83702    0.70854      73046
  35.01044      2.56084   70.28952    0.71836      72958
  35.02044      2.56013   71.02702    0.73946      73414
  35.03044      2.55942   71.70179    0.72356      73434
  35.04044      2.55871   72.41484    0.79209      73325
  35.05044      2.55801   73.06110    0.74696      73686
  35.06044      2.55730   73.63166    0.76381      73529
  35.07044      2.55659   74.36802    0.77856      73303
  35.08044      2.55589   74.96811    0.73210      74058
  35.09044      2.55518   75.49794    0.76245      73643
  35.10044      2.55448   76.22750    0.72966      73740
  35.11044      2.55377   76.97128    0.74460      74142
  35.12044      2.55307   77.77712    0.75766      73623
  35.13044      2.55236   78.56247    0.84785      74019
  35.14044      2.55166   79.34739    0.80039      73701
  35.15044      2.55096   80.00984    0.78779      74319
  35.16044      2.55025   80.75507    0.77952      74427
  35.17044      2.54955   81.63859    0.79569      74444
  35.18044      2.54885   82.24996    0.75724      73822
  35.19044      2.54815   83.06059    0.78590      73904
  35.20044      2.54745   83.90080    0.80607      74738
  35.21044      2.54675   84.81296    0.80665      74616
  35.22044      2.54605   85.55805    0.82245      74584
  35.23044      2.54535   86.57639    0.81553      74378
  35.24044      2.54465   87.31039    0.83266      74547
  35.25044      2.54395   88.23589    0.81840      74921
  35.26044      2.54325   89.10591    0.81800      74825
  35.27044      2.54255   89.89916    0.83817      74868
  35.28044      2.54186   90.67774    0.84675      74533
  35.29044      2.54116   91.74312    0.80378      74775
  35.30044      2.54046   92.73207    0.81849      75114
  35.31044      2.53976   93.94347    0.89127      75327
  35.32043      2.53907   94.86250    0.88150      74953
  35.33043      2.53837   95.72334    0.84214      75230
  35.34043      2.53768   96.64286    0.83565      75735
  35.35043      2.53698   97.63871    0.86915      74972
  35.36043      2.53629   98.98825    0.92605      75141
  35.37043      2.53559   99.75866    0.86466      75479
  35.38043      2.53490  100.64407    0.83911      75621
  35.39043      2.53421  102.13394    0.96306      75368
  35.40043      2.53351  103.19445    0.84797      75284
  35.41043      2.53282  104.25209    0.87253      75765
  35.42043      2.53213  105.58732    0.88601      75820
  35.43043      2.53144  106.38901    0.90440      75762
  35.44043      2.53075  107.64084    0.92991      76116
  35.45043      2.53005  108.79432    0.91909      76085
  35.46043      2.52936  110.13831    0.93824      75914
  35.47043      2.52867  111.54334    0.93963      75774
  35.48043      2.52798  112.57099    0.91633      76061
  35.49043      2.52729  114.00103    0.87631      76222
  35.50043      2.52661  115.25180    0.99270      75870
  35.51043      2.52592  116.29177    0.89601      76310
  35.52043      2.52523  117.80822    0.95992      75894
  35.53043      2.52454  119.07652    0.96635      76471
  35.54043      2.52385  120.36616    0.98050      76726
  35.55043      2.52317  121.73079    1.01442      76828
  35.56043      2.52248  122.61010    0.99637      76432
  35.57043      2.52179  124.38509    0.91042      76904
  35.58043      2.52111  125.88665    0.96659      76575
  35.59043      2.52042  127.38176    0.98187      76589
  35.60043      2.51974  128.75289    0.98688      76576
  35.61043      2.51905  130.14329    0.99564      76530
  35.62043      2.51837  131.88772    0.94541      76749
  35.63043      2.51768  133.21696    1.06604      76788
  35.64043      2.51700  134.52910    1.06431      77530
  35.65043      2.51632  136.07896    0.99679      77295
  35.66043      2.51564  137.40927    1.04101      77049
  35.67043      2.51495  139.04929    1.00345      77496
  35.68043      2.51427  140.52479    0.97573      77453
  35.69043      2.51359  142.36137    1.09412      76919
  35.70043      2.51291  144.17329    1.06373      77277
  35.71043      2.51223  145.71955    1.05367      77350
  35.72043      2.51155  147.27862    1.01760      77487
  35.73043      2.51087  148.77662    1.06155      77555
  35.74043      2.51019  150.47190    1.09322      77892
  35.75043      2.50951  151.76702    1.10732      77459
  35.76043      2.50883  153.62878    1.01074      77887
  35.77043      2.50815  155.46758    1.07178      77947
  35.78043      2.50747  157.06482    1.10374      77780
  35.79043      2.50680  158.88477    1.12124      78053
  35.80043      2.50612  160.92232    1.11960      78082
  35.81043      2.50544  162.61548    1.06815      77784
  35.82043      2.50477  164.70359    1.17721      77992
  35.83043      2.50409  166.09876    1.07506      78387
  35.84043      2.50341  167.52607    1.11652      78269
  35.85043      2.50274  169.45858    1.11116      77882
  35.86043      2.50206  170.79448    1.09445      78394
  35.87043      2.50139  172.63023    1.15230      78492
  35.88043      2.50071  175.04955    1.17028      78503
  35.89043      2.50004  176.41560    1.15196      78872
  35.90043      2.49937  178.24158    1.17244      78763
  35.91043      2.49869  180.15105    1.16900      78704
  35.92043      2.49802  181.92870    1.13975      78449
  35.93043      2.49735  183.99261    1.18861      78440
  35.94043      2.49668  185.12788    1.21320      78414
  35.95042      2.49601  186.69150    1.08266      78834
  35.96042      2.49533  188.92126    1.11927      79047
  35.97042      2.49466  190.32459    1.18461      79185
  35.98042      2.49399  192.49803    1.23648      78920
  35.99042      2.49332  193.77665    1.22165      79322
  36.00042      2.49265  195.88903    1.25103      79342
  36.01042      2.49198  197.78364    1.22470      79242
  36.02042      2.49132  199.25224    1.26114      79774
  36.03042      2.49065  200.83161    1.16432      79130
  36.04042      2.48998  202.37870    1.17452      78821
  36.05042      2.48931  204.04424    1.15738      79482
  36.06042      2.48864  205.84648    1.15526      79549
  36.07042      2.48798  207.61687    1.25016      79679
  36.08042      2.48731  209.30771    1.31176      79674
  36.09042      2.48664  211.06900    1.25576      79959
  36.10042      2.48598  212.35201    1.27223      79881
  36.11042      2.48531  214.06281    1.25965      80106
  36.12042      2.48465  215.58179    1.29460      79795
  36.13042      2.48398  216.88883    1.23139      79566
  36.14042      2.48332  218.82003    1.22355      79912
  36.15042      2.48265  220.34241    1.19762      79995
  36.16042      2.48199  222.35905    1.21412      79920
  36.17042      2.48133  223.56849    1.27097      80132
  36.18042      2.48066  225.14896    1.31650      80205
  36.19042      2.48000  226.24973    1.33157      80376
  36.20042      2.47934  228.00415    1.21793      80601
  36.21042      2.47868  228.98609    1.29344      80591
  36.22042      2.47802  230.67740    1.31349      80778
  36.23042      2.47736  232.03728    1.31153      80426
  36.24042      2.47669  233.75256    1.29527      80430
  36.25042      2.47603  235.07902    1.23920      80599
  36.26042      2.47537  236.13310    1.28594      80774
  36.27042      2.47471  237.85601    1.25952      80960
  36.28042      2.47406  239.05311    1.35557      80824
  36.29042      2.47340  240.29247    1.22944      80990
  36.30042      2.47274  241.15431    1.27806      80922
  36.31042      2.47208  242.59645    1.35826      81315
  36.32042      2.47142  243.57103    1.33153      81004
  36.33042      2.47077  244.81704    1.30121      81092
  36.34042      2.47011  245.92323    1.35161      81160
  36.35042      2.46945  247.21194    1.30679      81131
  36.36042      2.46880  248.21942    1.29488      81364
  36.37042      2.46814  248.92553    1.26074      81561
  36.38042      2.46748  250.07215    1.34132      81353
  36.39042      2.46683  250.79437    1.22131      81411
  36.40042      2.46617  251.95907    1.34711      81376
  36.41042      2.46552  252.61900    1.35564      81847
  36.42042      2.46487  253.70027    1.37220      81616
  36.43042      2.46421  254.16254    1.29639      81899
  36.44042      2.46356  254.91666    1.33701      81902
  36.45042      2.46291  255.63391    1.35581      82043
  36.46042      2.46225  256.56803    1.26922      81663
  36.47042      2.46160  256.96164    1.27804      81938
  36.48042      2.46095  257.68153    1.30826      82104
  36.49042      2.46030  258.31635    1.36614      82363
  36.50042      2.45965  258.80447    1.28300      82122
  36.51042      2.45900  259.51554    1.33890      82090
  36.52042      2.45835  259.62856    1.37254      82327
  36.53042      2.45770  260.16764    1.28869      82508
  36.54042      2.45705  260.54728    1.31375      82624
  36.55042      2.45640  261.01516    1.33591      82434
  36.56042      2.45575  261.08634    1.28683      82460
  36.57041      2.45510  261.61899    1.36295      82522
  36.58041      2.45445  261.78661    1.28683      82551
  36.59041      2.45380  261.96827    1.33266      82739
  36.60041      2.45316  262.05091    1.34396      83128
  36.61041      2.45251  262.26680    1.25239      82889
  36.62041      2.45186  262.33310    1.31375      82361
  36.63041      2.45122  262.34948    1.29136      83184
  36.64041      2.45057  262.32115    1.34066      83299
  36.65041      2.44992  262.23204    1.33192      83124
  36.66041      2.44928  262.18987    1.31770      82981
  36.67041      2.44863  261.99783    1.29911      83320
  36.68041      2.44799  261.88814    1.30438      83166
  36.69041      2.44735  261.57568    1.32908      83284
  36.70041      2.44670  261.21980    1.28770      83507
  36.71041      2.44606  260.91376    1.28265      83557
  36.72041      2.44541  260.69604    1.23731      83576
  36.73041      2.44477  260.19752    1.28305      83262
  36.74041      2.44413  259.68915    1.31900      83480
  36.75041      2.44349  259.25744    1.35109      84194
  36.76041      2.44285  258.66271    1.29180      83657
  36.77041      2.44220  258.10756    1.26252      83736
  36.78041      2.44156  257.49734    1.30566      83910
  36.79041      2.44092  256.80032    1.28750      84094
  36.80041      2.44028  256.08354    1.29370      84206
  36.81041      2.43964  255.50199    1.28265      83926
  36.82041      2.43900  254.67925    1.17117      84265
  36.83041      2.43836  253.75312    1.36438      83589
  36.84041      2.43772  252.84311    1.22773      84134
  36.85041      2.43709  251.99405    1.32095      84072
  36.86041      2.43645  251.05216    1.19098      84559
  36.87041      2.43581  249.92090    1.29931      84514
  36.88041      2.43517  248.91526    1.28152      84643
  36.89041      2.43454  248.05585    1.31250      84675
  36.90041      2.43390  246.83759    1.21304      84885
  36.91041      2.43326  246.01377    1.27095      83922
  36.92041      2.43263  244.69501    1.15776      84958
  36.93041      2.43199  243.51785    1.27134      84846
  36.94041      2.43135  241.99361    1.20753      84873
  36.95041      2.43072  240.85983    1.17565      84780
  36.96041      2.43008  239.38971    1.21761      85090
  36.97041      2.42945  238.07507    1.33462      84837
  36.98041      2.42882  236.77323    1.24047      85173
  36.99041      2.42818  235.51797    1.18835      85348
  37.00041      2.42755  234.13126    1.17853      84999
  37.01041      2.42692  232.90405    1.18203      85198
  37.02041      2.42628  231.09474    1.20048      85373
  37.03041      2.42565  229.75324    1.22435      85418
  37.04041      2.42502  227.91884    1.16860      85902
  37.05041      2.42439  226.49305    1.16673      85416
  37.06041      2.42376  224.79551    1.20668      85630
  37.07041      2.42313  223.17148    1.19517      85541
  37.08041      2.42250  221.51500    1.12744      85729
  37.09041      2.42187  220.21492    1.16186      85654
  37.10041      2.42124  218.43390    1.14028      85714
  37.11041      2.42061  216.74427    1.15759      85591
  37.12041      2.41998  214.94836    1.17276      86039
  37.13041      2.41935  213.17671    1.19950      85922
  37.14041      2.41872  211.44737    1.15418      86264
  37.15041      2.41809  209.73573    1.09945      86297
  37.16041      2.41746  207.93852    1.07557      86208
  37.17041      2.41684  206.11541    1.10821      86258
  37.18041      2.41621  204.44306    1.13783      86084
  37.19041      2.41558  202.56223    1.08362      86048
  37.20040      2.41496  200.99586    1.17339      86702
  37.21040      2.41433  198.98612    1.09404      86408
  37.22040      2.41370  197.04867    1.09825      86613
  37.23040      2.41308  195.46059    1.09659      86648
  37.24040      2.41245  193.41563    1.09526      86889
  37.25040      2.41183  191.57071    1.06835      86765
  37.26040      2.41121  189.75040    1.05938      86910
  37.27040      2.41058  187.92835    1.06164      86569
  37.28040      2.40996  186.07444    1.10942      86520
  37.29040      2.40933  184.16312    1.02966      86976
  37.30040      2.40871  182.41513    1.07048      86957
  37.31040      2.40809  180.64706    0.99667      87517
  37.32040      2.40747  178.77175    1.07003      86958
  37.33040      2.40684  176.79068    1.04070      87269
  37.34040      2.40622  175.16071    1.05446      87491
  37.35040      2.40560  172.99290    1.00890      87381
  37.36040      2.40498  171.67216    1.00686      87338
  37.37040      2.40436  169.54766    1.11301      87557
  37.38040      2.40374  167.71337    0.97191      87127
  37.39040      2.40312  165.82326    0.94673      87683
  37.40040      2.40250  164.16554    0.99219      87491
  37.41040      2.40188  162.31709    0.98622      87952
  37.42040      2.40126  160.61186    1.03158      87507
  37.43040      2.40064  158.68100    0.98272      88075
  37.44040      2.40003  156.91122    0.97103      87951
  37.45040      2.39941  155.32139    0.97594      87827
  37.46040      2.39879  153.48363    0.99499      87810
  37.47040      2.39817  151.89224    0.88712      88448
  37.48040      2.39756  149.78944    1.01576      87775
  37.49040      2.39694  148.23079    0.91159      88131
  37.50040      2.39632  146.42412    0.94125      88287
  37.51040      2.39571  144.94911    0.93465      88080
  37.52040      2.39509  142.95883    0.95215      88336
  37.53040      2.39448  141.41905    0.95858      88443
  37.54040      2.39386  139.90582    0.85001      88621
  37.55040      2.39325  138.17296    0.92189      88401
  37.56040      2.39263  136.46148    0.93155      88751
  37.57040      2.39202  134.78875    0.92052      88809
  37.58040      2.39141  133.23764    0.92127      88765
  37.59040      2.39079  131.54572    0.89503      88439
  37.60040      2.39018  130.07470    0.86786      88881
  37.61040      2.38957  128.43662    0.84689      88971
  37.62040      2.38896  126.89884    0.86722      88899
  37.63040      2.38834  125.44259    0.87776      88951
  37.64040      2.38773  124.03202    0.86653      88965
  37.65040      2.38712  122.24832    0.86283      89173
  37.66040      2.38651  120.98426    0.87361      89240
  37.67040      2.38590  119.38786    0.87542      89470
  37.68040      2.38529  118.09169    0.84368      89321
  37.69040      2.38468  116.54695    0.84816      89406
  37.70040      2.38407  115.22250    0.80377      89386
  37.71040      2.38346  113.85287    0.80573      89622
  37.72040      2.38285  112.44191    0.79786      89192
  37.73040      2.38224  111.12890    0.84222      89527
  37.74040      2.38164  109.84902    0.85906      89809
  37.75040      2.38103  108.45101    0.78811      89731
  37.76040      2.38042  107.19247    0.81492      90004
  37.77040      2.37981  105.98461    0.82662      89848
  37.78040      2.37921  104.60865    0.79217      89759
  37.79040      2.37860  103.46338    0.78099      90106
  37.80040      2.37799  102.36880    0.77859      89818
  37.81040      2.37739  101.05204    0.76607      90317
  37.82039      2.37678   99.98920    0.79274      89937
  37.83039      2.37618   98.73502    0.77269      90652
  37.84039      2.37557   97.67234    0.75543      90099
  37.85039      2.37497   96.43285    0.76125      90272
  37.86039      2.37436   95.53658    0.75564      90584
  37.87039      2.37376   94.34810    0.80120      90788
  37.88039      2.37315   93.31147    0.75780      90507
  37.89039      2.37255   92.22965    0.74712      90555
  37.90039      2.37195   91.31109    0.71442      90572
  37.91039      2.37135   90.31606    0.74603      90187
  37.92039      2.37074   89.34476    0.73788      90906
  37.93039      2.37014   88.36252    0.72397      91121
  37.94039      2.36954   87.34259    0.69703      90828
  37.95039      2.36894   86.47371    0.76549      90712
  37.96039      2.36834   85.55856    0.70448      91532
  37.97039      2.36774   84.65192    0.77055      91178
  37.98039      2.36714   83.77795    0.70960      91141
  37.99039      2.36654   82.92113    0.70297      91397
  38.00039      2.36594   82.20081    0.67110      90950
  38.01039      2.36534   81.29616    0.70104      91034
  38.02039      2.36474   80.54746    0.68143      91384
  38.03039      2.36414   79.72898    0.73260      91639
  38.04039      2.36354   78.95131    0.65763      91799
  38.05039      2.36294   78.15047    0.69009      91515
  38.06039      2.36234   77.42723    0.72873      91948
  38.07039      2.36175   76.69842    0.68418      91736
  38.08039      2.36115   75.98646    0.64872      91887
  38.09039      2.36055   75.30902    0.65820      91801
  38.10039      2.35996   74.63242    0.68413      91718
  38.11039      2.35936   73.91063    0.66262      91682
  38.12039      2.35876   73.27157    0.66145      92037
  38.13039      2.35817   72.57764    0.67694      92205
  38.14039      2.35757   71.92836    0.67314      92098
  38.15039      2.35698   71.33095    0.65092      92281
  38.16039      2.35638   70.64891    0.66059      92128
  38.17039      2.35579   70.02767    0.61109      92394
  38.18039      2.35519   69.45967    0.65218      92635
  38.19039      2.35460   68.86549    0.67626      92067
  38.20039      2.35401   68.27145    0.62083      92542
  38.21039      2.35341   67.74059    0.67165      92582
  38.22039      2.35282   67.11261    0.61445      92445
  38.23039      2.35223   66.59463    0.61701      92981
  38.24039      2.35164   66.05195    0.65643      92996
  38.25039      2.35105   65.53983    0.62857      93084
  38.26039      2.35045   64.98886    0.63389      92784
  38.27039      2.34986   64.44862    0.60609      92952
  38.28039      2.34927   64.00826    0.61205      92596
  38.29039      2.34868   63.47190    0.66427      92871
  38.30039      2.34809   63.03515    0.59309      93406
  38.31039      2.34750   62.56881    0.60327      93459
  38.32039      2.34691   62.06937    0.60008      93136
  38.33039      2.34632   61.62049    0.60599      93641
  38.34039      2.34573   61.15623    0.63297      93402
  38.35039      2.34514   60.75110    0.61881      93695
  38.36039      2.34456   60.29846    0.62406      93757
  38.37039      2.34397   59.92946    0.54912      93291
  38.38039      2.34338   59.46467    0.62356      93430
  38.39039      2.34279   59.04439    0.58328      93398
  38.40039      2.34221   58.70836    0.56676      94063
  38.41039      2.34162   58.31015    0.60733      93620
  38.42039      2.34103   57.91128    0.58891      93662
  38.43039      2.34045   57.56011    0.60897      93947
  38.44039      2.33986   57.16665    0.60689      94111
  38.45038      2.33928   56.83837    0.58512      94492
  38.46038      2.33869   56.49749    0.57300      94201
  38.47038      2.33811   56.16264    0.56420      94033
  38.48038      2.33752   55.82352    0.59545      93965
  38.49038      2.33694   55.48787    0.55858      94089
  38.50038      2.33635   55.17950    0.57844      94515
  38.51038      2.33577   54.88310    0.60148      94359
  38.52038      2.33519   54.60339    0.55963      94738
  38.53038      2.33460   54.26717    0.55291      94133
  38.54038      2.33402   53.96066    0.57611      94830
  38.55038      2.33344   53.70172    0.56326      94651
  38.56038      2.33286   53.42996    0.59588      94645
  38.57038      2.33227   53.16385    0.56529      94755
  38.58038      2.33169   52.88206    0.54801      94797
  38.59038      2.33111   52.60967    0.55782      94746
  38.60038      2.33053   52.33351    0.56046      95035
  38.61038      2.32995   52.09475    0.55454      95371
  38.62038      2.32937   51.88285    0.53893      95076
  38.63038      2.32879   51.57738    0.58340      94959
  38.64038      2.32821   51.36487    0.53572      95493
  38.65038      2.32763   51.13160    0.57973      95344
  38.66038      2.32705   50.88162    0.54947      95434
  38.67038      2.32647   50.65874    0.53880      95589
  38.68038      2.32589   50.39915    0.54701      95201
  38.69038      2.32532   50.21269    0.56231      95589
  38.70038      2.32474   49.97900    0.51087      95449
  38.71038      2.32416   49.73839    0.58111      95656
  38.72038      2.32358   49.55852    0.54384      95904
  38.73038      2.32301   49.29712    0.53929      95654
  38.74038      2.32243   49.11864    0.53361      95762
  38.75038      2.32185   48.88034    0.53295      95990
  38.76038      2.32128   48.68422    0.53544      96703
  38.77038      2.32070   48.48852    0.54087      95780
  38.78038      2.32013   48.26111    0.55542      96138
  38.79038      2.31955   48.08875    0.51658      96193
  38.80038      2.31898   47.85846    0.53411      96249
  38.81038      2.31840   47.68209    0.53955      96555
  38.82038      2.31783   47.47879    0.53543      96268
  38.83038      2.31725   47.29837    0.51497      96480
  38.84038      2.31668   47.08942    0.52386      96106
  38.85038      2.31611   46.91406    0.52253      96544
  38.86038      2.31553   46.72298    0.53983      96902
  38.87038      2.31496   46.53187    0.54092      96344
  38.88038      2.31439   46.39271    0.52784      96822
  38.89038      2.31382   46.15388    0.51244      96892
  38.90038      2.31324   46.00786    0.52070      97241
  38.91038      2.31267   45.82348    0.51815      96635
  38.92038      2.31210   45.62452    0.53953      97357
  38.93038      2.31153   45.47729    0.50117      96988
  38.94038      2.31096   45.30772    0.50872      96864
  38.95038      2.31039   45.14473    0.51451      97316
  38.96038      2.30982   44.96196    0.52776      97511
  38.97038      2.30925   44.81057    0.51847      97466
  38.98038      2.30868   44.63732    0.51904      97179
  38.99038      2.30811   44.49588    0.50466      97392
  39.00038      2.30754   44.34123    0.51348      97923
  39.01038      2.30698   44.17934    0.51687      97608
  39.02038      2.30641   44.05284    0.50790      97736
  39.03038      2.30584   43.88447    0.50616      97362
  39.04038      2.30527   43.74775    0.49852      97531
  39.05038      2.30470   43.61665    0.50983      97879
  39.06038      2.30414   43.46942    0.50087      98285
  39.07037      2.30357   43.33600    0.53789      97625
  39.08037      2.30300   43.21172    0.47992      97991
  39.09037      2.30244   43.10106    0.52264      98224
  39.10037      2.30187   42.93926    0.51712      98207
  39.11037      2.30131   42.84474    0.50125      98365
  39.12037      2.30074   42.70008    0.50232      98371
  39.13037      2.30018   42.60914    0.48630      98067
  39.14037      2.29961   42.47617    0.48888      98356
  39.15037      2.29905   42.37991    0.50553      98572
  39.16037      2.29848   42.24303    0.50566      98697
  39.17037      2.29792   42.14587    0.50686      98605
  39.18037      2.29736   42.07190    0.48516      98661
  39.19037      2.29679   41.93590    0.50643      98511
  39.20037      2.29623   41.85961    0.48638      99095
  39.21037      2.29567   41.74677    0.50356      99278
  39.22037      2.29511   41.66825    0.49195      98808
  39.23037      2.29454   41.55142    0.47239      98930
  39.24037      2.29398   41.45174    0.50626      98717
  39.25037      2.29342   41.37979    0.49237      99113
  39.26037      2.29286   41.27429    0.52605      98878
  39.27037      2.29230   41.19146    0.47494      99467
  39.28037      2.29174   41.11087    0.47943      99318
  39.29037      2.29118   41.03720    0.49317      99457
  39.30037      2.29062   40.93014    0.48317      99466
  39.31037      2.29006   40.85358    0.51235      99943
  39.32037      2.28950   40.76781    0.49093      99472
  39.33037      2.28894   40.70653    0.47241      99428
  39.34037      2.28838   40.60014    0.49220      99859
  39.35037      2.28782   40.52742    0.49905      99251
  39.36037      2.28726   40.45526    0.47405      99659
  39.37037      2.28671   40.37902    0.47013     100030
  39.38037      2.28615   40.32452    0.48580      99830
  39.39037      2.28559   40.23053    0.49873     100211
  39.40037      2.28503   40.15611    0.50250     100108
  39.41037      2.28448   40.07943    0.47758     100425
  39.42037      2.28392   40.01859    0.47658     100174
  39.43037      2.28336   39.94588    0.47626     100681
  39.44037      2.28281   39.87426    0.48319     100007
  39.45037      2.28225   39.80337    0.48286     100533
  39.46037      2.28170   39.71820    0.47646      99988
  39.47037      2.28114   39.67196    0.47843     100828
  39.48037      2.28059   39.61174    0.51379     100323
  39.49037      2.28003   39.54927    0.46785     100882
  39.50037      2.27948   39.46926    0.46151     101174
  39.51037      2.27893   39.41671    0.46872     100590
  39.52037      2.27837   39.35916    0.49962     100830
  39.53037      2.27782   39.29620    0.49159     101183
  39.54037      2.27727   39.24060    0.47653     100888
  39.55037      2.27671   39.17198    0.47106     100618
  39.56037      2.27616   39.13341    0.47884     101216
  39.57037      2.27561   39.08121    0.45290     100983
  39.58037      2.27506   39.05107    0.47816     101176
  39.59037      2.27450   38.99116    0.48445     101444
  39.60037      2.27395   38.96097    0.47074     101459
  39.61037      2.27340   38.89422    0.48671     101568
  39.62037      2.27285   38.87373    0.49826     101468
  39.63037      2.27230   38.82883    0.47687     101860
  39.64037      2.27175   38.79685    0.44107     101727
  39.65037      2.27120   38.76805    0.47844     101231
  39.66037      2.27065   38.70621    0.48428     101546
  39.67037      2.27010   38.70376    0.47175     102169
  39.68037      2.26955   38.67454    0.47992     101414
  39.69037      2.26900   38.62836    0.47416     102290
  39.70036      2.26846   38.62771    0.46044     102125
  39.71036      2.26791   38.60133    0.46991     102183
  39.72036      2.26736   38.55331    0.48210     102240
  39.73036      2.26681   38.54594    0.49120     102499
  39.74036      2.26626   38.51491    0.45501     102403
  39.75036      2.26572   38.48707    0.47125     102012
  39.76036      2.26517   38.47032    0.47147     102456
  39.77036      2.26462   38.44279    0.48338     102490
  39.78036      2.26408   38.41933    0.45382     102421
  39.79036      2.26353   38.38179    0.45516     102794
  39.80036      2.26299   38.38240    0.46160     102792
  39.81036      2.26244   38.34346    0.49183     102496
  39.82036      2.26190   38.32329    0.48628     103135
  39.83036      2.26135   38.30507    0.47122     103048
  39.84036      2.26081   38.27989    0.45529     103247
  39.85036      2.26026   38.24456    0.46253     102717
  39.86036      2.25972   38.23888    0.47510     103092
  39.87036      2.25917   38.21285    0.46913     102937
  39.88036      2.25863   38.20149    0.47198     102937
  39.89036      2.25809   38.17900    0.45839     103381
  39.90036      2.25755   38.15885    0.47425     103414
  39.91036      2.25700   38.17193    0.47555     103398
  39.92036      2.25646   38.14149    0.46615     103688
  39.93036      2.25592   38.12906    0.47192     103391
  39.94036      2.25538   38.14727    0.45814     103539
  39.95036      2.25483   38.10357    0.49159     103737
  39.96036      2.25429   38.12320    0.46905     103460
  39.97036      2.25375   38.13623    0.46470     104248
  39.98036      2.25321   38.10609    0.46505     103631
  39.99036      2.25267   38.11661    0.46696     103747
  40.00036      2.25213   38.10732    0.45829     104053
  40.01036      2.25159   38.12419    0.45450     104211
  40.02036      2.25105   38.10911    0.47422     104056
  40.03036      2.25051   38.11830    0.49072     104385
  40.04036      2.24997   38.11735    0.43883     104139
  40.05036      2.24944   38.11375    0.48265     104308
  40.06036      2.24890   38.13351    0.44755     104633
  40.07036      2.24836   38.15280    0.48129     104346
  40.08036      2.24782   38.15072    0.47872     104383
  40.09036      2.24728   38.14653    0.45653     104836
  40.10036      2.24675   38.14150    0.46247     104324
  40.11036      2.24621   38.15266    0.45598     104761
  40.12036      2.24567   38.16817    0.47755     104610
  40.13036      2.24514   38.16437    0.46604     104865
  40.14036      2.24460   38.16136    0.46973     104915
  40.15036      2.24406   38.16768    0.45822     105508
  40.16036      2.24353   38.19979    0.47370     104840
  40.17036      2.24299   38.21941    0.46606     105236
  40.18036      2.24246   38.22725    0.47433     104978
  40.19036      2.24192   38.23210    0.46535     105631
  40.20036      2.24139   38.23088    0.46189     104860
  40.21036      2.24085   38.26785    0.46644     105085
  40.22036      2.24032   38.29975    0.48025     105618
  40.23036      2.23978   38.30690    0.45249     105728
  40.24036      2.23925   38.30740    0.47340     105555
  40.25036      2.23872   38.33639    0.45089     105879
  40.26036      2.23819   38.36417    0.47633     105801
  40.27036      2.23765   38.40746    0.49277     105505
  40.28036      2.23712   38.42689    0.46613     105962
  40.29036      2.23659   38.46492    0.45372     106085
  40.30036      2.23606   38.45562    0.46145     106118
  40.31036      2.23552   38.48579    0.46889     105622
  40.32035      2.23499   38.52604    0.45774     106125
  40.33035      2.23446   38.55982    0.46654     106398
  40.34035      2.23393   38.58597    0.47732     106223
  40.35035      2.23340   38.61848    0.46260     106760
  40.36035      2.23287   38.69112    0.48307     106395
  40.37035      2.23234   38.71262    0.47095     106380
  40.38035      2.23181   38.76101    0.43044     106722
  40.39035      2.23128   38.77918    0.47741     106702
  40.40035      2.23075   38.81935    0.50275     106407
  40.41035      2.23022   38.86523    0.46486     106633
  40.42035      2.22969   38.92667    0.46913     106712
  40.43035      2.22917   38.94369    0.45101     107088
  40.44035      2.22864   39.03063    0.47349     107034
  40.45035      2.22811   39.05258    0.47491     107180
  40.46035      2.22758   39.12856    0.48838     106913
  40.47035      2.22705   39.18499    0.45654     107199
  40.48035      2.22653   39.25297    0.45811     107351
  40.49035      2.22600   39.29278    0.49438     107167
  40.50035      2.22547   39.36507    0.49164     107323
  40.51035      2.22495   39.41099    0.44282     107495
  40.52035      2.22442   39.47709    0.48483     107601
  40.53035      2.22390   39.52596    0.46066     107540
  40.54035      2.22337   39.61411    0.47794     107655
  40.55035      2.22285   39.64889    0.49886     107876
  40.56035      2.22232   39.78227    0.45579     107659
  40.57035      2.22180   39.80110    0.46097     108006
  40.58035      2.22127   39.86314    0.45914     107942
  40.59035      2.22075   39.94582    0.46843     107715
  40.60035      2.22022   40.01930    0.47581     108174
  40.61035      2.21970   40.09399    0.48281     108292
  40.62035      2.21918   40.16682    0.48129     108320
  40.63035      2.21865   40.21339    0.50696     107974
  40.64035      2.21813   40.32697    0.46905     108552
  40.65035      2.21761   40.40433    0.47081     108375
  40.66035      2.21709   40.48813    0.45864     108620
  40.67035      2.21656   40.59325    0.48219     108598
  40.68035      2.21604   40.68416    0.48805     108091
  40.69035      2.21552   40.73460    0.47771     108488
  40.70035      2.21500   40.84554    0.47155     108887
  40.71035      2.21448   40.93057    0.48737     108768
  40.72035      2.21396   41.06201    0.46012     109481
  40.73035      2.21344   41.13031    0.50666     108747
  40.74035      2.21292   41.22091    0.50948     109082
  40.75035      2.21240   41.37595    0.47359     108591
  40.76035      2.21188   41.46955    0.47320     109613
  40.77035      2.21136   41.58744    0.47732     108785
  40.78035      2.21084   41.71022    0.47185     109037
  40.79035      2.21032   41.82754    0.46438     109250
  40.80035      2.20980   41.92586    0.48528     109414
  40.81035      2.20928   42.05074    0.51077     109782
  40.82035      2.20876   42.18506    0.50324     109609
  40.83035      2.20825   42.29008    0.49318     109424
  40.84035      2.20773   42.43514    0.48042     110170
  40.85035      2.20721   42.57091    0.49578     109227
  40.86035      2.20669   42.69749    0.47189     110078
  40.87035      2.20618   42.85607    0.48186     109762
  40.88035      2.20566   42.98617    0.46699     109935
  40.89035      2.20514   43.10982    0.48906     109869
  40.90035      2.20463   43.25273    0.51393     110113
  40.91035      2.20411   43.38451    0.49525     110412
  40.92035      2.20360   43.52633    0.47976     110049
  40.93035      2.20308   43.67476    0.51079     110585
  40.94035      2.20257   43.84846    0.50784     110292
  40.95034      2.20205   44.01261    0.51071     110668
  40.96034      2.20154   44.15952    0.50097     110076
  40.97034      2.20102   44.27209    0.46207     110580
  40.98034      2.20051   44.48697    0.49170     110661
  40.99034      2.20000   44.60891    0.49199     110548
  41.00034      2.19948   44.78334    0.51367     110596
  41.01034      2.19897   44.94578    0.48262     111151
  41.02034      2.19846   45.10814    0.51855     110894
  41.03034      2.19794   45.29592    0.53271     111269
  41.04034      2.19743   45.51565    0.51222     110809
  41.05034      2.19692   45.64369    0.49989     111264
  41.06034      2.19641   45.82971    0.49841     111266
  41.07034      2.19589   45.99024    0.50850     111282
  41.08034      2.19538   46.22358    0.50288     110892
  41.09034      2.19487   46.39408    0.49103     111692
  41.10034      2.19436   46.58535    0.48296     111105
  41.11034      2.19385   46.79293    0.53010     111886
  41.12034      2.19334   47.02652    0.51328     111761
  41.13034      2.19283   47.23176    0.52354     111645
  41.14034      2.19232   47.44327    0.50578     111868
  41.15034      2.19181   47.65614    0.52407     111617
  41.16034      2.19130   47.85229    0.53524     112057
  41.17034      2.19079   48.09994    0.49859     112107
  41.18034      2.19028   48.28829    0.54322     111818
  41.19034      2.18977   48.54837    0.48582     112322
  41.20034      2.18927   48.74067    0.51881     112056
  41.21034      2.18876   49.02462    0.52669     112251
  41.22034      2.18825   49.26968    0.54172     112426
  41.23034      2.18774   49.56458    0.50887     112171
  41.24034      2.18723   49.76903    0.51608     112476
  41.25034      2.18673   49.99550    0.54148     112567
  41.26034      2.18622   50.26128    0.55822     112645
  41.27034      2.18571   50.50504    0.50785     113222
  41.28034      2.18521   50.86409    0.54880     112538
  41.29034      2.18470   50.98747    0.52205     113070
  41.30034      2.18420   51.34607    0.50303     112990
  41.31034      2.18369   51.60086    0.54501     112678
  41.32034      2.18318   51.92562    0.53500     112223
  41.33034      2.18268   52.18208    0.51502     113614
  41.34034      2.18217   52.44818    0.55166     113373
  41.35034      2.18167   52.73648    0.56099     113015
  41.36034      2.18117   53.00356    0.53400     113825
  41.37034      2.18066   53.31130    0.53667     113629
  41.38034      2.18016   53.65446    0.54543     113406
  41.39034      2.17965   53.96657    0.56154     113599
  41.40034      2.17915   54.14136    0.55163     113062
  41.41034      2.17865   54.54431    0.51916     113344
  41.42034      2.17814   54.85641    0.53858     113979
  41.43034      2.17764   55.12127    0.54294     113870
  41.44034      2.17714   55.47600    0.55360     114075
  41.45034      2.17664   55.81750    0.58080     114206
  41.46034      2.17614   56.16416    0.56813     114163
  41.47034      2.17563   56.44064    0.54828     114099
  41.48034      2.17513   56.84854    0.60784     113995
  41.49034      2.17463   57.17818    0.52371     114774
  41.50034      2.17413   57.58830    0.57203     113832
  41.51034      2.17363   57.80991    0.55334     113696
  41.52034      2.17313   58.24520    0.55105     114540
  41.53034      2.17263   58.58762    0.57505     114820
  41.54034      2.17213   59.00454    0.56446     114533
  41.55034      2.17163   59.35981    0.57683     114805
  41.56034      2.17113   59.70985    0.56838     115193
  41.57033      2.17063   60.12117    0.57235     114703
  41.58033      2.17013   60.52880    0.57683     115156
  41.59033      2.16963   60.97545    0.59396     114472
  41.60033      2.16914   61.36079    0.58199     114971
  41.61033      2.16864   61.70600    0.57317     115124
  41.62033      2.16814   62.05973    0.57458     114986
  41.63033      2.16764   62.51010    0.57690     115075
  41.64033      2.16714   62.97622    0.59964     115544
  41.65033      2.16665   63.37658    0.58479     115401
  41.66033      2.16615   63.76387    0.58479     115703
  41.67033      2.16565   64.20251    0.62548     115463
  41.68033      2.16516   64.73642    0.55278     115632
  41.69033      2.16466   65.07644    0.61407     115656
  41.70033      2.16416   65.59515    0.59013     115509
  41.71033      2.16367   65.93464    0.56664     115948
  41.72033      2.16317   66.39464    0.63998     115948
  41.73033      2.16268   66.77941    0.63168     116062
  41.74033      2.16218   67.26084    0.60131     116016
  41.75033      2.16169   67.65321    0.59365     116439
  41.76033      2.16119   68.16353    0.60694     116165
  41.77033      2.16070   68.66429    0.59130     116033
  41.78033      2.16021   69.14181    0.61731     116315
  41.79033      2.15971   69.60975    0.63579     116052
  41.80033      2.15922   70.07844    0.61404     116491
  41.81033      2.15872   70.43712    0.59995     116605
  41.82033      2.15823   70.89141    0.62238     116540
  41.83033      2.15774   71.37423    0.64651     116526
  41.84033      2.15725   71.76583    0.62936     117348
  41.85033      2.15675   72.21265    0.64134     116780
  41.86033      2.15626   72.72724    0.58638     117057
  41.87033      2.15577   73.28101    0.64112     116328
  41.88033      2.15528   73.72406    0.63593     117336
  41.89033      2.15479   74.21510    0.62262     117106
  41.90033      2.15430   74.59914    0.62268     117158
  41.91033      2.15381   75.03988    0.62281     117283
  41.92033      2.15331   75.46160    0.68618     117093
  41.93033      2.15282   75.91678    0.64127     117754
  41.94033      2.15233   76.43847    0.63320     117295
  41.95033      2.15184   76.87416    0.64998     117760
  41.96033      2.15135   77.24329    0.63453     117590
  41.97033      2.15086   77.82002    0.64570     117182
  41.98033      2.15038   78.25657    0.62835     117691
  41.99033      2.14989   78.61181    0.66950     117774
  42.00033      2.14940   79.11752    0.64492     118401
  42.01033      2.14891   79.54528    0.65057     118226
  42.02033      2.14842   79.86823    0.67142     118174
  42.03033      2.14793   80.37799    0.65020     117849
  42.04033      2.14745   80.92391    0.65984     118265
  42.05033      2.14696   81.29467    0.68113     118696
  42.06033      2.14647   81.77874    0.67005     117979
  42.07033      2.14598   82.17178    0.65497     117909
  42.08033      2.14550   82.61753    0.62926     118732
  42.09033      2.14501   83.03490    0.67310     118552
  42.10033      2.14452   83.38143    0.68325     119024
  42.11033      2.14404   83.91851    0.66606     118495
  42.12033      2.14355   84.21692    0.68001     118706
  42.13033      2.14307   84.79778    0.66560     118965
  42.14033      2.14258   85.15860    0.67112     119253
  42.15033      2.14210   85.53316    0.67576     119037
  42.16033      2.14161   86.07184    0.70477     118814
  42.17033      2.14113   86.44758    0.66293     119152
  42.18033      2.14064   86.74492    0.68507     119098
  42.19033      2.14016   87.18334    0.68162     119180
  42.20032      2.13967   87.51508    0.66842     119140
  42.21032      2.13919   87.95935    0.69913     119764
  42.22032      2.13871   88.34035    0.65725     119772
  42.23032      2.13822   88.65403    0.68944     119376
  42.24032      2.13774   89.04507    0.68669     119986
  42.25032      2.13726   89.38948    0.69972     119701
  42.26032      2.13677   89.83882    0.67728     119586
  42.27032      2.13629   90.08851    0.69834     119953
  42.28032      2.13581   90.39432    0.70434     120101
  42.29032      2.13533   90.72013    0.71095     119732
  42.30032      2.13485   90.96861    0.70642     120178
  42.31032      2.13436   91.28193    0.70238     120081
  42.32032      2.13388   91.58017    0.67400     120737
  42.33032      2.13340   91.83429    0.66601     120504
  42.34032      2.13292   92.11910    0.69695     120217
  42.35032      2.13244   92.43776    0.70192     120423
  42.36032      2.13196   92.67046    0.71050     120344
  42.37032      2.13148   92.89418    0.70759     120653
  42.38032      2.13100   93.11327    0.69016     120698
  42.39032      2.13052   93.38283    0.69505     121024
  42.40032      2.13004   93.54581    0.72652     121053
  42.41032      2.12956   93.79739    0.74307     120935
  42.42032      2.12908   93.92351    0.66921     120924
  42.43032      2.12861   94.14799    0.69087     121444
  42.44032      2.12813   94.30238    0.70346     120866
  42.45032      2.12765   94.51996    0.68239     121130
  42.46032      2.12717   94.66644    0.70256     121007
  42.47032      2.12669   94.82319    0.74074     121305
  42.48032      2.12622   94.95983    0.69727     121471
  42.49032      2.12574   95.10119    0.70597     121711
  42.50032      2.12526   95.16353    0.74604     121987
  42.51032      2.12478   95.31507    0.69523     121845
  42.52032      2.12431   95.33244    0.71013     121978
  42.53032      2.12383   95.51011    0.69762     121629
  42.54032      2.12336   95.50069    0.67231     121649
  42.55032      2.12288   95.60364    0.72946     121633
  42.56032      2.12240   95.64232    0.71840     121734
  42.57032      2.12193   95.64693    0.66799     122355
  42.58032      2.12145   95.65826    0.72272     122733
  42.59032      2.12098   95.65990    0.70567     121954
  42.60032      2.12050   95.65454    0.75379     123002
  42.61032      2.12003   95.66918    0.69899     122377
  42.62032      2.11955   95.57830    0.72248     122378
  42.63032      2.11908   95.55438    0.67265     123097
  42.64032      2.11861   95.50494    0.71914     122233
  42.65032      2.11813   95.40297    0.67501     122232
  42.66032      2.11766   95.32565    0.67189     123095
  42.67032      2.11719   95.21810    0.71132     122866
  42.68032      2.11671   95.08860    0.74693     123196
  42.69032      2.11624   94.97401    0.72312     122981
  42.70032      2.11577   94.87230    0.66923     123346
  42.71032      2.11530   94.68687    0.70885     123173
  42.72032      2.11482   94.55329    0.68814     123615
  42.73032      2.11435   94.34179    0.74170     123083
  42.74032      2.11388   94.20901    0.68951     123312
  42.75032      2.11341   94.00746    0.66711     123442
  42.76032      2.11294   93.83424    0.70455     123402
  42.77032      2.11247   93.58362    0.68890     123508
  42.78032      2.11200   93.37251    0.71624     123657
  42.79032      2.11153   93.12824    0.70324     124262
  42.80032      2.11106   92.80266    0.68008     123595
  42.81032      2.11059   92.68142    0.71956     124570
  42.82031      2.11012   92.31283    0.67185     123970
  42.83031      2.10965   92.10307    0.66750     124254
  42.84031      2.10918   91.81551    0.70070     124206
  42.85031      2.10871   91.44484    0.66603     124424
  42.86031      2.10824   91.21907    0.70617     124422
  42.87031      2.10777   90.91567    0.71609     124272
  42.88031      2.10730   90.57466    0.63810     124586
  42.89031      2.10684   90.16202    0.70315     124208
  42.90031      2.10637   89.80870    0.67709     124698
  42.91031      2.10590   89.55372    0.68163     125070
  42.92031      2.10543   89.12702    0.65448     124538
  42.93031      2.10496   88.74533    0.67195     124925
  42.94031      2.10450   88.33734    0.69570     124949
  42.95031      2.10403   87.89883    0.67137     125494
  42.96031      2.10356   87.51429    0.66040     125481
  42.97031      2.10310   87.10554    0.68308     124937
  42.98031      2.10263   86.65171    0.67596     125016
  42.99031      2.10217   86.19355    0.65833     125179
  43.00031      2.10170   85.78424    0.64365     125511
  43.01031      2.10123   85.30447    0.65851     125809
  43.02031      2.10077   84.80170    0.63563     125679
  43.03031      2.10030   84.28899    0.67330     125829
  43.04031      2.09984   83.78182    0.68267     125789
  43.05031      2.09937   83.32338    0.64924     126223
  43.06031      2.09891   82.75799    0.64316     125846
  43.07031      2.09845   82.27874    0.63479     125704
  43.08031      2.09798   81.80643    0.65407     125755
  43.09031      2.09752   81.22174    0.64746     126110
  43.10031      2.09706   80.75073    0.64767     126282
  43.11031      2.09659   80.13549    0.61474     126415
  43.12031      2.09613   79.55868    0.64366     126091
  43.13031      2.09567   79.07618    0.63049     126928
  43.14031      2.09520   78.43564    0.63985     126796
  43.15031      2.09474   77.98507    0.63879     126710
  43.16031      2.09428   77.30216    0.63138     126379
  43.17031      2.09382   76.77063    0.61880     126534
  43.18031      2.09336   76.29536    0.62397     127088
  43.19031      2.09289   75.69319    0.60414     127331
  43.20031      2.09243   75.06659    0.63864     127118
  43.21031      2.09197   74.51637    0.59484     126840
  43.22031      2.09151   73.96522    0.63158     127068
  43.23031      2.09105   73.38872    0.63725     126923
  43.24031      2.09059   72.78374    0.59968     127909
  43.25031      2.09013   72.11478    0.57362     126472
  43.26031      2.08967   71.62080    0.59807     127677
  43.27031      2.08921   71.04722    0.61472     127732
  43.28031      2.08875   70.45056    0.61213     127730
  43.29031      2.08829   69.91350    0.57944     127886
  43.30031      2.08783   69.35763    0.58958     127748
  43.31031      2.08737   68.67952    0.60970     128061
  43.32031      2.08691   68.16006    0.59852     128018
  43.33031      2.08646   67.62679    0.59390     127663
  43.34031      2.08600   66.98725    0.55086     127861
  43.35031      2.08554   66.51199    0.58178     128152
  43.36031      2.08508   65.92759    0.59949     128397
  43.37031      2.08462   65.41441    0.58317     128309
  43.38031      2.08417   64.84865    0.54715     128616
  43.39031      2.08371   64.27283    0.57474     128724
  43.40031      2.08325   63.80351    0.59250     128462
  43.41031      2.08280   63.19673    0.57518     128546
  43.42031      2.08234   62.69352    0.54222     128551
  43.43031      2.08188   62.13651    0.55594     128386
  43.44031      2.08143   61.71146    0.55008     128960
  43.45030      2.08097   61.22086    0.58550     129025
  43.46030      2.08052   60.67300    0.55456     129418
  43.47030      2.08006   60.15957    0.56561     129162
  43.48030      2.07960   59.64383    0.56218     129718
  43.49030      2.07915   59.16977    0.51220     129317
  43.50030      2.07869   58.64140    0.55109     129029
  43.51030      2.07824   58.21459    0.52935     129175
  43.52030      2.07779   57.68929    0.52118     129241
  43.53030      2.07733   57.23317    0.54734     129490
  43.54030      2.07688   56.73781    0.55067     129943
  43.55030      2.07642   56.27169    0.54484     130024
  43.56030      2.07597   55.82553    0.53898     130194
  43.57030      2.07552   55.35880    0.54094     129869
  43.58030      2.07506   54.89759    0.50947     129887
  43.59030      2.07461   54.38727    0.53418     129744
  43.60030      2.07416   54.00355    0.48860     130288
  43.61030      2.07371   53.50071    0.50585     130247
  43.62030      2.07325   53.08727    0.53504     130271
  43.63030      2.07280   52.60687    0.52502     130532
  43.64030      2.07235   52.21026    0.50265     130626
  43.65030      2.07190   51.78886    0.53944     130317
  43.66030      2.07145   51.34191    0.51829     131075
  43.67030      2.07100   50.91291    0.50903     130812
  43.68030      2.07055   50.51004    0.48574     130752
  43.69030      2.07009   50.09609    0.49605     130629
  43.70030      2.06964   49.65672    0.49004     130939
  43.71030      2.06919   49.27200    0.50502     131258
  43.72030      2.06874   48.94368    0.49772     130980
  43.73030      2.06829   48.50071    0.50511     131526
  43.74030      2.06784   48.12191    0.49237     131358
  43.75030      2.06739   47.76181    0.50016     131549
  43.76030      2.06695   47.39158    0.47698     131902
  43.77030      2.06650   47.00786    0.49052     131204
  43.78030      2.06605   46.62695    0.47404     131354
  43.79030      2.06560   46.29796    0.48154     131598
  43.80030      2.06515   45.94635    0.47770     131454
  43.81030      2.06470   45.58800    0.48817     132136
  43.82030      2.06425   45.28596    0.49088     132680
  43.83030      2.06381   44.96979    0.46649     131503
  43.84030      2.06336   44.62838    0.47375     132487
  43.85030      2.06291   44.29710    0.46652     132098
  43.86030      2.06246   43.97433    0.45648     132225
  43.87030      2.06202   43.60541    0.46410     132149
  43.88030      2.06157   43.35679    0.47244     132451
  43.89030      2.06112   43.04948    0.48101     132679
  43.90030      2.06068   42.79262    0.46668     132583
  43.91030      2.06023   42.51700    0.46762     133070
  43.92030      2.05979   42.19772    0.46475     132422
  43.93030      2.05934   41.94515    0.44180     133033
  43.94030      2.05890   41.68228    0.46466     132981
  43.95030      2.05845   41.39047    0.44591     132721
  43.96030      2.05800   41.11357    0.43549     133069
  43.97030      2.05756   40.89332    0.45720     133419
  43.98030      2.05712   40.67660    0.45102     133450
  43.99030      2.05667   40.43515    0.45531     132975
  44.00030      2.05623   40.17200    0.46105     133697
  44.01030      2.05578   39.94195    0.47269     133551
  44.02030      2.05534   39.73256    0.44472     134002
  44.03030      2.05490   39.52915    0.44496     133458
  44.04030      2.05445   39.32955    0.40977     133971
  44.05030      2.05401   39.12002    0.44261     133064
  44.06030      2.05357   38.89033    0.43766     133896
  44.07029      2.05312   38.72934    0.43934     134467
  44.08029      2.05268   38.51035    0.45562     133874
  44.09029      2.05224   38.36621    0.43943     134186
  44.10029      2.05180   38.17416    0.43235     134793
  44.11029      2.05135   37.99772    0.45101     134525
  44.12029      2.05091   37.89853    0.43767     134363
  44.13029      2.05047   37.63654    0.42403     134078
  44.14029      2.05003   37.47029    0.43212     134670
  44.15029      2.04959   37.35410    0.41886     134702
  44.16029      2.04915   37.24552    0.43998     134342
  44.17029      2.04871   37.08358    0.40845     135036
  44.18029      2.04827   36.98112    0.42920     134831
  44.19029      2.04783   36.78589    0.45673     135485
  44.20029      2.04739   36.68205    0.44001     135248
  44.21029      2.04695   36.52905    0.41010     135431
  44.22029      2.04651   36.37104    0.40550     135197
  44.23029      2.04607   36.30437    0.43079     134947
  44.24029      2.04563   36.21236    0.43223     135477
  44.25029      2.04519   36.05166    0.43108     135545
  44.26029      2.04475   35.94319    0.40444     136154
  44.27029      2.04431   35.81493    0.44300     135417
  44.28029      2.04387   35.70914    0.41067     136234
  44.29029      2.04343   35.58675    0.43260     135547
  44.30029      2.04300   35.51244    0.40102     136101
  44.31029      2.04256   35.33946    0.41142     135887
  44.32029      2.04212   35.24087    0.42127     136025
  44.33029      2.04168   35.11577    0.40562     136445
  44.34029      2.04125   34.99708    0.41296     136222
  44.35029      2.04081   34.89516    0.43196     136452
  44.36029      2.04037   34.75049    0.42595     136510
  44.37029      2.03994   34.68051    0.40444     137238
  44.38029      2.03950   34.55592    0.41767     136463
  44.39029      2.03906   34.34284    0.40228     136731
  44.40029      2.03863   34.24157    0.41192     136498
  44.41029      2.03819   34.13709    0.39434     136719
  44.42029      2.03776   33.98519    0.40643     136784
  44.43029      2.03732   33.90269    0.40574     137124
  44.44029      2.03688   33.74208    0.41328     137112
  44.45029      2.03645   33.57709    0.40814     137753
  44.46029      2.03601   33.43130    0.42613     137796
  44.47029      2.03558   33.33363    0.40025     137363
  44.48029      2.03515   33.05816    0.38285     137341
  44.49029      2.03471   33.09509    0.40057     137174
  44.50029      2.03428   32.87001    0.40648     137569
  44.51029      2.03384   32.74272    0.38566     137828
  44.52029      2.03341   32.59505    0.41177     137812
  44.53029      2.03298   32.40652    0.40143     137613
  44.54029      2.03254   32.28472    0.39952     137934
  44.55029      2.03211   32.18775    0.40961     138118
  44.56029      2.03168   31.98089    0.38037     138621
  44.57029      2.03124   31.81849    0.40267     137902
  44.58029      2.03081   31.68762    0.38701     138230
  44.59029      2.03038   31.55970    0.37619     138854
  44.60029      2.02995   31.39775    0.40474     137825
  44.61029      2.02952   31.31369    0.40736     138498
  44.62029      2.02908   31.10509    0.37712     138717
  44.63029      2.02865   31.00434    0.39759     138818
  44.64029      2.02822   30.84210    0.38155     138947
  44.65029      2.02779   30.63437    0.38756     138134
  44.66029      2.02736   30.52437    0.37910     138744
  44.67029      2.02693   30.44210    0.38299     139519
  44.68029      2.02650   30.30440    0.38047     139120
  44.69029      2.02607   30.12882    0.39358     139324
  44.70028      2.02564   30.00469    0.38866     139210
  44.71028      2.02521   29.87953    0.39737     139867
  44.72028      2.02478   29.74599    0.38647     139027
  44.73028      2.02435   29.62689    0.36217     139685
  44.74028      2.02392   29.48012    0.36495     139434
  44.75028      2.02349   29.35871    0.39024     139239
  44.76028      2.02306   29.25282    0.37901     140112
  44.77028      2.02263   29.14479    0.37585     139934
  44.78028      2.02221   29.00518    0.37452     140150
  44.79028      2.02178   28.93979    0.39529     140608
  44.80028      2.02135   28.81815    0.37873     139708
  44.81028      2.02092   28.73185    0.36079     140819
  44.82028      2.02049   28.56821    0.35641     139876
  44.83028      2.02007   28.50772    0.39229     140193
  44.84028      2.01964   28.44107    0.37935     140799
  44.85028      2.01921   28.34428    0.36647     140912
  44.86028      2.01879   28.28000    0.36971     140789
  44.87028      2.01836   28.16248    0.37895     140674
  44.88028      2.01793   28.10710    0.37735     140744
  44.89028      2.01751   28.01187    0.37795     140953
  44.90028      2.01708   27.94759    0.34945     141249
  44.91028      2.01665   27.85095    0.36379     141212
  44.92028      2.01623   27.80548    0.35912     141311
  44.93028      2.01580   27.72298    0.37294     141157
  44.94028      2.01538   27.64808    0.38154     141737
  44.95028      2.01495   27.57761    0.35408     141498
  44.96028      2.01453   27.52585    0.37896     141734
  44.97028      2.01410   27.45970    0.36007     141716
  44.98028      2.01368   27.36295    0.35471     141699
  44.99028      2.01325   27.23569    0.36179     141702
  45.00028      2.01283   27.22311    0.36061     141922
  45.01028      2.01241   27.16997    0.36301     142309
  45.02028      2.01198   27.08173    0.37196     141900
  45.03028      2.01156   26.98639    0.35499     142572
  45.04028      2.01113   26.94258    0.36081     142632
  45.05028      2.01071   26.86961    0.35890     142064
  45.06028      2.01029   26.79785    0.35106     142380
  45.07028      2.00987   26.73431    0.36003     142838
  45.08028      2.00944   26.65591    0.36580     142465
  45.09028      2.00902   26.60075    0.35483     142787
  45.10028      2.00860   26.52102    0.38763     142961
  45.11028      2.00818   26.44900    0.35331     143031
  45.12028      2.00775   26.47621    0.36076     143405
  45.13028      2.00733   26.38365    0.34815     142821
  45.14028      2.00691   26.31523    0.36677     143087
  45.15028      2.00649   26.27329    0.34657     143416
  45.16028      2.00607   26.17045    0.34031     143160
  45.17028      2.00565   26.19799    0.35271     143541
  45.18028      2.00523   26.12270    0.36958     143659
  45.19028      2.00481   26.06868    0.35231     144150
  45.20028      2.00439   26.06037    0.36108     143830
  45.21028      2.00397   26.00485    0.35148     143739
  45.22028      2.00355   25.99290    0.35805     143581
  45.23028      2.00313   25.95688    0.35222     144242
  45.24028      2.00271   25.86387    0.33641     143955
  45.25028      2.00229   25.87470    0.36534     144089
  45.26028      2.00187   25.82533    0.34625     144411
  45.27028      2.00145   25.80886    0.35465     144489
  45.28028      2.00103   25.77419    0.35228     144766
  45.29028      2.00061   25.73583    0.35344     144223
  45.30028      2.00019   25.72069    0.35083     144688
  45.31028      1.99978   25.68327    0.35586     144254
  45.32027      1.99936   25.64687    0.33543     144596
  45.33027      1.99894   25.59324    0.35417     145420
  45.34027      1.99852   25.57922    0.35956     145129
  45.35027      1.99811   25.53928    0.35626     144890
  45.36027      1.99769   25.50321    0.34793     145142
  45.37027      1.99727   25.49664    0.34292     145002
  45.38027      1.99685   25.45875    0.33516     145280
  45.39027      1.99644   25.42198    0.36273     144719
  45.40027      1.99602   25.36571    0.33258     145385
  45.41027      1.99560   25.28227    0.34936     145549
  45.42027      1.99519   25.29591    0.34865     145563
  45.43027      1.99477   25.24494    0.35022     145695
  45.44027      1.99436   25.19845    0.35686     145952
  45.45027      1.99394   25.16833    0.36147     145878
  45.46027      1.99353   25.11249    0.35366     145821
  45.47027      1.99311   25.10139    0.33807     145603
  45.48027      1.99270   25.05811    0.33343     145755
  45.49027      1.99228   24.95120    0.33592     145965
  45.50027      1.99187   24.92278    0.35655     146036
  45.51027      1.99145   24.89987    0.33998     146313
  45.52027      1.99104   24.86176    0.33773     146187
  45.53027      1.99062   24.84016    0.36451     146580
  45.54027      1.99021   24.77413    0.33909     145857
  45.55027      1.98980   24.72909    0.34628     146678
  45.56027      1.98938   24.68313    0.34546     146695
  45.57027      1.98897   24.63677    0.34149     146291
  45.58027      1.98856   24.56114    0.33709     147030
  45.59027      1.98814   24.55026    0.34852     146972
  45.60027      1.98773   24.51669    0.33714     146063
  45.61027      1.98732   24.45820    0.34065     146720
  45.62027      1.98691   24.44125    0.33384     147468
  45.63027      1.98649   24.38074    0.35401     146877
  45.64027      1.98608   24.33684    0.34770     147380
  45.65027      1.98567   24.29750    0.31962     146906
  45.66027      1.98526   24.16255    0.32200     147139
  45.67027      1.98485   24.20664    0.36349     147689
  45.68027      1.98444   24.14545    0.35250     147239
  45.69027      1.98402   24.07539    0.34257     147639
  45.70027      1.98361   24.03529    0.33242     147478
  45.71027      1.98320   23.99276    0.34420     147661
  45.72027      1.98279   23.97392    0.33249     147552
  45.73027      1.98238   23.90063    0.31289     148139
  45.74027      1.98197   23.80843    0.34404     147148
  45.75027      1.98156   23.76933    0.34089     147716
  45.76027      1.98115   23.77256    0.33667     148194
  45.77027      1.98074   23.71151    0.33877     148018
  45.78027      1.98033   23.66459    0.33297     148038
  45.79027      1.97992   23.61699    0.35978     148534
  45.80027      1.97952   23.55288    0.32997     148145
  45.81027      1.97911   23.59023    0.33252     148480
  45.82027      1.97870   23.48715    0.32969     148437
  45.83027      1.97829   23.45090    0.32684     148144
  45.84027      1.97788   23.43205    0.32964     148283
  45.85027      1.97747   23.41647    0.33219     148514
  45.86027      1.97706   23.38453    0.34070     148332
  45.87027      1.97666   23.36653    0.34411     148870
  45.88027      1.97625   23.33357    0.32430     148987
  45.89027      1.97584   23.27906    0.34436     148949
  45.90027      1.97543   23.30063    0.31880     148981
  45.91027      1.97503   23.25987    0.33685     148432
  45.92027      1.97462   23.23701    0.33404     148884
  45.93027      1.97421   23.21816    0.32931     149188
  45.94027      1.97381   23.22018    0.33770     149652
  45.95026      1.97340   23.19500    0.33740     149486
  45.96026      1.97300   23.20018    0.32702     149091
  45.97026      1.97259   23.15816    0.34189     149519
  45.98026      1.97218   23.13943    0.31585     149295
  45.99026      1.97178   23.12566    0.31996     149278
  46.00026      1.97137   23.09034    0.32956     149492
  46.01026      1.97097   23.06809    0.32887     149801
  46.02026      1.97056   23.07289    0.33393     149742
  46.03026      1.97016   23.07612    0.33163     150166
  46.04026      1.96975   23.03044    0.33626     149696
  46.05026      1.96935   23.00234    0.34832     150254
  46.06026      1.96894   22.97384    0.31468     150398
  46.07026      1.96854   22.93788    0.31534     149602
  46.08026      1.96814   22.96686    0.32968     149680
  46.09026      1.96773   22.93332    0.33195     150095
  46.10026      1.96733   22.87811    0.32984     150377
  46.11026      1.96693   22.86600    0.32783     150195
  46.12026      1.96652   22.89285    0.34059     150623
  46.13026      1.96612   22.82127    0.33239     150895
  46.14026      1.96572   22.82644    0.31783     150521
  46.15026      1.96531   22.78336    0.32237     150301
  46.16026      1.96491   22.77004    0.32842     150643
  46.17026      1.96451   22.75390    0.33162     150776
  46.18026      1.96411   22.74584    0.32356     150873
  46.19026      1.96371   22.70884    0.33625     151384
  46.20026      1.96330   22.70393    0.32368     151003
  46.21026      1.96290   22.68563    0.33709     151146
  46.22026      1.96250   22.66273    0.30860     150964
  46.23026      1.96210   22.60149    0.32111     150709
  46.24026      1.96170   22.58340    0.33531     151333
  46.25026      1.96130   22.61686    0.32260     151919
  46.26026      1.96090   22.55623    0.31685     151955
  46.27026      1.96050   22.52307    0.33546     151722
  46.28026      1.96010   22.52372    0.34072     151374
  46.29026      1.95970   22.49515    0.33003     152015
  46.30026      1.95930   22.47067    0.30819     152171
  46.31026      1.95890   22.42128    0.31788     151606
  46.32026      1.95850   22.39779    0.33099     152066
  46.33026      1.95810   22.39317    0.32853     152359
  46.34026      1.95770   22.38429    0.33083     151857
  46.35026      1.95730   22.32305    0.32793     152723
  46.36026      1.95690   22.31914    0.32594     152262
  46.37026      1.95650   22.30751    0.31668     152576
  46.38026      1.95610   22.27957    0.32058     152673
  46.39026      1.95570   22.22811    0.32303     152340
  46.40026      1.95531   22.21906    0.32263     152581
  46.41026      1.95491   22.19508    0.31426     153722
  46.42026      1.95451   22.19400    0.32841     153044
  46.43026      1.95411   22.18332    0.32009     152833
  46.44026      1.95371   22.15265    0.34297     152759
  46.45026      1.95332   22.13939    0.32235     152844
  46.46026      1.95292   22.14968    0.31312     153346
  46.47026      1.95252   22.09234    0.32004     153227
  46.48026      1.95213   22.06502    0.31651     153262
  46.49026      1.95173   22.07998    0.32530     153689
  46.50026      1.95133   22.06850    0.33090     154268
  46.51026      1.95094   22.05488    0.31682     153723
  46.52026      1.95054   22.06057    0.33254     153070
  46.53026      1.95015   22.03932    0.32213     154161
  46.54026      1.94975   22.05345    0.31166     153782
  46.55026      1.94935   21.98392    0.30881     153538
  46.56026      1.94896   21.98247    0.31516     154590
  46.57025      1.94856   21.97353    0.34735     154506
  46.58025      1.94817   21.98940    0.32041     154563
  46.59025      1.94777   22.00330    0.33300     153733
  46.60025      1.94738   21.97165    0.30499     154129
  46.61025      1.94698   21.94274    0.31299     154637
  46.62025      1.94659   21.93642    0.32389     154791
  46.63025      1.94620   21.89674    0.32260     154658
  46.64025      1.94580   21.88372    0.32130     154781
  46.65025      1.94541   21.88878    0.31986     155133
  46.66025      1.94501   21.88602    0.31174     154938
  46.67025      1.94462   21.88815    0.33187     155100
  46.68025      1.94423   21.85414    0.31686     154706
  46.69025      1.94383   21.85991    0.32689     154829
  46.70025      1.94344   21.83703    0.32155     155325
  46.71025      1.94305   21.77518    0.31271     155120
  46.72025      1.94266   21.76709    0.32087     155225
  46.73025      1.94226   21.81893    0.31272     155412
  46.74025      1.94187   21.80262    0.33542     155221
  46.75025      1.94148   21.76003    0.30405     155676
  46.76025      1.94109   21.77734    0.31598     155109
  46.77025      1.94070   21.80199    0.33205     155503
  46.78025      1.94030   21.73839    0.31338     155649
  46.79025      1.93991   21.70398    0.30518     155429
  46.80025      1.93952   21.70916    0.33214     155908
  46.81025      1.93913   21.75153    0.32400     156037
  46.82025      1.93874   21.71487    0.33142     155646
  46.83025      1.93835   21.68089    0.30916     156026
  46.84025      1.93796   21.71642    0.31775     155205
  46.85025      1.93757   21.71990    0.31337     155753
  46.86025      1.93718   21.63225    0.30384     156665
  46.87025      1.93679   21.63196    0.31617     155811
  46.88025      1.93640   21.65986    0.32455     156314
  46.89025      1.93601   21.64306    0.31509     156400
  46.90025      1.93562   21.61784    0.33429     155948
  46.91025      1.93523   21.62325    0.30969     156315
  46.92025      1.93484   21.64725    0.31779     156387
  46.93025      1.93445   21.59545    0.31758     156348
  46.94025      1.93406   21.57557    0.32619     156605
  46.95025      1.93367   21.52734    0.31658     156459
  46.96025      1.93329   21.60654    0.31584     157164
  46.97025      1.93290   21.55229    0.31705     156686
  46.98025      1.93251   21.55359    0.31985     156907
  46.99025      1.93212   21.56545    0.31353     156925
  47.00025      1.93173   21.55239    0.31613     157521
  47.01025      1.93135   21.53936    0.31368     156564
  47.02025      1.93096   21.52612    0.29976     157076
  47.03025      1.93057   21.49703    0.32463     157691
  47.04025      1.93018   21.50161    0.32832     157329
  47.05025      1.92980   21.49099    0.31656     157502
  47.06025      1.92941   21.48144    0.31035     157973
  47.07025      1.92902   21.51397    0.31173     157994
  47.08025      1.92864   21.44849    0.31864     157961
  47.09025      1.92825   21.45186    0.32366     157707
  47.10025      1.92787   21.44841    0.31342     157986
  47.11025      1.92748   21.42126    0.31220     157964
  47.12025      1.92709   21.40232    0.30491     157967
  47.13025      1.92671   21.40494    0.31054     158004
  47.14025      1.92632   21.39489    0.32861     159100
  47.15025      1.92594   21.37699    0.31789     158393
  47.16025      1.92555   21.35987    0.32412     158417
  47.17025      1.92517   21.32648    0.31291     159039
  47.18025      1.92478   21.32804    0.30272     158844
  47.19025      1.92440   21.29168    0.32338     158482
  47.20024      1.92401   21.28528    0.31442     158630
  47.21024      1.92363   21.29989    0.32020     159612
  47.22024      1.92325   21.28398    0.31831     159207
  47.23024      1.92286   21.26785    0.30454     158786
  47.24024      1.92248   21.22984    0.31150     159441
  47.25024      1.92209   21.26422    0.30705     160200
  47.26024      1.92171   21.20515    0.30633     159048
  47.27024      1.92133   21.17297    0.30897     159137
  47.28024      1.92095   21.24060    0.32418     159963
  47.29024      1.92056   21.20440    0.32106     160130
  47.30024      1.92018   21.20667    0.31274     160015
  47.31024      1.91980   21.15272    0.31171     160237
  47.32024      1.91941   21.21946    0.33241     159972
  47.33024      1.91903   21.18441    0.30211     160182
  47.34024      1.91865   21.12320    0.31284     159731
  47.35024      1.91827   21.15228    0.29807     160551
  47.36024      1.91789   21.15837    0.30357     160334
  47.37024      1.91751   21.14913    0.31275     160338
  47.38024      1.91712   21.14912    0.32335     160420
  47.39024      1.91674   21.17437    0.31558     160337
  47.40024      1.91636   21.16798    0.32307     160156
  47.41024      1.91598   21.16680    0.28567     160027
  47.42024      1.91560   21.15329    0.32232     159353
  47.43024      1.91522   21.15952    0.32351     159651
  47.44024      1.91484   21.13759    0.31697     160499
  47.45024      1.91446   21.17584    0.32237     159745
  47.46024      1.91408   21.18951    0.31623     159558
  47.47024      1.91370   21.18372    0.30733     158934
  47.48024      1.91332   21.16730    0.31356     158515
  47.49024      1.91294   21.18018    0.29592     159200
  47.50024      1.91256   21.15302    0.31060     158433
  47.51024      1.91218   21.15358    0.31625     158419
  47.52024      1.91180   21.18609    0.30969     158809
  47.53024      1.91142   21.18199    0.32465     158944
  47.54024      1.91104   21.13949    0.31916     158756
  47.55024      1.91067   21.18440    0.32172     158607
  47.56024      1.91029   21.18219    0.31423     158140
  47.57024      1.90991   21.13073    0.31552     158813
  47.58024      1.90953   21.15514    0.32239     157747
  47.59024      1.90915   21.19982    0.30447     158438
  47.60024      1.90878   21.15307    0.31625     157628
  47.61024      1.90840   21.18054    0.31435     158041
  47.62024      1.90802   21.18880    0.32038     158539
  47.63024      1.90764   21.18403    0.31537     158023
  47.64024      1.90727   21.17698    0.31576     157927
  47.65024      1.90689   21.13646    0.31150     157773
  47.66024      1.90651   21.19253    0.31666     158262
  47.67024      1.90614   21.18604    0.31467     158038
  47.68024      1.90576   21.18951    0.32545     158026
  47.69024      1.90538   21.21659    0.32062     157995
  47.70024      1.90501   21.20718    0.30964     157881
  47.71024      1.90463   21.19465    0.31497     157929
  47.72024      1.90426   21.20390    0.30992     157637
  47.73024      1.90388   21.19178    0.31458     157309
  47.74024      1.90350   21.20205    0.31467     157641
  47.75024      1.90313   21.22905    0.32022     157925
  47.76024      1.90275   21.23237    0.32304     157775
  47.77024      1.90238   21.22073    0.30668     157190
  47.78024      1.90200   21.19171    0.32868     158022
  47.79024      1.90163   21.22786    0.31951     158044
  47.80024      1.90125   21.14776    0.30401     157762
  47.81024      1.90088   21.18869    0.33536     157732
  47.82023      1.90051   21.20939    0.30934     157886
  47.83023      1.90013   21.19011    0.32154     157549
  47.84023      1.89976   21.19398    0.31131     157097
  47.85023      1.89938   21.20801    0.33779     157949
  47.86023      1.89901   21.18602    0.30637     157266
  47.87023      1.89864   21.15025    0.30172     157948
  47.88023      1.89826   21.15956    0.32093     157376
  47.89023      1.89789   21.17035    0.33549     157930
  47.90023      1.89752   21.14366    0.31721     158017
  47.91023      1.89715   21.18053    0.31866     157603
  47.92023      1.89677   21.17125    0.30822     157654
  47.93023      1.89640   21.14995    0.32827     157695
  47.94023      1.89603   21.14507    0.31939     157776
  47.95023      1.89566   21.14589    0.31547     158612
  47.96023      1.89529   21.11656    0.31577     157455
  47.97023      1.89491   21.13884    0.31390     158020
  47.98023      1.89454   21.18278    0.31300     157675
  47.99023      1.89417   21.15666    0.31032     158050
  48.00023      1.89380   21.13146    0.33221     157834
  48.01023      1.89343   21.16402    0.31616     158064
  48.02023      1.89306   21.12625    0.30731     158344
  48.03023      1.89269   21.06914    0.31517     158085
  48.04023      1.89232   21.12841    0.32232     158892
  48.05023      1.89195   21.11076    0.33641     157890
  48.06023      1.89157   21.11304    0.30602     157435
  48.07023      1.89120   21.14238    0.32458     158012
  48.08023      1.89083   21.11034    0.30862     157701
  48.09023      1.89046   21.07773    0.32950     157837
  48.10023      1.89010   21.10331    0.31091     157691
  48.11023      1.88973   21.04414    0.32163     157170
  48.12023      1.88936   21.09019    0.31443     157227
  48.13023      1.88899   21.13703    0.30881     157185
  48.14023      1.88862   21.11992    0.32253     156872
  48.15023      1.88825   21.11538    0.32022     156603
  48.16023      1.88788   21.14835    0.32833     156501
  48.17023      1.88751   21.14085    0.31164     156653
  48.18023      1.88714   21.07932    0.31997     155704
  48.19023      1.88678   21.14491    0.31827     156674
  48.20023      1.88641   21.15430    0.31719     155827
  48.21023      1.88604   21.13112    0.32247     156073
  48.22023      1.88567   21.16647    0.32727     156056
  48.23023      1.88530   21.18755    0.31648     155625
  48.24023      1.88494   21.17174    0.33367     155209
  48.25023      1.88457   21.16936    0.30448     155871
  48.26023      1.88420   21.15149    0.31496     155724
  48.27023      1.88384   21.17316    0.31927     155597
  48.28023      1.88347   21.21160    0.32856     155355
  48.29023      1.88310   21.22528    0.33160     155063
  48.30023      1.88274   21.19703    0.31847     155674
  48.31023      1.88237   21.22818    0.32087     155417
  48.32023      1.88200   21.23760    0.31509     154711
  48.33023      1.88164   21.19039    0.31129     154801
  48.34023      1.88127   21.23994    0.34077     155164
  48.35023      1.88090   21.25105    0.33172     154581
  48.36023      1.88054   21.23471    0.32053     154534
  48.37023      1.88017   21.27263    0.31617     154912
  48.38023      1.87981   21.24666    0.32012     154810
  48.39023      1.87944   21.27140    0.33285     154232
  48.40023      1.87908   21.28573    0.32181     154306
  48.41023      1.87871   21.25165    0.31955     153950
  48.42023      1.87835   21.27607    0.32229     154196
  48.43023      1.87798   21.29861    0.32223     154178
  48.44023      1.87762   21.30327    0.33282     153786
  48.45022      1.87726   21.28200    0.32008     153801
  48.46022      1.87689   21.34093    0.32879     153426
  48.47022      1.87653   21.29874    0.30943     153323
  48.48022      1.87616   21.24967    0.32801     153431
  48.49022      1.87580   21.31185    0.32042     153235
  48.50022      1.87544   21.28771    0.34014     152881
  48.51022      1.87507   21.30200    0.32565     152696
  48.52022      1.87471   21.31527    0.31462     153110
  48.53022      1.87435   21.29088    0.32575     152985
  48.54022      1.87399   21.31753    0.32482     152257
  48.55022      1.87362   21.27284    0.32162     152152
  48.56022      1.87326   21.25737    0.32039     152537
  48.57022      1.87290   21.28543    0.33206     152235
  48.58022      1.87254   21.29907    0.33280     152649
  48.59022      1.87217   21.28924    0.32626     152174
  48.60022      1.87181   21.29970    0.34462     152275
  48.61022      1.87145   21.30222    0.32707     152626
  48.62022      1.87109   21.28199    0.31659     151763
  48.63022      1.87073   21.29050    0.32333     151914
  48.64022      1.87037   21.28397    0.31785     152128
  48.65022      1.87001   21.28857    0.33022     152142
  48.66022      1.86964   21.33242    0.33328     152219
  48.67022      1.86928   21.29786    0.33662     152086
  48.68022      1.86892   21.30489    0.30687     151910
  48.69022      1.86856   21.35849    0.32123     152049
  48.70022      1.86820   21.27634    0.33200     151585
  48.71022      1.86784   21.30914    0.33190     152056
  48.72022      1.86748   21.33498    0.33051     151730
  48.73022      1.86712   21.32492    0.33513     151740
  48.74022      1.86676   21.36497    0.32943     151902
  48.75022      1.86640   21.33630    0.33970     151738
  48.76022      1.86604   21.34332    0.33127     151541
  48.77022      1.86568   21.36218    0.31051     151763
  48.78022      1.86533   21.33490    0.31629     151269
  48.79022      1.86497   21.33673    0.33847     151051
  48.80022      1.86461   21.40635    0.31731     151593
  48.81022      1.86425   21.38715    0.34221     151406
  48.82022      1.86389   21.40087    0.33641     151483
  48.83022      1.86353   21.40011    0.33450     151584
  48.84022      1.86317   21.38428    0.31123     151716
  48.85022      1.86282   21.39842    0.33082     150742
  48.86022      1.86246   21.40012    0.33251     151200
  48.87022      1.86210   21.40617    0.32797     151459
  48.88022      1.86174   21.45871    0.34557     151593
  48.89022      1.86139   21.44738    0.33333     150814
  48.90022      1.86103   21.43049    0.32359     150929
  48.91022      1.86067   21.46934    0.32967     152008
  48.92022      1.86031   21.39092    0.31252     150874
  48.93022      1.85996   21.46949    0.32152     150592
  48.94022      1.85960   21.46715    0.34204     151113
  48.95022      1.85924   21.44233    0.33891     151424
  48.96022      1.85889   21.49627    0.33449     151218
  48.97022      1.85853   21.46846    0.32398     150809
  48.98022      1.85818   21.47262    0.34384     151293
  48.99022      1.85782   21.47615    0.32521     151144
  49.00022      1.85746   21.43340    0.32978     150738
  49.01022      1.85711   21.49249    0.33668     150425
  49.02022      1.85675   21.49844    0.33445     150581
  49.03022      1.85640   21.47400    0.32019     150959
  49.04022      1.85604   21.48865    0.33197     150990
  49.05022      1.85569   21.47886    0.33910     150555
  49.06022      1.85533   21.48974    0.31834     149924
  49.07021      1.85498   21.45160    0.32607     150650
  49.08021      1.85462   21.43168    0.32848     150679
  49.09021      1.85427   21.49384    0.34658     150115
  49.10021      1.85391   21.48509    0.34086     149740
  49.11021      1.85356   21.46499    0.32681     149680
  49.12021      1.85321   21.50816    0.33847     149776
  49.13021      1.85285   21.48084    0.32314     149450
  49.14021      1.85250   21.44004    0.34270     149054
  49.15021      1.85215   21.48843    0.34841     149141
  49.16021      1.85179   21.49325    0.30796     148784
  49.17021      1.85144   21.53505    0.33162     149025
  49.18021      1.85109   21.53044    0.33629     148322
  49.19021      1.85073   21.51049    0.34195     147931
  49.20021      1.85038   21.56833    0.33400     148849
  49.21021      1.85003   21.49217    0.32730     147815
  49.22021      1.84968   21.55499    0.34375     147709
  49.23021      1.84932   21.57122    0.32362     147916
  49.24021      1.84897   21.55256    0.35209     147975
  49.25021      1.84862   21.59830    0.35464     147793
  49.26021      1.84827   21.59514    0.33098     147512
  49.27021      1.84792   21.62369    0.34263     147406
  49.28021      1.84756   21.61446    0.32663     147196
  49.29021      1.84721   21.58358    0.33178     146949
  49.30021      1.84686   21.65655    0.32877     147150
  49.31021      1.84651   21.64266    0.33875     146613
  49.32021      1.84616   21.63833    0.34460     146350
  49.33021      1.84581   21.69167    0.32761     147418
  49.34021      1.84546   21.67355    0.34763     146591
  49.35021      1.84511   21.68549    0.32898     146133
  49.36021      1.84476   21.67830    0.35116     145944
  49.37021      1.84441   21.71510    0.33270     146152
  49.38021      1.84406   21.76787    0.35893     146110
  49.39021      1.84371   21.75068    0.33800     145626
  49.40021      1.84336   21.77321    0.35068     145969
  49.41021      1.84301   21.79270    0.34505     145663
  49.42021      1.84266   21.80289    0.32549     145080
  49.43021      1.84231   21.80029    0.33591     145130
  49.44021      1.84196   21.80659    0.33493     145388
  49.45021      1.84161   21.82971    0.34642     145726
  49.46021      1.84126   21.84829    0.34476     145470
  49.47021      1.84091   21.82042    0.33983     145282
  49.48021      1.84056   21.88722    0.36012     145236
  49.49021      1.84021   21.82614    0.33300     145239
  49.50021      1.83987   21.82037    0.33237     144803
  49.51021      1.83952   21.85196    0.34712     144891
  49.52021      1.83917   21.83652    0.35899     144645
  49.53021      1.83882   21.87938    0.33976     145017
  49.54021      1.83847   21.86127    0.34005     144628
  49.55021      1.83813   21.86525    0.33667     144594
  49.56021      1.83778   21.87021    0.33831     144215
  49.57021      1.83743   21.76121    0.33143     144066
  49.58021      1.83708   21.87576    0.35675     144399
  49.59021      1.83674   21.81216    0.34364     144304
  49.60021      1.83639   21.88495    0.33939     144047
  49.61021      1.83604   21.84234    0.36228     143969
  49.62021      1.83570   21.84675    0.35370     143603
  49.63021      1.83535   21.89239    0.34460     144079
  49.64021      1.83500   21.81495    0.34614     143207
  49.65021      1.83466   21.88653    0.34580     143559
  49.66021      1.83431   21.87735    0.34250     143220
  49.67021      1.83397   21.91892    0.33610     143316
  49.68021      1.83362   21.96962    0.37817     142209
  49.69021      1.83328   21.89171    0.33010     143112
  49.70020      1.83293   21.96291    0.33686     143123
  49.71020      1.83258   21.90436    0.33767     142615
  49.72020      1.83224   21.94385    0.34951     142357
  49.73020      1.83189   21.95754    0.35719     142622
  49.74020      1.83155   21.94670    0.34567     142503
  49.75020      1.83120   22.02114    0.34853     143060
  49.76020      1.83086   21.98353    0.36855     142390
  49.77020      1.83052   22.02779    0.35678     142283
  49.78020      1.83017   21.98268    0.33174     142154
  49.79020      1.82983   22.00343    0.34562     142036
  49.80020      1.82948   22.05599    0.34718     141668
  49.81020      1.82914   22.02969    0.36192     141702
  49.82020      1.82880   22.08287    0.35012     141525
  49.83020      1.82845   22.07275    0.34577     141827
  49.84020      1.82811   22.09727    0.33275     141763
  49.85020      1.82777   22.06042    0.35271     141281
  49.86020      1.82742   22.08632    0.35204     141621
  49.87020      1.82708   22.14352    0.35340     141714
  49.88020      1.82674   22.13757    0.35832     141238
  49.89020      1.82639   22.18113    0.35790     141697
  49.90020      1.82605   22.15848    0.35596     141518
  49.91020      1.82571   22.19532    0.34355     141545
  49.92020      1.82537   22.17786    0.35274     140633
  49.93020      1.82502   22.19960    0.34515     140448
  49.94020      1.82468   22.27243    0.36140     141248
  49.95020      1.82434   22.24178    0.34975     140843
  49.96020      1.82400   22.30616    0.35393     141022
  49.97020      1.82366   22.28686    0.35059     140845
  49.98020      1.82332   22.31947    0.35694     140787
  49.99020      1.82297   22.29507    0.34794     140788
  50.00020      1.82263   22.29216    0.35913     140073
  50.01020      1.82229   22.39591    0.36504     140758
  50.02020      1.82195   22.35794    0.35102     140552
  50.03020      1.82161   22.41809    0.36473     140397
  50.04020      1.82127   22.41929    0.35421     140574
  50.05020      1.82093   22.43367    0.35772     140082
  50.06020      1.82059   22.41298    0.34658     139749
  50.07020      1.82025   22.43562    0.35211     139585
  50.08020      1.81991   22.47198    0.34934     139630
  50.09020      1.81957   22.45174    0.36470     139670
  50.10020      1.81923   22.49361    0.35749     140007
  50.11020      1.81889   22.45307    0.37008     140151
  50.12020      1.81855   22.51429    0.34274     139517
  50.13020      1.81821   22.49464    0.36520     139090
  50.14020      1.81787   22.48024    0.35168     139654
  50.15020      1.81753   22.53784    0.37731     139215
  50.16020      1.81719   22.51284    0.34917     139168
  50.17020      1.81686   22.59907    0.35272     139054
  50.18020      1.81652   22.57761    0.36874     138826
  50.19020      1.81618   22.61886    0.36563     139183
  50.20020      1.81584   22.58770    0.35755     138452
  50.21020      1.81550   22.66045    0.35969     138377
  50.22020      1.81516   22.65967    0.35833     138618
  50.23020      1.81483   22.66104    0.35352     138969
  50.24020      1.81449   22.72158    0.36370     138485
  50.25020      1.81415   22.68211    0.37069     138714
  50.26020      1.81381   22.76149    0.36341     138989
  50.27020      1.81348   22.69467    0.34505     138174
  50.28020      1.81314   22.78939    0.37898     138353
  50.29020      1.81280   22.75139    0.36072     138144
  50.30020      1.81246   22.80845    0.35157     138330
  50.31020      1.81213   22.79451    0.37100     137967
  50.32019      1.81179   22.81039    0.36112     138045
  50.33019      1.81145   22.82905    0.36584     137724
  50.34019      1.81112   22.73232    0.35144     137780
  50.35019      1.81078   22.80159    0.37395     137561
  50.36019      1.81045   22.76718    0.35282     137669
  50.37019      1.81011   22.80621    0.36987     137829
  50.38019      1.80977   22.73951    0.36384     137664
  50.39019      1.80944   22.78407    0.36912     137714
  50.40019      1.80910   22.75784    0.35655     137484
  50.41019      1.80877   22.70093    0.37090     137252
  50.42019      1.80843   22.70187    0.36026     137506
  50.43019      1.80810   22.75566    0.36378     137352
  50.44019      1.80776   22.74809    0.38040     137134
  50.45019      1.80743   22.73325    0.36729     137363
  50.46019      1.80709   22.78605    0.37170     137402
  50.47019      1.80676   22.74679    0.35863     137077
  50.48019      1.80642   22.74246    0.37841     136679
  50.49019      1.80609   22.76022    0.35322     137221
  50.50019      1.80575   22.83465    0.35908     137224
  50.51019      1.80542   22.82566    0.38245     136930
  50.52019      1.80509   22.85203    0.37427     137107
  50.53019      1.80475   22.86765    0.35674     137049
  50.54019      1.80442   22.88677    0.35332     136959
  50.55019      1.80409   22.87339    0.36496     136378
  50.56019      1.80375   22.94287    0.37769     136135
  50.57019      1.80342   22.95326    0.36792     137273
  50.58019      1.80309   22.95549    0.36721     136719
  50.59019      1.80275   23.01738    0.36919     136754
  50.60019      1.80242   22.97539    0.37797     135918
  50.61019      1.80209   23.02775    0.37151     136411
  50.62019      1.80175   22.96646    0.35003     136436
  50.63019      1.80142   23.08329    0.36380     136429
  50.64019      1.80109   23.03262    0.39854     136227
  50.65019      1.80076   23.09145    0.35797     136409
  50.66019      1.80043   23.06373    0.38709     136149
  50.67019      1.80009   23.08936    0.36250     136557
  50.68019      1.79976   23.06171    0.35173     135926
  50.69019      1.79943   23.10429    0.37275     135769
  50.70019      1.79910   23.11512    0.37677     135933
  50.71019      1.79877   23.13987    0.37395     135773
  50.72019      1.79844   23.12953    0.37296     135910
  50.73019      1.79811   23.17367    0.37747     136145
  50.74019      1.79777   23.18530    0.36450     135469
  50.75019      1.79744   23.14090    0.37684     135103
  50.76019      1.79711   23.18465    0.36843     135271
  50.77019      1.79678   23.20102    0.36269     135853
  50.78019      1.79645   23.24973    0.39282     135722
  50.79019      1.79612   23.23180    0.38338     134713
  50.80019      1.79579   23.30061    0.36213     135773
  50.81019      1.79546   23.23570    0.35905     135073
  50.82019      1.79513   23.31300    0.36597     134730
  50.83019      1.79480   23.27509    0.38933     134928
  50.84019      1.79447   23.37056    0.37690     135359
  50.85019      1.79414   23.31977    0.38040     135094
  50.86019      1.79381   23.37991    0.38609     135383
  50.87019      1.79349   23.39643    0.37904     134968
  50.88019      1.79316   23.44100    0.37003     134909
  50.89019      1.79283   23.39656    0.36760     134978
  50.90019      1.79250   23.47454    0.36960     135045
  50.91019      1.79217   23.49032    0.38823     134942
  50.92019      1.79184   23.55577    0.37570     135635
  50.93019      1.79151   23.53289    0.37712     134822
  50.94019      1.79118   23.63578    0.35495     134744
  50.95018      1.79086   23.54455    0.38069     134666
  50.96018      1.79053   23.65106    0.39041     134692
  50.97018      1.79020   23.67638    0.37126     134643
  50.98018      1.78987   23.75326    0.39556     134587
  50.99018      1.78955   23.69999    0.37614     134881
  51.00018      1.78922   23.78349    0.39084     134698
  51.01018      1.78889   23.80385    0.39091     134236
  51.02018      1.78856   23.80081    0.37642     133727
  51.03018      1.78824   23.84045    0.37174     134428
  51.04018      1.78791   23.89515    0.38401     134298
  51.05018      1.78758   23.93111    0.38459     133824
  51.06018      1.78726   23.98573    0.37977     133545
  51.07018      1.78693   23.96159    0.38053     133518
  51.08018      1.78660   24.05011    0.37583     133829
  51.09018      1.78628   24.02763    0.37548     132700
  51.10018      1.78595   24.14034    0.39171     132987
  51.11018      1.78563   24.13024    0.39707     133264
  51.12018      1.78530   24.22246    0.38371     133603
  51.13018      1.78497   24.22004    0.38883     132690
  51.14018      1.78465   24.30286    0.38906     133008
  51.15018      1.78432   24.28367    0.38965     132318
  51.16018      1.78400   24.35611    0.39066     132826
  51.17018      1.78367   24.39932    0.37653     132568
  51.18018      1.78335   24.43630    0.37942     132679
  51.19018      1.78302   24.46838    0.38563     132614
  51.20018      1.78270   24.53566    0.40287     132602
  51.21018      1.78237   24.52975    0.37864     132380
  51.22018      1.78205   24.52394    0.38858     132464
  51.23018      1.78172   24.56253    0.38235     132662
  51.24018      1.78140   24.66876    0.40370     132591
  51.25018      1.78108   24.66044    0.41027     132801
  51.26018      1.78075   24.70394    0.38343     132752
  51.27018      1.78043   24.71863    0.40820     132630
  51.28018      1.78010   24.77342    0.38723     132440
  51.29018      1.77978   24.76711    0.39973     131934
  51.30018      1.77946   24.86188    0.37041     132640
  51.31018      1.77913   24.82988    0.40826     132480
  51.32018      1.77881   24.95252    0.36919     132451
  51.33018      1.77849   24.92430    0.40734     132092
  51.34018      1.77817   24.96534    0.40209     132678
  51.35018      1.77784   24.91644    0.38673     132181
  51.36018      1.77752   24.99450    0.39353     132342
  51.37018      1.77720   25.01700    0.40567     132100
  51.38018      1.77687   25.07450    0.39922     132511
  51.39018      1.77655   25.04718    0.39203     132360
  51.40018      1.77623   25.15493    0.42154     132423
  51.41018      1.77591   25.09562    0.38839     132280
  51.42018      1.77559   25.06961    0.38762     131642
  51.43018      1.77526   25.01483    0.40909     131235
  51.44018      1.77494   25.06175    0.36952     131366
  51.45018      1.77462   25.03130    0.40021     131412
  51.46018      1.77430   25.04256    0.38949     130775
  51.47018      1.77398   25.05904    0.40096     130803
  51.48018      1.77366   25.01915    0.38319     130493
  51.49018      1.77334   24.91962    0.38994     130214
  51.50018      1.77302   24.91315    0.40985     129348
  51.51018      1.77270   24.92134    0.39030     128987
  51.52018      1.77238   24.89331    0.40261     129478
  51.53018      1.77205   24.90485    0.40091     128906
  51.54018      1.77173   24.90648    0.39949     128853
  51.55018      1.77141   24.92110    0.40258     128028
  51.56018      1.77109   24.89573    0.41902     128232
  51.57017      1.77077   24.93880    0.36404     128209
  51.58017      1.77045   24.93337    0.39374     127446
  51.59017      1.77013   24.88715    0.40083     127667
  51.60017      1.76982   24.93868    0.40382     127387
  51.61017      1.76950   24.94009    0.39326     126973
  51.62017      1.76918   24.90230    0.40945     126920
  51.63017      1.76886   24.91695    0.39071     126768
  51.64017      1.76854   24.91660    0.41237     125980
  51.65017      1.76822   24.92279    0.41492     125818
  51.66017      1.76790   24.88325    0.38210     126195
  51.67017      1.76758   24.88912    0.42052     125648
  51.68017      1.76726   24.88715    0.40083     125091
  51.69017      1.76694   24.86493    0.41465     125111
  51.70017      1.76663   24.83532    0.39165     124978
  51.71017      1.76631   24.84905    0.38462     124585
  51.72017      1.76599   24.82686    0.38954     124596
  51.73017      1.76567   24.82459    0.41688     124230
  51.74017      1.76535   24.75610    0.38601     124429
  51.75017      1.76504   24.78181    0.41138     124319
  51.76017      1.76472   24.74452    0.39926     124178
  51.77017      1.76440   24.73788    0.41304     123627
  51.78017      1.76409   24.70188    0.40419     124060
  51.79017      1.76377   24.66558    0.40911     123758
  51.80017      1.76345   24.64838    0.40075     123493
  51.81017      1.76313   24.64954    0.40958     123266
  51.82017      1.76282   24.57210    0.40067     123649
  51.83017      1.76250   24.61290    0.38878     123471
  51.84017      1.76218   24.55481    0.40604     122502
  51.85017      1.76187   24.51059    0.38439     123026
  51.86017      1.76155   24.52217    0.40227     123175
  51.87017      1.76124   24.47947    0.39690     122842
  51.88017      1.76092   24.43490    0.41752     122366
  51.89017      1.76060   24.44764    0.41324     122802
  51.90017      1.76029   24.41372    0.40758     122149
  51.91017      1.75997   24.40479    0.40203     122398
  51.92017      1.75966   24.41414    0.39826     122238
  51.93017      1.75934   24.39934    0.42346     122046
  51.94017      1.75903   24.39489    0.39970     121682
  51.95017      1.75871   24.36961    0.40627     121750
  51.96017      1.75840   24.40526    0.39896     121709
  51.97017      1.75808   24.40713    0.39531     121487
  51.98017      1.75777   24.38937    0.40548     120724
  51.99017      1.75745   24.43013    0.38464     121088
  52.00017      1.75714   24.38648    0.40376     121201
  52.01017      1.75682   24.41245    0.40979     120898
  52.02017      1.75651   24.46454    0.40455     120486
  52.03017      1.75620   24.43730    0.40466     120481
  52.04017      1.75588   24.42790    0.41291     120678
  52.05017      1.75557   24.47214    0.39809     120516
  52.06017      1.75525   24.43570    0.41134     119954
  52.07017      1.75494   24.44875    0.42624     119813
  52.08017      1.75463   24.47171    0.40556     120037
  52.09017      1.75431   24.47228    0.39451     119351
  52.10017      1.75400   24.48600    0.40686     119218
  52.11017      1.75369   24.49726    0.40192     118856
  52.12017      1.75337   24.49334    0.40349     118953
  52.13017      1.75306   24.49960    0.40486     118772
  52.14017      1.75275   24.48281    0.39586     119134
  52.15017      1.75244   24.49794    0.42014     118716
  52.16017      1.75212   24.48773    0.39777     118311
  52.17017      1.75181   24.49812    0.43518     118564
  52.18017      1.75150   24.48560    0.39705     118247
  52.19017      1.75119   24.47067    0.42091     118226
  52.20016      1.75088   24.49427    0.41285     118190
  52.21016      1.75056   24.46618    0.42590     118167
  52.22016      1.75025   24.49306    0.38819     117980
  52.23016      1.74994   24.50924    0.40663     117801
  52.24016      1.74963   24.50425    0.41798     117266
  52.25016      1.74932   24.50849    0.42522     117261
  52.26016      1.74901   24.49192    0.39705     117520
  52.27016      1.74870   24.51490    0.40819     117003
  52.28016      1.74838   24.49539    0.39545     117216
  52.29016      1.74807   24.52209    0.42572     117365
  52.30016      1.74776   24.52744    0.41341     116569
  52.31016      1.74745   24.52164    0.41538     117022
  52.32016      1.74714   24.54821    0.41005     116456
  52.33016      1.74683   24.53189    0.41319     116700
  52.34016      1.74652   24.58580    0.42090     116631
  52.35016      1.74621   24.59099    0.40264     116130
  52.36016      1.74590   24.63374    0.41897     116089
  52.37016      1.74559   24.66600    0.40962     115582
  52.38016      1.74528   24.69263    0.42064     115272
  52.39016      1.74497   24.70267    0.41530     115063
  52.40016      1.74466   24.74253    0.40458     115529
  52.41016      1.74435   24.72761    0.40823     115102
  52.42016      1.74404   24.74491    0.42220     114645
  52.43016      1.74374   24.79514    0.42492     115175
  52.44016      1.74343   24.75159    0.42764     115040
  52.45016      1.74312   24.80890    0.42831     114466
  52.46016      1.74281   24.76005    0.41079     114838
  52.47016      1.74250   24.79289    0.41437     114525
  52.48016      1.74219   24.80124    0.42391     114561
  52.49016      1.74188   24.80354    0.41185     114100
  52.50016      1.74157   24.78867    0.42976     113982
  52.51016      1.74127   24.78206    0.40708     114627
  52.52016      1.74096   24.81940    0.40992     114023
  52.53016      1.74065   24.82075    0.44175     113594
  52.54016      1.74034   24.75637    0.41609     114237
  52.55016      1.74004   24.78330    0.42622     113986
  52.56016      1.73973   24.79845    0.40785     114007
  52.57016      1.73942   24.76619    0.40710     113611
  52.58016      1.73911   24.76539    0.44675     114034
  52.59016      1.73881   24.74321    0.42981     113740
  52.60016      1.73850   24.74293    0.40932     113541
  52.61016      1.73819   24.72933    0.40876     113472
  52.62016      1.73789   24.72608    0.41646     113325
  52.63016      1.73758   24.73472    0.42283     112925
  52.64016      1.73727   24.69315    0.42670     113331
  52.65016      1.73697   24.69778    0.41049     112813
  52.66016      1.73666   24.68684    0.41510     112778
  52.67016      1.73635   24.67483    0.43777     112112
  52.68016      1.73605   24.63795    0.41386     112249
  52.69016      1.73574   24.68746    0.42246     112587
  52.70016      1.73544   24.65731    0.41314     111754
  52.71016      1.73513   24.63836    0.42793     112106
  52.72016      1.73482   24.63753    0.42830     111626
  52.73016      1.73452   24.62383    0.44197     111346
  52.74016      1.73421   24.63744    0.40819     111322
  52.75016      1.73391   24.62659    0.41854     111676
  52.76016      1.73360   24.62592    0.41129     111277
  52.77016      1.73330   24.65374    0.44510     110929
  52.78016      1.73299   24.58800    0.42051     111117
  52.79016      1.73269   24.64272    0.43610     111433
  52.80016      1.73238   24.62283    0.42542     110978
  52.81016      1.73208   24.67749    0.42284     110982
  52.82015      1.73178   24.64026    0.42764     110726
  52.83015      1.73147   24.64767    0.41680     111374
  52.84015      1.73117   24.68101    0.41559     110811
  52.85015      1.73086   24.65321    0.43086     110728
  52.86015      1.73056   24.69476    0.43431     110885
  52.87015      1.73026   24.70432    0.42798     110785
  52.88015      1.72995   24.72392    0.41690     110393
  52.89015      1.72965   24.70987    0.41200     110453
  52.90015      1.72934   24.72129    0.43278     109743
  52.91015      1.72904   24.75898    0.43531     110179
  52.92015      1.72874   24.75347    0.43195     109991
  52.93015      1.72844   24.76946    0.41749     109859
  52.94015      1.72813   24.73305    0.44451     109440
  52.95015      1.72783   24.77481    0.43180     109165
  52.96015      1.72753   24.74934    0.43347     109416
  52.97015      1.72722   24.73412    0.40591     108901
  52.98015      1.72692   24.76623    0.43093     108863
  52.99015      1.72662   24.66588    0.44553     108911
  53.00015      1.72632   24.65705    0.42916     109073
  53.01015      1.72602   24.63341    0.42836     108600
  53.02015      1.72571   24.64156    0.42014     108624
  53.03015      1.72541   24.54318    0.41321     108752
  53.04015      1.72511   24.53588    0.44871     108460
  53.05015      1.72481   24.49621    0.44436     108427
  53.06015      1.72451   24.46291    0.42392     108169
  53.07015      1.72421   24.40900    0.42823     108879
  53.08015      1.72390   24.37414    0.44142     108151
  53.09015      1.72360   24.34666    0.43721     107867
  53.10015      1.72330   24.29996    0.41896     108233
  53.11015      1.72300   24.26550    0.40426     108334
  53.12015      1.72270   24.21865    0.43428     108055
  53.13015      1.72240   24.19286    0.44634     107925
  53.14015      1.72210   24.16271    0.43581     107817
  53.15015      1.72180   24.10716    0.40901     107726
  53.16015      1.72150   24.12162    0.41614     107320
  53.17015      1.72120   24.04114    0.43653     107604
  53.18015      1.72090   24.05286    0.43263     107515
  53.19015      1.72060   24.00326    0.44156     106939
  53.20015      1.72030   23.97414    0.42125     107658
  53.21015      1.72000   23.96897    0.42856     107263
  53.22015      1.71970   23.93631    0.43492     106708
  53.23015      1.71940   23.96618    0.44208     106440
  53.24015      1.71910   23.89363    0.42003     106538
  53.25015      1.71880   23.92604    0.41369     106902
  53.26015      1.71850   23.87009    0.42072     106042
  53.27015      1.71820   23.90227    0.44632     106399
  53.28015      1.71790   23.83637    0.42356     106221
  53.29015      1.71760   23.85093    0.41941     105940
  53.30015      1.71731   23.86308    0.41622     105615
  53.31015      1.71701   23.83608    0.43062     105685
  53.32015      1.71671   23.81262    0.43947     105560
  53.33015      1.71641   23.81254    0.44341     105309
  53.34015      1.71611   23.80992    0.41205     105273
  53.35015      1.71581   23.80384    0.43998     105236
  53.36015      1.71552   23.76639    0.44810     104786
  53.37015      1.71522   23.81939    0.44878     104397
  53.38015      1.71492   23.75205    0.41148     104583
  53.39015      1.71462   23.78107    0.42265     104304
  53.40015      1.71433   23.73544    0.42644     104309
  53.41015      1.71403   23.72465    0.44613     104163
  53.42015      1.71373   23.70389    0.41226     104032
  53.43015      1.71343   23.72685    0.43692     103670
  53.44015      1.71314   23.68201    0.45045     103818
  53.45014      1.71284   23.65436    0.41855     104042
  53.46014      1.71254   23.62380    0.43606     103510
  53.47014      1.71225   23.65171    0.43561     103438
  53.48014      1.71195   23.61019    0.43514     103986
  53.49014      1.71165   23.58832    0.44554     103208
  53.50014      1.71136   23.59656    0.43349     103243
  53.51014      1.71106   23.58751    0.42661     102975
  53.52014      1.71076   23.55504    0.42130     103783
  53.53014      1.71047   23.53898    0.43576     102873
  53.54014      1.71017   23.51783    0.42873     102969
  53.55014      1.70988   23.54350    0.40928     103322
  53.56014      1.70958   23.50639    0.43448     102917
  53.57014      1.70929   23.52140    0.45001     102097
  53.58014      1.70899   23.49203    0.44627     102737
  53.59014      1.70870   23.46432    0.42515     102578
  53.60014      1.70840   23.48650    0.42618     102573
  53.61014      1.70810   23.44166    0.44057     101630
  53.62014      1.70781   23.42022    0.43970     102184
  53.63014      1.70751   23.41802    0.45060     102168
  53.64014      1.70722   23.42049    0.40757     101620
  53.65014      1.70693   23.36717    0.44430     101119
  53.66014      1.70663   23.37495    0.43801     101777
  53.67014      1.70634   23.30575    0.43534     101295
  53.68014      1.70604   23.30518    0.40874     101399
  53.69014      1.70575   23.22878    0.41971     101491
  53.70014      1.70545   23.26304    0.43431     101217
  53.71014      1.70516   23.21657    0.43673     101151
  53.72014      1.70487   23.20351    0.45323     100931
  53.73014      1.70457   23.16600    0.42444     100898
  53.74014      1.70428   23.20452    0.43134     101014
  53.75014      1.70399   23.17664    0.42773     101086
  53.76014      1.70369   23.13800    0.46406     100623
  53.77014      1.70340   23.21103    0.43998     100307
  53.78014      1.70311   23.17789    0.41232     100634
  53.79014      1.70281   23.18597    0.42893      99979
  53.80014      1.70252   23.18766    0.45232      99803
  53.81014      1.70223   23.24177    0.43286      99608
  53.82014      1.70193   23.14874    0.40593      99836
  53.83014      1.70164   23.18776    0.41573      99812
  53.84014      1.70135   23.22829    0.45900      98593
  53.85014      1.70106   23.20161    0.44793      99492
  53.86014      1.70076   23.22343    0.42051      98715
  53.87014      1.70047   23.19881    0.44039      98764
  53.88014      1.70018   23.23554    0.44825      98066
  53.89014      1.69989   23.18081    0.44092      98566
  53.90014      1.69960   23.19536    0.44623      98413
  53.91014      1.69931   23.20192    0.43785      97599
  53.92014      1.69901   23.19926    0.44763      97812
  53.93014      1.69872   23.17159    0.46436      97433
  53.94014      1.69843   23.15041    0.42458      97640
  53.95014      1.69814   23.14912    0.41279      97027
  53.96014      1.69785   23.12143    0.42320      97488
  53.97014      1.69756   23.09229    0.44107      96836
  53.98014      1.69727   23.06893    0.43975      96955
  53.99014      1.69698   23.06460    0.44039      96983
  54.00014      1.69669   23.02588    0.43071      96563
  54.01014      1.69640   22.95965    0.44685      96707
  54.02014      1.69610   22.97061    0.45471      96964
  54.03014      1.69581   22.91598    0.43416      97130
  54.04014      1.69552   22.89729    0.46203      96491
  54.05014      1.69523   22.86985    0.43174      96839
  54.06014      1.69494   22.84988    0.44522      96886
  54.07013      1.69465   22.84468    0.44219      96473
  54.08013      1.69436   22.84464    0.43851      96164
  54.09013      1.69408   22.79483    0.40177      96844
  54.10013      1.69379   22.82018    0.42195      96303
  54.11013      1.69350   22.79078    0.45627      95672
  54.12013      1.69321   22.80248    0.44312      96541
  54.13013      1.69292   22.75586    0.42806      96048
  54.14013      1.69263   22.79304    0.43504      95999
  54.15013      1.69234   22.80060    0.44941      95823
  54.16013      1.69205   22.76767    0.45932      95941
  54.17013      1.69176   22.81568    0.42790      95734
  54.18013      1.69147   22.78406    0.43251      95667
  54.19013      1.69118   22.81562    0.44901      95596
  54.20013      1.69090   22.76475    0.46702      95563
  54.21013      1.69061   22.81537    0.42382      95839
  54.22013      1.69032   22.82550    0.44466      94997
  54.23013      1.69003   22.78844    0.40890      95310
  54.24013      1.68974   22.86295    0.42044      95168
  54.25013      1.68946   22.82319    0.43530      95129
  54.26013      1.68917   22.86050    0.45156      95087
  54.27013      1.68888   22.85155    0.43600      95104
  54.28013      1.68859   22.90392    0.45330      94655
  54.29013      1.68831   22.90050    0.44129      94684
  54.30013      1.68802   22.94027    0.44429      94194
  54.31013      1.68773   22.92727    0.45314      94244
  54.32013      1.68744   22.90592    0.47211      94545
  54.33013      1.68716   22.95809    0.44314      94063
  54.34013      1.68687   22.96377    0.43328      93902
  54.35013      1.68658   22.90057    0.47918      93487
  54.36013      1.68630   22.93085    0.42233      93936
  54.37013      1.68601   22.88849    0.43271      93664
  54.38013      1.68572   22.89033    0.41172      93156
  54.39013      1.68544   22.84759    0.44325      94001
  54.40013      1.68515   22.79798    0.45487      93651
  54.41013      1.68487   22.83558    0.42522      93076
  54.42013      1.68458   22.80295    0.44876      93654
  54.43013      1.68429   22.74010    0.44588      93659
  54.44013      1.68401   22.69880    0.44346      93271
  54.45013      1.68372   22.74283    0.48946      93105
  54.46013      1.68344   22.67887    0.42489      93373
  54.47013      1.68315   22.64950    0.43254      92950
  54.48013      1.68287   22.68094    0.45199      92737
  54.49013      1.68258   22.62441    0.45821      92437
  54.50013      1.68230   22.61775    0.43995      92419
  54.51013      1.68201   22.63086    0.42601      92100
  54.52013      1.68173   22.61158    0.41435      92000
  54.53013      1.68144   22.58656    0.44160      91554
  54.54013      1.68116   22.59029    0.45117      91872
  54.55013      1.68087   22.60138    0.45357      91509
  54.56013      1.68059   22.57138    0.42755      91748
  54.57013      1.68030   22.60506    0.45791      91139
  54.58013      1.68002   22.57823    0.46021      90990
  54.59013      1.67973   22.59467    0.45657      91083
  54.60013      1.67945   22.60591    0.45421      90673
  54.61013      1.67917   22.56831    0.45128      90643
  54.62013      1.67888   22.58641    0.44415      91145
  54.63013      1.67860   22.56596    0.44617      90842
  54.64013      1.67832   22.58514    0.42598      90320
  54.65013      1.67803   22.62614    0.44789      90476
  54.66013      1.67775   22.58816    0.44359      90465
  54.67013      1.67747   22.58497    0.43115      90722
  54.68013      1.67718   22.62015    0.44379      90244
  54.69013      1.67690   22.57228    0.46278      90552
  54.70012      1.67662   22.61289    0.45127      90365
  54.71012      1.67633   22.62723    0.43086      89830
  54.72012      1.67605   22.60502    0.45292      90355
  54.73012      1.67577   22.61793    0.48047      90105
  54.74012      1.67549   22.60389    0.44684      89901
  54.75012      1.67520   22.60676    0.43450      89792
  54.76012      1.67492   22.59034    0.44983      90052
  54.77012      1.67464   22.58164    0.44587      89608
  54.78012      1.67436   22.61778    0.45172      89261
  54.79012      1.67408   22.59832    0.44839      89269
  54.80012      1.67379   22.58239    0.43292      89319
  54.81012      1.67351   22.57359    0.44790      88948
  54.82012      1.67323   22.58771    0.43829      89233
  54.83012      1.67295   22.58837    0.46370      89183
  54.84012      1.67267   22.55957    0.45521      88533
  54.85012      1.67239   22.59035    0.42080      88952
  54.86012      1.67210   22.56737    0.47714      88851
  54.87012      1.67182   22.57647    0.44621      88237
  54.88012      1.67154   22.59597    0.47893      88844
  54.89012      1.67126   22.61247    0.43811      88409
  54.90012      1.67098   22.60154    0.46693      87665
  54.91012      1.67070   22.62744    0.43701      88303
  54.92012      1.67042   22.64353    0.47652      87676
  54.93012      1.67014   22.65676    0.42612      87632
  54.94012      1.66986   22.66006    0.45015      87093
  54.95012      1.66958   22.63671    0.44267      87345
  54.96012      1.66930   22.66179    0.45840      87214
  54.97012      1.66902   22.61610    0.43695      86983
  54.98012      1.66874   22.62255    0.44426      87877
  54.99012      1.66846   22.61792    0.47347      87003
  55.00012      1.66818   22.61383    0.47256      86842
  55.01012      1.66790   22.64226    0.45194      86847
  55.02012      1.66762   22.61986    0.46992      86703
  55.03012      1.66734   22.65051    0.45566      86848
  55.04012      1.66706   22.65292    0.45028      86221
  55.05012      1.66678   22.66929    0.44726      86536
  55.06012      1.66650   22.69352    0.44949      85774
  55.07012      1.66622   22.66375    0.44767      85961
  55.08012      1.66595   22.69844    0.46381      86288
  55.09012      1.66567   22.64842    0.44511      86059
  55.10012      1.66539   22.71847    0.44555      85589
  55.11012      1.66511   22.67486    0.45368      85839
  55.12012      1.66483   22.63154    0.46024      85901
  55.13012      1.66455   22.65926    0.44235      85331
  55.14012      1.66427   22.61228    0.45054      85687
  55.15012      1.66400   22.67667    0.46868      85362
  55.16012      1.66372   22.62613    0.47056      85441
  55.17012      1.66344   22.65611    0.46696      85205
  55.18012      1.66316   22.62865    0.45015      85412
  55.19012      1.66289   22.67408    0.45114      84817
  55.20012      1.66261   22.68427    0.46285      84562
  55.21012      1.66233   22.70085    0.46464      84653
  55.22012      1.66205   22.75337    0.44632      84670
  55.23012      1.66178   22.73003    0.45810      84331
  55.24012      1.66150   22.73831    0.45305      84647
  55.25012      1.66122   22.76331    0.46494      84434
  55.26012      1.66094   22.82297    0.45330      83977
  55.27012      1.66067   22.79775    0.45983      84530
  55.28012      1.66039   22.85610    0.48752      83913
  55.29012      1.66011   22.92450    0.46230      84147
  55.30012      1.65984   22.90805    0.45039      83473
  55.31012      1.65956   22.92187    0.46519      84002
  55.32011      1.65928   22.96366    0.45183      83444
  55.33011      1.65901   23.01470    0.48062      82847
  55.34011      1.65873   22.98397    0.45250      83181
  55.35011      1.65846   23.01305    0.45761      83173
  55.36011      1.65818   23.04416    0.50921      83080
  55.37011      1.65790   23.05480    0.47629      82460
  55.38011      1.65763   23.02550    0.42618      82702
  55.39011      1.65735   23.03235    0.47251      82669
  55.40011      1.65708   23.04346    0.46526      83104
  55.41011      1.65680   22.99121    0.46280      82674
  55.42011      1.65653   23.01482    0.46487      82622
  55.43011      1.65625   22.96106    0.47426      82888
  55.44011      1.65598   22.95211    0.47900      83114
  55.45011      1.65570   22.91877    0.45682      83012
  55.46011      1.65543   22.86779    0.46219      82873
  55.47011      1.65515   22.88122    0.44952      82656
  55.48011      1.65488   22.84433    0.44647      82944
  55.49011      1.65460   22.80266    0.47765      82941
  55.50011      1.65433   22.75566    0.49422      82933
  55.51011      1.65405   22.79087    0.46110      82686
  55.52011      1.65378   22.75908    0.46264      82329
  55.53011      1.65351   22.77948    0.44614      83270
  55.54011      1.65323   22.75051    0.47071      82488
  55.55011      1.65296   22.82125    0.45993      82016
  55.56011      1.65268   22.81510    0.45676      82228
  55.57011      1.65241   22.86213    0.47011      82047
  55.58011      1.65214   22.83251    0.48503      82096
  55.59011      1.65186   22.90490    0.47149      81723
  55.60011      1.65159   22.88514    0.43632      81730
  55.61011      1.65132   23.03269    0.47035      80699
  55.62011      1.65104   22.94526    0.48384      80904
  55.63011      1.65077   23.01748    0.47221      80954
  55.64011      1.65050   22.99990    0.46812      80686
  55.65011      1.65022   23.05419    0.46378      80347
  55.66011      1.64995   23.03722    0.50235      80145
  55.67011      1.64968   23.04198    0.44011      80376
  55.68011      1.64941   23.01684    0.47561      80032
  55.69011      1.64913   23.02771    0.46656      79892
  55.70011      1.64886   23.00570    0.46641      80196
  55.71011      1.64859   23.03737    0.48395      79697
  55.72011      1.64832   22.95828    0.49594      79844
  55.73011      1.64805   22.96974    0.49072      79434
  55.74011      1.64777   22.96040    0.43352      79501
  55.75011      1.64750   22.93578    0.46847      79420
  55.76011      1.64723   22.90851    0.48501      79131
  55.77011      1.64696   22.85611    0.49385      79255
  55.78011      1.64669   22.83605    0.46183      78923
  55.79011      1.64641   22.82919    0.46953      79295
  55.80011      1.64614   22.81870    0.48452      78512
  55.81011      1.64587   22.79917    0.48151      78961
  55.82011      1.64560   22.78361    0.47538      78519
  55.83011      1.64533   22.78189    0.43779      78745
  55.84011      1.64506   22.81729    0.47754      78220
  55.85011      1.64479   22.76378    0.46264      79090
  55.86011      1.64452   22.84469    0.50090      77979
  55.87011      1.64425   22.83225    0.46616      78271
  55.88011      1.64398   22.80314    0.43699      78349
  55.89011      1.64371   22.86886    0.46052      78042
  55.90011      1.64344   22.89690    0.50857      77298
  55.91011      1.64317   22.91389    0.47686      78105
  55.92011      1.64290   22.89197    0.47152      77915
  55.93011      1.64263   22.95888    0.47883      77168
  55.94011      1.64236   22.89278    0.49337      77714
  55.95010      1.64209   22.99211    0.49120      77442
  55.96010      1.64182   22.99488    0.45807      77148
  55.97010      1.64155   23.04523    0.45388      76572
  55.98010      1.64128   22.96921    0.48542      77188
  55.99010      1.64101   23.01181    0.47091      77165
  56.00010      1.64074   23.00085    0.49513      76505
  56.01010      1.64047   23.01318    0.48810      76955
  56.02010      1.64020   22.97508    0.44800      77107
  56.03010      1.63993   23.01847    0.48018      76597
  56.04010      1.63966   23.01184    0.48895      76289
  56.05010      1.63939   22.96257    0.45562      76765
  56.06010      1.63912   22.95867    0.48283      76615
  56.07010      1.63886   22.97975    0.50230      76546
  56.08010      1.63859   22.99950    0.47740      76490
  56.09010      1.63832   22.99413    0.47915      76078
  56.10010      1.63805   22.98453    0.49558      76574
  56.11010      1.63778   23.00837    0.45219      75981
  56.12010      1.63751   23.02021    0.48200      76011
  56.13010      1.63725   22.96588    0.47155      76261
  56.14010      1.63698   23.00020    0.47466      76460
  56.15010      1.63671   23.01433    0.50719      75803
  56.16010      1.63644   23.00941    0.44782      75931
  56.17010      1.63617   23.00707    0.46943      75765
  56.18010      1.63591   23.01369    0.47697      75083
  56.19010      1.63564   22.98670    0.49853      75597
  56.20010      1.63537   22.99223    0.47460      75232
  56.21010      1.63510   23.03699    0.50500      75193
  56.22010      1.63484   23.00121    0.48961      74654
  56.23010      1.63457   23.05102    0.48617      74900
  56.24010      1.63430   23.05879    0.47597      74362
  56.25010      1.63404   23.08671    0.49895      73950
  56.26010      1.63377   23.04462    0.46210      74438
  56.27010      1.63350   23.04527    0.46943      73888
  56.28010      1.63324   23.13862    0.47212      73506
  56.29010      1.63297   23.08842    0.54210      73496
  56.30010      1.63270   23.17316    0.43106      73572
  56.31010      1.63244   23.15962    0.48890      73273
  56.32010      1.63217   23.18530    0.48493      72819
  56.33010      1.63191   23.20467    0.49676      73111
  56.34010      1.63164   23.18592    0.46967      72746
  56.35010      1.63137   23.23079    0.48345      72987
  56.36010      1.63111   23.17529    0.50645      72927
  56.37010      1.63084   23.28923    0.49240      72722
  56.38010      1.63058   23.27153    0.48609      72722
  56.39010      1.63031   23.31236    0.48897      72357
  56.40010      1.63005   23.32746    0.51063      72210
  56.41010      1.62978   23.31474    0.46206      72537
  56.42010      1.62952   23.36997    0.47634      72683
  56.43010      1.62925   23.36240    0.51078      71907
  56.44010      1.62899   23.40702    0.44823      72421
  56.45010      1.62872   23.41901    0.50971      71834
  56.46010      1.62846   23.42438    0.47152      71553
  56.47010      1.62819   23.44583    0.49572      72001
  56.48010      1.62793   23.38961    0.49754      71774
  56.49010      1.62766   23.41519    0.50070      71653
  56.50010      1.62740   23.40007    0.49222      71450
  56.51010      1.62713   23.37366    0.49015      71614
  56.52010      1.62687   23.36799    0.51448      71949
  56.53010      1.62661   23.35604    0.48564      71006
  56.54010      1.62634   23.39792    0.50986      71289
  56.55010      1.62608   23.37366    0.47891      71240
  56.56010      1.62581   23.42783    0.49600      70717
  56.57009      1.62555   23.38011    0.49202      71386
  56.58009      1.62529   23.40939    0.45152      71091
  56.59009      1.62502   23.49914    0.48393      70634
  56.60009      1.62476   23.48762    0.49782      70695
  56.61009      1.62450   23.51412    0.48924      70668
  56.62009      1.62423   23.54686    0.48823      70651
  56.63009      1.62397   23.50075    0.49911      70628
  56.64009      1.62371   23.58528    0.50794      70279
  56.65009      1.62345   23.55498    0.47735      70609
  56.66009      1.62318   23.55877    0.52250      70003
  56.67009      1.62292   23.56390    0.49721      70161
  56.68009      1.62266   23.54144    0.51105      69981
  56.69009      1.62239   23.56216    0.51101      69614
  56.70009      1.62213   23.56956    0.48051      69414
  56.71009      1.62187   23.50726    0.48585      69638
  56.72009      1.62161   23.50785    0.45979      69807
  56.73009      1.62135   23.52099    0.49109      69136
  56.74009      1.62108   23.49724    0.50652      69011
  56.75009      1.62082   23.52400    0.48945      69233
  56.76009      1.62056   23.49451    0.48841      69120
  56.77009      1.62030   23.53076    0.50854      68977
  56.78009      1.62004   23.55360    0.50562      68797
  56.79009      1.61978   23.52793    0.49745      68624
  56.80009      1.61951   23.58076    0.49266      68557
  56.81009      1.61925   23.58228    0.52008      68659
  56.82009      1.61899   23.59094    0.51789      68383
  56.83009      1.61873   23.61726    0.51173      68131
  56.84009      1.61847   23.64018    0.49272      67787
  56.85009      1.61821   23.61586    0.47604      67956
  56.86009      1.61795   23.61357    0.47417      68106
  56.87009      1.61769   23.67073    0.49186      67110
  56.88009      1.61743   23.65610    0.48737      67651
  56.89009      1.61717   23.66562    0.47900      67322
  56.90009      1.61690   23.63324    0.56142      67129
  56.91009      1.61664   23.68298    0.48413      67333
  56.92009      1.61638   23.65162    0.48831      67494
  56.93009      1.61612   23.66009    0.52643      66719
  56.94009      1.61586   23.72147    0.52701      66983
  56.95009      1.61560   23.61876    0.49837      67426
  56.96009      1.61534   23.71393    0.50398      66509
  56.97009      1.61508   23.70608    0.51793      66692
  56.98009      1.61482   23.71124    0.52848      66763
  56.99009      1.61456   23.70131    0.48563      66166
  57.00009      1.61431   23.74576    0.44363      66408
  57.01009      1.61405   23.72008    0.51002      66358
  57.02009      1.61379   23.76386    0.48498      65652
  57.03009      1.61353   23.78026    0.48961      66121
  57.04009      1.61327   23.77002    0.52082      65965
  57.05009      1.61301   23.76984    0.48734      65735
  57.06009      1.61275   23.84229    0.52620      65708
  57.07009      1.61249   23.78728    0.52333      65873
  57.08009      1.61223   23.84082    0.47835      65689
  57.09009      1.61197   23.86988    0.52733      65593
  57.10009      1.61172   23.87978    0.53652      65672
  57.11009      1.61146   23.88905    0.48632      65046
  57.12009      1.61120   23.92109    0.52692      65448
  57.13009      1.61094   23.90438    0.52477      65178
  57.14009      1.61068   23.92097    0.52337      64634
  57.15009      1.61042   23.91516    0.43605      65268
  57.16009      1.61017   23.86781    0.49341      65133
  57.17009      1.60991   23.88344    0.52931      64435
  57.18009      1.60965   23.85352    0.48015      64970
  57.19009      1.60939   23.86689    0.51000      64832
  57.20008      1.60914   23.78743    0.51242      64586
  57.21008      1.60888   23.84562    0.51308      64580
  57.22008      1.60862   23.81753    0.50722      64772
  57.23008      1.60836   23.80836    0.52091      64275
  57.24008      1.60811   23.81518    0.51687      64357
  57.25008      1.60785   23.82429    0.50115      64484
  57.26008      1.60759   23.80743    0.52646      64440
  57.27008      1.60733   23.84886    0.52192      63783
  57.28008      1.60708   23.84348    0.52894      63985
  57.29008      1.60682   23.85019    0.43793      64253
  57.30008      1.60656   23.87809    0.49394      63330
  57.31008      1.60631   23.88839    0.48017      63699
  57.32008      1.60605   23.86791    0.51801      63968
  57.33008      1.60580   23.91421    0.53012      63490
  57.34008      1.60554   23.93965    0.48375      63353
  57.35008      1.60528   23.94451    0.52910      63652
  57.36008      1.60503   23.99284    0.50694      63221
  57.37008      1.60477   23.99927    0.54459      63269
  57.38008      1.60451   24.04765    0.51107      63253
  57.39008      1.60426   24.07514    0.53083      63180
  57.40008      1.60400   24.05684    0.51383      63139
  57.41008      1.60375   24.12825    0.52465      62811
  57.42008      1.60349   24.14338    0.52142      62853
  57.43008      1.60324   24.13030    0.50293      62748
  57.44008      1.60298   24.13333    0.46898      62302
  57.45008      1.60273   24.21403    0.49749      62056
  57.46008      1.60247   24.14771    0.53648      62462
  57.47008      1.60222   24.16177    0.48237      62278
  57.48008      1.60196   24.14647    0.52530      61876
  57.49008      1.60171   24.16392    0.53317      62302
  57.50008      1.60145   24.17629    0.51208      61792
  57.51008      1.60120   24.14446    0.50334      61346
  57.52008      1.60094   24.16353    0.53683      61857
  57.53008      1.60069   24.14636    0.49506      61766
  57.54008      1.60043   24.17908    0.56094      60807
  57.55008      1.60018   24.10553    0.49896      61568
  57.56008      1.59992   24.15598    0.53430      61166
  57.57008      1.59967   24.14963    0.54815      61001
  57.58008      1.59942   24.11035    0.48493      60944
  57.59008      1.59916   24.07525    0.48719      60722
  57.60008      1.59891   24.12515    0.48474      60651
  57.61008      1.59865   24.07143    0.53479      60839
  57.62008      1.59840   24.03687    0.49754      60929
  57.63008      1.59815   24.04966    0.51879      60471
  57.64008      1.59789   24.04011    0.50247      60742
  57.65008      1.59764   24.06344    0.51705      60956
  57.66008      1.59739   24.07453    0.50101      60248
  57.67008      1.59713   24.05742    0.52535      60598
  57.68008      1.59688   24.11340    0.56199      60571
  57.69008      1.59663   24.15996    0.49796      60319
  57.70008      1.59638   24.16136    0.54659      60442
  57.71008      1.59612   24.16715    0.53771      60064
  57.72008      1.59587   24.24129    0.48609      60191
  57.73008      1.59562   24.30036    0.50171      59538
  57.74008      1.59536   24.26839    0.51288      59794
  57.75008      1.59511   24.26396    0.48106      59497
  57.76008      1.59486   24.30015    0.50095      59830
  57.77008      1.59461   24.32561    0.52646      59502
  57.78008      1.59436   24.29533    0.50571      59614
  57.79008      1.59410   24.31105    0.53590      59490
  57.80008      1.59385   24.27679    0.51146      59325
  57.81008      1.59360   24.33699    0.52029      59010
  57.82007      1.59335   24.34721    0.51523      59326
  57.83007      1.59310   24.30301    0.51604      59185
  57.84007      1.59284   24.29928    0.54705      58385
  57.85007      1.59259   24.32453    0.53580      59168
  57.86007      1.59234   24.34847    0.47254      58855
  57.87007      1.59209   24.31490    0.51687      58418
  57.88007      1.59184   24.34262    0.55685      57999
  57.89007      1.59159   24.26638    0.46945      58274
  57.90007      1.59134   24.32895    0.49456      57986
  57.91007      1.59108   24.28287    0.51410      58467
  57.92007      1.59083   24.29591    0.52000      58088
  57.93007      1.59058   24.29424    0.53052      57785
  57.94007      1.59033   24.28102    0.51076      57832
  57.95007      1.59008   24.32919    0.52494      57967
  57.96007      1.58983   24.36719    0.52972      57504
  57.97007      1.58958   24.38280    0.55762      57559
  57.98007      1.58933   24.39543    0.50813      57667
  57.99007      1.58908   24.45407    0.51383      57260
  58.00007      1.58883   24.52710    0.54913      57233
  58.01007      1.58858   24.55813    0.49839      57369
  58.02007      1.58833   24.62377    0.49297      56823
  58.03007      1.58808   24.64076    0.51890      56533
  58.04007      1.58783   24.64317    0.52516      56746
  58.05007      1.58758   24.73626    0.49004      56736
  58.06007      1.58733   24.75138    0.49434      56699
  58.07007      1.58708   24.75022    0.54744      56492
  58.08007      1.58683   24.74580    0.54469      56500
  58.09007      1.58658   24.71859    0.50915      56244
  58.10007      1.58633   24.75080    0.51869      56256
  58.11007      1.58608   24.75938    0.56417      55981
  58.12007      1.58584   24.70301    0.51577      56399
  58.13007      1.58559   24.74288    0.52526      55859
  58.14007      1.58534   24.67610    0.56242      55875
  58.15007      1.58509   24.67573    0.49116      55866
  58.16007      1.58484   24.72918    0.52007      55724
  58.17007      1.58459   24.75999    0.56923      55373
  58.18007      1.58434   24.76347    0.50122      55370
  58.19007      1.58409   24.77451    0.48898      55337
  58.20007      1.58385   24.79718    0.52138      55121
  58.21007      1.58360   24.80251    0.53540      55526
  58.22007      1.58335   24.83741    0.50965      55317
  58.23007      1.58310   24.89002    0.52322      54930
  58.24007      1.58285   24.86550    0.54222      55320
  58.25007      1.58261   24.86124    0.58927      55189
  58.26007      1.58236   24.88370    0.49056      54622
  58.27007      1.58211   24.82772    0.53770      55196
  58.28007      1.58186   24.90701    0.54652      54934
  58.29007      1.58161   24.90254    0.56049      54513
  58.30007      1.58137   24.91417    0.46546      54992
  58.31007      1.58112   24.93546    0.52039      54599
  58.32007      1.58087   24.95831    0.55463      54281
  58.33007      1.58063   24.97575    0.57389      54141
  58.34007      1.58038   24.99742    0.45435      54337
  58.35007      1.58013   25.04477    0.50869      54251
  58.36007      1.57988   25.07174    0.56104      54397
  58.37007      1.57964   25.13199    0.51657      54203
  58.38007      1.57939   25.15197    0.53203      54148
  58.39007      1.57914   25.17165    0.53137      53950
  58.40007      1.57890   25.16696    0.54340      54256
  58.41007      1.57865   25.16436    0.54045      53788
  58.42007      1.57840   25.22819    0.52858      53789
  58.43007      1.57816   25.19208    0.53980      54093
  58.44007      1.57791   25.21195    0.50637      53520
  58.45006      1.57767   25.17969    0.51865      53824
  58.46006      1.57742   25.17945    0.53719      53350
  58.47006      1.57717   25.14929    0.51486      53479
  58.48006      1.57693   25.14759    0.55060      53166
  58.49006      1.57668   25.11302    0.51804      53121
  58.50006      1.57644   25.10828    0.50737      53248
  58.51006      1.57619   25.12057    0.48273      53406
  58.52006      1.57595   25.10447    0.55191      52968
  58.53006      1.57570   25.09688    0.57083      53083
  58.54006      1.57545   25.08162    0.50254      53248
  58.55006      1.57521   25.13140    0.53183      52553
  58.56006      1.57496   25.09135    0.56894      53033
  58.57006      1.57472   25.12488    0.53062      52875
  58.58006      1.57447   25.18517    0.51625      52584
  58.59006      1.57423   25.21716    0.48876      52637
  58.60006      1.57398   25.24020    0.56200      52515
  58.61006      1.57374   25.30229    0.50932      52347
  58.62006      1.57349   25.32285    0.55325      52293
  58.63006      1.57325   25.32599    0.54696      52412
  58.64006      1.57301   25.38277    0.49934      52005
  58.65006      1.57276   25.40423    0.49128      51935
  58.66006      1.57252   25.41189    0.55813      52206
  58.67006      1.57227   25.41152    0.51624      51861
  58.68006      1.57203   25.46602    0.50699      51648
  58.69006      1.57178   25.48710    0.56443      52137
  58.70006      1.57154   25.50693    0.52967      51754
  58.71006      1.57130   25.53970    0.56203      51477
  58.72006      1.57105   25.52750    0.53113      51927
  58.73006      1.57081   25.55031    0.49765      51446
  58.74006      1.57057   25.58183    0.53100      51282
  58.75006      1.57032   25.58472    0.52246      51397
  58.76006      1.57008   25.59837    0.55622      51120
  58.77006      1.56984   25.61532    0.51478      51089
  58.78006      1.56959   25.63132    0.54326      51055
  58.79006      1.56935   25.66572    0.55008      50677
  58.80006      1.56911   25.70538    0.47120      50921
  58.81006      1.56886   25.75263    0.53363      50993
  58.82006      1.56862   25.78729    0.52463      50725
  58.83006      1.56838   25.84213    0.52794      50934
  58.84006      1.56814   25.90454    0.58364      50661
  58.85006      1.56789   25.96068    0.50825      50539
  58.86006      1.56765   26.00251    0.55936      50836
  58.87006      1.56741   26.09303    0.53075      50402
  58.88006      1.56717   26.14071    0.50401      50602
  58.89006      1.56692   26.22049    0.52546      50417
  58.90006      1.56668   26.27336    0.56130      50258
  58.91006      1.56644   26.31690    0.53387      50379
  58.92006      1.56620   26.37546    0.54144      50598
  58.93006      1.56595   26.45583    0.54332      49935
  58.94006      1.56571   26.47962    0.54952      50190
  58.95006      1.56547   26.50510    0.49553      50324
  58.96006      1.56523   26.57241    0.55895      50050
  58.97006      1.56499   26.56944    0.50935      50036
  58.98006      1.56475   26.61213    0.55893      50292
  58.99006      1.56451   26.64956    0.55115      50111
  59.00006      1.56426   26.65865    0.52092      49932
  59.01006      1.56402   26.66083    0.57565      50337
  59.02006      1.56378   26.69576    0.52456      50094
  59.03006      1.56354   26.70331    0.53439      49862
  59.04006      1.56330   26.73102    0.53994      50010
  59.05006      1.56306   26.74202    0.51821      49906
  59.06006      1.56282   26.78859    0.55931      49598
  59.07005      1.56258   26.78338    0.55144      50096
  59.08005      1.56234   26.84718    0.55217      49763
  59.09005      1.56210   26.89181    0.53046      49249
  59.10005      1.56186   26.94881    0.51998      49944
  59.11005      1.56161   27.00594    0.52461      49723
  59.12005      1.56137   27.07186    0.55644      49319
  59.13005      1.56113   27.14109    0.51274      49862
  59.14005      1.56089   27.18990    0.54798      49571
  59.15005      1.56065   27.27144    0.61981      49492
  59.16005      1.56041   27.31713    0.50372      49607
  59.17005      1.56017   27.38080    0.51717      49511
  59.18005      1.55993   27.46509    0.56040      49305
  59.19005      1.55970   27.51670    0.53954      49294
  59.20005      1.55946   27.56188    0.55223      49220
  59.21005      1.55922   27.65584    0.54907      49425
  59.22005      1.55898   27.69410    0.54735      49210
  59.23005      1.55874   27.77485    0.59748      49317
  59.24005      1.55850   27.83154    0.52345      48970
  59.25005      1.55826   27.93089    0.51911      49049
  59.26005      1.55802   28.00244    0.51548      49076
  59.27005      1.55778   28.08250    0.60036      49156
  59.28005      1.55754   28.16578    0.52114      48966
  59.29005      1.55730   28.23398    0.54529      48930
  59.30005      1.55706   28.32134    0.59274      49201
  59.31005      1.55683   28.40897    0.59958      48684
  59.32005      1.55659   28.46137    0.49006      49047
  59.33005      1.55635   28.53990    0.54197      48802
  59.34005      1.55611   28.61531    0.59810      48508
  59.35005      1.55587   28.67335    0.58898      48695
  59.36005      1.55563   28.74933    0.53515      49018
  59.37005      1.55540   28.81492    0.59466      48490
  59.38005      1.55516   28.86821    0.58086      48654
  59.39005      1.55492   28.92809    0.59943      48607
  59.40005      1.55468   29.01028    0.52222      48216
  59.41005      1.55444   29.07104    0.50675      48499
  59.42005      1.55421   29.14308    0.57375      48677
  59.43005      1.55397   29.23422    0.57995      48354
  59.44005      1.55373   29.29101    0.56761      48267
  59.45005      1.55349   29.38943    0.56146      48670
  59.46005      1.55326   29.46498    0.53876      48215
  59.47005      1.55302   29.55336    0.56960      48238
  59.48005      1.55278   29.63477    0.55395      48213
  59.49005      1.55254   29.72537    0.54710      47884
  59.50005      1.55231   29.81267    0.58288      48257
  59.51005      1.55207   29.89770    0.59323      48310
  59.52005      1.55183   29.98421    0.55196      47964
  59.53005      1.55160   30.06941    0.59188      48039
  59.54005      1.55136   30.17340    0.59601      48020
  59.55005      1.55112   30.26349    0.57543      47719
  59.56005      1.55089   30.38055    0.51367      47803
  59.57005      1.55065   30.46430    0.55620      48168
  59.58005      1.55041   30.56340    0.60679      47653
  59.59005      1.55018   30.67764    0.57872      47829
  59.60005      1.54994   30.77671    0.59595      47840
  59.61005      1.54971   30.86429    0.52539      47844
  59.62005      1.54947   30.95590    0.55733      47517
  59.63005      1.54923   31.04916    0.59589      47656
  59.64005      1.54900   31.15500    0.59693      47444
  59.65005      1.54876   31.26998    0.54418      47629
  59.66005      1.54853   31.34525    0.59849      47575
  59.67005      1.54829   31.46196    0.61060      47470
  59.68005      1.54805   31.56841    0.57597      47527
  59.69005      1.54782   31.68365    0.59474      47204
  59.70004      1.54758   31.78900    0.59714      47282
  59.71004      1.54735   31.91951    0.57988      47167
  59.72004      1.54711   32.03976    0.54532      47159
  59.73004      1.54688   32.18413    0.55991      47412
  59.74004      1.54664   32.31031    0.61203      47372
  59.75004      1.54641   32.44158    0.65825      46754
  59.76004      1.54617   32.60096    0.51342      47553
  59.77004      1.54594   32.71983    0.59848      46977
  59.78004      1.54570   32.84553    0.58888      46625
  59.79004      1.54547   33.01788    0.60102      47225
  59.80004      1.54523   33.12806    0.62517      47071
  59.81004      1.54500   33.24060    0.61822      46504
  59.82004      1.54477   33.41277    0.59121      47097
  59.83004      1.54453   33.53209    0.62527      47075
  59.84004      1.54430   33.64476    0.62901      46360
  59.85004      1.54406   33.79235    0.58125      46970
  59.86004      1.54383   33.92588    0.60747      46573
  59.87004      1.54360   34.03707    0.57167      46184
  59.88004      1.54336   34.23303    0.59234      46994
  59.89004      1.54313   34.35051    0.58406      46712
  59.90004      1.54289   34.46497    0.63704      46081
  59.91004      1.54266   34.65741    0.55081      46924
  59.92004      1.54243   34.77800    0.60313      46323
  59.93004      1.54219   34.91785    0.59208      46153
  59.94004      1.54196   35.09775    0.65515      46551
  59.95004      1.54173   35.24963    0.60267      46286
  59.96004      1.54149   35.39926    0.60426      46285
  59.97004      1.54126   35.57162    0.69087      46395
  59.98004      1.54103   35.73199    0.59870      46075
  59.99004      1.54079   35.90321    0.60888      46281
  60.00004      1.54056   36.05123    0.66219      46043
  60.01004      1.54033   36.22448    0.63748      45878
  60.02004      1.54010   36.40752    0.56714      46049
  60.03004      1.53986   36.58733    0.62600      46022
  60.04004      1.53963   36.77936    0.62428      45926
  60.05004      1.53940   36.95418    0.60769      45946
  60.06004      1.53917   37.13082    0.57708      45936
  60.07004      1.53893   37.32999    0.64077      45582
  60.08004      1.53870   37.54913    0.62818      45890
  60.09004      1.53847   37.70870    0.64088      45548
  60.10004      1.53824   37.94678    0.64178      45871
  60.11004      1.53800   38.14606    0.63348      46013
  60.12004      1.53777   38.33832    0.67281      45623
  60.13004      1.53754   38.58388    0.64129      45756
  60.14004      1.53731   38.77711    0.67708      45876
  60.15004      1.53708   38.99351    0.65180      45511
  60.16004      1.53685   39.20957    0.68203      45791
  60.17004      1.53661   39.42070    0.58778      45681
  60.18004      1.53638   39.63940    0.63926      45252
  60.19004      1.53615   39.88491    0.62665      46048
  60.20004      1.53592   40.09909    0.66702      45832
  60.21004      1.53569   40.33178    0.59667      45408
  60.22004      1.53546   40.58241    0.68705      45649
  60.23004      1.53523   40.79111    0.61439      45821
  60.24004      1.53500   41.03615    0.69068      45311
  60.25004      1.53477   41.28681    0.66163      46025
  60.26004      1.53453   41.52005    0.67595      45653
  60.27004      1.53430   41.75616    0.67410      45359
  60.28004      1.53407   42.02854    0.67188      46049
  60.29004      1.53384   42.26668    0.72647      45664
  60.30004      1.53361   42.51245    0.69247      45376
  60.31004      1.53338   42.78575    0.66384      45675
  60.32003      1.53315   43.02603    0.71850      45596
  60.33003      1.53292   43.29855    0.63090      45252
  60.34003      1.53269   43.57704    0.63049      46008
  60.35003      1.53246   43.83760    0.65111      45439
  60.36003      1.53223   44.12239    0.69357      45664
  60.37003      1.53200   44.40378    0.69688      45317
  60.38003      1.53177   44.67790    0.65121      45611
  60.39003      1.53154   44.96110    0.70510      45460
  60.40003      1.53131   45.29704    0.71372      46029
  60.41003      1.53108   45.53305    0.69196      45174
  60.42003      1.53085   45.88589    0.68601      45765
  60.43003      1.53062   46.18358    0.72445      45695
  60.44003      1.53039   46.48276    0.73176      45620
  60.45003      1.53017   46.78139    0.73221      45432
  60.46003      1.52994   47.10475    0.72078      45622
  60.47003      1.52971   47.37174    0.69291      45286
  60.48003      1.52948   47.71295    0.68718      45670
  60.49003      1.52925   48.03208    0.71349      45342
  60.50003      1.52902   48.36132    0.63452      45683
  60.51003      1.52879   48.67606    0.68956      45335
  60.52003      1.52856   49.00497    0.78441      45389
  60.53003      1.52833   49.34499    0.68005      45450
  60.54003      1.52811   49.66731    0.72938      45607
  60.55003      1.52788   49.98988    0.74282      45207
  60.56003      1.52765   50.35202    0.74288      45846
  60.57003      1.52742   50.66404    0.75325      45426
  60.58003      1.52719   50.99025    0.70333      45283
  60.59003      1.52696   51.35096    0.78750      45808
  60.60003      1.52674   51.67252    0.78508      45391
  60.61003      1.52651   51.98516    0.72425      45371
  60.62003      1.52628   52.35230    0.75306      45423
  60.63003      1.52605   52.62397    0.77338      45375
  60.64003      1.52582   53.01681    0.68610      45311
  60.65003      1.52560   53.34334    0.67993      45577
  60.66003      1.52537   53.66435    0.75802      45306
  60.67003      1.52514   53.99339    0.70021      45147
  60.68003      1.52491   54.36780    0.81409      45681
  60.69003      1.52469   54.67306    0.75832      45137
  60.70003      1.52446   55.02526    0.72022      45445
  60.71003      1.52423   55.40434    0.79886      45582
  60.72003      1.52401   55.70002    0.81859      45082
  60.73003      1.52378   56.06350    0.76470      45484
  60.74003      1.52355   56.45661    0.77903      45631
  60.75003      1.52333   56.71474    0.80660      45282
  60.76003      1.52310   57.14866    0.86125      45311
  60.77003      1.52287   57.43044    0.76364      45528
  60.78003      1.52265   57.77435    0.78665      44955
  60.79003      1.52242   58.15992    0.77028      45287
  60.80003      1.52219   58.50336    0.67473      45745
  60.81003      1.52197   58.83976    0.73106      44968
  60.82003      1.52174   59.18793    0.79563      45278
  60.83003      1.52151   59.57516    0.81162      45349
  60.84003      1.52129   59.89959    0.77369      45326
  60.85003      1.52106   60.30166    0.81215      45236
  60.86003      1.52084   60.58357    0.82735      45336
  60.87003      1.52061   60.99916    0.79180      45392
  60.88003      1.52038   61.34632    0.86713      45248
  60.89003      1.52016   61.65108    0.83703      45126
  60.90003      1.51993   62.05418    0.76963      45713
  60.91003      1.51971   62.37382    0.84412      45244
  60.92003      1.51948   62.74259    0.89991      45252
  60.93003      1.51926   63.02567    0.81810      45154
  60.94003      1.51903   63.40934    0.78028      44974
  60.95002      1.51880   63.76074    0.70541      45397
  60.96002      1.51858   64.10276    0.82197      45269
  60.97002      1.51835   64.42009    0.80924      44838
  60.98002      1.51813   64.78824    0.78377      45434
  60.99002      1.51790   65.11344    0.87839      45178
  61.00002      1.51768   65.43795    0.84891      45042
  61.01002      1.51746   65.77669    0.79895      45561
  61.02002      1.51723   66.09946    0.87185      45225
  61.03002      1.51701   66.39068    0.82436      44959
  61.04002      1.51678   66.76158    0.91343      45407
  61.05002      1.51656   67.04533    0.82860      45343
  61.06002      1.51633   67.36844    0.89302      44886
  61.07002      1.51611   67.69367    0.82812      45461
  61.08002      1.51588   67.95293    0.89700      45086
  61.09002      1.51566   68.24139    0.89413      44876
  61.10002      1.51544   68.59337    0.72873      45422
  61.11002      1.51521   68.84921    0.79074      44994
  61.12002      1.51499   69.18541    0.87367      44733
  61.13002      1.51476   69.44415    0.79538      45518
  61.14002      1.51454   69.72624    0.85879      44855
  61.15002      1.51432   70.01543    0.86743      45125
  61.16002      1.51409   70.31102    0.85498      45351
  61.17002      1.51387   70.53618    0.86771      44892
  61.18002      1.51365   70.82777    0.88314      45115
  61.19002      1.51342   71.09894    0.89963      45384
  61.20002      1.51320   71.33497    0.89023      44888
  61.21002      1.51298   71.59968    0.89318      45336
  61.22002      1.51275   71.84207    0.88472      45276
  61.23002      1.51253   72.07191    0.89039      44973
  61.24002      1.51231   72.29206    0.89222      45034
  61.25002      1.51208   72.53000    0.78316      44994
  61.26002      1.51186   72.73385    0.80439      44934
  61.27002      1.51164   72.99778    0.81891      44983
  61.28002      1.51141   73.17100    0.87588      45029
  61.29002      1.51119   73.40837    0.89877      45073
  61.30002      1.51097   73.59942    0.87507      44982
  61.31002      1.51075   73.77865    0.89457      44895
  61.32002      1.51052   74.00804    0.85963      45177
  61.33002      1.51030   74.15421    0.96264      45046
  61.34002      1.51008   74.34610    0.87237      45164
  61.35002      1.50986   74.47852    0.93251      45062
  61.36002      1.50964   74.64724    0.89787      45014
  61.37002      1.50941   74.80451    0.95025      45107
  61.38002      1.50919   74.90525    0.87496      45062
  61.39002      1.50897   75.05560    0.90725      44847
  61.40002      1.50875   75.15771    0.81300      44835
  61.41002      1.50853   75.27242    0.82404      44939
  61.42002      1.50831   75.36385    0.83956      44570
  61.43002      1.50808   75.47362    0.88805      45137
  61.44002      1.50786   75.52976    0.84908      45028
  61.45002      1.50764   75.60260    0.90189      44798
  61.46002      1.50742   75.66119    0.90921      45111
  61.47002      1.50720   75.70635    0.91432      44986
  61.48002      1.50698   75.73715    0.91456      44683
  61.49002      1.50676   75.76178    0.91140      45357
  61.50002      1.50653   75.74330    0.86610      44812
  61.51002      1.50631   75.76381    0.96337      44965
  61.52002      1.50609   75.73913    0.89634      45174
  61.53002      1.50587   75.71439    0.93368      44808
  61.54002      1.50565   75.72118    0.89903      44877
  61.55002      1.50543   75.63841    0.85398      45153
  61.56002      1.50521   75.63446    0.85744      44128
  61.57001      1.50499   75.55998    0.83997      44961
  61.58001      1.50477   75.48177    0.84977      44965
  61.59001      1.50455   75.44254    0.86533      44486
  61.60001      1.50433   75.34086    0.89482      45075
  61.61001      1.50411   75.26853    0.93460      45090
  61.62001      1.50389   75.18467    0.88027      44531
  61.63001      1.50367   75.04032    0.91533      45193
  61.64001      1.50345   74.97042    0.92804      44983
  61.65001      1.50323   74.88274    0.89604      44648
  61.66001      1.50301   74.71117    0.89618      45109
  61.67001      1.50279   74.59923    0.91363      44853
  61.68001      1.50257   74.50369    0.96701      44732
  61.69001      1.50235   74.32726    0.87131      45082
  61.70001      1.50213   74.19252    0.83247      44871
  61.71001      1.50191   74.08034    0.87548      44409
  61.72001      1.50169   73.90149    0.80855      44700
  61.73001      1.50147   73.73073    0.84359      44721
  61.74001      1.50125   73.58769    0.89688      44511
  61.75001      1.50103   73.36409    0.86635      45041
  61.76001      1.50082   73.21175    0.84827      44675
  61.77001      1.50060   73.03596    0.91668      44713
  61.78001      1.50038   72.78791    0.84335      44976
  61.79001      1.50016   72.59933    0.93229      44714
  61.80001      1.49994   72.42030    0.89538      44827
  61.81001      1.49972   72.17427    0.93607      44681
  61.82001      1.49950   71.93866    0.85345      45048
  61.83001      1.49928   71.75086    0.91635      44620
  61.84001      1.49907   71.45389    0.88054      44895
  61.85001      1.49885   71.24942    0.88965      44909
  61.86001      1.49863   71.00490    0.78431      44567
  61.87001      1.49841   70.73048    0.92906      44297
  61.88001      1.49819   70.47329    0.77977      44821
  61.89001      1.49797   70.18194    0.81856      44474
  61.90001      1.49776   69.88286    0.82994      44901
  61.91001      1.49754   69.59328    0.92594      44727
  61.92001      1.49732   69.31463    0.86861      44305
  61.93001      1.49710   68.95044    0.86520      45167
  61.94001      1.49689   68.69480    0.86206      44719
  61.95001      1.49667   68.37190    0.86728      44422
  61.96001      1.49645   68.02296    0.81683      44993
  61.97001      1.49623   67.70489    0.94556      44814
  61.98001      1.49602   67.38207    0.84692      44449
  61.99001      1.49580   67.03897    0.88087      45058
  62.00001      1.49558   66.68906    0.83076      44483
  62.01001      1.49536   66.36308    0.79684      44631
  62.02001      1.49515   65.98579    0.82852      44438
  62.03001      1.49493   65.67171    0.78325      44292
  62.04001      1.49471   65.29000    0.80130      44637
  62.05001      1.49450   64.89124    0.81619      44718
  62.06001      1.49428   64.55594    0.81651      44288
  62.07001      1.49406   64.13923    0.86110      44791
  62.08001      1.49385   63.74028    0.84315      44891
  62.09001      1.49363   63.41500    0.78741      44218
  62.10001      1.49341   62.99115    0.85326      44965
  62.11001      1.49320   62.58578    0.84429      44662
  62.12001      1.49298   62.22826    0.85077      44289
  62.13001      1.49276   61.78405    0.80050      45082
  62.14001      1.49255   61.42586    0.86843      44527
  62.15001      1.49233   61.02805    0.81162      44526
  62.16001      1.49211   60.59362    0.74682      44877
  62.17001      1.49190   60.23311    0.80511      44245
  62.18001      1.49168   59.84209    0.84368      44232
  62.19001      1.49147   59.40039    0.70921      44520
  62.20000      1.49125   59.02168    0.76497      44342
  62.21000      1.49104   58.63946    0.77298      44536
  62.22000      1.49082   58.19667    0.79476      44673
  62.23000      1.49060   57.81707    0.79313      44679
  62.24000      1.49039   57.44454    0.80868      44372
  62.25000      1.49017   57.01915    0.79835      44635
  62.26000      1.48996   56.64231    0.77782      44588
  62.27000      1.48974   56.23830    0.81326      44458
  62.28000      1.48953   55.86410    0.79994      44588
  62.29000      1.48931   55.46161    0.80044      44693
  62.30000      1.48910   55.05954    0.78250      44376
  62.31000      1.48888   54.71998    0.71482      44670
  62.32000      1.48867   54.31900    0.74008      44435
  62.33000      1.48845   53.93313    0.79991      44052
  62.34000      1.48824   53.59512    0.74777      44514
  62.35000      1.48802   53.19789    0.72541      44263
  62.36000      1.48781   52.80086    0.70339      44342
  62.37000      1.48759   52.45457    0.73792      44705
  62.38000      1.48738   52.07951    0.75901      44373
  62.39000      1.48717   51.71910    0.75320      44281
  62.40000      1.48695   51.36966    0.73763      44763
  62.41000      1.48674   50.97968    0.78514      44348
  62.42000      1.48652   50.65360    0.71393      44309
  62.43000      1.48631   50.27974    0.80194      44792
  62.44000      1.48609   49.90425    0.72894      44275
  62.45000      1.48588   49.57631    0.73080      44718
  62.46000      1.48567   49.22487    0.70727      44535
  62.47000      1.48545   48.85938    0.68283      44142
  62.48000      1.48524   48.52996    0.75080      44300
  62.49000      1.48503   48.18432    0.71630      44278
  62.50000      1.48481   47.83907    0.73782      43840
  62.51000      1.48460   47.49768    0.63924      44680
  62.52000      1.48439   47.14118    0.70612      44518
  62.53000      1.48417   46.81818    0.71199      44044
  62.54000      1.48396   46.50517    0.72347      44624
  62.55000      1.48375   46.13946    0.68996      44440
  62.56000      1.48353   45.83896    0.72843      44099
  62.57000      1.48332   45.50623    0.70879      44726
  62.58000      1.48311   45.18782    0.69561      44274
  62.59000      1.48289   44.86251    0.71032      44318
  62.60000      1.48268   44.53840    0.73330      44624
  62.61000      1.48247   44.22922    0.66595      44185
  62.62000      1.48226   43.91771    0.65681      44385
  62.63000      1.48204   43.60583    0.70077      44330
  62.64000      1.48183   43.33242    0.65731      44092
  62.65000      1.48162   43.01928    0.71909      44114
  62.66000      1.48141   42.71443    0.66905      44278
  62.67000      1.48119   42.41540    0.62853      44043
  62.68000      1.48098   42.12107    0.66171      44534
  62.69000      1.48077   41.84745    0.68566      44079
  62.70000      1.48056   41.54229    0.66821      44312
  62.71000      1.48034   41.27484    0.67682      44503
  62.72000      1.48013   40.99283    0.68114      44283
  62.73000      1.47992   40.70906    0.69898      44198
  62.74000      1.47971   40.43946    0.64897      44556
  62.75000      1.47950   40.17680    0.68913      44320
  62.76000      1.47929   39.89660    0.64943      44015
  62.77000      1.47907   39.64030    0.61342      44624
  62.78000      1.47886   39.37595    0.63759      44204
  62.79000      1.47865   39.12138    0.66279      43907
  62.80000      1.47844   38.86190    0.66096      44391
  62.81000      1.47823   38.62772    0.62638      43933
  62.81999      1.47802   38.35010    0.63443      44127
  62.82999      1.47781   38.11389    0.59343      44209
  62.83999      1.47759   37.89055    0.63345      44249
  62.84999      1.47738   37.61921    0.62673      44152
  62.85999      1.47717   37.38476    0.69398      44234
  62.86999      1.47696   37.15683    0.63808      44337
  62.87999      1.47675   36.91242    0.63128      43896
  62.88999      1.47654   36.69813    0.63547      44620
  62.89999      1.47633   36.45881    0.64592      44095
  62.90999      1.47612   36.23042    0.61790      44065
  62.91999      1.47591   36.00411    0.59899      44551
  62.92999      1.47570   35.80692    0.60267      44052
  62.93999      1.47549   35.57131    0.60282      43934
  62.94999      1.47528   35.35834    0.61975      44347
  62.95999      1.47507   35.16913    0.59972      43724
  62.96999      1.47486   34.91700    0.66224      44164
  62.97999      1.47465   34.74928    0.54650      44188
  62.98999      1.47444   34.55406    0.60510      43687
  62.99999      1.47423   34.31693    0.59362      44539
  63.00999      1.47402   34.15408    0.62534      44162
  63.01999      1.47381   33.96171    0.62297      43878
  63.02999      1.47360   33.75101    0.63489      44438
  63.03999      1.47339   33.58087    0.60168      44220
  63.04999      1.47318   33.39959    0.58868      43944
  63.05999      1.47297   33.20173    0.65265      44434
  63.06999      1.47276   33.04440    0.60686      43883
  63.07999      1.47255   32.85728    0.54282      44318
  63.08999      1.47234   32.69986    0.61092      44051
  63.09999      1.47213   32.54684    0.60015      43710
  63.10999      1.47192   32.35996    0.57045      44310
  63.11999      1.47171   32.20835    0.60738      43969
  63.12999      1.47150   32.07390    0.58115      43648
  63.13999      1.47129   31.89630    0.56500      44189
  63.14999      1.47109   31.73788    0.53487      44184
  63.15999      1.47088   31.60395    0.58148      43706
  63.16999      1.47067   31.44823    0.60366      44271
  63.17999      1.47046   31.30927    0.58627      44068
  63.18999      1.47025   31.15755    0.58353      43908
  63.19999      1.47004   31.00658    0.57459      44413
  63.20999      1.46983   30.88427    0.62794      44054
  63.21999      1.46962   30.73656    0.58762      43750
  63.22999      1.46942   30.58404    0.51266      44518
  63.23999      1.46921   30.47159    0.56545      43818
  63.24999      1.46900   30.33154    0.58073      43702
  63.25999      1.46879   30.19104    0.56944      44219
  63.26999      1.46858   30.07057    0.55985      44134
  63.27999      1.46838   29.94905    0.58211      43419
  63.28999      1.46817   29.80880    0.59135      44029
  63.29999      1.46796   29.67458    0.51224      44087
  63.30999      1.46775   29.55378    0.52566      43774
  63.31999      1.46754   29.41762    0.57483      44157
  63.32999      1.46734   29.32191    0.59239      43973
  63.33999      1.46713   29.18254    0.56058      43952
  63.34999      1.46692   29.05038    0.54812      44188
  63.35999      1.46671   28.94385    0.59168      43674
  63.36999      1.46651   28.82837    0.58088      43981
  63.37999      1.46630   28.70384    0.48700      44342
  63.38999      1.46609   28.57048    0.55913      43669
  63.39999      1.46589   28.49400    0.55796      43819
  63.40999      1.46568   28.36721    0.56286      44096
  63.41999      1.46547   28.24513    0.54550      43630
  63.42999      1.46526   28.15439    0.53103      44095
  63.43999      1.46506   28.06281    0.59241      43685
  63.44998      1.46485   27.95218    0.56786      43587
  63.45998      1.46464   27.81688    0.48445      44315
  63.46998      1.46444   27.75733    0.53193      43758
  63.47998      1.46423   27.64261    0.56614      43820
  63.48998      1.46402   27.53496    0.55869      44268
  63.49998      1.46382   27.46960    0.52934      43685
  63.50998      1.46361   27.35393    0.54631      43927
  63.51998      1.46340   27.25342    0.55469      44203
  63.52998      1.46320   27.17744    0.51835      43521
  63.53998      1.46299   27.07235    0.48844      44199
  63.54998      1.46279   26.97957    0.54957      43863
  63.55998      1.46258   26.89424    0.56850      43185
  63.56998      1.46237   26.80473    0.52011      44366
  63.57998      1.46217   26.72549    0.53742      43918
  63.58998      1.46196   26.62975    0.55979      43510
  63.59998      1.46176   26.55596    0.54630      43882
  63.60998      1.46155   26.45707    0.48986      43624
  63.61998      1.46135   26.36979    0.51926      43659
  63.62998      1.46114   26.29490    0.52930      44011
  63.63998      1.46093   26.21198    0.52593      43691
  63.64998      1.46073   26.12234    0.48914      44084
  63.65998      1.46052   26.05248    0.56502      43916
  63.66998      1.46032   25.95525    0.56186      43655
  63.67998      1.46011   25.87345    0.53024      43931
  63.68998      1.45991   25.80939    0.48312      44028
  63.69998      1.45970   25.71027    0.51805      43505
  63.70998      1.45950   25.63684    0.55264      43697
  63.71998      1.45929   25.56762    0.50542      43825
  63.72998      1.45909   25.48044    0.51626      43590
  63.73998      1.45888   25.39407    0.56182      43993
  63.74998      1.45868   25.34889    0.51722      43842
  63.75998      1.45847   25.26513    0.51158      43336
  63.76998      1.45827   25.19314    0.49570      43870
  63.77998      1.45806   25.11986    0.49911      43731
  63.78998      1.45786   25.04989    0.53106      43623
  63.79998      1.45766   24.99666    0.48026      43771
  63.80998      1.45745   24.91550    0.55083      43964
  63.81998      1.45725   24.84334    0.52798      43646
  63.82998      1.45704   24.79847    0.51330      43690
  63.83998      1.45684   24.71569    0.48678      43964
  63.84998      1.45663   24.63965    0.48472      43682
  63.85998      1.45643   24.59520    0.52701      43707
  63.86998      1.45623   24.53367    0.48385      43628
  63.87998      1.45602   24.46538    0.53721      43537
  63.88998      1.45582   24.39702    0.53366      43864
  63.89998      1.45562   24.35425    0.49294      43457
  63.90998      1.45541   24.29453    0.50647      43865
  63.91998      1.45521   24.22762    0.53367      43590
  63.92998      1.45500   24.16920    0.48484      43367
  63.93998      1.45480   24.12063    0.48416      43738
  63.94998      1.45460   24.05699    0.50830      43972
  63.95998      1.45439   24.00632    0.51182      43415
  63.96998      1.45419   23.93811    0.51118      43688
  63.97998      1.45399   23.88384    0.52712      43939
  63.98998      1.45379   23.81732    0.49706      43413
  63.99998      1.45358   23.76441    0.45391      44048
  64.00998      1.45338   23.71868    0.50847      43401
  64.01998      1.45318   23.63905    0.49659      43428
  64.02998      1.45297   23.58114    0.50975      43965
  64.03998      1.45277   23.54653    0.49389      43166
  64.04998      1.45257   23.47591    0.50547      43723
  64.05998      1.45237   23.43789    0.52553      43906
  64.06997      1.45216   23.37526    0.50649      43266
  64.07997      1.45196   23.32371    0.49659      43572
  64.08997      1.45176   23.27392    0.47838      43706
  64.09997      1.45156   23.21942    0.46457      43291
  64.10997      1.45135   23.17201    0.50638      43915
  64.11997      1.45115   23.12139    0.50697      43496
  64.12997      1.45095   23.05796    0.51990      43506
  64.13997      1.45075   23.01253    0.48601      43955
  64.14997      1.45054   22.96938    0.48750      43428
  64.15997      1.45034   22.92335    0.47067      43609
  64.16997      1.45014   22.86265    0.46485      43600
  64.17997      1.44994   22.82276    0.53307      43111
  64.18997      1.44974   22.78016    0.49522      43918
  64.19997      1.44954   22.74761    0.48990      43427
  64.20997      1.44933   22.66861    0.47832      43330
  64.21997      1.44913   22.65125    0.52720      43967
  64.22997      1.44893   22.61701    0.48143      43318
  64.23997      1.44873   22.57862    0.49590      43318
  64.24997      1.44853   22.53381    0.47296      43694
  64.25997      1.44833   22.48755    0.47355      43387
  64.26997      1.44813   22.44705    0.46080      43532
  64.27997      1.44792   22.42033    0.48682      43756
  64.28997      1.44772   22.36342    0.51441      43386
  64.29997      1.44752   22.31767    0.47409      43652
  64.30997      1.44732   22.30255    0.46233      43450
  64.31997      1.44712   22.25850    0.46432      43475
  64.32997      1.44692   22.19792    0.46933      43597
  64.33997      1.44672   22.17769    0.48178      43331
  64.34997      1.44652   22.13143    0.52295      43164
  64.35997      1.44632   22.11245    0.47523      43798
  64.36997      1.44612   22.06375    0.46535      43649
  64.37997      1.44592   22.01544    0.50414      43281
  64.38997      1.44572   22.00104    0.50342      43420
  64.39997      1.44552   21.94424    0.50251      43441
  64.40997      1.44532   21.91590    0.45065      43294
  64.41997      1.44512   21.87336    0.46858      43581
  64.42997      1.44492   21.83663    0.49783      43415
  64.43997      1.44472   21.80451    0.46163      43302
  64.44997      1.44452   21.75365    0.47572      43545
  64.45997      1.44432   21.72417    0.51680      43385
  64.46997      1.44412   21.70827    0.40756      43488
  64.47997      1.44392   21.64243    0.50871      43249
  64.48997      1.44372   21.61332    0.48770      43291
  64.49997      1.44352   21.59666    0.45121      43542
  64.50997      1.44332   21.56674    0.50429      43387
  64.51997      1.44312   21.53657    0.46415      43104
  64.52997      1.44292   21.49581    0.51636      43612
  64.53997      1.44272   21.47024    0.49153      43407
  64.54997      1.44252   21.44960    0.46685      43154
  64.55997      1.44232   21.42078    0.48484      43290
  64.56997      1.44212   21.37185    0.46593      43238
  64.57997      1.44192   21.36532    0.45582      43178
  64.58997      1.44172   21.34486    0.46578      43642
  64.59997      1.44152   21.32362    0.48500      43029
  64.60997      1.44132   21.29691    0.50323      43531
  64.61997      1.44113   21.27722    0.42606      43574
  64.62997      1.44093   21.25972    0.45398      42946
  64.63997      1.44073   21.23947    0.46627      43351
  64.64997      1.44053   21.21589    0.51916      43321
  64.65997      1.44033   21.20015    0.44874      43144
  64.66997      1.44013   21.18168    0.46909      43488
  64.67997      1.43993   21.15700    0.52926      43154
  64.68997      1.43974   21.13754    0.46060      43163
  64.69996      1.43954   21.11607    0.46832      43639
  64.70996      1.43934   21.09642    0.50031      42818
  64.71996      1.43914   21.06976    0.51528      43357
  64.72996      1.43894   21.04572    0.40768      43400
  64.73996      1.43874   21.01782    0.45605      42760
  64.74996      1.43855   20.99853    0.47048      43687
  64.75996      1.43835   20.96249    0.49533      43236
  64.76996      1.43815   20.94661    0.44091      43286
  64.77996      1.43795   20.92203    0.44606      43444
  64.78996      1.43775   20.87910    0.45029      42942
  64.79996      1.43756   20.84412    0.48357      43303
  64.80996      1.43736   20.82562    0.44987      43404
  64.81996      1.43716   20.79670    0.51167      43053
  64.82996      1.43696   20.76795    0.47771      43248
  64.83996      1.43677   20.72822    0.43100      43239
  64.84996      1.43657   20.67346    0.53096      43042
  64.85996      1.43637   20.67733    0.45870      43757
  64.86996      1.43617   20.64011    0.47910      43187
  64.87996      1.43598   20.60274    0.47391      42850
  64.88996      1.43578   20.57564    0.45679      43397
  64.89996      1.43558   20.52216    0.44394      43188
  64.90996      1.43539   20.49485    0.45646      43177
  64.91996      1.43519   20.48317    0.46091      43213
  64.92996      1.43499   20.44654    0.46055      43364
  64.93996      1.43480   20.42590    0.42162      43391
  64.94996      1.43460   20.37149    0.46884      42956
  64.95996      1.43440   20.35231    0.46124      43061
  64.96996      1.43421   20.33732    0.49618      43230
  64.97996      1.43401   20.30181    0.45499      43232
  64.98996      1.43381   20.28055    0.45938      43237
  64.99996      1.43362   20.25185    0.48439      43168
  65.00996      1.43342   20.22674    0.44191      43427
  65.01996      1.43322   20.19627    0.49795      43121
  65.02996      1.43303   20.17606    0.45377      43342
  65.03996      1.43283   20.16097    0.48869      42810
  65.04996      1.43264   20.14449    0.42997      43028
  65.05996      1.43244   20.10689    0.44782      43329
  65.06996      1.43224   20.08416    0.45159      43311
  65.07996      1.43205   20.08275    0.47494      43010
  65.08996      1.43185   20.04928    0.40555      43487
  65.09996      1.43166   20.03714    0.46839      42830
  65.10996      1.43146   20.00784    0.46467      42987
  65.11996      1.43126   19.99577    0.45235      43317
  65.12996      1.43107   19.98001    0.46515      43028
  65.13996      1.43087   19.95394    0.46811      43308
  65.14996      1.43068   19.94459    0.44509      43024
  65.15996      1.43048   19.91931    0.46538      42952
  65.16996      1.43029   19.87887    0.46907      43508
  65.17996      1.43009   19.86361    0.47965      43072
  65.18996      1.42990   19.85991    0.46629      43082
  65.19996      1.42970   19.85825    0.46703      43053
  65.20996      1.42951   19.84256    0.45426      42541
  65.21996      1.42931   19.79682    0.43971      43457
  65.22996      1.42912   19.78135    0.43894      43409
  65.23996      1.42892   19.76403    0.45570      42794
  65.24996      1.42873   19.75179    0.40981      43242
  65.25996      1.42853   19.72951    0.44713      42941
  65.26996      1.42834   19.71226    0.44987      42836
  65.27996      1.42814   19.70005    0.45362      43438
  65.28996      1.42795   19.67903    0.47813      42701
  65.29996      1.42775   19.66189    0.46254      43252
  65.30996      1.42756   19.65205    0.44780      43329
  65.31995      1.42737   19.63271    0.48245      42540
  65.32995      1.42717   19.60163    0.45947      43460
  65.33995      1.42698   19.58892    0.44157      43018
  65.34995      1.42678   19.58170    0.50610      42918
  65.35995      1.42659   19.58603    0.46062      43061
  65.36995      1.42639   19.55278    0.44415      42861
  65.37995      1.42620   19.52617    0.42722      43206
  65.38995      1.42601   19.52473    0.44478      43212
  65.39995      1.42581   19.50838    0.43633      42824
  65.40995      1.42562   19.49248    0.41681      43180
  65.41995      1.42543   19.47599    0.45244      42723
  65.42995      1.42523   19.43730    0.45700      42697
  65.43995      1.42504   19.43881    0.42338      43317
  65.44995      1.42484   19.42595    0.49074      42933
  65.45995      1.42465   19.40505    0.45251      43008
  65.46995      1.42446   19.40484    0.44000      43223
  65.47995      1.42426   19.37930    0.46606      42743
  65.48995      1.42407   19.35163    0.47059      43173
  65.49995      1.42388   19.34910    0.46187      43131
  65.50995      1.42368   19.31748    0.42938      43025
  65.51995      1.42349   19.31125    0.52520      42829
  65.52995      1.42330   19.29662    0.43020      42646
  65.53995      1.42311   19.27260    0.40522      42864
  65.54995      1.42291   19.26173    0.47520      43128
  65.55995      1.42272   19.23438    0.40613      43091
  65.56995      1.42253   19.22055    0.44400      42914
  65.57995      1.42233   19.20505    0.43547      42578
  65.58995      1.42214   19.17902    0.44081      43172
  65.59995      1.42195   19.17313    0.45806      42998
  65.60995      1.42176   19.14681    0.44324      42886
  65.61995      1.42156   19.12473    0.46425      43002
  65.62995      1.42137   19.10695    0.46967      42870
  65.63995      1.42118   19.08050    0.43797      42945
  65.64995      1.42099   19.07357    0.48291      42708
  65.65995      1.42079   19.05370    0.44798      43104
  65.66995      1.42060   19.04297    0.44835      43189
  65.67995      1.42041   19.02807    0.44937      42542
  65.68995      1.42022   19.01664    0.47306      42862
  65.69995      1.42003   18.98134    0.40016      43119
  65.70995      1.41983   18.97388    0.43134      42697
  65.71995      1.41964   18.96328    0.41944      43235
  65.72995      1.41945   18.96204    0.40363      42663
  65.73995      1.41926   18.94647    0.46885      42651
  65.74995      1.41907   18.92451    0.44046      42999
  65.75995      1.41888   18.91018    0.42867      42576
  65.76995      1.41868   18.89581    0.46703      43115
  65.77995      1.41849   18.88287    0.45320      43010
  65.78995      1.41830   18.87961    0.43741      42544
  65.79995      1.41811   18.86532    0.47856      43237
  65.80995      1.41792   18.86937    0.47085      42819
  65.81995      1.41773   18.85731    0.45142      42860
  65.82995      1.41754   18.84217    0.46066      43055
  65.83995      1.41735   18.85514    0.45690      42349
  65.84995      1.41716   18.82389    0.44844      42875
  65.85995      1.41696   18.81450    0.41383      42985
  65.86995      1.41677   18.81628    0.43350      42422
  65.87995      1.41658   18.78092    0.39851      43271
  65.88995      1.41639   18.80225    0.44330      42710
  65.89995      1.41620   18.78213    0.42446      42562
  65.90995      1.41601   18.77165    0.47497      43006
  65.91995      1.41582   18.76051    0.41046      42576
  65.92995      1.41563   18.73702    0.45324      42844
  65.93995      1.41544   18.73833    0.49074      43025
  65.94994      1.41525   18.73286    0.42046      42347
  65.95994      1.41506   18.71820    0.44886      43295
  65.96994      1.41487   18.71404    0.47580      42805
  65.97994      1.41468   18.68650    0.43983      42638
  65.98994      1.41449   18.68277    0.45731      43189
  65.99994      1.41430   18.67248    0.45775      42494
  66.00994      1.41411   18.66618    0.44243      42571
  66.01994      1.41392   18.63704    0.41601      43117
  66.02994      1.41373   18.63575    0.40398      42418
  66.03994      1.41354   18.61008    0.39904      42977
  66.04994      1.41335   18.60716    0.43676      42480
  66.05994      1.41316   18.59802    0.43380      42455
  66.06994      1.41297   18.58314    0.45528      43043
  66.07994      1.41278   18.57554    0.44608      42495
  66.08994      1.41259   18.56323    0.44011      42930
  66.09994      1.41240   18.55863    0.45661      42904
  66.10994      1.41221   18.53859    0.45918      42615
  66.11994      1.41202   18.54499    0.44005      42844
  66.12994      1.41183   18.54409    0.47102      42572
  66.13994      1.41164   18.52479    0.44435      42814
  66.14994      1.41145   18.53146    0.44173      42911
  66.15994      1.41126   18.53263    0.47819      42712
  66.16994      1.41108   18.50989    0.44146      42471
  66.17994      1.41089   18.52314    0.41285      42713
  66.18994      1.41070   18.49427    0.39556      42742
  66.19994      1.41051   18.50911    0.41285      42722
  66.20994      1.41032   18.49804    0.41107      42417
  66.21994      1.41013   18.49094    0.46198      42563
  66.22994      1.40994   18.50112    0.45491      42847
  66.23994      1.40975   18.49343    0.42139      42633
  66.24994      1.40957   18.48568    0.42510      42579
  66.25994      1.40938   18.49212    0.48529      42669
  66.26994      1.40919   18.47430    0.43727      42983
  66.27994      1.40900   18.47544    0.42713      42600
  66.28994      1.40881   18.46936    0.45973      42717
  66.29994      1.40862   18.45726    0.45577      42851
  66.30994      1.40844   18.46279    0.43385      42512
  66.31994      1.40825   18.43624    0.46381      42849
  66.32994      1.40806   18.43212    0.46833      42143
  66.33994      1.40787   18.42931    0.42870      42581
  66.34994      1.40768   18.40733    0.36438      42797
  66.35994      1.40750   18.38605    0.40858      42448
  66.36994      1.40731   18.36320    0.42172      42476
  66.37994      1.40712   18.36445    0.42242      42654
  66.38994      1.40693   18.33964    0.47559      42131
  66.39994      1.40674   18.32650    0.43124      43037
  66.40994      1.40656   18.30706    0.42807      42416
  66.41994      1.40637   18.28034    0.44976      42543
  66.42994      1.40618   18.28121    0.46983      42753
  66.43994      1.40599   18.24693    0.43618      42347
  66.44994      1.40581   18.23876    0.44132      42691
  66.45994      1.40562   18.22453    0.45733      42578
  66.46994      1.40543   18.18609    0.46000      42175
  66.47994      1.40525   18.19517    0.46008      42996
  66.48994      1.40506   18.17207    0.43157      42190
  66.49994      1.40487   18.14917    0.47580      42251
  66.50994      1.40468   18.14650    0.35774      42828
  66.51994      1.40450   18.10898    0.41263      41861
  66.52994      1.40431   18.11111    0.43418      42577
  66.53994      1.40412   18.11537    0.43453      42508
  66.54994      1.40394   18.08095    0.42278      42067
  66.55994      1.40375   18.09081    0.45527      42770
  66.56993      1.40356   18.08011    0.43748      42229
  66.57993      1.40338   18.06578    0.43523      42353
  66.58993      1.40319   18.07583    0.44035      42736
  66.59993      1.40300   18.05073    0.43162      41826
  66.60993      1.40282   18.07075    0.48822      42896
  66.61993      1.40263   18.06869    0.40292      42491
  66.62993      1.40245   18.05690    0.45761      42147
  66.63993      1.40226   18.06616    0.44557      42839
  66.64993      1.40207   18.04157    0.44188      42096
  66.65993      1.40189   18.04838    0.46293      42180
  66.66993      1.40170   18.07061    0.36301      42528
  66.67993      1.40152   18.05436    0.37467      42024
  66.68993      1.40133   18.05672    0.45212      42334
  66.69993      1.40114   18.05604    0.41654      42341
  66.70993      1.40096   18.04814    0.45463      42138
  66.71993      1.40077   18.04967    0.43346      42586
  66.72993      1.40059   18.05281    0.45663      42311
  66.73993      1.40040   18.06906    0.43979      42533
  66.74993      1.40022   18.06066    0.43235      42546
  66.75993      1.40003   18.05647    0.43949      42231
  66.76993      1.39984   18.06265    0.43591      42598
  66.77993      1.39966   18.05272    0.44963      42309
  66.78993      1.39947   18.06055    0.44844      42387
  66.79993      1.39929   18.06388    0.46076      42630
  66.80993      1.39910   18.05151    0.43362      42464
  66.81993      1.39892   18.06364    0.43682      42092
  66.82993      1.39873   18.05463    0.39818      42478
  66.83993      1.39855   18.06089    0.38093      42344
  66.84993      1.39836   18.04764    0.42166      42259
  66.85993      1.39818   18.05338    0.44404      42280
  66.86993      1.39799   18.04652    0.41110      42244
  66.87993      1.39781   18.04218    0.45347      42544
  66.88993      1.39762   18.04976    0.44707      42517
  66.89993      1.39744   18.05628    0.43077      42254
  66.90993      1.39726   18.05660    0.45170      42541
  66.91993      1.39707   18.05073    0.44669      42640
  66.92993      1.39689   18.05629    0.45469      42426
  66.93993      1.39670   18.05763    0.43900      42448
  66.94993      1.39652   18.04624    0.45186      42215
  66.95993      1.39633   18.06137    0.44640      42538
  66.96993      1.39615   18.06158    0.45339      42704
  66.97993      1.39597   18.05232    0.42062      42101
  66.98993      1.39578   18.06751    0.40120      42237
  66.99993      1.39560   18.05352    0.39519      42469
  67.00993      1.39541   18.05574    0.39849      42029
  67.01993      1.39523   18.07239    0.44410      42503
  67.02993      1.39505   18.05553    0.43099      42217
  67.03993      1.39486   18.07140    0.42244      42413
  67.04993      1.39468   18.05406    0.47445      42602
  67.05993      1.39449   18.05765    0.42086      42198
  67.06993      1.39431   18.08228    0.45885      42567
  67.07993      1.39413   18.05604    0.45671      42512
  67.08993      1.39394   18.07110    0.42905      41990
  67.09993      1.39376   18.07375    0.43428      42766
  67.10993      1.39358   18.05266    0.44783      42352
  67.11993      1.39339   18.07823    0.42306      42253
  67.12993      1.39321   18.06998    0.45987      42789
  67.13993      1.39303   18.06829    0.45499      41921
  67.14993      1.39284   18.07095    0.39000      42312
  67.15993      1.39266   18.04583    0.39692      42154
  67.16993      1.39248   18.06357    0.41001      41800
  67.17993      1.39229   18.05489    0.43234      42693
  67.18993      1.39211   18.03244    0.41834      42077
  67.19992      1.39193   18.04812    0.43556      42227
  67.20992      1.39175   18.03349    0.43282      42483
  67.21992      1.39156   18.02637    0.42956      41860
  67.22992      1.39138   18.02387    0.44238      42792
  67.23992      1.39120   18.01163    0.44668      42329
  67.24992      1.39102   18.02519    0.44214      41957
  67.25992      1.39083   18.00974    0.42917      42655
  67.26992      1.39065   18.00134    0.46651      41999
  67.27992      1.39047   18.00110    0.42524      42395
  67.28992      1.39029   17.99315    0.44801      42418
  67.29992      1.39010   17.98054    0.47682      41775
  67.30992      1.38992   17.99119    0.37539      42299
  67.31992      1.38974   17.97597    0.40075      41785
  67.32992      1.38956   17.97370    0.42518      41929
  67.33992      1.38938   17.96267    0.41069      42356
  67.34992      1.38919   17.94560    0.42837      41856
  67.35992      1.38901   17.96389    0.44980      42341
  67.36992      1.38883   17.96001    0.41610      42232
  67.37992      1.38865   17.94701    0.43087      41724
  67.38992      1.38847   17.96027    0.45604      42557
  67.39992      1.38828   17.94234    0.41920      41825
  67.40992      1.38810   17.95527    0.45475      42131
  67.41992      1.38792   17.96076    0.42523      42378
  67.42992      1.38774   17.94328    0.46283      41799
  67.43992      1.38756   17.96007    0.43445      42313
  67.44992      1.38738   17.95339    0.42176      42138
  67.45992      1.38720   17.94767    0.49990      41885
  67.46992      1.38701   17.96912    0.37732      42119
  67.47992      1.38683   17.96131    0.42560      41482
  67.48992      1.38665   17.95506    0.41599      41952
  67.49992      1.38647   17.96235    0.40459      42144
  67.50992      1.38629   17.94147    0.43073      41764
  67.51992      1.38611   17.95634    0.43563      42120
  67.52992      1.38593   17.95713    0.43173      41891
  67.53992      1.38575   17.95325    0.44744      41998
  67.54992      1.38557   17.95609    0.45579      42188
  67.55992      1.38539   17.94690    0.42670      41872
  67.56992      1.38520   17.95826    0.45308      41982
  67.57992      1.38502   17.96405    0.44144      42016
  67.58992      1.38484   17.94652    0.42090      42072
  67.59992      1.38466   17.96957    0.44660      42095
  67.60992      1.38448   17.94363    0.44268      42012
  67.61992      1.38430   17.94724    0.43528      41951
  67.62992      1.38412   17.95833    0.40647      42040
  67.63992      1.38394   17.94270    0.40970      41537
  67.64992      1.38376   17.94084    0.41399      41713
  67.65992      1.38358   17.93710    0.39880      41923
  67.66992      1.38340   17.92344    0.42025      42018
  67.67992      1.38322   17.93609    0.44358      41980
  67.68992      1.38304   17.92038    0.41925      42016
  67.69992      1.38286   17.92633    0.43325      41826
  67.70992      1.38268   17.93632    0.45412      42051
  67.71992      1.38250   17.92080    0.44830      42236
  67.72992      1.38232   17.92675    0.43050      41788
  67.73992      1.38214   17.92468    0.44658      42168
  67.74992      1.38196   17.92390    0.43523      41933
  67.75992      1.38178   17.92643    0.43736      42024
  67.76992      1.38160   17.92672    0.46348      42301
  67.77992      1.38142   17.92984    0.41731      41752
  67.78992      1.38124   17.92492    0.39265      42193
  67.79992      1.38106   17.94165    0.47215      41755
  67.80992      1.38088   17.92236    0.40278      41533
  67.81991      1.38071   17.92520    0.39619      42197
  67.82991      1.38053   17.92939    0.41100      41840
  67.83991      1.38035   17.94377    0.44859      41904
  67.84991      1.38017   17.93923    0.42737      42225
  67.85991      1.37999   17.94882    0.42955      41759
  67.86991      1.37981   17.95858    0.45108      42157
  67.87991      1.37963   17.96775    0.45831      42143
  67.88991      1.37945   17.96303    0.42071      41702
  67.89991      1.37927   17.97753    0.43322      42426
  67.90991      1.37909   17.97967    0.44963      41806
  67.91991      1.37892   17.99697    0.42935      42185
  67.92991      1.37874   18.01121    0.44140      42198
  67.93991      1.37856   18.00556    0.45014      41432
  67.94991      1.37838   18.01222    0.38819      42632
  67.95991      1.37820   18.03230    0.43392      41717
  67.96991      1.37802   18.01901    0.43793      41378
  67.97991      1.37785   18.04724    0.38840      42302
  67.98991      1.37767   18.04465    0.40884      41435
  67.99991      1.37749   18.05360    0.41277      42345
  68.00991      1.37731   18.08312    0.46428      42019
  68.01991      1.37713   18.06911    0.41953      41728
  68.02991      1.37695   18.08043    0.47400      42306
  68.03991      1.37678   18.10893    0.42671      41905
  68.04991      1.37660   18.08288    0.45550      42003
  68.05991      1.37642   18.10660    0.43062      42107
  68.06991      1.37624   18.10780    0.42621      41493
  68.07991      1.37606   18.11438    0.45159      42411
  68.08991      1.37589   18.12774    0.45794      42210
  68.09991      1.37571   18.11667    0.42350      41703
  68.10991      1.37553   18.12802    0.39960      42335
  68.11991      1.37535   18.14207    0.43171      41578
  68.12991      1.37518   18.13381    0.41342      41637
  68.13991      1.37500   18.14900    0.43584      41919
  68.14991      1.37482   18.13602    0.40017      41548
  68.15991      1.37464   18.14424    0.41517      42429
  68.16991      1.37447   18.15399    0.45499      41690
  68.17991      1.37429   18.12714    0.44982      42021
  68.18991      1.37411   18.14274    0.42906      42140
  68.19991      1.37394   18.14559    0.44166      41674
  68.20991      1.37376   18.14110    0.43857      42192
  68.21991      1.37358   18.15665    0.43169      42031
  68.22991      1.37340   18.13923    0.45448      41738
  68.23991      1.37323   18.15482    0.43498      42251
  68.24991      1.37305   18.14423    0.45546      41680
  68.25991      1.37287   18.14058    0.44114      42087
  68.26991      1.37270   18.15360    0.39362      42214
  68.27991      1.37252   18.14793    0.42148      41595
  68.28991      1.37234   18.14621    0.43095      41587
  68.29991      1.37217   18.15371    0.44016      41657
  68.30991      1.37199   18.14214    0.38991      42016
  68.31991      1.37181   18.16391    0.43797      41986
  68.32991      1.37164   18.15628    0.42795      41675
  68.33991      1.37146   18.14527    0.44930      42115
  68.34991      1.37129   18.18181    0.42915      41809
  68.35991      1.37111   18.15509    0.45907      41845
  68.36991      1.37093   18.17662    0.44085      42119
  68.37991      1.37076   18.18186    0.44280      42045
  68.38991      1.37058   18.17911    0.43519      41830
  68.39991      1.37041   18.19155    0.44056      41948
  68.40991      1.37023   18.19075    0.43299      42026
  68.41991      1.37005   18.19922    0.45427      41965
  68.42991      1.36988   18.21415    0.39652      42011
  68.43991      1.36970   18.21378    0.41643      41791
  68.44990      1.36953   18.22946    0.43841      41616
  68.45990      1.36935   18.23368    0.42965      41670
  68.46990      1.36917   18.26044    0.40659      41673
  68.47990      1.36900   18.26096    0.41289      41936
  68.48990      1.36882   18.26994    0.46662      41951
  68.49990      1.36865   18.27974    0.43194      41932
  68.50990      1.36847   18.28521    0.43911      41832
  68.51990      1.36830   18.30344    0.44484      41783
  68.52990      1.36812   18.30933    0.43818      41979
  68.53990      1.36795   18.31005    0.45548      41975
  68.54990      1.36777   18.34304    0.43331      41801
  68.55990      1.36760   18.34743    0.44175      42083
  68.56990      1.36742   18.34542    0.45356      41799
  68.57990      1.36725   18.37097    0.44781      41732
  68.58990      1.36707   18.36672    0.41614      42221
  68.59990      1.36690   18.37668    0.40777      41672
  68.60990      1.36672   18.39755    0.44647      41640
  68.61990      1.36655   18.40882    0.43880      41675
  68.62990      1.36637   18.41378    0.41882      41385
  68.63990      1.36620   18.42668    0.40688      42173
  68.64990      1.36602   18.43135    0.42543      41617
  68.65990      1.36585   18.44092    0.44107      41831
  68.66990      1.36567   18.44366    0.45065      42082
  68.67990      1.36550   18.46338    0.43567      41644
  68.68990      1.36533   18.46438    0.44176      42184
  68.69990      1.36515   18.47540    0.44215      41577
  68.70990      1.36498   18.49431    0.44737      41729
  68.71990      1.36480   18.48993    0.42553      42187
  68.72990      1.36463   18.49893    0.47796      41569
  68.73990      1.36445   18.50691    0.43310      41946
  68.74990      1.36428   18.52484    0.40319      41927
  68.75990      1.36411   18.52716    0.42260      41613
  68.76990      1.36393   18.53025    0.46369      41918
  68.77990      1.36376   18.55690    0.43016      41247
  68.78990      1.36358   18.56351    0.45549      41685
  68.79990      1.36341   18.56686    0.40249      41915
  68.80990      1.36324   18.58209    0.41283      41273
  68.81990      1.36306   18.58669    0.41697      42123
  68.82990      1.36289   18.58527    0.46304      41694
  68.83990      1.36272   18.60793    0.45078      41701
  68.84990      1.36254   18.60638    0.45820      42007
  68.85990      1.36237   18.61409    0.46049      41217
  68.86990      1.36220   18.62137    0.42158      42049
  68.87990      1.36202   18.62829    0.43920      41911
  68.88990      1.36185   18.63419    0.46498      41427
  68.89990      1.36168   18.63745    0.44101      42030
  68.90990      1.36150   18.65499    0.41404      41481
  68.91990      1.36133   18.65734    0.42524      41792
  68.92990      1.36116   18.64978    0.41807      41652
  68.93990      1.36098   18.67038    0.45376      41166
  68.94990      1.36081   18.69350    0.45153      41727
  68.95990      1.36064   18.66668    0.43109      41361
  68.96990      1.36046   18.68186    0.40451      41660
  68.97990      1.36029   18.69397    0.43604      41801
  68.98990      1.36012   18.69294    0.43332      41213
  68.99990      1.35995   18.68445    0.44138      42004
  69.00990      1.35977   18.70181    0.46097      41564
  69.01990      1.35960   18.71694    0.44832      41429
  69.02990      1.35943   18.71130    0.45897      41985
  69.03990      1.35926   18.72479    0.45006      41179
  69.04990      1.35908   18.72070    0.42275      41956
  69.05990      1.35891   18.71757    0.45158      41670
  69.06989      1.35874   18.73713    0.46100      41097
  69.07989      1.35857   18.73463    0.38131      42114
  69.08989      1.35839   18.73088    0.45959      41198
  69.09989      1.35822   18.73433    0.43358      41427
  69.10989      1.35805   18.77094    0.42783      41690
  69.11989      1.35788   18.75068    0.45278      41041
  69.12989      1.35771   18.76155    0.41580      41624
  69.13989      1.35753   18.78022    0.42205      41440
  69.14989      1.35736   18.77106    0.41509      41504
  69.15989      1.35719   18.78924    0.48178      41715
  69.16989      1.35702   18.79848    0.43968      41447
  69.17989      1.35685   18.80199    0.45191      41759
  69.18989      1.35668   18.82942    0.45349      41321
  69.19989      1.35650   18.81590    0.43419      41568
  69.20989      1.35633   18.82861    0.44392      41918
  69.21989      1.35616   18.84182    0.47134      41421
  69.22989      1.35599   18.84889    0.44182      41564
  69.23989      1.35582   18.84253    0.38406      41765
  69.24989      1.35565   18.85934    0.45673      41448
  69.25989      1.35547   18.85464    0.43824      41384
  69.26989      1.35530   18.87834    0.44143      41551
  69.27989      1.35513   18.89549    0.45869      41100
  69.28989      1.35496   18.89886    0.44336      41583
  69.29989      1.35479   18.91757    0.38416      41736
  69.30989      1.35462   18.92102    0.45662      41504
  69.31989      1.35445   18.94028    0.42968      41483
  69.32989      1.35428   18.94011    0.46473      41619
  69.33989      1.35411   18.96335    0.45383      41695
  69.34989      1.35394   18.97532    0.46447      41659
  69.35989      1.35376   18.95986    0.42071      41561
  69.36989      1.35359   19.00298    0.45297      41493
  69.37989      1.35342   18.98789    0.47396      41720
  69.38989      1.35325   18.99509    0.41333      41740
  69.39989      1.35308   19.03755    0.43056      41620
  69.40989      1.35291   19.01573    0.42574      41502
  69.41989      1.35274   19.01051    0.43648      41268
  69.42989      1.35257   19.05103    0.45270      41880
  69.43989      1.35240   19.04970    0.44951      41162
  69.44989      1.35223   19.06240    0.46125      41510
  69.45989      1.35206   19.06431    0.41347      41387
  69.46989      1.35189   19.08121    0.40254      41466
  69.47989      1.35172   19.10028    0.44601      41994
  69.48989      1.35155   19.09811    0.45446      41321
  69.49989      1.35138   19.12071    0.46580      41682
  69.50989      1.35121   19.11838    0.42443      41770
  69.51989      1.35104   19.13657    0.47501      41239
  69.52989      1.35087   19.14751    0.43766      41900
  69.53989      1.35070   19.13591    0.44122      41412
  69.54989      1.35053   19.17730    0.48170      41758
  69.55989      1.35036   19.18428    0.40399      41696
  69.56989      1.35019   19.18708    0.42807      41293
  69.57989      1.35002   19.21183    0.46123      41654
  69.58989      1.34985   19.20578    0.41575      41215
  69.59989      1.34968   19.24531    0.49137      41592
  69.60989      1.34951   19.24606    0.43662      41459
  69.61989      1.34934   19.26298    0.44834      41153
  69.62989      1.34917   19.27697    0.40932      41805
  69.63989      1.34901   19.29004    0.47317      41517
  69.64989      1.34884   19.32623    0.43139      41482
  69.65989      1.34867   19.33616    0.44186      41733
  69.66989      1.34850   19.34443    0.45532      41136
  69.67989      1.34833   19.37668    0.44325      41927
  69.68989      1.34816   19.38141    0.47670      41469
  69.69988      1.34799   19.40717    0.44807      41283
  69.70988      1.34782   19.41559    0.44402      41982
  69.71988      1.34765   19.45753    0.45685      41103
  69.72988      1.34748   19.46685    0.40407      41804
  69.73988      1.34732   19.48495    0.43856      41538
  69.74988      1.34715   19.50449    0.46934      40945
  69.75988      1.34698   19.50624    0.44413      41947
  69.76988      1.34681   19.54365    0.48966      41214
  69.77988      1.34664   19.55607    0.43751      41091
  69.78988      1.34647   19.58249    0.42381      41784
  69.79988      1.34630   19.59544    0.41552      40915
  69.80988      1.34614   19.61408    0.46503      42024
  69.81988      1.34597   19.64849    0.43259      41505
  69.82988      1.34580   19.67158    0.47038      41313
  69.83988      1.34563   19.67333    0.46921      41958
  69.84988      1.34546   19.71132    0.44076      40583
  69.85988      1.34529   19.70229    0.45525      42088
  69.86988      1.34513   19.74851    0.46329      41672
  69.87988      1.34496   19.76656    0.45931      41132
  69.88988      1.34479   19.77278    0.40488      41773
  69.89988      1.34462   19.81569    0.44920      41044
  69.90988      1.34445   19.80067    0.45283      41540
  69.91988      1.34429   19.83809    0.46540      41646
  69.92988      1.34412   19.84557    0.45783      41111
  69.93988      1.34395   19.88518    0.45716      41510
  69.94988      1.34378   19.89807    0.43339      41025
  69.95988      1.34362   19.90025    0.43323      41586
  69.96988      1.34345   19.93876    0.43930      41574
  69.97988      1.34328   19.94396    0.46558      41127
  69.98988      1.34311   19.97313    0.46016      41756
  69.99988      1.34295   19.98352    0.45979      41229
  70.00988      1.34278   20.00069    0.46140      41570
  70.01988      1.34261   20.02254    0.45296      41601
  70.02988      1.34244   20.02447    0.45676      41319
  70.03988      1.34228   20.05753    0.46272      41636
  70.04988      1.34211   20.07893    0.42683      41404
  70.05988      1.34194   20.08366    0.42181      41233
  70.06988      1.34178   20.09584    0.49852      41436
  70.07988      1.34161   20.11134    0.43133      41252
  70.08988      1.34144   20.14779    0.48053      41412
  70.09988      1.34127   20.15429    0.46140      41388
  70.10988      1.34111   20.18301    0.46811      40998
  70.11988      1.34094   20.19258    0.43228      41534
  70.12988      1.34077   20.22674    0.44971      41351
  70.13988      1.34061   20.22664    0.42900      41375
  70.14988      1.34044   20.26751    0.46460      41601
[truncated: 328,264 more chars]
