# Supplementary material for: Synthesis and Characterization of Copper Nanoparticles: A Laboratory Experiment for Undergraduate Physical Chemistry
Source: J Chem Educ. 2025 Nov 13;102(12):5235–41. doi: 10.1021/acs.jchemed.5c00561 (PMC12874370; doi:10.1021/acs.jchemed.5c00561)
Supplement: Supplementary file 2 [file ed5c00561_si_002.zip › sample data/Sample 2_XRD.xlsx]

## Sheet: Sample 2_XRD
2thetadeg	d-value	intx	sigx	count
0.001	88267.7	0	0	0
0.011	8024.45	0	0	0
0.021	4203.29	0	0	0
0.031	2847.39	0	0	0
0.041	2152.9	0	0	0
0.051	1730.77	0	0	0
0.061	1447.03	0	0	0
0.071	1243.23	0	0	0
0.081	1089.74	0	0	0
0.091	969.99	0	0	0
0.101	873.952	0	0	0
0.111	795.217	0	0	0
0.121	729.497	0	0	0
0.131	673.81	0	0	0
0.141	626.022	0	0	0
0.151	584.564	0	0	0
0.161	548.255	0	0	0
0.171	516.194	0	0	0
0.181	487.675	0	0	0
0.191	462.142	0.66748	0.47198	2
0.201	439.15	0.66742	0.54464	2
0.211	418.337	0.66729	0.66729	1
0.221	399.408	0	0	0
0.231	382.118	0	0	0
0.241	366.262	0	0	0
0.251	351.67	0	0	0
0.261	338.196	0	0	0
0.271	325.717	0	0	0
0.281	314.125	0	0	0
0.291	303.331	0	0	0
0.301	293.253	0	0	0
0.311	283.824	0	0	0
0.32099	274.982	0	0	0
0.33099	266.674	0.66784	0.66784	1
0.34099	258.854	0.66775	0.66775	1
0.35099	251.479	0	0	0
0.36099	244.513	0	0	0
0.37099	237.923	0	0	0
0.38099	231.678	0	0	0
0.39099	225.753	1.3352	0.6676	2
0.40099	220.123	0	0	0
0.41099	214.767	0	0	0
0.42099	209.666	0	0	0
0.43099	204.801	0	0	0
0.44099	200.157	0	0	0
0.45099	195.719	0	0	0
0.46099	191.474	0	0	0
0.47099	187.408	0	0	0
0.48099	183.512	0	0	0
0.49099	179.775	0.66793	0.66793	1
0.50099	176.186	0	0	0
0.51099	172.739	0	0	0
0.52099	169.423	0	0	0
0.53099	166.232	0	0	0
0.54099	163.16	0	0	0
0.55099	160.199	0	0	0
0.56099	157.343	0	0	0
0.57099	154.588	1.33599	0.94469	1
0.58099	151.927	0.89046	0.89046	1
0.59099	149.356	0	0	0
0.60099	146.871	0	0	0
0.61099	144.467	0	0	0
0.62099	142.141	0	0	0
0.63099	139.888	0	0	0
0.64099	137.706	1.11317	0.78713	1
0.65099	135.591	0.83419	0.83419	1
0.66099	133.539	0.79238	0.72681	1
0.67099	131.549	0.75057	0.70738	1
0.68099	129.618	0.70876	0.68739	1
0.69099	127.742	0.66695	0.66695	1
0.70099	125.92	0.66711	0.66689	1
0.71099	124.149	0.66727	0.66727	1
0.72099	122.427	0	0	0
0.73099	120.752	0	0	0
0.74099	119.122	0	0	0
0.75099	117.536	0	0	0
0.76099	115.992	0	0	0
0.77099	114.487	0	0	0
0.78099	113.022	0	0	0
0.79099	111.593	1.11351	0.78737	1
0.80099	110.2	0.66756	0.47204	2
0.81099	108.841	1.11234	0.78654	1
0.82099	107.515	0	0	0
0.83099	106.221	0	0	0
0.84099	104.958	0	0	0
0.85099	103.725	0	0	0
0.86099	102.52	0	0	0
0.87099	101.343	0.66852	0.66852	1
0.88099	100.193	0.71298	0.68944	1
0.89099	99.0685	0.75744	0.71061	1
0.90099	97.969	0.80191	0.80191	1
0.91099	96.8936	0.76856	0.7158	1
0.92099	95.8415	0.73522	0.7001	1
0.93099	94.8121	0.70187	0.68404	1
0.94098	93.8046	0.66853	0.66853	1
0.95098	92.8182	0.6682	0.6682	1
0.96098	91.8524	0	0	0
0.97098	90.9065	0	0	0
0.98098	89.9798	0	0	0
0.99098	89.0719	0	0	0
1.00098	88.1821	0.6688	0.6688	1
1.01098	87.3098	0.66806	0.66806	1
1.02098	86.4547	1.00148	0.57821	2
1.03098	85.6162	0.66795	0.29871	5
1.04098	84.7938	1.11181	0.78617	1
1.05098	83.987	0.66691	0.66691	1
1.06098	83.1954	0.93961	0.55965	2
1.07098	82.4187	1.03051	1.03051	3
1.08098	81.6563	1.18497	0.62848	2
1.09098	80.9078	0.99826	0.99826	3
1.10098	80.173	1.1372	0.35546	6
1.11098	79.4514	1.02287	1.02287	5
1.12098	78.7427	1.00625	1.00625	5
1.13098	78.0465	1.06308	0.29764	8
1.14098	77.3625	1.00815	1.00815	9
1.15098	76.6903	1.02205	0.33699	6
1.16098	76.0298	0.93232	0.65925	9
1.17098	75.3806	0.96621	0.96621	15
1.18098	74.7423	0.94933	0.94933	10
1.19098	74.1148	0.91501	0.91501	10
1.20098	73.4977	0.91424	0.18935	17
1.21098	72.8908	0.91322	0.23526	11
1.22098	72.2938	0.87287	0.87287	13
1.23098	71.7066	0.86153	0.86153	15
1.24098	71.1288	0.85559	0.85559	12
1.25098	70.5602	0.83599	0.83599	15
1.26098	70.0007	0.84301	0.21641	12
1.27098	69.45	0.8191	0.8191	12
1.28098	68.9078	0.81368	0.19017	15
1.29098	68.3741	0.77592	0.54866	15
1.30098	67.8486	0.75943	0.537	16
1.31098	67.3311	0.76024	0.17798	16
1.32098	66.8214	0.75846	0.4379	17
1.33098	66.3194	0.72903	0.5155	20
1.34098	65.8248	0.71956	0.5088	19
1.35098	65.3376	0.71553	0.16751	17
1.36098	64.8576	0.70657	0.70657	20
1.37098	64.3846	0.70781	0.16661	17
1.38098	63.9184	0.70011	0.70011	20
1.39098	63.4589	0.69839	0.16083	18
1.40098	63.0059	0.70909	0.5014	18
1.41098	62.5594	0.69963	0.69963	20
1.42098	62.1192	0.70033	0.17642	15
1.43098	61.6851	0.69642	0.49244	19
1.44098	61.2571	0.71142	0.71142	18
1.45098	60.8349	0.70799	0.17739	15
1.46098	60.4186	0.70938	0.50161	16
1.47098	60.0078	0.735	0.18074	15
1.48098	59.6027	0.73529	0.2111	11
1.49098	59.203	0.72829	0.72829	14
1.50098	58.8085	0.75525	0.18964	14
1.51098	58.4194	0.73932	0.73932	14
1.52098	58.0353	0.74978	0.53018	14
1.53098	57.6563	1.18658	0.83904	13
1.54098	57.2821	0.77662	0.19231	14
1.55098	56.9128	0.75616	0.75616	13
1.56098	56.5483	12.1346	12.1346	13
1.57097	56.1883	9.56117	9.56117	19
1.58097	55.833	34.5044	1.38453	12
1.59097	55.4821	57.4086	1.71582	13
1.60097	55.1355	49.8958	20.3699	18
1.61097	54.7933	95.5563	95.5563	13
1.62097	54.4553	136.516	136.516	13
1.63097	54.1215	129.354	64.6768	17
1.64097	53.7917	177.863	88.9315	17
1.65097	53.4659	315.18	3.62388	16
1.66097	53.144	286.098	127.947	23
1.67097	52.826	344.86	199.105	23
1.68097	52.5118	432.163	78.9019	23
1.69097	52.2013	519.874	3.65104	26
1.70097	51.8944	568.762	152.008	29
1.71097	51.5911	625.033	441.965	25
1.72097	51.2914	687.996	3.78593	32
1.73097	50.9951	733.168	733.168	41
1.74097	50.7022	706.2	150.562	46
1.75097	50.4126	822.993	3.34622	49
1.76097	50.1264	845.557	39.9043	52
1.77097	49.8434	881.38	117.779	53
1.78097	49.5635	913.591	263.731	65
1.79097	49.2868	961.546	3.048	69
1.80097	49.0132	994.696	173.154	81
1.81097	48.7426	1024.55	2.92198	80
1.82097	48.4749	1047.14	51.2175	78
1.83097	48.2102	1121.29	25.0229	102
1.84097	47.9483	1069.96	285.958	110
1.85097	47.6893	1098.58	49.7816	119
1.86097	47.4331	1125.26	26.7616	134
1.87097	47.1796	1108.44	25.7846	142
1.88097	46.9288	1130.19	1130.19	139
1.89097	46.6806	1232.96	871.834	150
1.90097	46.4351	1234.11	2.32653	152
1.91097	46.1921	1323.78	14.7975	159
1.92097	45.9517	1364.95	107.573	173
1.93097	45.7138	1400.09	339.571	174
1.94097	45.4783	1460.51	2.36555	174
1.95097	45.2452	1433.82	2.29175	182
1.96097	45.0145	1479.68	1479.68	175
1.97097	44.7861	1557.68	21.4085	190
1.98097	44.5601	1555.14	16.97	203
1.99097	44.3363	1682.75	105.378	196
2.00097	44.1147	1614.37	20.6513	207
2.01097	43.8954	1546.52	29.7793	218
2.02097	43.6782	1511.74	571.382	215
2.03097	43.4632	1553.45	2.15501	223
2.04097	43.2503	1535.88	2.07417	238
2.05097	43.0394	1681.32	23.488	224
2.06097	42.8306	1597.82	2.06006	251
2.07097	42.6238	1636.1	32.0435	244
2.08097	42.419	1612.16	1612.16	233
2.09097	42.2162	1655.82	19.5548	250
2.10097	42.0153	1749.35	22.8639	237
2.11097	41.8162	1718.2	22.4817	253
2.12097	41.6191	1776.41	1256.12	244
2.13097	41.4238	1782.2	2.16707	253
2.14097	41.2304	1738.81	26.3184	253
2.15097	41.0387	1840.23	20.8271	220
2.16097	40.8488	1812.9	2.21653	246
2.17097	40.6607	1757.91	310.757	245
2.18097	40.4743	1775.45	887.727	267
2.19096	40.2896	1606.71	111.674	289
2.20096	40.1066	1765.4	1019.26	250
2.21096	39.9252	1585.24	15.0771	302
2.22096	39.7454	1575.65	24.5537	258
2.23096	39.5673	1646.29	27.5071	279
2.24096	39.3908	1566.35	22.1892	313
2.25096	39.2158	1724.43	35.1559	270
2.26096	39.0424	1535.82	1535.82	310
2.27096	38.8705	1637.04	1.96725	282
2.28096	38.7001	1570.79	1.96575	271
2.29096	38.5312	1501.32	23.3303	307
2.30096	38.3638	1674.73	2.00044	279
2.31096	38.1978	1499.55	25.5969	312
2.32096	38.0332	1640.49	2.0052	272
2.33096	37.8701	1596.88	25.9595	282
2.34096	37.7084	1389.13	16.4848	318
2.35096	37.548	1521.69	46.7163	295
2.36096	37.389	1349.18	1.62172	342
2.37096	37.2313	1449.99	24.1464	316
2.38096	37.075	1378.46	18.4633	330
2.39096	36.9199	1286.55	1.57902	344
2.40096	36.7662	1418.95	354.738	306
2.41096	36.6137	1193.97	844.264	352
2.42096	36.4625	1326.68	25.1484	329
2.43096	36.3125	1274.82	1.58805	337
2.44096	36.1638	1209.89	21.0614	365
2.45096	36.0163	1323.8	18.1564	323
2.46096	35.8699	1175.91	20.8823	375
2.47096	35.7248	1224.64	1.57052	331
2.48096	35.5808	1200.24	22.53	357
2.49096	35.438	1212.94	1.5583	333
2.50096	35.2963	1259.44	58.7856	294
2.51096	35.1558	1167.13	33.9333	384
2.52096	35.0164	1161.87	13.5745	344
2.53096	34.878	1122.1	184.472	341
2.54096	34.7408	1098.33	22.6617	388
2.55096	34.6046	1108.35	1.51719	321
2.56096	34.4695	1012.55	22.4238	390
2.57096	34.3355	1077.38	1077.38	361
2.58096	34.2025	1029.68	14.8436	378
2.59096	34.0705	1001.43	20.1948	396
2.60096	33.9395	1047.69	315.89	358
2.61096	33.8096	959.601	19.5878	402
2.62096	33.6806	1006.23	20.9223	384
2.63096	33.5526	957.619	1.28438	387
2.64096	33.4256	924.053	462.026	412
2.65096	33.2995	968.702	1.33382	363
2.66096	33.1744	906.67	320.556	389
2.67096	33.0502	929.709	13.5598	371
2.68096	32.9269	919.195	13.4566	388
2.69096	32.8046	837.482	20.7818	421
2.70096	32.6832	892.016	55.5345	372
2.71096	32.5626	849.002	13.1934	432
2.72096	32.443	836.985	278.995	412
2.73096	32.3242	825.84	81.3724	406
2.74096	32.2063	824.273	13.1485	439
2.75096	32.0893	799.355	18.257	409
2.76096	31.9731	790.191	790.191	440
2.77096	31.8577	790.519	117.844	426
2.78096	31.7432	759.938	17.3071	443
2.79096	31.6295	740.984	280.066	446
2.80096	31.5166	751.728	1.08975	422
2.81096	31.4045	723.092	19.2092	478
2.82095	31.2932	717.564	17.2819	418
2.83095	31.1826	723.825	1.06807	423
2.84095	31.0729	696.233	10.2299	443
2.85095	30.964	680.955	10.3929	432
2.86095	30.8557	681.633	25.8187	480
2.87095	30.7483	674.766	16.6368	445
2.88095	30.6416	660.805	0.97862	460
2.89095	30.5356	649.866	33.8307	492
2.90095	30.4304	637.819	9.31545	450
2.91095	30.3259	647.845	374.033	492
2.92095	30.2221	612.816	0.92353	479
2.93095	30.119	622.656	40.8793	492
2.94095	30.0166	611.643	11.7645	490
2.95095	29.9149	585.399	206.97	468
2.96095	29.8139	602.76	15.9396	525
2.97095	29.7136	578.431	49.7834	475
2.98095	29.6139	576.127	16.2823	536
2.99095	29.5149	559.871	14.847	477
3.00095	29.4166	538.249	15.074	452
3.01095	29.3189	549.952	11.0411	535
3.02095	29.2219	542.705	15.418	480
3.03095	29.1255	536.825	15.9908	523
3.04095	29.0297	528.958	10.6822	530
3.05095	28.9346	510.598	11.2118	494
3.06095	28.8401	542.728	542.728	532
3.07095	28.7462	496.944	14.1294	529
3.08095	28.653	514.022	16.2467	539
3.09095	28.5603	502.055	20.0182	546
3.10095	28.4682	481.212	0.77874	529
3.11095	28.3767	492.131	14.4807	568
3.12095	28.2858	481.934	14.343	520
3.13095	28.1955	484.666	12.7632	573
3.14095	28.1058	468.823	234.412	555
3.15095	28.0166	455.229	13.6514	533
3.16095	27.928	446.458	78.9233	550
3.17095	27.8399	437.808	9.55604	509
3.18095	27.7524	452.637	9.24326	558
3.19095	27.6655	444.73	9.59353	574
3.20095	27.5791	424.215	13.6915	530
3.21095	27.4932	444.33	13.6733	588
3.22095	27.4079	417.858	9.98302	576
3.23095	27.3231	429.819	14.14	571
3.24095	27.2388	427.509	28.3748	585
3.25095	27.155	411.375	14.2192	564
3.26095	27.0718	428.719	428.719	599
3.27095	26.989	395.705	7.61675	553
3.28095	26.9068	409.61	0.65372	639
3.29095	26.8251	404.002	14.8314	596
3.30095	26.7438	388.166	0.6732	571
3.31095	26.6631	408.978	12.4853	642
3.32095	26.5828	375.12	79.9759	532
3.33095	26.503	375.667	0.65097	591
3.34095	26.4237	376.409	6.71516	614
3.35095	26.3449	356.703	8.60337	559
3.36095	26.2665	378.731	7.76813	656
3.37095	26.1886	356.08	12.1848	595
3.38095	26.1112	375.549	12.368	614
3.39095	26.0342	360.592	208.188	634
3.40095	25.9577	342.313	9.37931	609
3.41095	25.8816	351.139	101.365	658
3.42095	25.806	342.492	7.17742	630
3.43095	25.7308	344.056	12.4231	668
3.44094	25.656	341.592	0.59512	643
3.45094	25.5817	331.008	12.0787	629
3.46094	25.5078	334.313	14.7747	702
3.47094	25.4343	317.65	11.5224	631
3.48094	25.3613	326.225	115.338	705
3.49094	25.2887	307.751	11.0547	668
3.50094	25.2165	301.445	8.24717	599
3.51094	25.1447	319.342	6.81926	693
3.52094	25.0733	293.25	7.83463	664
3.53094	25.0023	298.732	7.18638	693
3.54094	24.9317	295.127	295.127	719
3.55094	24.8615	283.726	10.5156	683
3.56094	24.7917	294.765	6.68885	731
3.57094	24.7223	286.004	90.4425	698
3.58094	24.6533	284.85	7.6293	751
3.59094	24.5847	273.4	10.6908	752
3.60094	24.5164	262.024	87.3414	744
3.61094	24.4486	271.176	12.9278	788
3.62094	24.3811	253.462	7.38481	740
3.63094	24.3139	266.837	10.6395	802
3.64094	24.2472	261.391	7.68464	791
3.65094	24.1808	247.835	0.46811	754
3.66094	24.1148	243.603	9.75194	827
3.67094	24.0491	230.196	6.57434	770
3.68094	23.9838	243.627	4.52325	825
3.69094	23.9188	236.994	8.30154	848
3.70094	23.8542	228.019	9.23981	816
3.71094	23.79	242.95	6.12178	848
3.72094	23.7261	223.756	8.78995	856
3.73094	23.6625	225.571	9.77055	890
3.74094	23.5993	227.379	8.77786	902
3.75094	23.5364	207.998	8.74281	914
3.76094	23.4738	219.523	6.69539	953
3.77094	23.4116	211.679	6.78962	916
3.78094	23.3497	211.678	7.45143	972
3.79094	23.2881	208.784	6.51495	1005
3.80094	23.2269	193.072	8.75792	993
3.81094	23.1659	209.064	93.4965	1023
3.82094	23.1053	190.2	6.1515	990
3.83094	23.045	193.729	7.90896	990
3.84094	22.9851	198.157	4.00993	1027
3.85094	22.9254	185.615	5.88735	1021
3.86094	22.8661	197.748	6.39229	1074
3.87094	22.807	183.524	5.8535	1059
3.88094	22.7483	188.08	5.72841	1107
3.89094	22.6898	192.748	6.15395	1075
3.90094	22.6317	179.663	7.81142	1074
3.91094	22.5738	193.963	6.498	1089
3.92094	22.5163	173.408	5.76109	1136
3.93094	22.459	177.912	5.65157	1196
3.94094	22.4021	180.194	6.00979	1142
3.95094	22.3454	171.164	7.16926	1187
3.96094	22.289	180.131	8.12093	1165
3.97094	22.2329	169.949	6.55592	1172
3.98094	22.1771	172.674	5.87448	1216
3.99094	22.1215	168.238	4.85865	1155
4.00094	22.0663	156.648	7.57187	1190
4.01094	22.0113	175.739	3.89857	1181
4.02094	21.9565	158.157	5.55366	1208
4.03094	21.9021	165.709	5.69048	1240
4.04094	21.8479	171.145	5.8326	1195
4.05094	21.794	154.215	4.17868	1253
4.06094	21.7404	168.503	7.21789	1226
4.07093	21.687	161.562	5.8185	1187
4.08093	21.6339	155.955	4.33042	1318
4.09093	21.581	161.237	6.83181	1276
4.10093	21.5284	146.156	7.58802	1303
4.11093	21.4761	156.044	5.71319	1322
4.12093	21.424	144.012	4.33818	1350
4.13093	21.3721	148.281	7.58672	1381
4.14093	21.3205	149.688	4.48884	1362
4.15093	21.2692	138.667	7.3288	1379
4.16093	21.2181	150.402	5.2427	1302
4.17093	21.1672	134.968	3.81749	1354
4.18093	21.1166	142.005	4.61453	1404
4.19093	21.0663	144.848	5.30328	1391
4.20093	21.0162	134.227	4.77559	1401
4.21093	20.9663	147.217	3.2499	1376
4.22093	20.9166	135.006	6.25405	1439
4.23093	20.8672	140.39	7.54741	1380
4.24093	20.818	144.909	4.30697	1366
4.25093	20.7691	128.193	4.68095	1493
4.26093	20.7204	137.778	5.18168	1447
4.27093	20.6719	127.129	5.04098	1558
4.28093	20.6236	128.159	4.85088	1530
4.29093	20.5756	130.172	3.95369	1535
4.30093	20.5278	121.409	3.70295	1547
4.31093	20.4801	130.702	7.29505	1557
4.32093	20.4328	118.414	3.66132	1605
4.33093	20.3856	120.258	45.4534	1548
4.34093	20.3387	122.786	3.50246	1590
4.35093	20.292	116.017	4.60398	1620
4.36093	20.2455	123.427	2.82863	1610
4.37093	20.1992	115.613	4.58795	1658
4.38093	20.1531	116.529	3.91047	1652
4.39093	20.1072	119.924	4.74042	1691
4.40093	20.0615	115.611	4.46645	1605
4.41093	20.0161	120.74	3.29222	1621
4.42093	19.9708	111.339	4.51913	1720
4.43093	19.9258	112.236	3.18859	1689
4.44093	19.8809	115.38	3.94821	1740
4.45093	19.8363	106.805	4.27907	1758
4.46093	19.7918	112.744	4.47411	1767
4.47093	19.7476	106.074	14.1747	1854
4.48093	19.7035	106.887	3.07025	1802
4.49093	19.6597	105.669	19.6222	1799
4.50093	19.616	100.818	5.92025	1813
4.51093	19.5726	104.982	2.57282	1813
4.52093	19.5293	100.163	2.99831	1954
4.53093	19.4862	100.83	3.14788	1888
4.54093	19.4433	103.177	3.70863	1948
4.55093	19.4006	95.5304	2.58758	1970
4.56093	19.3581	101.486	3.29092	1974
4.57093	19.3158	98.1299	2.84345	1891
4.58093	19.2737	95.2071	2.80995	1935
4.59093	19.2317	98.6846	3.87371	2028
4.60093	19.1899	92.7392	5.28431	2021
4.61093	19.1483	95.2197	3.93349	2010
4.62093	19.1069	93.1799	3.57329	2152
4.63093	19.0657	89.8039	4.11184	2035
4.64093	19.0246	93.2179	3.84424	2144
4.65093	18.9837	88.6577	2.82058	2148
4.66093	18.943	89.0014	4.43347	2112
4.67093	18.9025	86.6173	2.23645	2211
4.68093	18.8621	86.0373	3.04188	2163
4.69092	18.822	87.7035	2.5161	2235
4.70092	18.7819	83.3273	5.38999	2208
4.71092	18.7421	88.8609	3.27768	2227
4.72092	18.7024	83.2554	3.0564	2341
4.73092	18.6629	84.3712	1.94226	2238
4.74092	18.6236	86.449	3.27449	2249
4.75092	18.5844	79.721	2.98558	2279
4.76092	18.5454	83.5606	3.7184	2309
4.77092	18.5065	82.286	2.53338	2336
4.78092	18.4678	79.953	2.78361	2318
4.79092	18.4293	83.919	3.2992	2416
4.80092	18.391	78.2094	3.11841	2373
4.81092	18.3527	82.3057	3.13106	2399
4.82092	18.3147	78.3351	3.75157	2422
4.83092	18.2768	76.9069	3.20168	2299
4.84092	18.2391	80.3618	2.32762	2449
4.85092	18.2015	77.1123	2.54094	2404
4.86092	18.1641	81.1449	4.97531	2414
4.87092	18.1268	76.9741	2.53089	2535
4.88092	18.0897	76.9306	2.69476	2416
4.89092	18.0527	80.5371	1.7604	2487
4.90092	18.0159	75.1414	2.91386	2367
4.91092	17.9793	80.7003	3.68729	2372
4.92092	17.9427	77.555	2.15597	2506
4.93092	17.9064	73.7875	4.08046	2419
4.94092	17.8702	80.0793	2.8137	2503
4.95092	17.8341	74.4603	2.59238	2443
4.96092	17.7982	78.7838	4.20517	2487
4.97092	17.7624	76.389	4.30403	2535
4.98092	17.7267	75.3129	2.78746	2426
4.99092	17.6913	76.6554	3.40104	2519
5.00092	17.6559	73.4739	2.11924	2445
5.01092	17.6207	77.3645	2.13506	2517
5.02092	17.5856	74.7719	2.51343	2594
5.03092	17.5507	73.8682	3.54171	2419
5.04092	17.5159	77.5857	2.50537	2504
5.05092	17.4812	72.3884	1.93259	2560
5.06092	17.4467	77.4162	2.70514	2551
5.07092	17.4123	75.3292	3.64971	2500
5.08092	17.3781	72.4194	2.21392	2452
5.09092	17.344	77.3602	3.57216	2544
5.10092	17.31	72.4075	2.20227	2485
5.11092	17.2762	76.2652	3.2085	2497
5.12092	17.2424	73.7674	3.25374	2636
5.13092	17.2089	72.1833	2.2255	2486
5.14092	17.1754	75.8776	3.37317	2631
5.15092	17.1421	71.3432	2.49141	2525
5.16092	17.1089	74.2586	3.43628	2523
5.17092	17.0758	72.4176	2.15049	2585
5.18092	17.0429	71.6253	2.42415	2516
5.19092	17.0101	74.5715	2.84923	2653
5.20092	16.9774	71.0509	3.12481	2560
5.21092	16.9448	74.5947	2.42657	2590
5.22092	16.9124	71.8351	2.51937	2705
5.23092	16.8801	72.1082	2.25009	2482
5.24092	16.8479	73.9545	2.23184	2520
5.25092	16.8159	70.2809	2.76303	2552
5.26092	16.7839	73.3969	2.25224	2607
5.27092	16.7521	71.5557	3.45072	2681
5.28092	16.7204	70.4779	3.32606	2578
5.29092	16.6888	73.8496	2.39222	2628
5.30092	16.6574	70.1498	3.39082	2539
5.31092	16.626	72.431	2.42381	2649
5.32091	16.5948	69.6457	3.53118	2683
5.33091	16.5637	69.1963	3.19519	2554
5.34091	16.5327	72.4683	2.18005	2680
5.35091	16.5018	68.6818	2.04952	2641
5.36091	16.4711	72.2643	2.25936	2611
5.37091	16.4404	69.983	2.90839	2729
5.38091	16.4099	69.1559	2.70009	2595
5.39091	16.3795	71.57	2.21822	2733
5.40091	16.3492	69.6547	2.11659	2631
5.41091	16.319	70.7929	2.64381	2551
5.42091	16.2889	69.7547	2.1537	2723
5.43091	16.2589	68.9316	4.08315	2597
5.44091	16.2291	70.9465	2.56173	2693
5.45091	16.1993	67.9869	2.39473	2678
5.46091	16.1697	70.4869	3.18427	2691
5.47091	16.1401	68.7427	1.89352	2763
5.48091	16.1107	68.6325	5.82134	2652
5.49091	16.0814	69.9153	2.76149	2651
5.50091	16.0522	67.3576	2.04679	2683
5.51091	16.0231	69.4099	2.28465	2683
5.52091	15.9941	67.5008	2.17858	2782
5.53091	15.9652	67.7173	3.50158	2705
5.54091	15.9364	69.5036	2.66143	2771
5.55091	15.9077	67.5701	2.7701	2738
5.56091	15.8791	69.6731	1.93462	2690
5.57091	15.8506	68.7545	2.53951	2721
5.58091	15.8223	66.773	2.05577	2634
5.59091	15.794	69.2698	2.89632	2760
5.60091	15.7658	67.1275	2.35862	2713
5.61091	15.7377	68.6878	2.21458	2750
5.62091	15.7097	67.7325	2.92016	2784
5.63091	15.6819	67.3514	2.26656	2769
5.64091	15.6541	68.091	3.61899	2747
5.65091	15.6264	66.2696	2.78798	2752
5.66091	15.5988	67.88	2.74838	2735
5.67091	15.5714	66.6853	1.88389	2807
5.68091	15.544	67.3682	2.4583	2772
5.69091	15.5167	67.9866	2.38881	2811
5.70091	15.4895	66.4167	2.69355	2774
5.71091	15.4624	67.8522	2.66343	2789
5.72091	15.4354	66.3557	2.25486	2865
5.73091	15.4085	67.4747	1.99319	2757
5.74091	15.3817	68.6268	2.42179	2747
5.75091	15.3549	66.2667	2.40375	2797
5.76091	15.3283	67.9807	2.55307	2702
5.77091	15.3018	66.8099	2.28218	2897
5.78091	15.2753	66.4954	2.26616	2812
5.79091	15.249	67.7592	3.13217	2813
5.80091	15.2227	66.5141	3.08121	2885
5.81091	15.1965	67.4816	3.09953	2780
5.82091	15.1704	66.568	2.00528	2792
5.83091	15.1444	66.6024	1.97955	2884
5.84091	15.1185	67.0079	2.19609	2812
5.85091	15.0927	66.4547	2.93119	2879
5.86091	15.067	67.5062	2.57178	2817
5.87091	15.0413	66.6797	2.11071	2889
5.88091	15.0158	67.1061	3.03775	2935
5.89091	14.9903	67.681	2.00895	2855
5.90091	14.9649	66.9519	2.51089	2847
5.91091	14.9397	67.1655	2.38662	2791
5.92091	14.9144	67.0632	2.04827	2842
5.93091	14.8893	66.9862	2.58597	2889
5.9409	14.8643	67.5866	2.43723	2874
5.9509	14.8393	66.8538	2.246	2904
5.9609	14.8145	67.2986	3.37337	2867
5.9709	14.7897	67.5863	2.23068	2922
5.9809	14.765	66.9001	2.08656	2962
5.9909	14.7403	66.9371	2.73042	2772
6.0009	14.7158	67.1606	2.00145	3012
6.0109	14.6913	67.2289	3.16568	2858
6.0209	14.667	67.0512	2.37062	2923
6.0309	14.6427	67.2505	2.39418	3012
6.0409	14.6184	67.2895	3.06814	2875
6.0509	14.5943	67.0408	2.05238	2993
6.0609	14.5702	67.6829	2.00901	2917
6.0709	14.5463	67.3893	2.68486	2883
6.0809	14.5224	67.325	2.19357	2936
6.0909	14.4985	67.4638	2.17738	2858
6.1009	14.4748	66.9034	1.92973	3008
6.1109	14.4512	67.3765	2.84211	2968
6.1209	14.4276	67.275	2.55926	2928
6.1309	14.404	67.1711	2.14352	3024
6.1409	14.3806	67.1992	2.70534	2917
6.1509	14.3573	66.6713	2.34404	2952
6.1609	14.334	66.8761	2.82856	2968
6.1709	14.3108	66.7866	2.24501	2963
6.1809	14.2876	67.0926	2.13019	3101
6.1909	14.2646	66.8144	2.18507	2898
6.2009	14.2416	66.6489	2.36677	3064
6.2109	14.2187	66.7981	2.34127	3004
6.2209	14.1959	66.5143	2.95692	3007
6.2309	14.1731	66.7535	1.88506	3071
6.2409	14.1504	66.5984	2.43021	2883
6.2509	14.1278	66.0986	1.79964	3032
6.2609	14.1053	66.2935	2.59228	3024
6.2709	14.0828	66.1421	2.3945	2886
6.2809	14.0604	66.1276	2.32349	3143
6.2909	14.0381	65.8869	2.11878	2938
6.3009	14.0158	65.7516	2.42199	3151
6.3109	13.9936	65.5757	3.39538	3012
6.3209	13.9715	65.2606	2.24106	2969
6.3309	13.9495	65.4491	2.06556	3122
6.3409	13.9275	65.1155	2.06742	2980
6.3509	13.9056	65.0244	2.42163	3073
6.3609	13.8837	64.9507	2.21867	3166
6.3709	13.862	64.4992	2.68514	2990
6.3809	13.8403	64.7469	2.64992	3189
6.3909	13.8186	64.4434	2.01681	3023
6.4009	13.7971	64.3079	2.43409	3094
6.4109	13.7756	64.0516	1.85754	2995
6.4209	13.7541	63.605	1.96947	3001
6.4309	13.7328	63.8171	1.91461	3171
6.4409	13.7115	63.5067	2.73797	3033
6.4509	13.6902	63.2557	2.3364	3196
6.4609	13.6691	63.2539	2.20892	3153
6.4709	13.648	62.8311	2.56293	2952
6.4809	13.6269	62.7709	2.70625	3157
6.4909	13.606	62.4874	1.98698	3009
6.5009	13.5851	62.1817	2.00586	3202
6.5109	13.5642	62.1634	2.29137	3224
6.5209	13.5434	61.6431	1.82892	3002
6.5309	13.5227	61.9691	3.09074	3235
6.5409	13.5021	61.6252	2.56549	3111
6.5509	13.4815	61.1717	2.26562	3143
6.5609	13.461	61.4113	1.96171	3273
6.57089	13.4405	60.7521	2.14791	2979
6.58089	13.4201	60.7759	1.69149	3229
6.59089	13.3998	60.5672	2.14945	3096
6.60089	13.3795	60.1556	2.00296	3161
6.61089	13.3593	60.2502	3.27234	3140
6.62089	13.3391	59.7669	2.02629	3088
6.63089	13.319	59.85	2.93792	3305
6.64089	13.299	59.5787	2.11437	3129
6.65089	13.279	59.098	1.83167	3189
6.66089	13.2591	59.2797	1.91026	3258
6.67089	13.2392	58.6826	2.25535	3003
6.68089	13.2195	58.9884	2.44305	3366
6.69089	13.1997	58.6602	2.15639	3152
6.70089	13.18	58.2932	2.15605	3186
6.71089	13.1604	58.332	2.47829	3358
6.72089	13.1409	57.8736	1.93666	3082
6.73089	13.1214	58.0935	2.04246	3300
6.74089	13.1019	57.7814	2.04544	3193
6.75089	13.0825	57.303	1.82121	3096
6.76089	13.0632	57.5143	2.05277	3302
6.77089	13.0439	57.0224	2.19969	3147
6.78089	13.0247	57.1443	2.25883	3355
6.79089	13.0056	56.9027	2.25634	3250
6.80089	12.9865	56.5983	1.81167	3184
6.81089	12.9674	56.569	2.20361	3271
6.82089	12.9484	56.3095	2.0575	3136
6.83089	12.9295	56.2079	1.93133	3342
6.84089	12.9106	56.1835	2.37207	3296
6.85089	12.8918	55.7934	2.22995	3234
6.86089	12.873	55.9724	2.47124	3390
6.87089	12.8543	55.5926	1.83583	3205
6.88089	12.8357	55.522	1.88345	3378
6.89089	12.8171	55.6012	1.99725	3261
6.90089	12.7985	55.2726	2.27747	3187
6.91089	12.78	55.0983	1.67041	3373
6.92089	12.7616	55.0394	1.86924	3163
6.93089	12.7432	54.7403	2.30091	3365
6.94089	12.7248	54.7234	1.69122	3337
6.95089	12.7066	54.5791	2.12933	3217
6.96089	12.6883	54.5503	2.01624	3421
6.97089	12.6701	54.312	2.44114	3196
6.98089	12.652	54.0612	2.15728	3401
6.99089	12.6339	54.0529	1.78987	3353
7.00089	12.6159	53.8319	2.12127	3230
7.01089	12.598	53.88	1.99146	3376
7.02089	12.58	53.769	1.95427	3323
7.03089	12.5622	53.5622	1.92277	3413
7.04089	12.5443	53.6118	2.15658	3446
7.05089	12.5266	53.3415	2.45785	3296
7.06089	12.5089	53.3269	1.68215	3406
7.07089	12.4912	53.262	2.09719	3274
7.08089	12.4736	52.7556	1.70003	3324
7.09089	12.456	52.9166	1.77777	3446
7.10089	12.4385	52.7839	1.99078	3295
7.11089	12.421	52.5669	2.14782	3406
7.12089	12.4036	52.5424	1.70023	3343
7.13089	12.3862	52.2557	3.01698	3409
7.14089	12.3689	52.0857	2.13351	3375
7.15089	12.3516	52.1464	1.79602	3365
7.16089	12.3344	51.8884	1.83568	3432
7.17089	12.3172	51.9699	1.53989	3382
7.18089	12.3001	51.7537	2.65841	3412
7.19088	12.283	51.6928	1.72118	3493
7.20088	12.266	51.5956	2.47953	3434
7.21088	12.249	51.2888	2.52376	3462
7.22088	12.232	51.3391	2.33843	3377
7.23088	12.2151	51.3407	1.67366	3459
7.24088	12.1983	51.0465	1.54686	3420
7.25088	12.1815	51.0487	1.51392	3337
7.26088	12.1647	50.6617	2.06482	3487
7.27088	12.148	50.6866	2.3974	3434
7.28088	12.1314	50.6249	1.64076	3429
7.29088	12.1148	50.4499	2.55463	3523
7.30088	12.0982	50.2642	1.89845	3373
7.31088	12.0817	50.0173	2.00069	3464
7.32088	12.0652	50.2058	1.53484	3449
7.33088	12.0488	50.0763	1.76936	3516
7.34088	12.0323	49.7305	1.90289	3503
7.35088	12.016	49.8297	1.60574	3508
7.36088	11.9997	49.4592	2.34723	3572
7.37088	11.9834	49.5555	2.29316	3538
7.38088	11.9672	49.5918	2.65459	3623
7.39088	11.9511	49.4106	1.25625	3539
7.40088	11.9349	49.5118	1.65407	3476
7.41088	11.9189	48.9038	1.83792	3542
7.42088	11.9028	49.022	1.82821	3508
7.43088	11.8868	49.1319	1.79885	3642
7.44088	11.8709	48.7487	2.1017	3617
7.45088	11.855	48.9884	1.85159	3572
7.46088	11.8391	48.6603	1.78638	3639
7.47088	11.8233	48.4134	1.89893	3519
7.48088	11.8075	48.6761	1.43601	3641
7.49088	11.7918	48.2651	1.78882	3677
7.50088	11.776	48.5063	1.87958	3644
7.51088	11.7604	48.2271	1.77768	3741
7.52088	11.7448	48.0037	2.06004	3668
7.53088	11.7292	48.3322	1.58744	3760
7.54088	11.7137	47.9218	2.01787	3667
7.55088	11.6982	48.0661	1.87953	3741
7.56088	11.6827	48.0362	1.7902	3796
7.57088	11.6673	47.6961	1.4394	3707
7.58088	11.652	47.9715	1.67117	3732
7.59088	11.6366	47.5831	1.76597	3766
7.60088	11.6213	47.7465	2.15039	3757
7.61088	11.6061	47.7074	1.76452	3819
7.62088	11.5909	47.4017	1.52041	3757
7.63088	11.5757	47.5826	1.88826	3844
7.64088	11.5606	47.2975	1.58631	3859
7.65088	11.5455	47.434	1.77891	3796
7.66088	11.5305	47.5043	1.58967	3921
7.67088	11.5155	47.0773	2.07649	3774
7.68088	11.5005	47.5069	1.60879	3816
7.69088	11.4856	47.0472	1.70434	3989
7.70088	11.4707	47.1179	1.76458	3889
7.71088	11.4558	47.1989	2.05407	3959
7.72088	11.441	46.8508	1.51526	3820
7.73088	11.4262	47.2275	1.77492	3952
7.74088	11.4115	46.8941	1.69768	3945
7.75088	11.3968	46.7961	1.47982	3799
7.76088	11.3821	46.9942	1.61379	3967
7.77088	11.3675	46.5015	1.54833	3946
7.78088	11.3529	46.8979	1.83807	3994
7.79088	11.3384	46.6207	2.88023	4009
7.80088	11.3239	46.3854	1.45025	3917
7.81088	11.3094	46.7022	1.65532	4022
7.82087	11.2949	46.4338	1.71741	3831
7.83087	11.2805	46.5473	1.40282	4038
7.84087	11.2662	46.3432	1.9243	4111
7.85087	11.2518	46.1807	1.68853	3982
7.86087	11.2376	46.4063	1.58706	4153
7.87087	11.2233	45.9734	1.89753	4027
7.88087	11.2091	46.2617	1.89974	4027
7.89087	11.1949	46.2628	1.56041	4088
7.90087	11.1807	45.8976	1.50262	3951
7.91087	11.1666	46.015	1.38552	4069
7.92087	11.1526	45.7021	1.60088	4103
7.93087	11.1385	45.7853	1.81266	4040
7.94087	11.1245	45.7391	1.72508	4184
7.95087	11.1105	45.4084	1.6772	4055
7.96087	11.0966	45.6662	2.27762	4041
7.97087	11.0827	45.2985	1.63563	4129
7.98087	11.0688	45.4562	1.15125	4167
7.99087	11.055	45.4071	1.74643	4170
8.00087	11.0412	44.8741	1.71706	4107
8.01087	11.0275	45.175	1.88393	4199
8.02087	11.0137	44.9909	1.66519	4209
8.03087	11	44.7399	1.69953	4182
8.04087	10.9864	45.1487	1.87956	4207
8.05087	10.9728	44.5219	1.47185	4158
8.06087	10.9592	44.8197	1.47846	4212
8.07087	10.9456	44.6189	1.43189	4240
8.08087	10.9321	44.2884	1.56583	4180
8.09087	10.9186	44.651	1.41411	4235
8.10087	10.9052	44.1587	1.60286	4253
8.11087	10.8917	44.3211	1.94924	4242
8.12087	10.8783	44.2258	1.60213	4224
8.13087	10.865	43.8042	1.54198	4203
8.14087	10.8517	44.3025	1.55952	4364
8.15087	10.8384	43.8195	1.40696	4270
8.16087	10.8251	43.8362	1.71021	4272
8.17087	10.8119	43.8938	1.41007	4361
8.18087	10.7987	43.5249	1.71379	4336
8.19087	10.7855	43.6847	1.76874	4361
8.20087	10.7724	43.5369	1.78334	4398
8.21087	10.7593	43.4581	1.54911	4339
8.22087	10.7462	43.7274	1.45839	4390
8.23087	10.7332	43.237	1.43645	4386
8.24087	10.7202	43.3839	1.42109	4312
8.25087	10.7072	43.2474	1.59196	4382
8.26087	10.6943	43.1891	1.57915	4373
8.27087	10.6814	43.376	1.61653	4488
8.28087	10.6685	42.8653	1.40864	4456
8.29087	10.6557	42.9863	1.71126	4337
8.30087	10.6429	43.0383	1.62669	4457
8.31087	10.6301	43.0289	1.25743	4481
8.32087	10.6173	43.1935	1.38543	4428
8.33087	10.6046	42.756	1.80677	4566
8.34087	10.5919	42.8695	1.71753	4428
8.35087	10.5793	42.7489	1.29542	4566
8.36087	10.5666	42.6894	1.97332	4581
8.37087	10.554	42.8983	1.58125	4481
8.38087	10.5414	42.564	1.63106	4621
8.39087	10.5289	42.626	1.42008	4484
8.40087	10.5164	42.721	1.2236	4564
8.41087	10.5039	42.483	1.36757	4612
8.42087	10.4915	42.6567	1.7697	4456
8.43087	10.479	42.3154	1.54001	4668
8.44086	10.4666	42.397	2.07371	4575
8.45086	10.4543	42.2986	1.31099	4518
8.46086	10.442	42.1724	1.24685	4763
8.47086	10.4297	42.5168	1.40942	4525
8.48086	10.4174	42.3347	1.43942	4669
8.49086	10.4051	42.1617	1.57897	4692
8.50086	10.3929	42.3829	1.2975	4601
8.51086	10.3807	42.0252	1.58501	4792
8.52086	10.3686	42.1622	1.96369	4647
8.53086	10.3564	42.0057	1.68428	4786
8.54086	10.3443	42.0056	1.35011	4774
8.55086	10.3323	42.3165	1.79948	4572
8.56086	10.3202	41.9414	1.18533	4787
8.57086	10.3082	41.8893	1.35197	4644
8.58086	10.2962	41.9592	1.34653	4770
8.59086	10.2842	41.747	1.75013	4821
8.60086	10.2723	41.9268	1.71308	4704
8.61086	10.2604	41.6291	1.25688	4842
8.62086	10.2485	41.6296	1.67324	4692
8.63086	10.2367	41.7826	1.30001	4832
8.64086	10.2248	41.8783	1.42721	4816
8.65086	10.213	41.712	1.29844	4725
8.66086	10.2013	41.5898	1.77179	5001
8.67086	10.1895	41.5895	1.97821	4800
8.68086	10.1778	41.5328	1.21892	4843
8.69086	10.1661	41.4855	1.5909	5049
8.70086	10.1545	41.6216	1.58566	4739
8.71086	10.1428	41.5789	1.7385	4926
8.72086	10.1312	41.4988	1.09779	4914
8.73086	10.1196	41.4464	1.4421	4859
8.74086	10.1081	41.3122	1.32102	4984
8.75086	10.0966	41.4955	1.56503	4727
8.76086	10.0851	41.1984	1.50135	5062
8.77086	10.0736	41.302	1.22165	5030
8.78086	10.0621	41.3598	1.86464	4686
8.79086	10.0507	41.1387	1.27443	5113
8.80086	10.0393	41.4264	1.36062	4886
8.81086	10.0279	41.2375	1.3515	5039
8.82086	10.0166	41.163	1.51114	5143
8.83086	10.0053	41.2401	1.34654	4818
8.84086	9.99398	41.0188	1.45114	5210
8.85086	9.98271	41.2343	1.51478	5042
8.86086	9.97146	41.1308	1.58902	4940
8.87086	9.96025	40.9698	1.43511	5163
8.88086	9.94905	41.2376	1.71823	4901
8.89086	9.93788	40.9862	1.17199	5181
8.90086	9.92674	40.9172	1.24971	5131
8.91086	9.91563	41.0557	1.33767	4941
8.92086	9.90453	40.8548	1.35582	5222
8.93086	9.89346	40.984	1.51275	4917
8.94086	9.88242	40.8416	1.50035	5186
8.95086	9.8714	40.7444	1.2598	5168
8.96086	9.86041	40.9111	1.42694	5066
8.97086	9.84944	40.8311	1.21251	5274
8.98086	9.8385	40.7945	1.32216	5062
8.99086	9.82758	40.7634	1.52446	5249
9.00086	9.81668	40.6355	1.41992	5175
9.01086	9.80581	40.7945	1.92736	5090
9.02086	9.79496	40.6022	1.28847	5376
9.03086	9.78414	40.5697	1.73147	5088
9.04086	9.77334	40.73	1.24749	5288
9.05086	9.76256	40.5764	1.20976	5335
9.06086	9.75181	40.618	1.39565	5089
9.07085	9.74108	40.3767	1.50371	5321
9.08085	9.73038	40.4581	1.08713	5220
9.09085	9.7197	40.5236	1.63142	5236
9.10085	9.70904	40.3389	1.31153	5362
9.11085	9.69841	40.4224	1.73151	5141
9.12085	9.6878	40.2661	1.27015	5418
9.13085	9.67721	40.4276	1.13622	5301
9.14085	9.66664	40.425	1.40149	5192
9.15085	9.6561	40.2194	1.3362	5423
9.16085	9.64558	40.3732	1.56092	5294
9.17085	9.63509	40.1347	1.53012	5378
9.18085	9.62462	40.1564	1.55022	5481
9.19085	9.61417	40.2652	1.19782	5328
9.20085	9.60374	40.1186	1.62303	5429
9.21085	9.59334	40.2025	1.31971	5304
9.22085	9.58296	40.156	1.11287	5423
9.23085	9.5726	40.0519	1.53255	5494
9.24085	9.56226	40.2051	1.20894	5306
9.25085	9.55195	39.8974	1.54484	5490
9.26085	9.54166	39.9791	1.38353	5335
9.27085	9.53139	40.0254	1.29182	5433
9.28085	9.52114	39.9055	1.33539	5474
9.29085	9.51091	40.1031	1.17393	5458
9.30085	9.50071	39.882	1.3498	5547
9.31085	9.49053	39.832	1.34197	5400
9.32085	9.48037	40.0161	1.38898	5523
9.33085	9.47023	39.7088	1.35801	5623
9.34085	9.46012	39.8333	1.36227	5457
9.35085	9.45002	39.7605	1.41551	5584
9.36085	9.43995	39.6817	1.4056	5509
9.37085	9.4299	39.9612	1.59973	5532
9.38085	9.41987	39.625	1.11942	5644
9.39085	9.40986	39.8294	1.18068	5519
9.40085	9.39987	39.6755	1.32032	5532
9.41085	9.38991	39.5737	1.18091	5614
9.42085	9.37996	39.8373	1.48054	5542
9.43085	9.37004	39.38	1.60235	5602
9.44085	9.36014	39.5523	1.02881	5606
9.45085	9.35025	39.6279	1.37967	5689
9.46085	9.34039	39.553	1.21831	5599
9.47085	9.33055	39.7514	1.65919	5583
9.48085	9.32074	39.3029	1.26718	5719
9.49085	9.31094	39.3702	1.37739	5670
9.50085	9.30116	39.5623	1.24057	5704
9.51085	9.2914	39.2452	1.49839	5720
9.52085	9.28167	39.5167	1.58575	5719
9.53085	9.27195	39.3138	1.28296	5671
9.54085	9.26226	39.287	1.17708	5718
9.55085	9.25258	39.5668	1.20454	5760
9.56085	9.24293	39.1294	1.24174	5675
9.57085	9.23329	39.2471	1.19647	5712
9.58085	9.22368	39.2831	1.6118	5803
9.59085	9.21408	38.9769	1.60465	5647
9.60085	9.20451	39.3239	1.0388	5772
9.61085	9.19495	38.9501	1.17439	5865
9.62085	9.18542	39.1519	1.36975	5769
9.63085	9.1759	39.2819	1.2881	5775
9.64085	9.16641	39.0124	1.27996	5735
9.65085	9.15693	39.1773	1.06706	5882
9.66085	9.14748	38.9671	1.86833	5915
9.67085	9.13804	38.9793	1.32381	5831
9.68085	9.12862	38.9966	1.41829	5921
9.69084	9.11923	38.9368	1.48879	5736
9.70084	9.10985	39.0716	1.1829	5843
9.71084	9.10049	38.9585	1.2	5971
9.72084	9.09115	38.8259	1.21748	5850
9.73084	9.08183	38.921	1.16716	5832
9.74084	9.07253	38.6817	1.43364	5896
9.75084	9.06325	38.8304	1.372	5841
9.76084	9.05398	38.7375	1.07563	5954
9.77084	9.04474	38.6402	1.07251	5883
9.78084	9.03552	38.8364	1.43348	5924
9.79084	9.02631	38.6796	1.34829	5942
9.80084	9.01712	38.6853	1.1575	5974
9.81084	9.00795	38.6484	1.39825	6002
9.82084	8.9988	38.4464	1.482	5990
9.83084	8.98967	38.7616	1.47031	5992
9.84084	8.98056	38.4094	1.15861	6079
9.85084	8.97147	38.5847	1.42322	5970
9.86084	8.96239	38.653	1.23599	5992
9.87084	8.95333	38.3094	1.27064	5985
9.88084	8.9443	38.667	0.99672	6114
9.89084	8.93528	38.2883	1.34531	6079
9.90084	8.92627	38.2967	1.24977	5987
9.91084	8.91729	38.4966	1.26235	6018
9.92084	8.90832	38.1281	1.20572	5991
9.93084	8.89938	38.4078	1.13704	6135
9.94084	8.89045	38.3364	1.41406	6074
9.95084	8.88153	38.2014	1.43773	6076
9.96084	8.87264	38.466	1.09236	6156
9.97084	8.86376	37.9245	1.27698	6171
9.98084	8.85491	38.1277	1.42391	6172
9.99084	8.84607	38.2062	1.27142	6176
10.0008	8.83724	37.8251	1.09788	6207
10.0108	8.82844	38.2538	1.22952	6126
10.0208	8.81965	37.9591	1.45247	6210
10.0308	8.81088	37.9792	1.24673	6203
10.0408	8.80213	38.1832	1.14452	6248
10.0508	8.79339	37.7464	1.31897	6285
10.0608	8.78468	37.9628	1.13385	6178
10.0708	8.77597	37.9008	1.51603	6155
10.0808	8.76729	37.731	0.98611	6260
10.0908	8.75863	38.0678	1.14622	6147
10.1008	8.74998	37.6837	1.32983	6362
10.1108	8.74135	37.9445	1.19692	6300
10.1208	8.73273	37.9186	1.0378	6272
10.1308	8.72413	37.5949	1.31367	6365
10.1408	8.71555	37.9907	1.37897	6216
10.1508	8.70699	37.5422	1.3876	6345
10.1608	8.69844	37.7254	1.08813	6422
10.1708	8.68991	37.9069	1.90249	6278
10.1808	8.6814	37.6274	1.22532	6382
10.1908	8.6729	37.7999	1.17895	6279
10.2008	8.66443	37.6263	1.21502	6440
10.2108	8.65596	37.6157	1.05761	6470
10.2208	8.64752	37.7878	1.20037	6248
10.2308	8.63909	37.404	1.00688	6439
10.2408	8.63067	37.6069	1.27426	6355
10.2508	8.62228	37.6373	1.32	6319
10.2608	8.6139	37.4281	1.15341	6558
10.2708	8.60553	37.7799	1.27356	6302
10.2808	8.59718	37.4465	1.14317	6450
10.2908	8.58885	37.5225	1.38404	6519
10.3008	8.58054	37.6847	1.27543	6413
10.3108	8.57224	37.4272	1.22074	6570
10.3208	8.56395	37.6081	1.04387	6438
10.3308	8.55569	37.4586	1.34123	6529
10.3408	8.54744	37.5219	1.29309	6540
10.3508	8.5392	37.687	1.30578	6395
10.3608	8.53098	37.2818	0.99251	6584
10.3708	8.52278	37.4711	1.22413	6543
10.3808	8.51459	37.4715	1.16362	6497
10.3908	8.50642	37.2338	1.22823	6551
10.4008	8.49826	37.6025	1.62418	6288
10.4108	8.49012	37.1949	0.99443	6695
10.4208	8.482	37.3128	1.13645	6585
10.4308	8.47389	37.4085	1.16167	6412
10.4408	8.46579	37.2951	1.05444	6816
10.4508	8.45772	37.4149	1.20256	6468
10.4608	8.44965	37.206	1.14385	6635
10.4708	8.44161	37.115	1.229	6730
10.4808	8.43358	37.3799	1.34708	6444
10.4908	8.42556	37.105	1.24237	6874
10.5008	8.41756	37.2287	1.47971	6587
10.5108	8.40957	37.3057	1.1929	6500
10.5208	8.4016	37.0686	1.09262	6858
10.5308	8.39365	37.2822	1.27205	6476
10.5408	8.38571	36.9609	1.0392	6882
10.5508	8.37778	36.9983	1.14948	6669
10.5608	8.36987	37.1221	1.2839	6440
10.5708	8.36197	36.9599	0.93818	6958
10.5808	8.35409	37.1015	1.2252	6512
10.5908	8.34623	37.0136	1.00478	6774
10.6008	8.33838	37.0198	1.23605	6850
10.6108	8.33054	37.1017	1.49487	6467
10.6208	8.32272	36.8661	1.48058	6999
10.6308	8.31491	36.8916	1.07078	6822
10.6408	8.30712	37.0375	1.0535	6708
10.6508	8.29935	36.8215	1.55738	6992
10.6608	8.29158	37.0108	1.13893	6590
10.6708	8.28384	36.9305	1.24281	6837
10.6808	8.2761	36.8256	0.95853	7003
10.6908	8.26838	36.916	1.47428	6591
10.7008	8.26068	36.7794	1.09704	7047
10.7108	8.25299	36.8236	1.09062	6735
10.7208	8.24531	36.7951	1.1079	6756
10.7308	8.23765	36.7528	1.21039	6951
10.7408	8.23001	36.8787	1.08326	6659
10.7508	8.22237	36.7709	1.12941	7026
10.7608	8.21475	36.7588	1.35587	6917
10.7708	8.20715	36.853	1.11522	6773
10.7808	8.19956	36.6602	1.20473	7066
10.7908	8.19198	36.8038	0.94964	6777
10.8008	8.18442	36.6788	1.1919	7099
10.8108	8.17687	36.7181	1.31388	7007
10.8208	8.16934	36.7862	1.08335	6863
10.8308	8.16182	36.7058	1.51115	7047
10.8408	8.15431	36.7233	1.18155	6878
10.8508	8.14682	36.7212	1.34899	6965
10.8608	8.13934	36.6464	1.00524	7118
10.8708	8.13188	36.7913	1.02635	6891
10.8808	8.12443	36.5766	1.17623	6994
10.8908	8.11699	36.6392	1.07669	6982
10.9008	8.10957	36.7459	1.12811	6985
10.9108	8.10216	36.5395	1.03474	7112
10.9208	8.09476	36.7494	1.16562	6969
10.9308	8.08738	36.6867	1.23882	7107
10.9408	8.08001	36.5978	1.01739	7127
10.9508	8.07265	36.72	1.1436	6948
10.9608	8.06531	36.531	1.31139	7219
10.9708	8.05798	36.673	1.42966	7090
10.9808	8.05066	36.6149	1.17202	7118
10.9908	8.04336	36.5891	1.28402	7132
11.0008	8.03607	36.8601	0.98513	7021
11.0108	8.0288	36.4876	1.42569	7246
11.0208	8.02153	36.6268	0.95271	7137
11.0308	8.01429	36.7083	0.99139	7170
11.0408	8.00705	36.443	1.09433	7132
11.0508	7.99983	36.7094	1.04927	7039
11.0608	7.99262	36.4693	1.22798	7234
11.0708	7.98542	36.5356	1.09268	7190
11.0808	7.97824	36.8019	1.21597	7161
11.0908	7.97106	36.5295	1.14943	7262
11.1008	7.96391	36.5726	1.03943	7175
11.1108	7.95676	36.5666	1.18327	7305
11.1208	7.94963	36.3851	1.31208	7265
11.1308	7.94251	36.7154	1.157	7244
11.1408	7.9354	36.3414	1.01657	7346
11.1508	7.92831	36.5568	1.11084	7295
11.1608	7.92123	36.762	1.27526	7268
11.1708	7.91416	36.386	1.09509	7349
11.1808	7.9071	36.7107	1.16498	7253
11.1908	7.90006	36.3844	1.06371	7361
11.2008	7.89303	36.3644	1.41441	7220
11.2108	7.88601	36.6805	0.9734	7277
11.2208	7.87901	36.3113	1.10903	7411
11.2308	7.87201	36.5221	1.01963	7362
11.2408	7.86503	36.5534	1.06231	7429
11.2508	7.85806	36.4819	1.06565	7251
11.2608	7.85111	36.724	1.06862	7370
11.2708	7.84417	36.231	1.14802	7513
11.2808	7.83723	36.2629	1.44132	7328
11.2908	7.83032	36.5782	1.05901	7507
11.3008	7.82341	36.2366	1.0465	7475
11.3108	7.81652	36.6392	1.55665	7447
11.3208	7.80963	36.4214	1.09516	7506
11.3308	7.80276	36.2644	1.03995	7385
11.3408	7.79591	36.6713	1.47394	7483
11.3508	7.78906	36.1954	1.02091	7584
11.3608	7.78223	36.3021	0.97335	7402
11.3708	7.77541	36.4497	0.92433	7488
11.3808	7.7686	36.1444	0.94433	7403
11.3908	7.7618	36.5968	1.28114	7653
11.4008	7.75501	36.2072	1.06492	7611
11.4108	7.74824	36.4145	1.14524	7393
11.4208	7.74148	36.575	1.33821	7559
11.4308	7.73473	36.2239	1.01368	7575
11.4408	7.72799	36.4155	1.18085	7493
11.4508	7.72126	36.29	1.15571	7677
11.4608	7.71455	36.2036	1.11833	7539
11.4708	7.70785	36.5505	1.17966	7674
11.4808	7.70115	36.2657	1.22811	7579
11.4908	7.69448	36.3127	0.95428	7519
11.5008	7.68781	36.4357	1.13419	7718
11.5108	7.68115	36.1499	1.05776	7564
11.5208	7.67451	36.3977	1.07801	7593
11.5308	7.66787	36.1632	1.02244	7721
11.5408	7.66125	36.1393	1.06109	7528
11.5508	7.65464	36.3626	1.19302	7719
11.5608	7.64804	36.0418	1.12357	7687
11.5708	7.64146	36.3405	1.0383	7630
11.5808	7.63488	36.3211	1.01048	7800
11.5908	7.62832	36.1436	1.0504	7588
11.6008	7.62176	36.3396	1.05699	7737
11.6108	7.61522	36.0803	1.14961	7777
11.6208	7.60869	36.1006	1.15614	7697
11.6308	7.60217	36.2713	1.24777	7784
11.6408	7.59566	36.1015	1.18254	7692
11.6508	7.58917	36.2047	1.127	7782
11.6608	7.58268	36.1837	0.96948	7818
11.6708	7.57621	36.0675	1.14342	7714
11.6808	7.56974	36.2734	1.02148	7730
11.6908	7.56329	35.9731	1.01504	7747
11.7008	7.55685	35.9918	1.08225	7827
11.7108	7.55042	36.1174	1.10157	7748
11.7208	7.544	35.9701	0.92414	7840
11.7308	7.53759	36.074	0.98991	7880
11.7408	7.53119	36.0667	1.13096	7806
11.7508	7.52481	35.9313	1.3317	7891
11.7608	7.51843	36.1417	1.07946	7807
11.7708	7.51207	35.9059	1.08211	7899
11.7808	7.50571	35.9217	1.54582	7969
11.7908	7.49937	35.9808	1.13105	7876
11.8008	7.49304	35.9233	1.01688	7885
11.8108	7.48671	36.0054	1.0229	7857
11.8208	7.4804	35.8704	1.11176	7904
11.8308	7.4741	35.8606	1.00509	8039
11.8408	7.46781	36.0073	1.06318	7815
11.8508	7.46154	35.8187	1.03014	8034
11.8608	7.45527	35.8037	0.97808	7916
11.8708	7.44901	35.8899	1.14239	7804
11.8808	7.44276	35.6937	0.94788	8035
11.8908	7.43653	35.8668	0.99515	7959
11.9008	7.4303	35.7916	1.10508	7995
11.9108	7.42408	35.7248	1.15422	8094
11.9208	7.41788	35.8764	1.13394	7943
11.9308	7.41168	35.6253	1.12098	8163
11.9408	7.4055	35.8064	0.96248	7987
11.9508	7.39932	35.6886	1.00581	8021
11.9608	7.39316	35.7192	1.16011	8064
11.9708	7.38701	35.7321	1.11717	7982
11.9808	7.38086	35.5933	1.26396	8186
11.9908	7.37473	35.598	1.03542	8069
12.0008	7.36861	35.6961	1.0928	8016
12.0108	7.3625	35.536	0.93258	8305
12.0208	7.35639	35.6369	0.99375	7980
12.0308	7.3503	35.6075	0.97932	7961
12.0408	7.34422	35.4614	0.95046	8276
12.0508	7.33815	35.5788	1.15616	8098
12.0608	7.33209	35.5144	0.98804	8094
12.0708	7.32603	35.5256	1.13948	8196
12.0808	7.31999	35.5731	1.03866	8145
12.0908	7.31396	35.3915	1.04867	8380
12.1008	7.30794	35.5723	1.30766	8202
12.1108	7.30193	35.4165	1.14069	8060
12.1208	7.29593	35.4683	1.00886	8195
12.1308	7.28993	35.5169	1.31364	8237
12.1408	7.28395	35.302	1.19071	8171
12.1508	7.27798	35.4289	0.94151	8308
12.1608	7.27202	35.4435	1.0102	8101
12.1708	7.26607	35.3019	0.84076	8394
12.1808	7.26012	35.4791	1.04896	8330
12.1908	7.25419	35.3244	0.93478	8089
12.2008	7.24827	35.2865	1.12949	8386
12.2108	7.24235	35.4376	1.16455	8162
12.2208	7.23645	35.3495	1.01791	8322
12.2308	7.23056	35.3511	1.00148	8392
12.2408	7.22467	35.3964	0.99758	8220
12.2508	7.2188	35.2926	1.14144	8471
12.2608	7.21293	35.429	1.18559	8373
12.2708	7.20708	35.2794	0.99865	8291
12.2808	7.20123	35.3427	1.09435	8406
12.2908	7.19539	35.4001	1.08475	8256
12.3008	7.18957	35.3053	0.95142	8425
12.3108	7.18375	35.3947	1.03655	8466
12.3208	7.17794	35.2542	1.22888	8220
12.3308	7.17214	35.2985	0.91323	8490
12.3408	7.16635	35.4071	0.89416	8397
12.3508	7.16057	35.2133	1.22227	8348
12.3608	7.1548	35.2933	1.20489	8531
12.3708	7.14904	35.3058	0.89851	8333
12.3808	7.14329	35.3531	0.93883	8474
12.3908	7.13755	35.3753	0.91954	8477
12.4008	7.13181	35.2909	1.12219	8428
12.4108	7.12609	35.2186	1.08635	8484
12.4208	7.12038	35.3416	1.16077	8589
12.4308	7.11467	35.196	1.23211	8469
12.4408	7.10897	35.279	1.00226	8564
12.4508	7.10329	35.3086	1.06849	8460
12.4608	7.09761	35.2487	1.03227	8542
12.4708	7.09194	35.298	1.03063	8505
12.4808	7.08628	35.2594	1.11333	8512
12.4908	7.08063	35.165	0.8435	8592
12.5008	7.07499	35.2335	1.13775	8601
12.5108	7.06936	35.1513	0.88912	8478
12.5208	7.06373	35.1178	0.92002	8686
12.5308	7.05812	35.2099	1.04512	8511
12.5408	7.05251	35.1675	0.98296	8637
12.5508	7.04692	35.251	1.15717	8660
12.5608	7.04133	35.1318	1.15513	8598
12.5708	7.03575	35.0898	1.01935	8736
12.5808	7.03018	35.1855	1.01869	8605
12.5908	7.02462	35.0019	1.09973	8622
12.6008	7.01907	35.0717	0.97914	8621
12.6108	7.01352	35.1479	1.05354	8726
12.6208	7.00799	34.9729	0.98486	8723
12.6308	7.00246	35.0702	1.11857	8627
12.6408	6.99695	35.0078	0.94685	8750
12.6508	6.99144	34.9429	0.94752	8734
12.6608	6.98594	35.0497	0.89344	8754
12.6708	6.98045	34.8684	0.9536	8655
12.6808	6.97496	34.8555	1.20049	8632
12.6908	6.96949	34.943	0.92437	8802
12.7008	6.96403	34.9463	1.03867	8799
12.7108	6.95857	34.9176	1.24074	8767
12.7208	6.95312	34.821	0.99125	8824
12.7308	6.94768	34.8008	0.92976	8833
12.7408	6.94225	34.8931	0.93793	8872
12.7508	6.93683	34.7728	1.02718	8828
12.7608	6.93142	34.7911	1.2868	8642
12.7708	6.92601	34.7728	1.07619	8862
12.7808	6.92062	34.6756	1.03521	8852
12.7908	6.91523	34.8101	0.98183	8730
12.8008	6.90985	34.7349	0.90657	9014
12.8108	6.90448	34.6084	1.0157	8852
12.8208	6.89911	34.7608	0.94293	8954
12.8308	6.89376	34.6577	0.97137	8930
12.8408	6.88841	34.6144	0.99592	8701
12.8508	6.88308	34.7261	1.03395	8954
12.8608	6.87775	34.6427	0.96791	8906
12.8708	6.87242	34.6404	0.98332	8928
12.8808	6.86711	34.6339	0.99075	9045
12.8908	6.86181	34.5158	0.97431	8973
12.9008	6.85651	34.6664	1.02048	9081
12.9108	6.85122	34.595	1.17831	9030
12.9208	6.84594	34.5778	1.19447	8798
12.9308	6.84067	34.6632	1.04514	9102
12.9408	6.83541	34.5581	0.97941	8885
12.9508	6.83015	34.6541	0.9085	9011
12.9608	6.8249	34.6074	0.93877	9005
12.9708	6.81967	34.5513	1.02467	9138
12.9808	6.81443	34.648	0.82078	9147
12.9908	6.80921	34.6031	1.13407	8986
13.0008	6.804	34.5343	0.96564	9058
13.0108	6.79879	34.6401	0.88185	9048
13.0208	6.79359	34.6518	0.97776	9063
13.0308	6.7884	34.696	1.00117	9108
13.0408	6.78322	34.6553	1.09371	9053
13.0508	6.77804	34.53	1.00224	9233
13.0608	6.77287	34.7057	1.0212	9153
13.0708	6.76772	34.6335	1.23691	9187
13.0808	6.76256	34.683	0.85775	9153
13.0908	6.75742	34.6974	1.01439	9107
13.1008	6.75229	34.6302	1.04036	9108
13.1108	6.74716	34.7224	1.01992	9216
13.1208	6.74204	34.6837	0.99299	9110
13.1308	6.73693	34.6192	0.95395	9362
13.1408	6.73182	34.7227	0.95643	9135
13.1508	6.72673	34.6707	0.99466	9167
13.1608	6.72164	34.5526	0.80926	9292
13.1708	6.71656	34.6927	1.0217	9229
13.1808	6.71148	34.7483	0.91922	9167
13.1908	6.70642	34.7306	1.13947	9378
13.2008	6.70136	34.6897	0.99235	9191
13.2108	6.69631	34.6142	0.96337	9418
13.2208	6.69127	34.7784	1.11323	9316
13.2308	6.68623	34.6733	0.96651	9170
13.2408	6.68121	34.7058	1.03703	9408
13.2508	6.67619	34.728	0.8787	9173
13.2608	6.67117	34.613	1.16154	9286
13.2708	6.66617	34.7125	0.95147	9452
13.2808	6.66117	34.6491	0.96696	9242
13.2908	6.65618	34.6484	0.94127	9476
13.3008	6.6512	34.7333	0.89981	9461
13.3108	6.64623	34.6276	0.97282	9328
13.3208	6.64126	34.6197	0.90947	9348
13.3308	6.6363	34.6467	1.0199	9357
13.3408	6.63135	34.7116	1.09768	9281
13.3508	6.6264	34.6991	0.87434	9539
13.3608	6.62147	34.5499	1.09039	9413
13.3708	6.61654	34.5645	0.97529	9510
13.3808	6.61162	34.7114	0.96421	9653
13.3908	6.6067	34.5951	1.0379	9313
13.4008	6.60179	34.614	0.97475	9563
13.4108	6.59689	34.6627	1.08747	9480
13.4208	6.592	34.6111	1.27578	9239
13.4308	6.58711	34.5769	0.75381	9589
13.4408	6.58224	34.5955	0.91936	9482
13.4508	6.57736	34.5697	1.06991	9597
13.4608	6.5725	34.7566	0.90437	9663
13.4708	6.56764	34.5966	0.91713	9455
13.4808	6.5628	34.4708	1.01472	9692
13.4908	6.55795	34.7309	0.95812	9574
13.5008	6.55312	34.5862	0.97864	9387
13.5108	6.54829	34.5271	0.9963	9706
13.5208	6.54347	34.6429	0.93054	9573
13.5308	6.53866	34.4844	1.09709	9602
13.5408	6.53385	34.75	0.91384	9752
13.5508	6.52905	34.4997	1.14554	9604
13.5608	6.52426	34.5658	0.9884	9718
13.5708	6.51947	34.6415	0.90723	9604
13.5808	6.5147	34.4725	0.92898	9518
13.5908	6.50993	34.5532	0.86168	9837
13.6008	6.50516	34.6204	1.06994	9549
13.6108	6.5004	34.4856	0.96998	9784
13.6208	6.49565	34.6799	0.99207	9767
13.6308	6.49091	34.514	0.9198	9726
13.6408	6.48618	34.4527	0.92878	9760
13.6508	6.48145	34.6544	0.81523	9732
13.6608	6.47672	34.6496	1.05047	9682
13.6708	6.47201	34.4382	0.93729	9836
13.6808	6.4673	34.5923	0.95429	9639
13.6908	6.4626	34.4214	1.10011	9883
13.7008	6.45791	34.6055	0.8804	9901
13.7108	6.45322	34.5112	1.08916	9804
13.7208	6.44854	34.4442	1.00441	9737
13.7308	6.44386	34.622	0.93098	9639
13.7408	6.4392	34.4103	0.92262	9915
13.7508	6.43454	34.4011	0.86138	9880
13.7608	6.42988	34.5292	1.20655	9777
13.7708	6.42524	34.4317	0.9495	9928
13.7808	6.4206	34.4228	0.91252	9908
13.7908	6.41596	34.4551	0.78449	10048
13.8008	6.41134	34.3919	1.02582	9833
13.8108	6.40672	34.5212	0.9385	9807
13.8208	6.4021	34.4835	1.08238	9921
13.8308	6.3975	34.3205	0.87118	9875
13.8408	6.3929	34.469	1.19071	9913
13.8508	6.3883	34.3093	0.93309	9899
13.8608	6.38372	34.2802	1.01087	10120
13.8708	6.37914	34.5192	0.89698	9982
13.8808	6.37457	34.3016	1.1182	9919
13.8908	6.37	34.4339	0.91122	9862
13.9008	6.36544	34.2753	0.84075	10076
13.9108	6.36089	34.2619	1.01077	9987
13.9208	6.35634	34.4545	0.92448	9973
13.9308	6.3518	34.218	0.89706	9979
13.9408	6.34727	34.2293	0.9158	10081
13.9508	6.34274	34.3922	0.94841	10121
13.9608	6.33822	34.2214	1.04132	10036
13.9708	6.3337	34.3649	0.83249	10031
13.9808	6.3292	34.3459	1.13174	10141
13.9908	6.32469	34.2823	0.84448	10110
14.0008	6.3202	34.3642	0.89055	10038
14.0108	6.31571	34.191	0.91641	10218
14.0208	6.31123	34.2259	1.04632	10074
14.0308	6.30675	34.3913	1.1031	9937
14.0408	6.30228	34.2929	1.03209	10063
14.0508	6.29782	34.1719	0.81616	10099
14.0608	6.29336	34.3327	0.97656	10290
14.0708	6.28891	34.1869	0.89656	10173
14.0808	6.28447	34.3167	0.91357	10056
14.0908	6.28003	34.1895	0.95488	10462
14.1008	6.2756	34.1423	0.9444	10088
14.1108	6.27118	34.306	0.94246	10137
14.1208	6.26676	34.1234	0.96132	10239
14.1308	6.26235	34.2232	0.80755	10090
14.1408	6.25794	34.3079	0.95447	10279
14.1508	6.25354	34.128	0.9803	10278
14.1608	6.24915	34.1731	0.95146	10281
14.1708	6.24476	34.1137	0.94217	10399
14.1808	6.24038	34.0967	1.07823	10238
14.1908	6.236	34.2294	0.96012	10154
14.2008	6.23164	34.0507	1.03042	10225
14.2108	6.22727	34.0947	0.79398	10179
14.2208	6.22292	34.1618	0.89899	10387
14.2308	6.21857	34.0599	0.91225	10319
14.2408	6.21422	34.0518	0.85884	10373
14.2508	6.20988	34.1438	1.09516	10373
14.2608	6.20555	34.0147	1.02698	10378
14.2708	6.20123	34.1215	0.77892	10469
14.2808	6.19691	33.9226	1.00032	10298
14.2908	6.19259	34.0179	0.88247	10278
14.3008	6.18828	34.1462	1.02955	10425
14.3108	6.18398	33.8942	0.95829	10508
14.3208	6.17969	33.9098	0.92773	10459
14.3308	6.1754	33.9877	1.06315	10426
14.3408	6.17111	33.8819	0.88341	10398
14.3508	6.16684	34.0017	0.82833	10360
14.3608	6.16256	33.9333	0.93363	10414
14.3708	6.1583	33.8622	0.86514	10375
14.3808	6.15404	34.0118	0.99307	10566
14.3908	6.14979	33.7955	0.84754	10567
14.4008	6.14554	33.8062	0.97026	10495
14.4108	6.1413	34.0281	1.03544	10588
14.4208	6.13706	33.8079	0.86517	10600
14.4308	6.13283	33.7802	0.88437	10607
14.4408	6.1286	33.9678	0.91043	10461
14.4508	6.12439	33.9116	0.847	10343
14.4608	6.12017	33.9484	1.03063	10582
14.4708	6.11597	33.8125	0.98059	10672
14.4808	6.11177	33.8419	0.83951	10547
14.4908	6.10757	33.9642	0.99636	10767
14.5008	6.10338	33.7426	1.00334	10436
14.5108	6.0992	33.8941	0.92904	10568
14.5208	6.09502	33.8692	0.85451	10779
14.5308	6.09085	33.8283	0.94149	10267
14.5408	6.08668	33.8122	0.90789	10846
14.5508	6.08252	33.8328	0.95924	10570
14.5608	6.07837	33.893	0.87106	10457
14.5708	6.07422	33.9166	0.81971	10914
14.5808	6.07007	33.7844	0.95557	10759
14.5908	6.06594	33.7887	0.94739	10784
14.6008	6.0618	33.9477	0.86903	10697
14.6108	6.05768	33.8463	0.89882	10625
14.6208	6.05356	33.8904	0.95589	10708
14.6308	6.04944	33.9026	0.90836	10782
14.6408	6.04533	33.8411	1.02502	10469
14.6508	6.04123	33.9298	0.82731	10935
14.6608	6.03713	33.8886	1.2612	10640
14.6708	6.03304	33.9591	0.93013	10452
14.6808	6.02895	33.9254	0.83798	10943
14.6908	6.02487	33.8472	0.80726	10730
14.7008	6.02079	33.9186	0.81267	10817
14.7108	6.01672	33.933	0.94258	10957
14.7208	6.01266	33.8262	0.9645	10716
14.7308	6.0086	33.9253	1.07442	10818
14.7408	6.00455	33.9451	0.90049	10947
14.7508	6.0005	33.8621	0.92747	10788
14.7608	5.99646	33.9621	0.83915	10756
14.7708	5.99242	33.921	0.92015	10915
14.7808	5.98839	34.0184	0.85746	10676
14.7908	5.98436	33.9453	0.92353	11047
14.8008	5.98034	33.8862	0.86689	10910
14.8108	5.97633	33.9853	1.06516	10904
14.8208	5.97232	33.9474	1.01257	10744
14.8308	5.96831	33.9276	0.83549	10735
14.8408	5.96431	34.0203	0.77966	10908
14.8508	5.96032	33.9306	0.8926	10969
14.8608	5.95633	33.9413	0.96975	11026
14.8708	5.95235	34.0088	1.0339	10889
14.8808	5.94837	33.9205	0.95789	10957
14.8908	5.9444	34.0007	1.03222	10969
14.9008	5.94043	33.9949	0.79143	11053
14.9108	5.93647	33.8948	0.77678	11152
14.9208	5.93251	33.9954	0.83313	10768
14.9308	5.92856	33.951	0.95306	11127
14.9408	5.92462	33.8956	0.99095	11026
14.9508	5.92068	34.01	0.89593	11008
14.9608	5.91674	33.8931	1.01366	11125
14.9708	5.91281	33.9307	0.99538	11028
14.9808	5.90889	34.0205	0.97083	10860
14.9908	5.90497	33.8801	0.76198	11024
15.0008	5.90105	33.9543	0.79634	11035
15.0108	5.89715	33.9728	0.85631	10980
15.0208	5.89324	33.8662	1.07201	11229
15.0308	5.88934	33.9608	0.9383	11137
15.0408	5.88545	33.9113	0.83157	11141
15.0508	5.88156	33.8844	0.8871	11326
15.0608	5.87768	33.9485	0.88215	11169
15.0708	5.8738	33.879	0.91199	11237
15.0808	5.86993	33.8721	0.93019	11097
15.0908	5.86606	33.8899	0.92442	11047
15.1008	5.8622	33.8241	1.11394	11161
15.1108	5.85834	33.9271	0.83422	11226
15.1208	5.85449	33.8679	0.85694	11043
15.1308	5.85065	33.8753	0.89393	11288
15.1408	5.8468	33.9023	0.85049	11198
15.1508	5.84297	33.8105	0.83591	11122
15.1608	5.83914	33.8244	0.90399	11474
15.1708	5.83531	33.8419	0.92174	11179
15.1808	5.83149	33.7861	0.90459	11236
15.1908	5.82767	33.8131	0.92233	11373
15.2008	5.82386	33.8475	0.98243	11181
15.2108	5.82006	33.7971	0.85817	11335
15.2208	5.81625	33.8202	0.89186	11420
15.2308	5.81246	33.8393	0.85348	11334
15.2408	5.80867	33.785	0.88148	11317
15.2508	5.80488	33.7831	0.91506	11391
15.2608	5.8011	33.752	0.77555	11408
15.2708	5.79732	33.6928	0.91871	11399
15.2808	5.79355	33.7479	1.17495	11252
15.2908	5.78979	33.7735	0.84355	11205
15.3008	5.78602	33.6678	0.87486	11482
15.3108	5.78227	33.7293	0.87586	11223
15.3208	5.77852	33.7016	0.93579	11471
15.3308	5.77477	33.7039	0.8558	11553
15.3407	5.77103	33.7613	0.81572	11388
15.3507	5.76729	33.684	0.78314	11586
15.3607	5.76356	33.7081	1.06701	11476
15.3707	5.75983	33.7194	0.92739	11568
15.3808	5.75611	33.6379	0.91415	11620
15.3908	5.75239	33.6859	0.75608	11362
15.4008	5.74868	33.7132	0.92898	11574
15.4108	5.74497	33.594	0.93317	11520
15.4207	5.74127	33.6861	1.00791	11421
15.4307	5.73757	33.6608	0.91242	11691
15.4407	5.73388	33.5956	0.90078	11423
15.4507	5.73019	33.7395	0.81999	11389
15.4608	5.7265	33.6319	0.80442	11639
15.4708	5.72283	33.6523	0.80606	11494
15.4808	5.71915	33.6991	0.8655	11622
15.4908	5.71548	33.5552	0.91495	11553
15.5008	5.71182	33.6872	0.96131	11655
15.5107	5.70816	33.6584	0.95854	11716
15.5207	5.7045	33.5654	0.97424	11760
15.5307	5.70085	33.6488	0.93289	11602
15.5407	5.69721	33.6698	0.81114	11837
15.5508	5.69356	33.62	0.80002	11651
15.5608	5.68993	33.6674	0.87367	11497
15.5708	5.6863	33.617	0.84121	11898
15.5808	5.68267	33.5687	1.03645	11484
15.5907	5.67905	33.7244	0.84337	11712
15.6007	5.67543	33.6182	0.77721	11679
15.6107	5.67182	33.6114	0.82998	11560
15.6207	5.66821	33.7394	0.92794	11863
15.6308	5.6646	33.5614	1.00962	11629
15.6408	5.66101	33.6282	0.81465	11793
15.6508	5.65741	33.6415	0.97318	11928
15.6608	5.65382	33.5809	0.85213	11837
15.6707	5.65024	33.6303	1.01215	11622
15.6807	5.64665	33.6322	0.84961	12053
15.6907	5.64308	33.5838	0.77641	11767
15.7007	5.63951	33.6853	0.74727	11874
15.7108	5.63594	33.6482	0.94718	12019
15.7208	5.63238	33.5947	0.9706	11613
15.7308	5.62882	33.654	0.88902	11999
15.7408	5.62527	33.5637	0.95199	11888
15.7508	5.62172	33.581	0.84509	11709
15.7607	5.61817	33.7252	0.84738	11822
15.7707	5.61463	33.542	0.9039	11846
15.7807	5.6111	33.6202	0.78208	11825
15.7907	5.60757	33.627	0.80499	12008
15.8008	5.60404	33.5703	0.90565	11966
15.8108	5.60052	33.6379	0.88095	11866
15.8208	5.597	33.6011	0.8699	12161
15.8308	5.59349	33.5908	1.03173	12005
15.8407	5.58998	33.6687	0.81683	11931
15.8507	5.58648	33.5173	0.93794	12137
15.8607	5.58298	33.6149	0.86822	12043
15.8707	5.57948	33.6346	0.89956	11854
15.8808	5.57599	33.4591	0.8139	12067
15.8908	5.5725	33.5734	0.85249	12016
15.9008	5.56902	33.5826	0.79442	12016
15.9108	5.56554	33.5461	0.82937	11972
15.9207	5.56207	33.622	0.92193	11832
15.9307	5.5586	33.5643	0.85089	12256
15.9407	5.55514	33.5073	0.78478	12069
15.9507	5.55168	33.6173	0.88528	12014
15.9607	5.54822	33.5408	0.86689	12104
15.9707	5.54477	33.5211	1.07908	12285
15.9807	5.54132	33.6277	0.89523	11919
15.9907	5.53788	33.4638	0.884	12310
16.0007	5.53444	33.5264	0.79938	12307
16.0107	5.53101	33.6133	0.84859	12144
16.0207	5.52758	33.4883	0.89823	12350
16.0307	5.52415	33.5274	0.73978	12110
16.0407	5.52073	33.5456	0.81649	12095
16.0507	5.51731	33.4256	1.06611	12184
16.0607	5.5139	33.5138	0.88133	12145
16.0707	5.51049	33.6242	0.91923	12021
16.0807	5.50709	33.4437	0.83169	12358
16.0907	5.50369	33.6153	0.87173	12147
16.1007	5.50029	33.5021	0.77473	12201
16.1107	5.4969	33.5074	0.87543	12481
16.1207	5.49351	33.6075	0.94829	12225
16.1307	5.49013	33.4549	0.76913	12406
16.1407	5.48675	33.5319	0.85254	12534
16.1507	5.48338	33.5934	0.93677	12239
16.1607	5.48001	33.4652	0.8828	12389
16.1707	5.47664	33.5767	0.87456	12392
16.1807	5.47328	33.658	0.79822	12311
16.1907	5.46992	33.4818	0.91808	12416
16.2007	5.46657	33.5425	0.95914	12311
16.2107	5.46322	33.5725	0.80116	12175
16.2207	5.45987	33.5522	0.80808	12489
16.2307	5.45653	33.6297	0.84901	12289
16.2407	5.45319	33.5534	0.70721	12337
16.2507	5.44986	33.5511	0.80248	12604
16.2607	5.44653	33.6051	0.95509	12307
16.2707	5.44321	33.5517	0.98554	12430
16.2807	5.43989	33.507	0.85523	12602
16.2907	5.43657	33.6871	0.95549	12424
16.3007	5.43326	33.527	0.88229	12541
16.3107	5.42995	33.5444	0.96633	12737
16.3207	5.42664	33.6587	0.83859	12401
16.3307	5.42334	33.6278	0.77785	12717
16.3407	5.42005	33.5568	0.7572	12535
16.3507	5.41675	33.6074	0.86003	12360
16.3607	5.41347	33.4997	0.97152	12498
16.3707	5.41018	33.5357	0.73745	12475
16.3807	5.4069	33.6416	0.8692	12491
16.3907	5.40363	33.5205	0.77724	12554
16.4007	5.40035	33.5793	0.90067	12465
16.4107	5.39708	33.5779	0.9547	12687
16.4207	5.39382	33.5327	0.8749	12729
16.4307	5.39056	33.6035	0.79447	12472
16.4407	5.3873	33.531	0.8716	12852
16.4507	5.38405	33.5028	0.80156	12713
16.4607	5.3808	33.6495	0.88307	12667
16.4707	5.37756	33.4521	0.92531	12783
16.4807	5.37432	33.5663	0.75799	12762
16.4907	5.37108	33.6716	0.84153	12666
16.5007	5.36785	33.4502	0.98425	12701
16.5107	5.36462	33.4833	0.93809	12455
16.5207	5.3614	33.5608	0.77713	12821
16.5307	5.35818	33.4993	0.84144	12639
16.5407	5.35496	33.5138	0.7603	12618
16.5507	5.35175	33.5815	0.86163	12817
16.5607	5.34854	33.4018	0.80821	12720
16.5707	5.34533	33.584	0.82678	12691
16.5807	5.34213	33.5057	0.8086	12918
16.5907	5.33893	33.4239	0.89233	12928
16.6007	5.33574	33.6597	0.97822	12671
16.6107	5.33255	33.4388	0.87334	13101
16.6207	5.32936	33.4712	0.85767	12653
16.6307	5.32618	33.593	0.90759	13033
16.6407	5.323	33.5129	0.85931	13007
16.6507	5.31983	33.377	0.82218	12784
16.6607	5.31666	33.5488	0.83951	12721
16.6707	5.31349	33.3631	0.74921	12885
16.6807	5.31033	33.3911	0.79056	12826
16.6907	5.30717	33.5523	0.79482	12778
16.7007	5.30402	33.3849	0.87313	13003
16.7107	5.30086	33.4623	0.8147	12812
16.7207	5.29772	33.5002	0.86153	12947
16.7307	5.29457	33.4058	0.88932	13014
16.7407	5.29143	33.4764	0.88096	12956
16.7507	5.2883	33.4606	0.84501	13131
16.7607	5.28516	33.3618	0.7881	13011
16.7707	5.28203	33.5538	0.9353	12920
16.7807	5.27891	33.3242	0.80004	13306
16.7907	5.27579	33.3977	0.81579	12962
16.8007	5.27267	33.5042	0.83396	13048
16.8107	5.26956	33.2552	0.84825	13071
16.8207	5.26645	33.295	0.72159	13039
16.8307	5.26334	33.4423	0.88998	12798
16.8407	5.26024	33.3132	0.86711	13169
16.8507	5.25714	33.3307	0.96662	13050
16.8607	5.25404	33.4517	0.78585	12933
16.8707	5.25095	33.2591	0.75221	13282
16.8807	5.24786	33.3373	0.84814	13069
16.8907	5.24478	33.3874	0.7918	13165
16.9007	5.2417	33.2761	0.88493	13295
16.9107	5.23862	33.3841	0.83828	13240
16.9207	5.23555	33.3653	0.86905	13112
16.9307	5.23248	33.2602	0.98725	13424
16.9407	5.22941	33.4263	0.831	13125
16.9507	5.22635	33.3066	0.86256	13251
16.9607	5.22329	33.2107	0.80978	13245
16.9707	5.22023	33.4262	0.78655	13031
16.9807	5.21718	33.1691	0.81094	13267
16.9907	5.21414	33.311	0.84096	13368
17.0007	5.21109	33.3908	0.82352	12886
17.0107	5.20805	33.2522	0.72185	13447
17.0207	5.20501	33.2639	0.7963	13379
17.0307	5.20198	33.4696	0.81176	13152
17.0407	5.19895	33.2263	0.84151	13455
17.0507	5.19592	33.3436	0.96055	13431
17.0607	5.1929	33.4198	0.89127	13147
17.0707	5.18988	33.2751	0.98856	13637
17.0807	5.18686	33.3591	0.82124	13525
17.0907	5.18385	33.3882	0.74547	13132
17.1007	5.18084	33.3607	0.8554	13678
17.1107	5.17784	33.3962	0.81551	13160
17.1207	5.17484	33.4221	0.7407	13411
17.1307	5.17184	33.3089	0.78839	13427
17.1407	5.16884	33.5666	0.94526	13399
17.1507	5.16585	33.3861	0.7779	13184
17.1607	5.16286	33.4096	0.80769	13567
17.1707	5.15988	33.5867	0.80173	13300
17.1807	5.1569	33.3954	0.82921	13452
17.1907	5.15392	33.4166	0.94178	13665
17.2007	5.15095	33.5858	0.83445	13379
17.2107	5.14798	33.3896	0.78526	13560
17.2207	5.14501	33.4637	0.77613	13676
17.2307	5.14205	33.5753	0.92518	13448
17.2407	5.13909	33.4082	0.77799	13743
17.2507	5.13613	33.5731	0.89792	13672
17.2607	5.13318	33.6088	0.84984	13312
17.2707	5.13023	33.488	0.94756	13601
17.2807	5.12728	33.5404	0.79498	13607
17.2907	5.12434	33.6264	0.74855	13424
17.3007	5.1214	33.5421	0.74853	13553
17.3107	5.11846	33.5847	0.82331	13602
17.3207	5.11553	33.6406	0.74812	13403
17.3307	5.1126	33.5566	0.87315	13761
17.3407	5.10968	33.6573	0.81131	13576
17.3507	5.10675	33.6429	0.85925	13742
17.3607	5.10384	33.5458	0.76879	13714
17.3707	5.10092	33.7149	0.95744	13646
17.3807	5.09801	33.5745	0.80932	13851
17.3907	5.0951	33.5917	0.9641	13754
17.4007	5.09219	33.7148	0.81105	13564
17.4107	5.08929	33.6483	1.11056	13744
17.4207	5.08639	33.5919	0.73251	13744
17.4307	5.0835	33.7573	0.67179	13653
17.4407	5.0806	33.6094	0.83762	13859
17.4507	5.07772	33.6414	0.78684	13603
17.4607	5.07483	33.818	0.84204	13583
17.4707	5.07195	33.6624	0.75517	13925
17.4807	5.06907	33.6599	0.97047	13764
17.4907	5.06619	33.8062	0.88113	13649
17.5007	5.06332	33.6583	0.77116	14019
17.5107	5.06045	33.6733	0.75371	13727
17.5207	5.05759	33.8311	0.92179	13827
17.5307	5.05472	33.6513	0.85118	14089
17.5407	5.05186	33.7163	0.84212	13748
17.5507	5.04901	33.7881	0.86808	14039
17.5607	5.04616	33.7325	0.79999	13805
17.5707	5.04331	33.76	0.79485	13693
17.5807	5.04046	33.7772	0.72409	13954
17.5907	5.03762	33.6902	0.93368	14024
17.6007	5.03478	33.88	0.74865	13680
17.6107	5.03194	33.7835	0.82179	13984
17.6207	5.02911	33.742	0.897	13853
17.6307	5.02628	33.8658	0.78546	13831
17.6407	5.02345	33.7563	0.7414	14139
17.6507	5.02063	33.7447	0.81013	13937
17.6607	5.01781	33.8807	0.79483	13936
17.6707	5.01499	33.7688	0.96482	14145
17.6807	5.01218	33.7557	0.89016	13868
17.6907	5.00937	33.8986	0.80941	14016
17.7007	5.00656	33.7909	0.86023	14259
17.7107	5.00376	33.7906	0.86134	13918
17.7207	5.00095	33.8978	0.79458	13927
17.7307	4.99816	33.7879	0.76593	14209
17.7407	4.99536	33.7977	0.76932	14167
17.7507	4.99257	33.9098	0.82438	13721
17.7607	4.98978	33.8444	0.89625	14216
17.7707	4.987	33.8111	0.69146	13998
17.7807	4.98421	33.9283	0.7703	13984
17.7907	4.98144	33.7813	0.85667	14194
17.8007	4.97866	33.827	0.80931	14270
17.8107	4.97589	33.9397	0.83681	13991
17.8207	4.97312	33.8249	0.98385	14329
17.8307	4.97035	33.8933	0.82035	14252
17.8407	4.96759	33.9088	0.85496	14186
17.8507	4.96483	33.8629	0.76901	14286
17.8607	4.96207	33.8933	0.83013	14212
17.8707	4.95932	33.9232	0.85971	14002
17.8807	4.95656	33.8392	0.79782	14338
17.8907	4.95382	33.9754	0.79903	14230
17.9007	4.95107	33.8658	0.79101	14206
17.9107	4.94833	33.8859	0.72843	14147
17.9207	4.94559	33.9757	0.84913	14237
17.9307	4.94286	33.9055	0.74396	14081
17.9407	4.94012	33.9033	0.81987	14640
17.9507	4.93739	33.9979	0.82996	14173
17.9607	4.93467	33.9389	0.89938	14312
17.9707	4.93194	33.9195	0.84693	14549
17.9807	4.92922	34.0411	0.79294	14339
17.9907	4.92651	33.9299	0.72175	14275
18.0007	4.92379	33.9527	1.02325	14542
18.0107	4.92108	34.0869	0.77152	14382
18.0207	4.91837	33.981	1.00865	14082
18.0307	4.91567	33.9791	0.7445	14632
18.0407	4.91297	34.0686	0.85385	14247
18.0507	4.91027	33.9836	0.7166	14485
18.0607	4.90757	34.0146	0.82184	14343
18.0707	4.90488	34.1148	0.72242	14467
18.0807	4.90219	34.0215	0.82709	14344
18.0907	4.8995	34.0692	0.85173	14660
18.1007	4.89682	34.1676	0.80849	14326
18.1107	4.89413	34.027	0.81738	14513
18.1207	4.89146	34.0959	0.74706	14686
18.1307	4.88878	34.1817	0.94986	14310
18.1407	4.88611	34.0873	0.81438	14731
18.1507	4.88344	34.1109	0.88488	14578
18.1607	4.88077	34.1785	0.83066	14484
18.1707	4.87811	34.1582	0.83637	14549
18.1807	4.87545	34.1942	0.79201	14616
18.1907	4.87279	34.1919	0.75888	14550
18.2007	4.87014	34.1313	0.75146	14678
18.2107	4.86748	34.261	0.76648	14557
18.2207	4.86484	34.2031	0.89636	14378
18.2307	4.86219	34.1785	0.79831	14626
18.2407	4.85955	34.2809	0.79147	14629
18.2507	4.85691	34.2411	0.7264	14714
18.2607	4.85427	34.1932	0.92651	14614
18.2707	4.85163	34.2779	0.74168	14769
18.2807	4.849	34.26	0.84113	14737
18.2907	4.84637	34.2335	0.88627	14812
18.3007	4.84375	34.3177	0.89538	14678
18.3107	4.84113	34.2902	0.87041	14827
18.3207	4.83851	34.3062	0.70874	14745
18.3307	4.83589	34.349	0.78699	14571
18.3407	4.83328	34.3252	0.88129	14950
18.3507	4.83066	34.2646	0.72821	14793
18.3607	4.82806	34.4264	0.82084	14650
18.3707	4.82545	34.3603	0.82898	14677
18.3807	4.82285	34.3414	0.78394	14709
18.3907	4.82025	34.3731	0.79808	14624
18.4007	4.81765	34.3465	0.74333	14995
18.4107	4.81506	34.3458	0.78506	14758
18.4207	4.81247	34.3863	0.89323	14862
18.4307	4.80988	34.3971	0.78155	14995
18.4407	4.80729	34.3212	1.02509	14978
18.4507	4.80471	34.4271	0.81646	14852
18.4607	4.80213	34.3198	0.7266	14967
18.4707	4.79955	34.3933	0.86172	14859
18.4807	4.79698	34.4271	0.76186	14835
18.4907	4.7944	34.3874	0.7933	15066
18.5007	4.79184	34.3294	0.82896	14957
18.5107	4.78927	34.4539	0.77215	14791
18.5207	4.78671	34.3652	0.91943	14908
18.5307	4.78415	34.3826	0.69965	14821
18.5407	4.78159	34.4	0.74017	14968
18.5507	4.77903	34.3748	0.81591	15050
18.5607	4.77648	34.3403	0.86529	15014
18.5707	4.77393	34.4367	0.75004	15009
18.5807	4.77138	34.3328	0.86703	15160
18.5907	4.76884	34.3574	0.83674	15035
18.6007	4.7663	34.3565	0.80577	15063
18.6107	4.76376	34.3417	0.79929	15146
18.6207	4.76123	34.3563	0.76823	15121
18.6307	4.75869	34.3764	0.84146	14927
18.6407	4.75616	34.3328	0.78353	15202
18.6507	4.75363	34.381	0.89612	15114
18.6607	4.75111	34.3005	0.74269	15149
18.6707	4.74859	34.348	0.78717	14970
18.6807	4.74607	34.3696	0.70854	15145
18.6907	4.74355	34.3593	0.82799	15108
18.7007	4.74104	34.2734	0.74684	15216
18.7107	4.73853	34.3839	0.89772	15325
18.7207	4.73602	34.2978	0.80573	15117
18.7307	4.73351	34.3068	0.9794	15220
18.7407	4.73101	34.3492	0.78844	15427
18.7507	4.72851	34.3444	0.72958	15170
18.7607	4.72601	34.2988	0.81618	15059
18.7707	4.72351	34.3864	0.85093	15377
18.7807	4.72102	34.3535	0.74506	15111
18.7907	4.71853	34.3478	0.82916	15227
18.8007	4.71605	34.34	0.79925	15521
18.8107	4.71356	34.3709	0.77126	15284
18.8207	4.71108	34.3131	0.82024	15173
18.8307	4.7086	34.4453	0.69336	15407
18.8407	4.70612	34.3524	0.81469	15247
18.8507	4.70365	34.3411	0.88316	15270
18.8607	4.70118	34.4215	0.79345	15451
18.8707	4.69871	34.3812	0.80525	15359
18.8807	4.69624	34.3598	0.71228	15456
18.8907	4.69378	34.4609	0.9145	15638
18.9007	4.69132	34.4046	0.82789	15255
18.9107	4.68886	34.4274	0.79634	15448
18.9207	4.6864	34.4581	0.82347	15480
18.9307	4.68395	34.4678	0.77954	15280
18.9407	4.6815	34.4018	0.77548	15490
18.9507	4.67905	34.5288	0.86867	15605
18.9607	4.67661	34.4553	0.74274	15357
18.9707	4.67417	34.4832	0.77378	15526
18.9807	4.67173	34.5451	0.79106	15433
18.9907	4.66929	34.5002	0.74718	15434
19.0007	4.66685	34.4766	0.87684	15586
19.0107	4.66442	34.5609	0.69302	15672
19.0207	4.66199	34.534	0.83708	15512
19.0307	4.65956	34.4918	0.75903	15646
19.0407	4.65714	34.5831	0.91517	15692
19.0507	4.65472	34.589	0.83792	15483
19.0607	4.6523	34.5217	0.85691	15617
19.0707	4.64988	34.6055	0.79961	15703
19.0807	4.64747	34.6414	0.65855	15567
19.0907	4.64506	34.5497	0.80897	15699
19.1007	4.64265	34.6588	0.82969	15679
19.1107	4.64024	34.5956	0.79139	15704
19.1207	4.63784	34.6107	0.81578	15702
19.1307	4.63543	34.7074	0.76563	15622
19.1407	4.63303	34.6101	0.79971	15662
19.1507	4.63064	34.613	0.76937	15848
19.1607	4.62824	34.6794	0.74292	15677
19.1707	4.62585	34.6806	0.77317	15715
19.1807	4.62346	34.5879	0.94101	15893
19.1907	4.62108	34.7287	0.79298	15590
19.2007	4.61869	34.6343	0.86586	15761
19.2107	4.61631	34.66	0.7224	15825
19.2207	4.61393	34.7296	0.72479	15640
19.2307	4.61155	34.718	0.74667	15942
19.2407	4.60918	34.6347	0.89278	16030
19.2507	4.60681	34.7544	0.88362	15650
19.2607	4.60444	34.6654	0.79216	16010
19.2707	4.60207	34.6937	0.82301	15926
19.2807	4.59971	34.7694	0.77495	15723
19.2907	4.59735	34.7232	0.71628	15932
19.3007	4.59499	34.6608	0.67819	15901
19.3107	4.59263	34.7798	0.8912	15830
19.3207	4.59028	34.6909	0.78721	16088
19.3307	4.58792	34.73	0.96734	16043
19.3407	4.58557	34.7469	0.74267	15908
19.3507	4.58323	34.7556	0.79195	15852
19.3607	4.58088	34.6687	0.76514	15983
19.3707	4.57854	34.8636	0.76499	16016
19.3807	4.5762	34.7595	0.79452	15893
19.3907	4.57386	34.7457	0.88226	16128
19.4007	4.57153	34.8052	0.82128	16057
19.4107	4.5692	34.7657	0.76635	16014
19.4207	4.56687	34.7798	0.73437	15977
19.4307	4.56454	34.8755	0.68621	16195
19.4407	4.56221	34.8145	0.74805	15930
19.4507	4.55989	34.7959	0.86827	16041
19.4607	4.55757	34.8957	0.83132	16079
19.4707	4.55525	34.7899	0.92225	16181
19.4807	4.55293	34.831	0.78416	16082
19.4907	4.55062	34.8927	0.74206	16229
19.5007	4.54831	34.8258	0.80642	16001
19.5107	4.546	34.8499	0.76989	16105
19.5207	4.5437	34.9652	0.71975	16329
19.5307	4.54139	34.8562	0.86308	16120
19.5407	4.53909	34.8683	0.83542	16247
19.5507	4.53679	34.9613	0.74896	16428
19.5607	4.53449	34.8734	0.72795	16222
19.5707	4.5322	34.8794	1.00563	16076
19.5807	4.52991	35.0556	0.69736	16336
19.5907	4.52762	34.869	0.76345	16248
19.6007	4.52533	34.9657	0.84261	16155
19.6107	4.52305	34.9661	0.78304	16357
19.6207	4.52076	34.9208	0.77165	16323
19.6307	4.51848	34.9319	0.68284	16266
19.6407	4.5162	35.0431	0.75002	16312
19.6507	4.51393	34.9228	0.94248	16357
19.6607	4.51166	34.9591	0.79453	16097
19.6707	4.50938	35.0311	0.84101	16509
19.6807	4.50712	35.0375	0.78941	16433
19.6907	4.50485	35.0117	0.71245	16208
19.7007	4.50259	35.0645	0.84499	16506
19.7107	4.50032	35.0448	0.85348	16505
19.7207	4.49806	35.0524	0.7167	16221
19.7307	4.49581	35.1405	0.74083	16621
19.7407	4.49355	35.0363	0.82014	16429
19.7507	4.4913	35.0918	0.73767	16281
19.7607	4.48905	35.1144	0.7362	16585
19.7707	4.4868	35.099	0.77332	16497
19.7807	4.48456	35.0934	0.9277	16365
19.7907	4.48231	35.1508	0.87306	16504
19.8007	4.48007	35.1096	0.80505	16456
19.8107	4.47783	35.1717	0.77662	16515
19.8207	4.4756	35.1708	0.72033	16556
19.8307	4.47336	35.2255	0.78182	16502
19.8407	4.47113	35.2451	0.71047	16577
19.8507	4.4689	35.2253	0.88731	16641
19.8607	4.46667	35.2685	0.79929	16547
19.8707	4.46445	35.2725	0.99966	16454
19.8807	4.46222	35.2954	0.68668	16745
19.8907	4.46	35.2519	0.71234	16680
19.9007	4.45778	35.3519	0.80262	16534
19.9107	4.45557	35.3268	0.88818	16557
19.9207	4.45335	35.3224	0.72772	16750
19.9307	4.45114	35.3769	0.83039	16481
19.9407	4.44893	35.3989	0.78606	16680
19.9507	4.44673	35.3786	0.75359	16627
19.9607	4.44452	35.4175	0.67538	16861
19.9707	4.44232	35.4228	0.76271	16626
19.9807	4.44012	35.4357	0.88231	16679
[truncated: 10,776 more rows]
