# Supplementary material for: Synthesis and Characterization of Copper Nanoparticles: A Laboratory Experiment for Undergraduate Physical Chemistry
Source: J Chem Educ. 2025 Nov 13;102(12):5235–41. doi: 10.1021/acs.jchemed.5c00561 (PMC12874370; doi:10.1021/acs.jchemed.5c00561)
Supplement: Supplementary file 2 [file ed5c00561_si_002.zip › sample data/Sample 3_XRD.dat]

[PowderGraph 1]
2thetadeg	d-value	intx	sigx	count
   0.00100  88267.70067    0.00000    0.00000          0
   0.01100   8024.45315    0.00000    0.00000          0
   0.02100   4203.28791    0.00000    0.00000          0
   0.03100   2847.38930    0.00000    0.00000          0
   0.04100   2152.90440    0.00000    0.00000          0
   0.05100   1730.76643    0.00000    0.00000          0
   0.06100   1447.03433    0.00000    0.00000          0
   0.07100   1243.22674    0.00000    0.00000          0
   0.08100   1089.74201    0.00000    0.00000          0
   0.09100    969.99018    0.00000    0.00000          0
   0.10100    873.95159    0.00000    0.00000          0
   0.11100    795.21724    0.00000    0.00000          0
   0.12100    729.49684    0.00000    0.00000          0
   0.13100    673.81009    0.00000    0.00000          0
   0.14100    626.02216    0.00000    0.00000          0
   0.15100    584.56377    0.00000    0.00000          0
   0.16100    548.25549    0.66761    0.66761          1
   0.17100    516.19379    0.66761    0.66714          1
   0.18100    487.67482    0.66761    0.66714          1
   0.19100    462.14213    0.66761    0.66761          1
   0.20100    439.15001    0.66745    0.66706          1
   0.21100    418.33723    0.66729    0.66729          1
   0.22100    399.40797    0.00000    0.00000          0
   0.23100    382.11760    0.00000    0.00000          0
   0.24100    366.26212    0.00000    0.00000          0
   0.25100    351.67003    0.00000    0.00000          0
   0.26100    338.19611    0.00000    0.00000          0
   0.27100    325.71657    0.00000    0.00000          0
   0.28100    314.12525    0.00000    0.00000          0
   0.29100    303.33059    0.00000    0.00000          0
   0.30100    293.25319    0.00000    0.00000          0
   0.31100    283.82385    0.00000    0.00000          0
   0.32099    274.98201    0.00000    0.00000          0
   0.33099    266.67441    0.00000    0.00000          0
   0.34099    258.85407    0.00000    0.00000          0
   0.35099    251.47934    0.00000    0.00000          0
   0.36099    244.51317    0.00000    0.00000          0
   0.37099    237.92254    0.00000    0.00000          0
   0.38099    231.67788    0.00000    0.00000          0
   0.39099    225.75264    0.00000    0.00000          0
   0.40099    220.12292    0.00000    0.00000          0
   0.41099    214.76715    0.00000    0.00000          0
   0.42099    209.66581    0.00000    0.00000          0
   0.43099    204.80120    0.66740    0.66740          1
   0.44099    200.15721    0.00000    0.00000          0
   0.45099    195.71915    0.00000    0.00000          0
   0.46099    191.47364    0.00000    0.00000          0
   0.47099    187.40840    0.00000    0.00000          0
   0.48099    183.51220    0.00000    0.00000          0
   0.49099    179.77470    0.00000    0.00000          0
   0.50099    176.18641    0.66788    0.66788          1
   0.51099    172.73856    0.66746    0.66706          1
   0.52099    169.42306    0.66705    0.66705          1
   0.53099    166.23244    0.00000    0.00000          0
   0.54099    163.15977    0.00000    0.00000          0
   0.55099    160.19864    0.00000    0.00000          0
   0.56099    157.34307    0.00000    0.00000          0
   0.57099    154.58752    0.83506    0.83506          1
   0.58099    151.92683    0.66744    0.66744          1
   0.59099    149.35618    0.00000    0.00000          0
   0.60099    146.87107    0.00000    0.00000          0
   0.61099    144.46731    0.00000    0.00000          0
   0.62099    142.14097    0.00000    0.00000          0
   0.63099    139.88836    0.00000    0.00000          0
   0.64099    137.70604    0.00000    0.00000          0
   0.65099    135.59076    0.66722    0.47180          2
   0.66099    133.53949    0.77900    0.50958          2
   0.67099    131.54935    0.89079    0.51430          2
   0.68099    129.61767    0.81620    0.60229          2
   0.69099    127.74189    0.66704    0.66704          1
   0.70099    125.91963    0.66715    0.66691          1
   0.71099    124.14863    0.66727    0.66727          1
   0.72099    122.42676    0.66816    0.66816          1
   0.73099    120.75200    0.66794    0.66730          1
   0.74099    119.12244    0.66771    0.66719          1
   0.75099    117.53628    0.66749    0.66749          1
   0.76099    115.99180    0.66764    0.66715          1
   0.77099    114.48739    0.66779    0.66723          1
   0.78099    113.02150    0.66794    0.66730          1
   0.79099    111.59268    0.66809    0.66809          1
   0.80099    110.19954    0.66773    0.66720          1
   0.81099    108.84075    0.66737    0.66702          1
   0.82099    107.51506    0.66700    0.66700          1
   0.83099    106.22128    0.66697    0.66682          1
   0.84099    104.95827    0.66693    0.66680          1
   0.85099    103.72494    0.66690    0.66678          1
   0.86099    102.52026    0.66686    0.66686          1
   0.87099    101.34324    0.66815    0.66815          1
   0.88099    100.19294    0.66808    0.66737          1
   0.89099     99.06846    0.66801    0.66734          1
   0.90099     97.96895    0.66793    0.66793          1
   0.91099     96.89357    0.00000    0.00000          0
   0.92099     95.84154    0.00000    0.00000          0
   0.93099     94.81212    0.00000    0.00000          0
   0.94098     93.80457    0.00000    0.00000          0
   0.95098     92.81822    0.00000    0.00000          0
   0.96098     91.85239    0.00000    0.00000          0
   0.97098     90.90645    0.00000    0.00000          0
   0.98098     89.97981    0.00000    0.00000          0
   0.99098     89.07186    0.00000    0.00000          0
   1.00098     88.18205    0.89180    0.89180          1
   1.01098     87.30985    0.74199    0.57426          2
   1.02098     86.45473    0.66708    0.47170          2
   1.03098     85.61620    0.00000    0.00000          0
   1.04098     84.79378    0.00000    0.00000          0
   1.05098     83.98701    0.00000    0.00000          0
   1.06098     83.19545    0.00000    0.00000          0
   1.07098     82.41867    0.66819    0.66819          1
   1.08098     81.65626    0.00000    0.00000          0
   1.09098     80.90783    0.00000    0.00000          0
   1.10098     80.17300    0.00000    0.00000          0
   1.11098     79.45139    0.00000    0.00000          0
   1.12098     78.74266    0.00000    0.00000          0
   1.13098     78.04646    0.00000    0.00000          0
   1.14098     77.36246    0.66885    0.66885          1
   1.15098     76.69035    0.89186    0.77109          1
   1.16098     76.02982    1.11488    0.78834          1
   1.17098     75.38057    0.00000    0.00000          0
   1.18098     74.74232    0.00000    0.00000          0
   1.19098     74.11478    0.00000    0.00000          0
   1.20098     73.49769    0.00000    0.00000          0
   1.21098     72.89080    0.00000    0.00000          0
   1.22098     72.29384    0.00000    0.00000          0
   1.23098     71.70659    0.00000    0.00000          0
   1.24098     71.12880    1.33467    0.94376          1
   1.25098     70.56024    1.16794    0.88240          1
   1.26098     70.00071    1.00120    0.81699          1
   1.27098     69.44998    0.83447    0.74586          1
   1.28098     68.90785    0.66773    0.66773          1
   1.29098     68.37411    0.66784    0.66784          1
   1.30098     67.84858    0.89094    0.77069          1
   1.31098     67.33107    1.11404    0.86180          1
   1.32098     66.82140    1.33713    0.94550          1
   1.33098     66.31938    1.00308    0.81775          1
   1.34098     65.82485    0.66903    0.66903          1
   1.35098     65.33764    0.66900    0.66783          1
   1.36098     64.85760    0.66897    0.66781          1
   1.37098     64.38455    0.66893    0.66780          1
   1.38098     63.91836    0.66890    0.66890          1
   1.39098     63.45886    0.66881    0.54520          2
   1.40098     63.00593    0.66876    0.47289          2
   1.41098     62.55942    1.33603    0.94471          1
   1.42098     62.11919    0.00000    0.00000          0
   1.43098     61.68512    0.00000    0.00000          0
   1.44098     61.25707    0.00000    0.00000          0
   1.45098     60.83492    0.00000    0.00000          0
   1.46098     60.41855    0.00000    0.00000          0
   1.47098     60.00784    1.11557    0.78883          1
   1.48098     59.60268    0.00000    0.00000          0
   1.49098     59.20295    0.00000    0.00000          0
   1.50098     58.80855    0.00000    0.00000          0
   1.51098     58.41937    0.00000    0.00000          0
   1.52098     58.03531    0.66957    0.66957          1
   1.53098     57.65626    1.25420    0.91440          1
   1.54098     57.28214    1.83882    1.83882          1
   1.55098     56.91283    0.75195    0.53171          2
   1.56098     56.54827    2.76208    1.35698          1
   1.57097     56.18834   13.46003    2.11818          2
   1.58097     55.83296   12.70619    1.68036          3
   1.59097     55.48205   23.64467    1.50062          7
   1.60097     55.13553   24.22643   13.98714          7
   1.61097     54.79331   30.48424   30.48424         10
   1.62097     54.45531   36.53335    1.56063         10
   1.63097     54.12145   39.10252   27.64965         14
   1.64097     53.79167   46.24785   32.70217         17
   1.65097     53.46588   57.28530    1.49883         17
   1.66097     53.14401   64.20145   28.71176         24
   1.67097     52.82600   75.35371    1.44678         24
   1.68097     52.51177   84.27135   25.40877         28
   1.69097     52.20125   92.62234    1.41134         31
   1.70097     51.89439  100.52376   37.99441         37
   1.71097     51.59111  111.71099  111.71099         36
   1.72097     51.29136  120.26757    1.45257         38
   1.73097     50.99507  137.97536   97.56331         45
   1.74097     50.70219  135.28284   25.56605         48
   1.75097     50.41265  155.59246    1.45496         49
   1.76097     50.12640  166.80612   22.49213         59
   1.77097     49.84338  170.91674   38.21814         56
   1.78097     49.56354  178.64536   53.86360         65
   1.79097     49.28683  190.07310    1.34544         70
   1.80097     49.01318  203.59393  117.54501         78
   1.81097     48.74257  202.25533  202.25533         82
   1.82097     48.47492  213.80555   32.60504         82
   1.83097     48.21020  231.72431   11.22708        100
   1.84097     47.94835  235.14694   83.13700        101
   1.85097     47.68933  243.37387   31.16083        107
   1.86097     47.43310  259.79517   14.97434        120
   1.87097     47.17960  263.77983   14.43339        126
   1.88097     46.92880  269.39440    1.20348        124
   1.89097     46.68065  294.07173  131.51288        138
   1.90097     46.43512  297.97448    1.22675        132
   1.91097     46.19215  314.62224    7.51233        144
   1.92097     45.95172  327.20431   61.83580        150
   1.93097     45.71377  335.76505   93.12447        156
   1.94097     45.47828  351.44320    1.21774        158
   1.95097     45.24520  352.74223    1.19383        165
   1.96097     45.01449  360.62137  360.62137        161
   1.97097     44.78613  378.19509   10.79237        168
   1.98097     44.56008  376.99965    8.74617        182
   1.99097     44.33629  410.13495   64.84803        178
   2.00097     44.11474  406.87805   10.35477        183
   2.01097     43.89540  409.38803   17.64997        185
   2.02097     43.67822  395.78089  176.99859        185
   2.03097     43.46319  392.21722    1.14056        201
   2.04097     43.25026  415.29690    1.15372        208
   2.05097     43.03941  424.14064   11.79079        205
   2.06097     42.83060  418.25136    1.11820        223
   2.07097     42.62381  433.34644   19.75890        216
   2.08097     42.41901  412.86143  291.93712        215
   2.09097     42.21617  445.16430   10.69044        220
   2.10097     42.01526  445.30839   11.42192        221
   2.11097     41.81625  457.25435   12.15999        226
   2.12097     41.61912  471.35299    1.19786        219
   2.13097     41.42384  458.68506    1.14315        234
   2.14097     41.23038  471.91935   14.20310        222
   2.15097     41.03872  463.75769   11.12734        208
   2.16097     40.84884  474.91130    1.18888        224
   2.17097     40.66071  444.30877  104.72458        232
   2.18097     40.47430  439.90478  253.97914        259
   2.19096     40.28959  412.41183   87.92650        270
   2.20096     40.10656  426.35679  301.47978        249
   2.21096     39.92519  403.71447    7.83358        285
   2.22096     39.74545  394.22312   12.69049        247
   2.23096     39.56732  409.61616   13.24101        271
   2.24096     39.39078  405.03978   11.57257        292
   2.25096     39.21581  424.88028   19.19413        266
   2.26096     39.04239  398.91049  398.91049        289
   2.27096     38.87049  421.79984    1.02817        266
   2.28096     38.70011  400.52658    1.01536        259
   2.29096     38.53121  398.70228   12.23451        281
   2.30096     38.36377  428.31362    1.03221        268
   2.31096     38.19779  401.69833   14.38311        285
   2.32096     38.03324  424.41606    1.04319        260
   2.33096     37.87010  413.58299   13.29993        270
   2.34096     37.70835  356.31760    8.53471        306
   2.35096     37.54798  396.19927   29.36824        282
   2.36096     37.38897  346.50446    0.83540        331
   2.37096     37.23130  376.67093   12.25311        304
   2.38096     37.07495  357.63392    9.55135        319
   2.39096     36.91992  333.22236  333.22236        333
   2.40096     36.76617  374.62557  124.87519        293
   2.41096     36.61370  313.01088    0.78573        338
   2.42096     36.46249  349.43838   12.38551        317
   2.43096     36.31252  336.64435    0.83099        325
   2.44096     36.16378  318.63579   10.58597        353
   2.45096     36.01626  354.85179    9.52815        310
   2.46096     35.86993  310.26754   10.47699        364
   2.47096     35.72479  327.49298    0.82729        319
   2.48096     35.58082  321.57076   11.48467        345
   2.49096     35.43800  325.95985  325.95985        323
   2.50096     35.29633  344.05281   42.03274        283
   2.51096     35.15579  313.80744   23.72161        372
   2.52096     35.01636  317.64408    7.26625        330
   2.53096     34.87803  304.56414   59.72994        330
   2.54096     34.74079  297.75649   11.94856        376
   2.55096     34.60463  303.70822    0.80687        311
   2.56096     34.46953  273.08613   11.32952        381
   2.57096     34.33548  293.68123    0.74474        353
   2.58096     34.20247  279.92850    7.64992        371
   2.59096     34.07049  271.28489   10.27565        390
   2.60096     33.93952  285.37305   86.04321        355
   2.61096     33.80956  258.08376   10.17783        400
   2.62096     33.68058  273.77953   10.34051        382
   2.63096     33.55259  259.10231    0.66809        387
   2.64096     33.42557  249.95167  111.78179        412
   2.65096     33.29950  265.29799    0.69802        363
   2.66096     33.17439  248.37990  124.18995        389
   2.67096     33.05021  255.17284    7.10460        371
   2.68096     32.92695  252.53858    7.11447        388
   2.69096     32.80462  229.52851   10.60996        421
   2.70096     32.68319  247.34559   39.10877        372
   2.71096     32.56265  234.11871    6.83576        431
   2.72096     32.44300  232.54033   60.04166        412
   2.73096     32.32423  229.25637   48.87762        406
   2.74096     32.20632  229.17585    6.92567        439
   2.75096     32.08927  224.26273   10.12084        409
   2.76096     31.97307  220.94049    0.57924        439
   2.77096     31.85771  223.53961   70.68943        424
   2.78096     31.74318  214.11138    9.30919        443
   2.79096     31.62947  209.57247   60.49836        444
   2.80096     31.51657  214.72632    0.58381        420
   2.81096     31.40447  206.44865    9.90985        474
   2.82095     31.29317  207.16655    9.08485        414
   2.83095     31.18265  210.22416    0.57904        418
   2.84095     31.07292  201.45140    5.54897        438
   2.85095     30.96395  199.67508    5.70035        425
   2.86095     30.85574  199.29570   14.93784        472
   2.87095     30.74829  198.30007    9.10822        438
   2.88095     30.64159  194.68019    0.53585        452
   2.89095     30.53562  190.93466   21.08521        486
   2.90095     30.43038  189.58402    5.08687        442
   2.91095     30.32587  191.63355  191.63355        485
   2.92095     30.22207  182.96313  182.96313        471
   2.93095     30.11898  186.34878   23.47774        483
   2.94095     30.01659  183.03509    6.33040        482
   2.95095     29.91490  176.94511   72.23754        459
   2.96095     29.81389  181.60590    9.02407        516
   2.97095     29.71357  175.37019   33.75001        467
   2.98095     29.61391  174.37474    8.79604        529
   2.99095     29.51492  169.61045    8.38670        471
   3.00095     29.41660  164.44127    8.33750        445
   3.01095     29.31892  167.62430    5.97516        529
   3.02095     29.22189  165.00848    8.18923        478
   3.03095     29.12550  162.85635    8.88454        523
   3.04095     29.02975  161.01758    5.72151        530
   3.05095     28.93463  155.56208    6.33498        495
   3.06095     28.84012  164.18851    0.45106        538
   3.07095     28.74623  150.71489    7.62198        536
   3.08095     28.65295  156.06538    8.75171        547
   3.09095     28.56028  151.34373   10.86585        559
   3.10095     28.46820  146.03745    0.42422        541
   3.11095     28.37671  149.16048    7.41184        582
   3.12095     28.28581  145.13913    7.76912        539
   3.13095     28.19550  146.17938    7.16703        594
   3.14095     28.10575  141.93961   63.47732        575
   3.15095     28.01658  136.52163    7.25604        560
   3.16095     27.92797  133.91152   33.47788        579
   3.17095     27.83992  130.41113    4.95391        542
   3.18095     27.75242  135.23131    4.97793        593
   3.19095     27.66547  134.11870    5.22056        606
   3.20095     27.57907  126.65564    6.98275        568
   3.21095     27.49320  132.35001    7.89534        632
   3.22095     27.40787  124.53291    5.07980        622
   3.23095     27.32306  128.36753    7.44864        616
   3.24095     27.23878  127.60299   14.17811        633
   3.25095     27.15502  124.56100    7.43069        604
   3.26095     27.07177  128.49761    0.36331        649
   3.27095     26.98902  118.61419    3.80847        602
   3.28095     26.90679  123.34666  123.34666        693
   3.29095     26.82505  121.64058    8.39400        648
   3.30095     26.74381  117.66544    0.35599        619
   3.31095     26.66306  126.18702    6.81346        685
   3.32095     26.58280  112.96433   39.93892        584
   3.33095     26.50302  113.95187    0.34292        646
   3.34095     26.42371  115.30077    3.61375        666
   3.35095     26.34488  109.18730    4.66425        609
   3.36095     26.26652  118.21154    4.05940        701
   3.37095     26.18862  111.36202    6.64330        638
   3.38095     26.11119  118.53923    6.55523        651
   3.39095     26.03421  114.14849  114.14849        674
   3.40095     25.95768  108.58833    5.03566        648
   3.41095     25.88160  112.87490   39.90730        692
   3.42095     25.80597  110.07832    3.95668        666
   3.43095     25.73078  112.62499    7.06672        693
   3.44094     25.65602  111.91622    0.33395        669
   3.45094     25.58170  109.38664    6.57241        651
   3.46094     25.50781  110.74228    8.86648        726
   3.47094     25.43434  105.81073    6.49990        652
   3.48094     25.36130  109.67657   34.68278        722
   3.49094     25.28868  103.60084    6.55229        686
   3.50094     25.21647  101.65461    4.75001        616
   3.51094     25.14467  108.74937    3.86668        707
   3.52094     25.07328  101.29978    4.71289        671
   3.53094     25.00229  102.47342    4.14903        706
   3.54094     24.93170  101.80574    0.30471        731
   3.55094     24.86152   98.25819    6.12918        694
   3.56094     24.79172  101.59549    3.82089        748
   3.57094     24.72232   99.97310   40.81385        707
   3.58094     24.65330  100.30656    4.53139        756
   3.59094     24.58467   96.68180    6.40291        757
   3.60094     24.51642   94.54806   33.42779        737
   3.61094     24.44855   97.31400    6.89841        786
   3.62094     24.38106   91.61162    4.33794        737
   3.63094     24.31393   95.77426    6.23437        804
   3.64094     24.24718   95.20279    4.54378        784
   3.65094     24.18079   90.61129    0.28399        749
   3.66094     24.11476   88.92809    6.18093        825
   3.67094     24.04909   85.40755    3.96068        760
   3.68094     23.98378   90.08723    2.87480        816
   3.69094     23.91882   88.04686    4.89149        839
   3.70094     23.85422   86.38666    5.65938        795
   3.71094     23.78996   90.72878    3.66749        837
   3.72094     23.72605   84.78902    5.22831        839
   3.73094     23.66248   85.99712    5.67048        867
   3.74094     23.59925   86.29120    5.59343        885
   3.75094     23.53636   79.75607    5.49063        894
   3.76094     23.47380   84.01417    4.23257        932
   3.77094     23.41157   81.43544    4.14495        897
   3.78094     23.34968   81.29380    4.76553        954
   3.79094     23.28811   80.53242    4.05716        985
   3.80094     23.22686   75.39206    5.30457        969
   3.81094     23.16594   80.36934   35.94226       1011
   3.82094     23.10533   74.95680    3.78589        962
   3.83094     23.04504   76.10668    4.78479        967
   3.84094     22.98507   77.84927    2.58068       1002
   3.85094     22.92540   73.96126    3.77432        989
   3.86094     22.86605   78.04277    4.18956       1048
   3.87094     22.80700   73.30108    3.73577       1028
   3.88094     22.74826   74.96318    3.56563       1077
   3.89094     22.68982   76.89205    3.89858       1046
   3.90094     22.63167   72.31127    5.11318       1044
   3.91094     22.57383   77.04047    3.97306       1069
   3.92094     22.51628   68.79917    3.85807       1130
   3.93094     22.45902   70.65014    3.61952       1188
   3.94094     22.40206   70.77433    3.83265       1149
   3.95094     22.34538   67.53899    4.60612       1200
   3.96094     22.28899   70.78961    4.86185       1177
   3.97094     22.23288   67.23351    4.13794       1187
   3.98094     22.17706   68.40617    3.86655       1230
   3.99094     22.12151   66.81975    3.00941       1171
   4.00094     22.06625   62.81765    4.74857       1207
   4.01094     22.01125   69.59415    2.53953       1200
   4.02094     21.95654   63.59137    3.54381       1225
   4.03094     21.90209   66.59653    3.61170       1256
   4.04094     21.84791   68.38678    3.79927       1218
   4.05094     21.79400   62.61299    2.54138       1273
   4.06094     21.74036   67.70067    4.40694       1250
   4.07093     21.68698   65.37969    3.34950       1210
   4.08093     21.63386   65.26330    2.75052       1304
   4.09093     21.58100   66.31876    4.19437       1285
   4.10093     21.52840   62.52200    5.15673       1275
   4.11093     21.47605   65.52672    3.69789       1312
   4.12093     21.42396   61.59809    3.07223       1330
   4.13093     21.37212   63.62635    5.23005       1355
   4.14093     21.32053   63.35908    2.90711       1360
   4.15093     21.26919   60.19082    5.29951       1353
   4.16093     21.21810   63.90976    3.31803       1299
   4.17093     21.16725   58.66500    2.56279       1338
   4.18093     21.11665   61.65560    2.95277       1385
   4.19093     21.06628   62.10554    3.30087       1394
   4.20093     21.01616   59.10594    3.42967       1377
   4.21093     20.96627   63.47408    2.13005       1376
   4.22093     20.91663   59.53803    4.00496       1421
   4.23093     20.86721   61.89369    4.52611       1359
   4.24093     20.81803   63.24542    2.80606       1360
   4.25093     20.76908   57.72807    2.99709       1452
   4.26093     20.72036   61.12631    3.32483       1424
   4.27093     20.67187   57.64712    3.50181       1512
   4.28093     20.62360   58.21935    3.23941       1485
   4.29093     20.57556   58.55176    2.76940       1510
   4.30093     20.52775   55.70153    2.54242       1500
   4.31093     20.48015   58.96757    5.15202       1532
   4.32093     20.43278   54.68834    2.54709       1555
   4.33093     20.38562   55.21144   27.60572       1506
   4.34093     20.33868   56.23371    2.34307       1560
   4.35093     20.29196   54.04263    2.96152       1569
   4.36093     20.24545   56.48558    1.98104       1586
   4.37093     20.19916   54.25760    3.34567       1603
   4.38093     20.15307   54.28169    2.59665       1608
   4.39093     20.10720   55.42804    3.09852       1664
   4.40093     20.06153   53.00690    3.07577       1592
   4.41093     20.01608   55.44077    2.34489       1608
   4.42093     19.97082   51.19737    2.93155       1716
   4.43093     19.92578   51.75479    2.13615       1684
   4.44093     19.88093   53.30751    2.62309       1734
   4.45093     19.83629   49.40193    2.96827       1758
   4.46093     19.79184   52.22128    3.13767       1763
   4.47093     19.74760   49.33405    6.71351       1853
   4.48093     19.70355   49.73364    2.15420       1801
   4.49093     19.65970   49.31043   10.76042       1801
   4.50093     19.61604   47.36465    3.85448       1812
   4.51093     19.57258   49.23637    1.75286       1812
   4.52093     19.52931   47.19503    1.96646       1953
   4.53093     19.48623   47.57426    2.18516       1885
   4.54093     19.44334   48.56709    2.69402       1954
   4.55093     19.40064   45.38850    1.87179       1970
   4.56093     19.35813   48.17656    2.13329       1974
   4.57093     19.31580   46.64080    1.89309       1898
   4.58093     19.27366   45.47048    1.96220       1938
   4.59093     19.23170   47.13444    2.60256       2029
   4.60093     19.18992   44.38430    3.69869       2031
   4.61093     19.14833   45.70864    2.67949       2016
   4.62093     19.10691   44.99230    2.39470       2153
   4.63093     19.06568   43.47575    2.80635       2044
   4.64093     19.02462   45.20856    2.69213       2147
   4.65093     18.98374   43.23805    1.94734       2152
   4.66093     18.94303   43.48145    2.97930       2121
   4.67093     18.90250   42.48849    1.59456       2217
   4.68093     18.86214   42.43107    2.21791       2166
   4.69092     18.82195   43.09990    1.77289       2245
   4.70092     18.78193   41.43134    3.66205       2210
   4.71092     18.74209   43.91700    2.15062       2233
   4.72092     18.70241   41.46238    2.15553       2346
   4.73092     18.66290   42.19879    1.46035       2241
   4.74092     18.62356   43.18065    2.24486       2251
   4.75092     18.58438   40.28710    2.17213       2280
   4.76092     18.54537   42.17111    2.53840       2308
   4.77092     18.50652   41.64951    1.73389       2337
   4.78092     18.46784   40.71734    2.03080       2318
   4.79092     18.42931   42.55624    2.27148       2416
   4.80092     18.39095   40.11526    2.14425       2373
   4.81092     18.35274   42.08477    2.19085       2399
   4.82092     18.31470   40.31573    2.72428       2422
   4.83092     18.27681   39.87738    2.32966       2299
   4.84092     18.23908   41.44624    1.71067       2449
   4.85092     18.20150   40.08951    1.80921       2404
   4.86092     18.16408   42.03715    3.49100       2414
   4.87092     18.12681   40.20326    1.81250       2535
   4.88092     18.08970   40.36246    1.92202       2416
   4.89092     18.05273   42.01428    1.30785       2487
   4.90092     18.01592   39.69197    2.26904       2367
   4.91092     17.97926   42.36973    2.72927       2372
   4.92092     17.94274   40.94437    1.50413       2506
   4.93092     17.90638   39.39794    2.62653       2419
   4.94092     17.87016   42.26722    1.92722       2503
   4.95092     17.83409   39.82752    1.87958       2443
   4.96092     17.79816   41.90522    2.92679       2487
   4.97092     17.76238   40.86685    3.30389       2535
   4.98092     17.72674   40.53265    2.03942       2426
   4.99092     17.69125   41.16766    2.58819       2519
   5.00092     17.65590   39.79061    1.57533       2445
   5.01092     17.62068   41.69022    1.58026       2517
   5.02092     17.58561   40.53282    1.89812       2594
   5.03092     17.55068   40.26557    2.65503       2419
   5.04092     17.51589   41.98721    1.85740       2504
   5.05092     17.48123   39.69384    1.52669       2560
   5.06092     17.44671   42.07679    1.95337       2551
   5.07092     17.41233   41.25994    2.78174       2500
   5.08092     17.37808   39.98861    1.56848       2452
   5.09092     17.34397   42.27687    2.65269       2544
   5.10092     17.30999   40.03808    1.61712       2485
   5.11092     17.27615   41.89195    2.46423       2497
   5.12092     17.24243   40.76642    2.30794       2636
   5.13092     17.20885   40.11448    1.70584       2486
   5.14092     17.17540   41.87979    2.55346       2631
   5.15092     17.14208   39.83433    1.83547       2525
   5.16092     17.10889   41.19900    2.39061       2523
   5.17092     17.07582   40.45309    1.65841       2585
   5.18092     17.04289   40.14028    1.73704       2516
   5.19092     17.01008   41.53975    2.15085       2653
   5.20092     16.97739   39.99773    2.27908       2560
   5.21092     16.94484   41.67541    1.75485       2590
   5.22092     16.91240   40.38160    1.78638       2705
   5.23092     16.88009   40.59336    1.70929       2482
   5.24092     16.84791   41.61010    1.79394       2520
   5.25092     16.81585   39.79224    1.98961       2552
   5.26092     16.78391   41.34348    1.59486       2607
   5.27092     16.75209   40.49391    2.38613       2681
   5.28092     16.72039   39.99562    2.36499       2578
   5.29092     16.68881   41.72328    1.76471       2628
   5.30092     16.65735   39.98187    2.79929       2539
   5.31092     16.62601   41.10863    1.79584       2649
   5.32091     16.59478   39.82849    2.48928       2683
   5.33091     16.56368   39.53372    2.58440       2554
   5.34091     16.53269   41.19676    1.69748       2680
   5.35091     16.50181   39.44600    1.63650       2641
   5.36091     16.47105   41.17764    1.72778       2611
   5.37091     16.44041   40.16663    2.35057       2729
   5.38091     16.40988   39.84038    2.03045       2595
   5.39091     16.37946   40.96292    1.62685       2733
   5.40091     16.34916   40.10714    1.65259       2631
   5.41091     16.31897   40.72033    2.03857       2551
   5.42091     16.28888   40.27400    1.58579       2723
   5.43091     16.25891   39.84304    3.14007       2597
   5.44091     16.22905   40.99764    2.02969       2693
   5.45091     16.19930   39.51464    1.77069       2678
   5.46091     16.16966   40.77033    2.48581       2691
   5.47091     16.14013   39.98782    1.46015       2763
   5.48091     16.11071   39.92781    3.95344       2652
   5.49091     16.08139   40.60274    2.11369       2651
   5.50091     16.05218   39.40838    1.64775       2683
   5.51091     16.02307   40.53195    1.77065       2683
   5.52091     15.99407   39.61444    1.66955       2782
   5.53091     15.96518   39.75690    2.47037       2705
   5.54091     15.93639   40.68844    2.03697       2771
   5.55091     15.90770   39.78575    1.98433       2738
   5.56091     15.87912   40.88730    1.50001       2690
   5.57091     15.85064   40.51072    2.03062       2721
   5.58091     15.82226   39.60240    1.55573       2634
   5.59091     15.79398   40.87955    2.13973       2760
   5.60091     15.76580   39.84703    1.81498       2713
   5.61091     15.73773   40.73201    1.76430       2750
   5.62091     15.70975   40.31148    2.18942       2784
   5.63091     15.68188   40.19992    1.71102       2769
   5.64091     15.65410   40.63089    2.68497       2747
   5.65091     15.62642   39.79926    2.24243       2752
   5.66091     15.59884   40.55980    2.18367       2735
   5.67091     15.57135   40.13073    1.48939       2807
   5.68091     15.54397   40.44585    1.86961       2772
   5.69091     15.51668   40.90986    1.79229       2811
   5.70091     15.48948   40.19910    2.11282       2774
   5.71091     15.46238   40.91785    2.15357       2789
   5.72091     15.43538   40.31287    1.79925       2865
   5.73091     15.40847   40.86072    1.55893       2757
   5.74091     15.38165   41.48536    1.83162       2747
   5.75091     15.35493   40.43867    1.87128       2797
   5.76091     15.32829   41.21713    1.91759       2702
   5.77091     15.30176   40.84875    1.86643       2897
   5.78091     15.27531   40.70149    1.69296       2812
   5.79091     15.24895   41.34052    2.36715       2813
   5.80091     15.22269   40.84947    2.54318       2885
   5.81091     15.19652   41.28904    2.39181       2780
   5.82091     15.17043   40.83973    1.56960       2792
   5.83091     15.14444   41.00634    1.54439       2884
   5.84091     15.11853   41.22486    1.70883       2812
   5.85091     15.09272   41.03222    2.30824       2879
   5.86091     15.06699   41.52912    1.93211       2817
   5.87091     15.04135   41.25663    1.69995       2889
   5.88091     15.01579   41.41490    2.62456       2935
   5.89091     14.99032   41.75261    1.61304       2855
   5.90091     14.96494   41.53190    1.88781       2847
   5.91091     14.93965   41.47032    1.82563       2791
   5.92091     14.91444   41.61650    1.54030       2842
   5.93091     14.88932   41.49336    1.98945       2889
   5.94090     14.86428   41.88563    1.83681       2874
   5.95090     14.83932   41.53348    1.81267       2904
   5.96090     14.81445   41.79465    2.78014       2867
   5.97090     14.78966   41.95538    1.78091       2922
   5.98090     14.76496   41.63356    1.59074       2962
   5.99090     14.74033   41.61308    2.14889       2772
   6.00090     14.71579   41.80998    1.51066       3012
   6.01090     14.69133   41.74451    2.49471       2858
   6.02090     14.66696   41.79658    1.90774       2923
   6.03090     14.64266   41.83458    1.94003       3012
   6.04090     14.61844   41.90784    2.47374       2875
   6.05090     14.59431   41.81921    1.58858       2993
   6.06090     14.57025   42.03497    1.63497       2917
   6.07090     14.54627   42.06421    2.09797       2883
   6.08090     14.52237   42.02433    1.76021       2936
   6.09090     14.49855   42.04047    1.75780       2858
   6.10090     14.47481   41.79452    1.49553       3008
   6.11090     14.45115   41.99334    2.22564       2968
   6.12090     14.42756   42.01496    2.11400       2928
   6.13090     14.40405   41.95390    1.68220       3024
   6.14090     14.38062   41.93789    2.13182       2917
   6.15090     14.35726   41.69152    1.80080       2952
   6.16090     14.33398   41.72985    2.21168       2968
   6.17090     14.31077   41.77548    1.84985       2963
   6.18090     14.28764   41.89323    1.67305       3101
   6.19090     14.26459   41.83650    1.69252       2898
   6.20090     14.24161   41.72514    1.84221       3064
   6.21090     14.21870   41.80586    1.82804       3004
   6.22090     14.19587   41.70860    2.38823       3007
   6.23090     14.17311   41.87161    1.55293       3071
   6.24090     14.15042   41.82379    2.02637       2883
   6.25090     14.12780   41.57639    1.45546       3032
   6.26090     14.10526   41.67736    2.04833       3024
   6.27090     14.08279   41.62729    1.83254       2886
   6.28090     14.06039   41.63211    1.93064       3143
   6.29090     14.03806   41.52459    1.69242       2938
   6.30090     14.01581   41.48207    1.87016       3151
   6.31090     13.99362   41.39354    2.64454       3012
   6.32090     13.97151   41.19526    1.81705       2969
   6.33090     13.94946   41.42423    1.68833       3122
   6.34090     13.92748   41.28798    1.61449       2980
   6.35090     13.90558   41.26282    1.87947       3073
   6.36090     13.88374   41.29147    1.69136       3166
   6.37090     13.86197   41.03594    2.11066       2990
   6.38090     13.84027   41.22528    2.15783       3189
   6.39090     13.81863   41.14350    1.62128       3023
   6.40090     13.79707   41.17435    1.98330       3094
   6.41090     13.77557   41.07493    1.45495       2995
   6.42090     13.75414   40.73814    1.62953       3001
   6.43090     13.73277   40.96943    1.52367       3171
   6.44090     13.71147   40.81057    2.18454       3033
   6.45090     13.69024   40.72947    1.91153       3196
   6.46090     13.66908   40.81360    1.81798       3153
   6.47090     13.64797   40.61162    2.09717       2952
   6.48090     13.62694   40.57391    2.09803       3157
   6.49090     13.60597   40.47059    1.62142       3009
   6.50090     13.58506   40.32986    1.64509       3202
   6.51090     13.56422   40.42020    1.83539       3224
   6.52090     13.54344   40.07865    1.52027       3002
   6.53090     13.52272   40.45016    2.60562       3235
   6.54090     13.50207   40.23268    2.14441       3111
   6.55090     13.48149   40.02053    1.80794       3143
   6.56090     13.46096   40.25452    1.55170       3273
   6.57089     13.44050   39.78239    1.66339       2979
   6.58089     13.42010   40.03126    1.31622       3229
   6.59089     13.39976   39.86189    1.78268       3096
   6.60089     13.37948   39.64469    1.61046       3161
   6.61089     13.35926   39.81096    2.70254       3140
   6.62089     13.33911   39.45873    1.64127       3088
   6.63089     13.31902   39.62571    2.52132       3305
   6.64089     13.29898   39.49828    1.69192       3129
   6.65089     13.27901   39.04661    1.50738       3189
   6.66089     13.25910   39.39775    1.54650       3258
   6.67089     13.23924   38.98224    1.69971       3003
   6.68089     13.21945   39.27891    1.95178       3366
   6.69089     13.19971   39.12112    1.72054       3152
   6.70089     13.18004   38.87861    1.76357       3186
   6.71089     13.16042   38.94215    2.04675       3358
   6.72089     13.14086   38.68736    1.59816       3082
   6.73089     13.12136   38.93146    1.64222       3300
   6.74089     13.10192   38.74091    1.64151       3193
   6.75089     13.08253   38.40157    1.50047       3096
   6.76089     13.06321   38.63729    1.74724       3302
   6.77089     13.04394   38.27117    1.84132       3147
   6.78089     13.02472   38.42680    1.82571       3355
   6.79089     13.00557   38.30155    1.89854       3250
   6.80089     12.98647   38.09701    1.45033       3184
   6.81089     12.96742   38.14686    1.78639       3271
   6.82089     12.94843   37.97393    1.69825       3136
   6.83089     12.92950   37.90292    1.58066       3342
   6.84089     12.91062   37.99607    1.97532       3296
   6.85089     12.89180   37.65298    1.74800       3234
   6.86089     12.87303   37.87348    1.97968       3390
   6.87089     12.85432   37.61724    1.54086       3205
   6.88089     12.83566   37.58933    1.49169       3378
   6.89089     12.81706   37.72092    1.70232       3261
   6.90089     12.79851   37.49005    1.93856       3187
   6.91089     12.78001   37.41196    1.39815       3373
   6.92089     12.76157   37.40948    1.55738       3163
   6.93089     12.74318   37.14854    1.92091       3365
   6.94089     12.72484   37.22791    1.42763       3337
   6.95089     12.70656   37.10512    1.76292       3217
   6.96089     12.68832   37.14739    1.67644       3421
   6.97089     12.67014   36.93429    2.18016       3196
   6.98089     12.65202   36.86660    1.76559       3401
   6.99089     12.63394   36.85739    1.40010       3353
   7.00089     12.61592   36.73452    1.80323       3230
   7.01089     12.59795   36.81158    1.61429       3376
   7.02089     12.58003   36.73223    1.65266       3323
   7.03089     12.56216   36.62209    1.52328       3413
   7.04089     12.54434   36.72204    1.73109       3446
   7.05089     12.52657   36.50774    2.01274       3296
   7.06089     12.50885   36.61731    1.34699       3406
   7.07089     12.49118   36.56813    1.72576       3274
   7.08089     12.47356   36.19096    1.39506       3324
   7.09089     12.45600   36.37718    1.39809       3446
   7.10089     12.43848   36.28653    1.67914       3295
   7.11089     12.42101   36.17814    1.78021       3406
   7.12089     12.40359   36.18918    1.47130       3343
   7.13089     12.38622   36.05076    2.58829       3409
   7.14089     12.36889   35.99018    1.83423       3375
   7.15089     12.35162   36.03153    1.59394       3365
   7.16089     12.33439   35.88964    1.50457       3432
   7.17089     12.31722   35.94454    1.31251       3382
   7.18089     12.30008   35.86736    2.35481       3412
   7.19088     12.28300   35.84112    1.41124       3493
   7.20088     12.26597   35.82555    2.04135       3434
   7.21088     12.24898   35.68221    2.01366       3462
   7.22088     12.23204   35.70281    1.96836       3377
   7.23088     12.21515   35.82951    1.40104       3459
   7.24088     12.19830   35.60184    1.29913       3420
   7.25088     12.18150   35.67428    1.27734       3337
   7.26088     12.16474   35.46664    1.68698       3487
   7.27088     12.14804   35.50093    2.07399       3434
   7.28088     12.13137   35.54683    1.42759       3429
   7.29088     12.11476   35.44251    2.11057       3523
   7.30088     12.09819   35.33146    1.54052       3373
   7.31088     12.08166   35.17710    1.61916       3465
   7.32088     12.06518   35.37818    1.32030       3449
   7.33088     12.04875   35.34106    1.44763       3519
   7.34088     12.03235   34.89899    1.52457       3538
   7.35088     12.01601   35.11562    1.37313       3530
   7.36088     11.99971   34.94955    1.87349       3588
   7.37088     11.98345   34.88844    1.91475       3576
   7.38088     11.96724   35.24648    2.27991       3629
   7.39088     11.95107   34.94494    1.07689       3571
   7.40088     11.93494   35.16230    1.39209       3500
   7.41088     11.91886   34.85670    1.54652       3556
   7.42088     11.90282   34.83499    1.53204       3546
   7.43088     11.88683   35.21247    1.49739       3650
   7.44088     11.87087   34.75499    1.88763       3647
   7.45088     11.85496   35.08062    1.54885       3598
   7.46088     11.83910   34.96505    1.51309       3651
   7.47088     11.82327   34.55535    1.58551       3556
   7.48088     11.80749   35.14956    1.17888       3651
   7.49088     11.79175   34.63993    1.48245       3705
   7.50088     11.77605   34.63998    1.62933       3706
   7.51088     11.76040   34.87323    1.52929       3756
   7.52088     11.74478   34.25612    1.72143       3744
   7.53088     11.72921   34.87694    1.28909       3798
   7.54088     11.71368   34.61657    1.61225       3705
   7.55088     11.69819   34.55770    1.62546       3806
   7.56088     11.68274   35.00614    1.50226       3808
   7.57088     11.66733   34.20099    1.25303       3783
   7.58088     11.65196   34.74653    1.39209       3774
   7.59088     11.63664   34.55315    1.42616       3801
   7.60088     11.62135   34.44120    1.80769       3825
   7.61088     11.60610   34.94561    1.49009       3827
   7.62088     11.59090   34.13169    1.24798       3833
   7.63088     11.57573   34.62841    1.65461       3888
   7.64088     11.56060   34.49630    1.38429       3892
   7.65088     11.54551   34.61338    1.51936       3833
   7.66088     11.53047   34.96503    1.33986       3922
   7.67088     11.51546   34.32301    1.82425       3811
   7.68088     11.50049   34.82339    1.31060       3845
   7.69088     11.48556   34.58191    1.49232       3998
   7.70088     11.47066   34.42249    1.52425       3928
   7.71088     11.45581   34.85472    1.72346       3961
   7.72088     11.44100   34.26822    1.31124       3855
   7.73088     11.42622   34.72769    1.50281       3983
   7.74088     11.41148   34.53620    1.42183       3952
   7.75088     11.39678   34.25950    1.27944       3836
   7.76088     11.38212   34.80068    1.35978       3970
   7.77088     11.36749   34.08447    1.36887       3981
   7.78088     11.35291   34.58892    1.57548       4026
   7.79088     11.33836   34.51057    2.53044       4015
   7.80088     11.32385   34.02537    1.22699       3957
   7.81088     11.30937   34.71523    1.42199       4022
   7.82087     11.29493   34.42058    1.46504       3831
   7.83087     11.28053   34.58190    1.23115       4038
   7.84087     11.26617   34.47497    1.65485       4111
   7.85087     11.25184   34.28464    1.41028       3982
   7.86087     11.23755   34.59293    1.38705       4152
   7.87087     11.22330   34.22653    1.63354       4027
   7.88087     11.20908   34.50493    1.68367       4026
   7.89087     11.19489   34.51674    1.33750       4088
   7.90087     11.18075   34.30917    1.26123       3951
   7.91087     11.16664   34.41946    1.20345       4068
   7.92087     11.15256   34.17531    1.36811       4103
   7.93087     11.13852   34.27942    1.62866       4040
   7.94087     11.12452   34.32790    1.50105       4184
   7.95087     11.11055   34.06319    1.50393       4055
   7.96087     11.09662   34.38746    2.02279       4040
   7.97087     11.08272   34.11385    1.46532       4129
   7.98087     11.06885   34.29082    0.97067       4167
   7.99087     11.05502   34.29627    1.54463       4170
   8.00087     11.04123   34.02938    1.63914       4088
   8.01087     11.02747   34.33810    1.55761       4180
   8.02087     11.01374   34.06633    1.46734       4209
   8.03087     11.00005   33.99928    1.46310       4163
   8.04087     10.98639   34.33151    1.62747       4207
   8.05087     10.97277   34.00129    1.19839       4139
   8.06087     10.95918   34.26957    1.31129       4193
   8.07087     10.94562   34.01003    1.31490       4240
   8.08087     10.93210   33.87090    1.38047       4161
   8.09087     10.91861   34.13115    1.24546       4235
   8.10087     10.90516   33.89899    1.39206       4234
   8.11087     10.89173   34.05371    1.73105       4223
   8.12087     10.87835   33.91514    1.38689       4224
   8.13087     10.86499   33.70659    1.35369       4184
   8.14087     10.85167   34.13804    1.32882       4364
   8.15087     10.83837   33.82102    1.24329       4251
   8.16087     10.82512   33.91176    1.47165       4238
   8.17087     10.81189   33.85361    1.25556       4358
   8.18087     10.79870   33.73368    1.54133       4298
   8.19087     10.78554   33.92475    1.53413       4335
   8.20087     10.77241   33.67829    1.52611       4385
   8.21087     10.75931   33.80237    1.38460       4303
   8.22087     10.74624   33.85997    1.24979       4388
   8.23087     10.73321   33.62176    1.25826       4348
   8.24087     10.72021   33.78232    1.20651       4285
   8.25087     10.70724   33.50969    1.37608       4371
   8.26087     10.69430   33.69195    1.36639       4335
   8.27087     10.68139   33.67500    1.46552       4488
   8.28087     10.66852   33.40188    1.25443       4418
   8.29087     10.65567   33.57102    1.49984       4308
   8.30087     10.64286   33.41356    1.40200       4448
   8.31087     10.63007   33.52804    1.12576       4461
   8.32087     10.61732   33.69387    1.25136       4426
   8.33087     10.60460   33.29422    1.55404       4550
   8.34087     10.59191   33.42149    1.52548       4423
   8.35087     10.57925   33.32179    1.12907       4553
   8.36087     10.56662   33.31454    1.82563       4562
   8.37087     10.55402   33.48512    1.47985       4475
   8.38087     10.54145   33.23353    1.40063       4608
   8.39087     10.52891   33.31722    1.22809       4475
   8.40087     10.51639   33.37786    1.06459       4554
   8.41087     10.50391   33.19805    1.25747       4593
   8.42087     10.49146   33.37433    1.56634       4447
   8.43087     10.47904   33.05518    1.36783       4658
   8.44086     10.46665   33.14414    1.82452       4562
   8.45086     10.45429   33.10409    1.14084       4512
   8.46086     10.44195   33.11006    1.13102       4744
   8.47086     10.42965   33.19737    1.32157       4536
   8.48086     10.41737   33.19755    1.30918       4657
   8.49086     10.40513   33.13926    1.43677       4675
   8.50086     10.39291   33.14193    1.16377       4600
   8.51086     10.38072   33.05636    1.40953       4773
   8.52086     10.36856   33.07052    1.64941       4648
   8.53086     10.35643   33.05259    1.52298       4766
   8.54086     10.34433   33.08003    1.19212       4755
   8.55086     10.33225   33.21204    1.60536       4572
   8.56086     10.32020   33.08732    1.01198       4768
   8.57086     10.30819   32.93722    1.17558       4641
   8.58086     10.29620   33.07288    1.23085       4754
   8.59086     10.28423   33.00651    1.62414       4802
   8.60086     10.27230   33.06961    1.49089       4702
   8.61086     10.26039   32.90288    1.09737       4825
   8.62086     10.24851   32.92411    1.43013       4685
   8.63086     10.23666   33.07192    1.13704       4819
   8.64086     10.22484   33.20452    1.24265       4796
   8.65086     10.21304   33.01642    1.16151       4719
   8.66086     10.20127   33.08480    1.59921       4970
   8.67086     10.18953   33.08245    1.73161       4770
   8.68086     10.17781   32.95387    1.06916       4835
   8.69086     10.16612   33.10178    1.40006       5011
   8.70086     10.15446   33.06885    1.43237       4728
   8.71086     10.14283   33.12173    1.60853       4900
   8.72086     10.13122   33.16019    1.01564       4878
   8.73086     10.11964   32.94270    1.30524       4857
   8.74086     10.10808   33.07840    1.14610       4946
   8.75086     10.09656   33.13095    1.41399       4711
   8.76086     10.08505   32.89777    1.40149       5040
   8.77086     10.07358   33.15600    1.08899       4992
   8.78086     10.06213   33.00224    1.66686       4686
   8.79086     10.05071   32.97687    1.19073       5075
   8.80086     10.03931   33.13728    1.18197       4875
   8.81086     10.02794   32.95897    1.19163       5031
   8.82086     10.01659   33.06640    1.36017       5105
   8.83086     10.00527   32.98779    1.17814       4816
   8.84086      9.99398   32.94750    1.30033       5174
   8.85086      9.98271   33.13337    1.36756       5016
   8.86086      9.97146   32.97514    1.40734       4928
   8.87086      9.96025   32.96948    1.28043       5125
   8.88086      9.94905   33.12837    1.54630       4895
   8.89086      9.93788   32.99949    1.05359       5148
   8.90086      9.92674   32.94806    1.15625       5099
   8.91086      9.91563   32.98979    1.18350       4935
   8.92086      9.90453   32.96589    1.22857       5184
   8.93086      9.89346   32.98699    1.37446       4905
   8.94086      9.88242   32.94674    1.37397       5160
   8.95086      9.87140   32.92845    1.11895       5132
   8.96086      9.86041   32.92255    1.26625       5065
   8.97086      9.84944   32.95075    1.08932       5255
   8.98086      9.83850   32.87345    1.17181       5052
   8.99086      9.82758   32.86315    1.33940       5239
   9.00086      9.81668   32.81347    1.28213       5156
   9.01086      9.80581   32.89835    1.69886       5090
   9.02086      9.79496   32.81966    1.15890       5357
   9.03086      9.78414   32.78092    1.58268       5077
   9.04086      9.77334   32.87591    1.11332       5280
   9.05086      9.76256   32.84382    1.12853       5316
   9.06086      9.75181   32.78182    1.26459       5088
   9.07085      9.74108   32.71445    1.39622       5303
   9.08085      9.73038   32.80125    0.95813       5206
   9.09085      9.71970   32.73776    1.50848       5231
   9.10085      9.70904   32.68120    1.17622       5343
   9.11085      9.69841   32.73190    1.54817       5136
   9.12085      9.68780   32.56101    1.20021       5403
   9.13085      9.67721   32.73468    1.01408       5301
   9.14085      9.66664   32.66535    1.27927       5192
   9.15085      9.65610   32.61925    1.14190       5404
   9.16085      9.64558   32.75974    1.36856       5287
   9.17085      9.63509   32.50557    1.31936       5366
   9.18085      9.62462   32.60931    1.40198       5462
   9.19085      9.61417   32.59709    1.05316       5328
   9.20085      9.60374   32.58137    1.52409       5410
   9.21085      9.59334   32.64126    1.19348       5294
   9.22085      9.58296   32.53475    0.98954       5414
   9.23085      9.57260   32.54207    1.35592       5475
   9.24085      9.56226   32.61247    1.08169       5306
   9.25085      9.55195   32.38514    1.38342       5471
   9.26085      9.54166   32.45037    1.24259       5322
   9.27085      9.53139   32.44221    1.15424       5427
   9.28085      9.52114   32.44111    1.19906       5455
   9.29085      9.51091   32.59333    1.05031       5455
   9.30085      9.50071   32.40329    1.27390       5531
   9.31085      9.49053   32.47809    1.26134       5381
   9.32085      9.48037   32.52559    1.29791       5523
   9.33085      9.47023   32.36090    1.24650       5604
   9.34085      9.46012   32.47720    1.26899       5446
   9.35085      9.45002   32.34885    1.27078       5576
   9.36085      9.43995   32.39708    1.26201       5490
   9.37085      9.42990   32.60244    1.49433       5532
   9.38085      9.41987   32.33343    1.00455       5625
   9.39085      9.40986   32.59516    1.06826       5500
   9.40085      9.39987   32.31101    1.17050       5532
   9.41085      9.38991   32.32281    1.09334       5595
   9.42085      9.37996   32.52694    1.33911       5542
   9.43085      9.37004   32.19949    1.52984       5583
   9.44085      9.36014   32.45272    0.93065       5586
   9.45085      9.35025   32.43140    1.23286       5689
   9.46085      9.34039   32.36701    1.10823       5599
   9.47085      9.33055   32.61504    1.50924       5583
   9.48085      9.32074   32.27679    1.17157       5700
   9.49085      9.31094   32.40104    1.21943       5651
   9.50085      9.30116   32.51218    1.12580       5705
   9.51085      9.29140   32.30752    1.39029       5701
   9.52085      9.28167   32.57155    1.40426       5712
   9.53085      9.27195   32.40708    1.19292       5659
   9.54085      9.26226   32.45392    1.07821       5699
   9.55085      9.25258   32.66976    1.08418       5760
   9.56085      9.24293   32.35178    1.11162       5656
   9.57085      9.23329   32.50120    1.05671       5693
   9.58085      9.22368   32.42445    1.42465       5803
   9.59085      9.21408   32.28817    1.48148       5628
   9.60085      9.20451   32.57289    0.94464       5772
   9.61085      9.19495   32.31975    1.06671       5846
   9.62085      9.18542   32.56986    1.25361       5755
   9.63085      9.17590   32.61661    1.19258       5770
   9.64085      9.16641   32.34732    1.16876       5735
   9.65085      9.15693   32.59552    0.96455       5881
   9.66085      9.14748   32.35523    1.67305       5916
   9.67085      9.13804   32.44694    1.20009       5831
   9.68085      9.12862   32.48837    1.25141       5920
   9.69084      9.11923   32.45317    1.37880       5736
   9.70084      9.10985   32.63554    1.07131       5843
   9.71084      9.10049   32.51050    1.09655       5971
   9.72084      9.09115   32.40292    1.15504       5850
   9.73084      9.08183   32.54515    1.11107       5832
   9.74084      9.07253   32.27144    1.33085       5896
   9.75084      9.06325   32.46332    1.27923       5841
   9.76084      9.05398   32.41613    0.95259       5954
   9.77084      9.04474   32.32347    0.99187       5883
   9.78084      9.03552   32.58651    1.32703       5922
   9.79084      9.02631   32.33611    1.26155       5961
   9.80084      9.01712   32.38051    1.02294       5988
   9.81084      9.00795   32.43117    1.26047       6007
   9.82084      8.99880   32.15037    1.34545       6009
   9.83084      8.98967   32.56523    1.32069       5995
   9.84084      8.98056   32.19824    1.03064       6095
   9.85084      8.97147   32.34453    1.28053       5988
   9.86084      8.96239   32.55126    1.16329       5992
   9.87084      8.95333   32.13752    1.16652       6004
   9.88084      8.94430   32.50838    0.93766       6121
   9.89084      8.93528   32.20883    1.22000       6091
   9.90084      8.92627   32.18016    1.10966       6006
   9.91084      8.91729   32.40124    1.20920       6018
   9.92084      8.90832   32.05906    1.07705       6010
   9.93084      8.89938   32.29470    1.06880       6147
   9.94084      8.89045   32.33992    1.28236       6082
   9.95084      8.88153   32.18049    1.29870       6075
   9.96084      8.87264   32.48830    1.00405       6157
   9.97084      8.86376   32.03366    1.13185       6170
   9.98084      8.85491   32.16014    1.30319       6167
   9.99084      8.84607   32.32922    1.17503       6167
  10.00084      8.83724   32.02238    1.01163       6194
  10.01084      8.82844   32.37210    1.14596       6115
  10.02084      8.81965   32.16922    1.32777       6199
  10.03084      8.81088   32.16196    1.15455       6189
  10.04084      8.80213   32.36908    1.08869       6239
  10.05084      8.79339   32.03753    1.21613       6272
  10.06084      8.78468   32.20279    1.03718       6166
  10.07084      8.77597   32.14973    1.34190       6145
  10.08084      8.76729   31.98810    0.88685       6246
  10.09084      8.75863   32.27700    1.08071       6137
  10.10084      8.74998   31.98402    1.28451       6351
  10.11084      8.74135   32.15860    1.08903       6288
  10.12084      8.73273   32.22199    0.96977       6262
  10.13084      8.72413   31.92823    1.21285       6351
  10.14084      8.71555   32.25949    1.25097       6205
  10.15084      8.70699   31.89710    1.34910       6334
  10.16084      8.69844   32.03011    0.99754       6409
  10.17084      8.68991   32.18738    1.71804       6269
  10.18084      8.68140   31.98770    1.12602       6367
  10.19084      8.67290   32.12240    1.06310       6267
  10.20084      8.66443   31.99206    1.09861       6430
  10.21084      8.65596   31.96708    0.96693       6457
  10.22084      8.64752   32.14447    1.06852       6237
  10.23084      8.63909   31.79357    0.93795       6427
  10.24084      8.63067   31.92334    1.18724       6342
  10.25084      8.62228   31.97642    1.23906       6310
  10.26084      8.61390   31.78008    1.06888       6544
  10.27084      8.60553   32.13546    1.11881       6291
  10.28084      8.59718   31.88454    1.06105       6439
  10.29084      8.58885   31.88857    1.21135       6510
  10.30084      8.58054   32.01305    1.14772       6413
  10.31084      8.57224   31.76635    1.15533       6571
  10.32083      8.56395   31.90399    0.97762       6438
  10.33083      8.55569   31.84216    1.24895       6529
  10.34083      8.54744   31.84830    1.23969       6540
  10.35083      8.53920   32.02651    1.22546       6394
  10.36083      8.53098   31.70230    0.92881       6584
  10.37083      8.52278   31.82720    1.13380       6543
  10.38083      8.51459   31.87287    1.10967       6497
  10.39083      8.50642   31.63214    1.16677       6551
  10.40083      8.49826   31.96705    1.50862       6288
  10.41083      8.49012   31.66344    0.90764       6695
  10.42083      8.48200   31.72115    1.06210       6585
  10.43083      8.47389   31.86868    1.08357       6412
  10.44083      8.46579   31.76916    0.93277       6816
  10.45083      8.45772   31.83725    1.14142       6468
  10.46083      8.44965   31.70296    1.06209       6635
  10.47083      8.44161   31.62969    1.15036       6729
  10.48083      8.43358   31.85395    1.22244       6444
  10.49083      8.42556   31.63836    1.13795       6874
  10.50083      8.41756   31.73648    1.36194       6587
  10.51083      8.40957   31.84968    1.08167       6500
  10.52083      8.40160   31.61128    1.03491       6858
  10.53083      8.39365   31.82762    1.14108       6476
  10.54083      8.38571   31.53804    0.94070       6882
  10.55083      8.37778   31.61066    1.06439       6669
  10.56083      8.36987   31.72898    1.12531       6440
  10.57083      8.36197   31.56757    0.88511       6958
  10.58083      8.35409   31.69332    1.15420       6512
  10.59083      8.34623   31.62856    0.93146       6772
  10.60083      8.33838   31.61925    1.16788       6850
  10.61083      8.33054   31.73864    1.39722       6466
  10.62083      8.32272   31.50967    1.36740       7000
  10.63083      8.31491   31.55850    0.96387       6821
  10.64083      8.30712   31.67532    0.96296       6708
  10.65083      8.29935   31.49101    1.46351       6992
  10.66083      8.29158   31.72960    1.06060       6590
  10.67083      8.28384   31.56164    1.13446       6837
  10.68083      8.27610   31.50123    0.88395       7003
  10.69083      8.26838   31.62076    1.35573       6591
  10.70083      8.26068   31.44891    1.00154       7047
  10.71083      8.25299   31.54413    0.98479       6735
  10.72083      8.24531   31.50502    1.04266       6756
  10.73083      8.23765   31.44733    1.12312       6951
  10.74083      8.23001   31.58390    1.02203       6659
  10.75083      8.22237   31.40202    1.02205       7027
  10.76083      8.21475   31.44213    1.24578       6917
  10.77083      8.20715   31.53862    1.02813       6773
  10.78083      8.19956   31.25724    1.13233       7085
  10.79083      8.19198   31.51673    0.86518       6777
  10.80083      8.18442   31.27475    1.08753       7118
  10.81083      8.17687   31.31760    1.22838       7026
  10.82083      8.16934   31.47604    1.03381       6863
  10.83083      8.16182   31.32273    1.38699       7066
  10.84083      8.15431   31.41774    1.10733       6880
  10.85083      8.14682   31.31455    1.26582       6982
  10.86083      8.13934   31.27695    0.93499       7137
  10.87083      8.13188   31.45083    0.92343       6891
  10.88083      8.12443   31.15858    1.14156       7013
  10.89083      8.11699   31.26336    0.94478       7001
  10.90083      8.10957   31.41199    1.06866       6985
  10.91083      8.10216   31.19733    0.95284       7132
  10.92083      8.09476   31.41262    1.08643       6969
  10.93083      8.08738   31.27172    1.16381       7126
  10.94082      8.08001   31.21219    0.92160       7147
  10.95082      8.07265   31.38643    1.06227       6948
  10.96082      8.06531   31.14403    1.26619       7239
  10.97082      8.05798   31.34640    1.27547       7097
  10.98082      8.05066   31.26668    1.07752       7130
  10.99082      8.04336   31.25033    1.16382       7151
  11.00082      8.03607   31.51052    0.92201       7021
  11.01082      8.02880   31.16112    1.33725       7265
  11.02082      8.02153   31.28555    0.88738       7156
  11.03082      8.01429   31.40414    0.92325       7170
  11.04082      8.00705   31.09126    1.03811       7151
  11.05082      7.99983   31.42791    0.97548       7039
  11.06082      7.99262   31.19175    1.11187       7253
  11.07082      7.98542   31.26658    1.00599       7209
  11.08082      7.97824   31.50657    1.15199       7160
  11.09082      7.97106   31.31662    1.03248       7262
  11.10082      7.96391   31.38132    0.98989       7162
  11.11082      7.95676   31.37091    1.12980       7299
  11.12082      7.94963   31.28886    1.15805       7246
  11.13082      7.94251   31.46277    1.02784       7244
  11.14082      7.93540   31.26595    0.94057       7327
  11.15082      7.92831   31.40591    1.04455       7276
  11.16082      7.92123   31.51675    1.20507       7268
  11.17082      7.91416   31.35091    0.97403       7330
  11.18082      7.90710   31.51460    1.09192       7253
  11.19082      7.90006   31.32157    1.01354       7342
  11.20082      7.89303   31.30338    1.33721       7201
  11.21082      7.88601   31.53398    0.87798       7277
  11.22082      7.87901   31.32746    1.04021       7392
  11.23082      7.87201   31.46959    0.95759       7343
  11.24082      7.86503   31.43164    0.97419       7428
  11.25082      7.85806   31.46439    0.96279       7232
  11.26082      7.85111   31.57501    0.98099       7370
  11.27082      7.84417   31.32110    1.04000       7475
  11.28082      7.83723   31.34270    1.29476       7299
  11.29082      7.83032   31.50388    1.03528       7498
  11.30082      7.82341   31.38015    0.96841       7437
  11.31082      7.81652   31.57528    1.53706       7442
  11.32082      7.80963   31.49760    1.01394       7473
  11.33082      7.80276   31.39100    0.98628       7351
  11.34082      7.79591   31.60369    1.34150       7479
  11.35082      7.78906   31.36760    0.97173       7546
  11.36082      7.78223   31.42376    0.91556       7376
  11.37082      7.77541   31.46456    0.86407       7476
  11.38082      7.76860   31.34172    0.87809       7365
  11.39082      7.76180   31.55475    1.18423       7653
  11.40082      7.75501   31.38077    1.01228       7571
  11.41082      7.74824   31.48584    1.03135       7381
  11.42082      7.74148   31.56305    1.24667       7552
  11.43082      7.73473   31.33196    0.97063       7556
  11.44082      7.72799   31.45897    1.11224       7489
  11.45082      7.72126   31.38668    1.06656       7662
  11.46082      7.71455   31.33346    1.00658       7521
  11.47082      7.70785   31.57191    1.08869       7673
  11.48082      7.70115   31.37057    1.14397       7560
  11.49082      7.69448   31.41689    0.89146       7510
  11.50082      7.68781   31.49564    1.06719       7708
  11.51082      7.68115   31.28643    1.01560       7545
  11.52082      7.67451   31.43333    0.97943       7592
  11.53082      7.66787   31.29502    0.92974       7703
  11.54082      7.66125   31.28083    0.95317       7514
  11.55082      7.65464   31.44616    1.10151       7714
  11.56082      7.64804   31.22785    1.04794       7666
  11.57081      7.64146   31.38710    0.98762       7631
  11.58081      7.63488   31.40571    0.93968       7800
  11.59081      7.62832   31.22938    0.95966       7588
  11.60081      7.62176   31.40453    0.97335       7737
  11.61081      7.61522   31.18818    1.10405       7777
  11.62081      7.60869   31.19681    1.10644       7697
  11.63081      7.60217   31.35879    1.13230       7784
  11.64081      7.59566   31.23676    1.09959       7692
  11.65081      7.58917   31.26206    1.08907       7782
  11.66081      7.58268   31.26246    0.88037       7818
  11.67081      7.57621   31.13524    1.04601       7714
  11.68081      7.56974   31.28414    0.96316       7730
  11.69081      7.56329   31.08552    0.94854       7747
  11.70081      7.55685   31.09621    0.97702       7827
  11.71081      7.55042   31.23643    0.99781       7748
  11.72081      7.54400   31.07081    0.87153       7840
  11.73081      7.53759   31.17417    0.93401       7880
  11.74081      7.53119   31.18905    1.03221       7806
  11.75081      7.52481   31.09243    1.30004       7871
  11.76081      7.51843   31.24457    0.99352       7807
  11.77081      7.51207   31.07556    1.00401       7880
  11.78081      7.50571   31.05658    1.45118       7956
  11.79081      7.49937   31.10944    1.00879       7871
  11.80081      7.49304   31.05782    0.94331       7866
  11.81081      7.48671   31.11441    0.95839       7856
  11.82081      7.48040   31.05078    1.01062       7886
  11.83081      7.47410   31.00287    0.95405       8020
  11.84081      7.46781   31.08833    0.99767       7815
  11.85081      7.46154   30.95867    0.96557       8015
  11.86081      7.45527   30.97601    0.88467       7905
  11.87081      7.44901   31.05366    1.09450       7796
  11.88081      7.44276   30.86725    0.88884       8016
  11.89081      7.43653   31.02648    0.94630       7958
  11.90081      7.43030   31.04615    1.05928       7976
  11.91081      7.42408   30.95549    1.05252       8074
  11.92081      7.41788   31.05403    1.06829       7943
  11.93081      7.41168   30.85303    1.08743       8144
  11.94081      7.40550   31.00924    0.90157       7979
  11.95081      7.39932   30.92361    0.95206       8010
  11.96081      7.39316   30.96916    1.03984       8046
  11.97081      7.38701   30.94701    1.04920       7982
  11.98081      7.38086   30.89830    1.12450       8167
  11.99081      7.37473   30.89055    0.99132       8052
  12.00081      7.36861   30.96138    1.01911       8014
  12.01081      7.36250   30.87517    0.87119       8286
  12.02081      7.35639   30.92539    0.89951       7976
  12.03081      7.35030   30.93860    0.90296       7946
  12.04081      7.34422   30.83938    0.91620       8256
  12.05081      7.33815   30.91247    1.11041       8098
  12.06081      7.33209   30.88381    0.92907       8094
  12.07081      7.32603   30.91577    1.01705       8182
  12.08081      7.31999   30.92942    0.92751       8141
  12.09081      7.31396   30.85584    0.96472       8361
  12.10081      7.30794   30.96667    1.22121       8200
  12.11081      7.30193   30.86746    1.04590       8043
  12.12081      7.29593   30.96694    0.94142       8176
  12.13081      7.28993   30.95876    1.19604       8237
  12.14081      7.28395   30.81576    1.12224       8152
  12.15081      7.27798   30.91546    0.88079       8296
  12.16081      7.27202   30.90439    0.95510       8094
  12.17081      7.26607   30.88417    0.78294       8375
  12.18081      7.26012   30.96995    1.01884       8330
  12.19080      7.25419   30.87470    0.88649       8070
  12.20080      7.24827   30.89175    1.09908       8366
  12.21080      7.24235   30.97994    1.10222       8162
  12.22080      7.23645   30.94905    0.97000       8304
  12.23080      7.23056   30.93386    0.93058       8383
  12.24080      7.22467   30.96683    0.89844       8211
  12.25080      7.21880   30.91868    1.09178       8452
  12.26080      7.21293   31.03183    1.12196       8372
  12.27080      7.20708   30.91222    0.95036       8272
  12.28080      7.20123   31.02839    1.04007       8388
  12.29080      7.19539   31.02693    1.03886       8256
  12.30080      7.18957   30.95192    0.87163       8406
  12.31080      7.18375   31.00783    0.91557       8458
  12.32080      7.17794   30.94237    1.10158       8209
  12.33080      7.17214   30.96283    0.84239       8471
  12.34080      7.16635   31.06018    0.85458       8397
  12.35080      7.16057   30.90772    1.13161       8329
  12.36080      7.15480   31.00974    1.19268       8512
  12.37080      7.14904   31.01871    0.86870       8332
  12.38080      7.14329   30.97835    0.90105       8474
  12.39080      7.13755   31.05392    0.84612       8477
  12.40080      7.13181   31.00546    1.06285       8428
  12.41080      7.12609   30.85526    0.99585       8484
  12.42080      7.12038   31.05510    1.03517       8589
  12.43080      7.11467   30.89475    1.17444       8469
  12.44080      7.10897   31.00994    0.91404       8564
  12.45080      7.10329   31.06665    0.99544       8460
  12.46080      7.09761   30.93641    0.95472       8542
  12.47080      7.09194   31.00951    0.94490       8505
  12.48080      7.08628   31.03925    1.05537       8512
  12.49080      7.08063   30.87585    0.81678       8592
  12.50080      7.07499   31.01038    1.03889       8601
  12.51080      7.06936   30.97319    0.83957       8478
  12.52080      7.06373   30.87513    0.86198       8687
  12.53080      7.05812   31.02395    0.98750       8510
  12.54080      7.05251   30.93303    0.95552       8638
  12.55080      7.04692   31.06010    1.06787       8660
  12.56080      7.04133   31.00474    1.07361       8598
  12.57080      7.03575   30.87589    0.95194       8736
  12.58080      7.03018   31.04031    0.96345       8605
  12.59080      7.02462   30.91999    1.07912       8622
  12.60080      7.01907   30.95492    0.92331       8621
  12.61080      7.01352   31.08254    0.99697       8726
  12.62080      7.00799   30.88046    0.93491       8723
  12.63080      7.00246   31.00453    1.04814       8627
  12.64080      6.99695   31.02928    0.92347       8750
  12.65080      6.99144   30.87053    0.89264       8734
  12.66080      6.98594   31.06825    0.83603       8754
  12.67080      6.98045   30.91865    0.91174       8655
  12.68080      6.97496   30.85600    1.12821       8632
  12.69080      6.96949   31.01538    0.86187       8801
  12.70080      6.96403   30.95872    0.98344       8799
  12.71080      6.95857   30.99247    1.12719       8767
  12.72080      6.95312   30.94172    0.96787       8824
  12.73080      6.94768   30.87468    0.86433       8833
  12.74080      6.94225   31.03228    0.84365       8873
  12.75080      6.93683   30.92172    0.97491       8828
  12.76080      6.93142   30.99537    1.19037       8642
  12.77080      6.92601   30.97572    1.01139       8862
  12.78080      6.92062   30.87462    0.99492       8852
  12.79080      6.91523   30.99953    0.92096       8730
  12.80080      6.90985   30.97599    0.83415       9014
  12.81080      6.90448   30.81741    0.94610       8852
  12.82079      6.89911   30.97252    0.89559       8954
  12.83079      6.89376   30.90765    0.92190       8930
  12.84079      6.88841   30.83220    0.92129       8700
  12.85079      6.88308   30.94634    0.98255       8954
  12.86079      6.87775   30.87711    0.91692       8906
  12.87079      6.87242   30.87928    0.93488       8927
  12.88079      6.86711   30.91401    0.96465       9044
  12.89079      6.86181   30.74245    0.90932       8973
  12.90079      6.85651   30.92009    0.93016       9080
  12.91079      6.85122   30.87765    1.10489       9031
  12.92079      6.84594   30.80756    1.11385       8798
  12.93079      6.84067   30.91083    0.97994       9102
  12.94079      6.83541   30.78057    0.90181       8885
  12.95079      6.83015   30.90610    0.85850       9011
  12.96079      6.82490   30.85333    0.89364       9005
  12.97079      6.81967   30.73991    0.98145       9138
  12.98079      6.81443   30.86999    0.78588       9147
  12.99079      6.80921   30.77040    1.08050       8986
  13.00079      6.80400   30.70583    0.93262       9057
  13.01079      6.79879   30.79050    0.82975       9048
  13.02079      6.79359   30.77883    0.94094       9064
  13.03079      6.78840   30.86088    0.93007       9109
  13.04079      6.78322   30.78164    1.06909       9052
  13.05079      6.77804   30.65519    0.91682       9233
  13.06079      6.77287   30.82511    0.95815       9153
  13.07079      6.76772   30.73801    1.15521       9186
  13.08079      6.76256   30.80276    0.79085       9153
  13.09079      6.75742   30.79182    0.94755       9107
  13.10079      6.75229   30.67976    1.01148       9108
  13.11079      6.74716   30.83669    0.95300       9216
  13.12079      6.74204   30.74866    0.94667       9110
  13.13079      6.73693   30.70592    0.89426       9362
  13.14079      6.73182   30.81235    0.87820       9135
  13.15079      6.72673   30.70644    0.96430       9167
  13.16079      6.72164   30.62623    0.77566       9292
  13.17079      6.71656   30.76019    0.97321       9228
  13.18079      6.71148   30.76452    0.85889       9167
  13.19079      6.70642   30.80955    1.09408       9378
  13.20079      6.70136   30.70839    0.93399       9191
  13.21079      6.69631   30.65561    0.92896       9418
  13.22079      6.69127   30.85497    1.04849       9316
  13.23079      6.68623   30.65377    0.92215       9170
  13.24079      6.68121   30.82827    0.96338       9408
  13.25079      6.67619   30.79431    0.83107       9173
  13.26079      6.67117   30.65702    1.11132       9286
  13.27079      6.66617   30.82245    0.89652       9452
  13.28079      6.66117   30.69005    0.92116       9242
  13.29079      6.65618   30.69573    0.88464       9476
  13.30079      6.65120   30.82615    0.82445       9461
  13.31079      6.64623   30.65413    0.90949       9328
  13.32079      6.64126   30.71009    0.85604       9348
  13.33079      6.63630   30.79030    0.96788       9356
  13.34079      6.63135   30.78172    1.02549       9280
  13.35079      6.62640   30.80651    0.83230       9537
  13.36079      6.62147   30.70069    1.03847       9396
  13.37079      6.61654   30.71186    0.92516       9492
  13.38079      6.61162   30.82448    0.91254       9652
  13.39079      6.60670   30.70548    0.94311       9294
  13.40079      6.60179   30.75008    0.91842       9552
  13.41079      6.59689   30.80867    1.00327       9472
  13.42079      6.59200   30.72771    1.18711       9220
  13.43079      6.58711   30.75351    0.71694       9585
  13.44078      6.58224   30.72642    0.84253       9467
  13.45078      6.57736   30.69876    1.00235       9578
  13.46078      6.57250   30.86368    0.86233       9663
  13.47078      6.56764   30.69178    0.84863       9436
  13.48078      6.56280   30.63602    0.98877       9679
  13.49078      6.55795   30.86231    0.90537       9568
  13.50078      6.55312   30.69516    0.91192       9368
  13.51078      6.54829   30.76082    0.92832       9682
  13.52078      6.54347   30.76104    0.85513       9559
  13.53078      6.53866   30.72397    1.06071       9564
  13.54078      6.53385   30.84534    0.88058       9752
  13.55078      6.52905   30.63634    1.08384       9566
  13.56078      6.52426   30.75985    0.91913       9685
  13.57078      6.51947   30.75760    0.85372       9599
  13.58078      6.51470   30.64479    0.85856       9480
  13.59078      6.50993   30.76448    0.83483       9811
  13.60078      6.50516   30.72645    1.00272       9537
  13.61078      6.50040   30.70931    0.94323       9746
  13.62078      6.49565   30.79724    0.92773       9766
  13.63078      6.49091   30.72537    0.85947       9689
  13.64078      6.48618   30.64461    0.91405       9726
  13.65078      6.48145   30.76501    0.76769       9727
  13.66078      6.47672   30.78174    1.00292       9663
  13.67078      6.47201   30.70732    0.92460       9789
  13.68078      6.46730   30.72876    0.93678       9629
  13.69078      6.46260   30.70538    1.04161       9825
  13.70078      6.45791   30.80189    0.83616       9883
  13.71078      6.45322   30.76180    1.00872       9765
  13.72078      6.44854   30.72923    0.94162       9681
  13.73078      6.44386   30.78913    0.88185       9638
  13.74078      6.43920   30.72935    0.84902       9858
  13.75078      6.43454   30.70403    0.81337       9831
  13.76078      6.42988   30.74599    1.13718       9769
  13.77078      6.42524   30.78456    0.87177       9871
  13.78078      6.42060   30.72836    0.87298       9876
  13.79078      6.41596   30.74666    0.73794      10023
  13.80078      6.41134   30.75188    0.98434       9774
  13.81078      6.40672   30.73435    0.88908       9807
  13.82078      6.40210   30.85120    1.00412       9883
  13.83078      6.39750   30.73283    0.81932       9824
  13.84078      6.39290   30.75709    1.14545       9907
  13.85078      6.38830   30.75026    0.87786       9842
  13.86078      6.38372   30.68462    0.96456      10075
  13.87078      6.37914   30.84299    0.84037       9970
  13.88078      6.37457   30.76323    1.04841       9862
  13.89078      6.37000   30.74714    0.86279       9857
  13.90078      6.36544   30.77159    0.79373      10024
  13.91078      6.36089   30.74592    0.97965       9933
  13.92078      6.35634   30.81074    0.87567       9970
  13.93078      6.35180   30.75090    0.84864       9922
  13.94078      6.34727   30.72477    0.85611      10034
  13.95078      6.34274   30.80031    0.89969      10111
  13.96078      6.33822   30.75213    1.01830       9979
  13.97078      6.33370   30.76565    0.80026      10020
  13.98078      6.32920   30.80737    1.07781      10133
  13.99078      6.32469   30.81506    0.78961      10071
  14.00078      6.32020   30.77208    0.85412      10038
  14.01078      6.31571   30.74998    0.87184      10180
  14.02078      6.31123   30.77222    0.97554      10035
  14.03078      6.30675   30.80638    1.04264       9937
  14.04078      6.30228   30.82035    0.98003      10025
  14.05078      6.29782   30.73135    0.77045      10063
  14.06078      6.29336   30.81609    0.92204      10288
  14.07077      6.28891   30.78118    0.84340      10135
  14.08077      6.28447   30.80830    0.86078      10054
  14.09077      6.28003   30.80510    0.91277      10426
  14.10077      6.27560   30.75875    0.90703      10050
  14.11077      6.27118   30.80796    0.89991      10137
  14.12077      6.26676   30.74612    0.91790      10199
  14.13077      6.26235   30.79568    0.75291      10071
  14.14077      6.25794   30.84889    0.91811      10278
  14.15077      6.25354   30.77975    0.94009      10240
  14.16077      6.24915   30.79072    0.89258      10262
  14.17077      6.24476   30.74796    0.90750      10379
  14.18077      6.24038   30.77089    0.99781      10200
  14.19077      6.23600   30.81670    0.92622      10154
  14.20077      6.23164   30.71287    0.97317      10187
  14.21077      6.22727   30.76753    0.77160      10141
  14.22077      6.22292   30.76433    0.82935      10387
  14.23077      6.21857   30.75805    0.85177      10281
  14.24077      6.21422   30.74385    0.81073      10336
  14.25077      6.20988   30.75161    1.09757      10372
  14.26077      6.20555   30.72240    0.99993      10340
  14.27077      6.20123   30.75022    0.74189      10466
  14.28077      6.19691   30.66320    0.91994      10262
  14.29077      6.19259   30.71069    0.83801      10259
  14.30077      6.18828   30.73969    0.93193      10425
  14.31077      6.18398   30.64643    0.93689      10470
  14.32077      6.17969   30.64541    0.90290      10422
  14.33077      6.17540   30.66138    0.97106      10426
  14.34077      6.17111   30.60243    0.85805      10361
  14.35077      6.16684   30.68137    0.79061      10334
  14.36077      6.16256   30.64648    0.88248      10402
  14.37077      6.15830   30.57515    0.82127      10337
  14.38077      6.15404   30.66359    0.92328      10566
  14.39077      6.14979   30.56436    0.80128      10529
  14.40077      6.14554   30.56923    0.93322      10457
  14.41077      6.14130   30.67333    0.97388      10588
  14.42077      6.13706   30.54114    0.81625      10562
  14.43077      6.13283   30.54940    0.84276      10568
  14.44077      6.12860   30.58944    0.86763      10461
  14.45077      6.12439   30.59761    0.80660      10323
  14.46077      6.12017   30.60083    0.97453      10576
  14.47077      6.11597   30.53180    0.96792      10660
  14.48077      6.11177   30.52980    0.80509      10528
  14.49077      6.10757   30.61299    0.93023      10767
  14.50077      6.10338   30.47422    0.94770      10417
  14.51077      6.09920   30.55009    0.90205      10549
  14.52077      6.09502   30.54163    0.81394      10779
  14.53077      6.09085   30.51563    0.87330      10248
  14.54077      6.08668   30.50462    0.86142      10827
  14.55077      6.08252   30.51461    0.92596      10570
  14.56077      6.07837   30.57444    0.82573      10438
  14.57077      6.07422   30.59117    0.79092      10914
  14.58077      6.07007   30.53517    0.88592      10740
  14.59077      6.06594   30.48841    0.94224      10764
  14.60077      6.06180   30.62195    0.81811      10698
  14.61077      6.05768   30.54432    0.89031      10625
  14.62077      6.05356   30.51342    0.90136      10727
  14.63077      6.04944   30.60811    0.85990      10782
  14.64077      6.04533   30.48324    0.98538      10488
  14.65077      6.04123   30.58295    0.77209      10950
  14.66077      6.03713   30.57575    1.17167      10644
  14.67077      6.03304   30.56366    0.85395      10471
  14.68077      6.02895   30.64117    0.77703      10943
  14.69076      6.02487   30.53552    0.79001      10749
  14.70076      6.02079   30.56453    0.77609      10836
  14.71076      6.01672   30.63616    0.89148      10957
  14.72076      6.01266   30.49914    0.93722      10735
  14.73076      6.00860   30.57256    1.03177      10837
  14.74076      6.00455   30.65598    0.83840      10947
  14.75076      6.00050   30.52726    0.86657      10807
  14.76076      5.99646   30.62030    0.80832      10770
  14.77076      5.99242   30.65419    0.86842      10921
  14.78076      5.98839   30.59900    0.78177      10714
  14.79076      5.98436   30.66002    0.88214      11047
  14.80076      5.98034   30.51973    0.82246      10948
  14.81076      5.97633   30.55672    1.00470      10943
  14.82076      5.97232   30.61479    0.96142      10744
  14.83076      5.96831   30.54154    0.78260      10773
  14.84076      5.96431   30.59855    0.74809      10946
  14.85076      5.96032   30.65628    0.84219      10969
  14.86076      5.95633   30.55227    0.91744      11064
  14.87076      5.95235   30.61215    0.97194      10912
  14.88076      5.94837   30.56657    0.88907      10972
  14.89076      5.94440   30.55913    0.99620      11007
  14.90076      5.94043   30.64883    0.76195      11053
  14.91076      5.93647   30.46135    0.71758      11192
  14.92076      5.93251   30.59887    0.80329      10786
  14.93076      5.92856   30.61514    0.90045      11126
  14.94076      5.92462   30.51879    0.94544      11045
  14.95076      5.92068   30.58469    0.86576      11028
  14.96076      5.91674   30.54714    0.97282      11125
  14.97076      5.91281   30.54530    0.94041      11048
  14.98076      5.90889   30.60701    0.94954      10871
  14.99076      5.90497   30.51424    0.74073      11032
  15.00076      5.90105   30.57631    0.73812      11054
  15.01076      5.89715   30.60008    0.83129      10980
  15.02076      5.89324   30.49726    1.02806      11248
  15.03076      5.88934   30.56333    0.92447      11156
  15.04076      5.88545   30.56767    0.78122      11141
  15.05076      5.88156   30.50376    0.81995      11345
  15.06076      5.87768   30.55297    0.81891      11188
  15.07076      5.87380   30.54077    0.85498      11237
  15.08076      5.86993   30.56352    0.86830      11098
  15.09076      5.86606   30.51387    0.91878      11059
  15.10076      5.86220   30.47121    1.02370      11169
  15.11076      5.85834   30.59196    0.79120      11245
  15.12076      5.85449   30.51551    0.82899      11043
  15.13076      5.85065   30.51062    0.85480      11307
  15.14076      5.84680   30.59027    0.79516      11217
  15.15076      5.84297   30.53543    0.79080      11122
  15.16076      5.83914   30.52116    0.86709      11493
  15.17076      5.83531   30.55652    0.89371      11198
  15.18076      5.83149   30.50211    0.85457      11236
  15.19076      5.82767   30.53277    0.87739      11392
  15.20076      5.82386   30.57147    0.89491      11196
  15.21076      5.82006   30.52238    0.81604      11339
  15.22076      5.81625   30.56608    0.84612      11439
  15.23076      5.81246   30.58558    0.80853      11334
  15.24076      5.80867   30.51730    0.82874      11336
  15.25076      5.80488   30.57439    0.85358      11391
  15.26076      5.80110   30.52004    0.73335      11408
  15.27076      5.79732   30.47875    0.90469      11399
  15.28076      5.79355   30.53026    1.12998      11252
  15.29076      5.78979   30.58968    0.79568      11205
  15.30076      5.78602   30.50604    0.83430      11482
  15.31076      5.78227   30.54872    0.83892      11223
  15.32075      5.77852   30.51151    0.90566      11471
  15.33075      5.77477   30.53607    0.80582      11553
  15.34075      5.77103   30.59610    0.77291      11387
  15.35075      5.76729   30.48552    0.76285      11587
  15.36075      5.76356   30.54864    1.01829      11476
  15.37075      5.75983   30.55604    0.88392      11568
  15.38075      5.75611   30.42272    0.84835      11620
  15.39075      5.75239   30.55905    0.72473      11342
  15.40075      5.74868   30.52996    0.88876      11574
  15.41075      5.74497   30.41721    0.86589      11519
  15.42075      5.74127   30.50417    0.93605      11421
  15.43075      5.73757   30.47756    0.87798      11691
  15.44075      5.73388   30.40715    0.85867      11423
  15.45075      5.73019   30.57905    0.77696      11389
  15.46075      5.72650   30.46003    0.75772      11639
  15.47075      5.72283   30.45371    0.77228      11494
  15.48075      5.71915   30.53260    0.83659      11622
  15.49075      5.71548   30.36911    0.82019      11553
  15.50075      5.71182   30.50220    0.93031      11655
  15.51075      5.70816   30.51599    0.91470      11716
  15.52075      5.70450   30.35421    0.91397      11760
  15.53075      5.70085   30.47446    0.91634      11602
  15.54075      5.69721   30.49759    0.75702      11837
  15.55075      5.69356   30.37480    0.77478      11670
  15.56075      5.68993   30.44066    0.83595      11514
  15.57075      5.68630   30.43299    0.80875      11899
  15.58075      5.68267   30.32241    1.02333      11503
  15.59075      5.67905   30.54184    0.81107      11712
  15.60075      5.67543   30.40897    0.74862      11698
  15.61075      5.67182   30.37689    0.77382      11579
  15.62075      5.66821   30.55817    0.89034      11863
  15.63075      5.66460   30.36063    0.97633      11648
  15.64075      5.66101   30.40392    0.76465      11812
  15.65075      5.65741   30.49066    0.90986      11928
  15.66075      5.65382   30.35724    0.78070      11856
  15.67075      5.65024   30.42970    0.99463      11641
  15.68075      5.64665   30.48701    0.80118      12053
  15.69075      5.64308   30.36703    0.73847      11786
  15.70075      5.63951   30.53142    0.73005      11874
  15.71075      5.63594   30.48997    0.89522      12021
  15.72075      5.63238   30.39772    0.92455      11632
  15.73075      5.62882   30.52885    0.83492      11999
  15.74075      5.62527   30.39376    0.91892      11907
  15.75075      5.62172   30.37722    0.81187      11729
  15.76075      5.61817   30.60756    0.80630      11822
  15.77075      5.61463   30.37787    0.87620      11865
  15.78075      5.61110   30.47955    0.72694      11844
  15.79075      5.60757   30.52158    0.75230      12008
  15.80075      5.60404   30.43191    0.84762      11985
  15.81075      5.60052   30.48928    0.83321      11885
  15.82075      5.59700   30.52030    0.83531      12161
  15.83075      5.59349   30.48198    0.96732      12024
  15.84075      5.58998   30.55128    0.79254      11936
  15.85075      5.58648   30.44659    0.88860      12151
  15.86075      5.58298   30.50816    0.83971      12063
  15.87075      5.57948   30.56805    0.88059      11853
  15.88075      5.57599   30.39291    0.77049      12066
  15.89075      5.57250   30.51323    0.80634      12016
  15.90075      5.56902   30.53207    0.75006      12015
  15.91075      5.56554   30.46595    0.78953      11972
  15.92075      5.56207   30.56596    0.87726      11832
  15.93075      5.55860   30.52905    0.79276      12256
  15.94074      5.55514   30.47445    0.76091      12069
  15.95074      5.55168   30.55005    0.86340      12014
  15.96074      5.54822   30.51475    0.83894      12104
  15.97074      5.54477   30.49002    1.05896      12285
  15.98074      5.54132   30.58806    0.83219      11918
  15.99074      5.53788   30.44804    0.83458      12311
  16.00074      5.53444   30.48841    0.74562      12308
  16.01074      5.53101   30.58502    0.83180      12144
  16.02074      5.52758   30.49644    0.82634      12330
  16.03074      5.52415   30.49136    0.70891      12091
  16.04074      5.52073   30.51503    0.77785      12095
  16.05074      5.51731   30.47738    1.01989      12164
  16.06074      5.51390   30.50868    0.85108      12126
  16.07074      5.51049   30.57699    0.87614      12021
  16.08074      5.50709   30.46049    0.78965      12339
  16.09074      5.50369   30.62292    0.80698      12128
  16.10074      5.50029   30.49002    0.74655      12201
  16.11074      5.49690   30.54081    0.83902      12462
  16.12074      5.49351   30.59930    0.88333      12222
  16.13074      5.49013   30.47716    0.75075      12390
  16.14074      5.48675   30.55365    0.82129      12515
  16.15074      5.48338   30.56433    0.89127      12239
  16.16074      5.48001   30.51730    0.84934      12368
  16.17074      5.47664   30.55134    0.84507      12391
  16.18074      5.47328   30.64290    0.76251      12312
  16.19074      5.46992   30.50371    0.88762      12397
  16.20074      5.46657   30.57219    0.91762      12292
  16.21074      5.46322   30.59765    0.75903      12176
  16.22074      5.45987   30.60959    0.76500      12470
  16.23074      5.45653   30.67334    0.83575      12270
  16.24074      5.45319   30.56038    0.67186      12337
  16.25074      5.44986   30.60050    0.77650      12585
  16.26074      5.44653   30.65582    0.90715      12299
  16.27074      5.44321   30.59612    0.88993      12419
  16.28074      5.43989   30.57375    0.81537      12583
  16.29074      5.43657   30.74043    0.93757      12424
  16.30074      5.43326   30.59909    0.85327      12522
  16.31074      5.42995   30.62457    0.94107      12718
  16.32074      5.42664   30.70461    0.81625      12401
  16.33074      5.42334   30.71745    0.73767      12697
  16.34074      5.42005   30.65671    0.71527      12516
  16.35074      5.41675   30.71882    0.80672      12360
  16.36074      5.41347   30.61607    0.91770      12479
  16.37074      5.41018   30.66177    0.70067      12457
  16.38074      5.40690   30.75371    0.81583      12491
  16.39074      5.40363   30.64600    0.74925      12535
  16.40074      5.40035   30.74849    0.87005      12450
  16.41074      5.39708   30.67472    0.92278      12683
  16.42074      5.39382   30.67390    0.87178      12710
  16.43074      5.39056   30.76659    0.74358      12472
  16.44074      5.38730   30.66727    0.83036      12833
  16.45074      5.38405   30.69277    0.78416      12694
  16.46074      5.38080   30.79720    0.84992      12667
  16.47074      5.37756   30.64616    0.88174      12764
  16.48074      5.37432   30.71082    0.71889      12762
  16.49074      5.37108   30.84511    0.81256      12666
  16.50074      5.36785   30.60117    0.97061      12701
  16.51074      5.36462   30.67165    0.87419      12455
  16.52074      5.36140   30.73807    0.73583      12820
  16.53074      5.35818   30.66760    0.80124      12639
  16.54074      5.35496   30.71140    0.73289      12618
  16.55074      5.35175   30.76140    0.82038      12817
  16.56074      5.34854   30.58974    0.77030      12720
  16.57073      5.34533   30.80555    0.77598      12691
  16.58073      5.34213   30.69871    0.76699      12918
  16.59073      5.33893   30.64076    0.83798      12928
  16.60073      5.33574   30.87733    0.94616      12671
  16.61073      5.33255   30.63406    0.85062      13101
  16.62073      5.32936   30.70173    0.80934      12652
  16.63073      5.32618   30.80506    0.88522      13034
  16.64073      5.32300   30.73917    0.83910      13008
  16.65073      5.31983   30.63577    0.77715      12784
  16.66073      5.31666   30.79442    0.82806      12721
  16.67073      5.31349   30.61588    0.70554      12885
  16.68073      5.31033   30.69241    0.74793      12826
  16.69073      5.30717   30.80820    0.78027      12778
  16.70073      5.30402   30.66421    0.82605      13003
  16.71073      5.30086   30.75901    0.79472      12812
  16.72073      5.29772   30.75468    0.82254      12947
  16.73073      5.29457   30.71753    0.86503      13014
  16.74073      5.29143   30.76674    0.83705      12956
  16.75073      5.28830   30.75140    0.81065      13131
  16.76073      5.28516   30.69638    0.77103      13011
  16.77073      5.28203   30.84766    0.89725      12920
  16.78073      5.27891   30.65666    0.76427      13305
  16.79073      5.27579   30.75639    0.77846      12963
  16.80073      5.27267   30.83451    0.82497      13048
  16.81073      5.26956   30.67920    0.82082      13053
  16.82073      5.26645   30.72715    0.67390      13020
  16.83073      5.26334   30.78704    0.87571      12799
  16.84073      5.26024   30.73696    0.84282      13150
  16.85073      5.25714   30.75803    0.93335      13031
  16.86073      5.25404   30.82277    0.74084      12933
  16.87073      5.25095   30.73259    0.71724      13263
  16.88073      5.24786   30.75065    0.81633      13052
  16.89073      5.24478   30.80935    0.74878      13163
  16.90073      5.24170   30.76025    0.83626      13276
  16.91073      5.23862   30.80818    0.80739      13231
  16.92073      5.23555   30.81295    0.83862      13102
  16.93073      5.23248   30.75977    0.93686      13404
  16.94073      5.22941   30.85814    0.77929      13125
  16.95073      5.22635   30.78795    0.85887      13233
  16.96073      5.22329   30.81429    0.80425      13190
  16.97073      5.22023   30.90544    0.73418      13029
  16.98073      5.21718   30.81223    0.76720      13210
  16.99073      5.21414   30.88378    0.80062      13316
  17.00073      5.21109   30.89399    0.79034      12880
  17.01073      5.20805   30.89685    0.69753      13390
  17.02073      5.20501   30.85574    0.79458      13331
  17.03073      5.20198   31.01194    0.78342      13143
  17.04073      5.19895   30.87688    0.82551      13398
  17.05073      5.19592   30.96807    0.91760      13386
  17.06073      5.19290   30.97726    0.85489      13135
  17.07073      5.18988   30.96297    0.98209      13580
  17.08073      5.18686   30.96063    0.81055      13488
  17.09073      5.18385   31.02831    0.70997      13110
  17.10073      5.18084   31.02085    0.81465      13640
  17.11073      5.17784   31.00710    0.81768      13134
  17.12073      5.17484   31.09970    0.72111      13381
  17.13073      5.17184   31.06579    0.74733      13369
  17.14073      5.16884   31.19225    0.90958      13398
  17.15073      5.16585   31.09755    0.75690      13127
  17.16073      5.16286   31.15748    0.77435      13513
  17.17073      5.15988   31.23190    0.75704      13297
  17.18073      5.15690   31.17009    0.80187      13395
  17.19072      5.15392   31.19194    0.90573      13614
  17.20072      5.15095   31.29488    0.82931      13373
  17.21072      5.14798   31.18110    0.77566      13503
  17.22072      5.14501   31.28004    0.76567      13628
  17.23072      5.14205   31.30432    0.89295      13439
  17.24072      5.13909   31.23055    0.73125      13684
  17.25072      5.13613   31.36525    0.88750      13652
  17.26072      5.13318   31.32055    0.82110      13312
  17.27072      5.13023   31.28978    0.90213      13563
  17.28072      5.12728   31.37330    0.75363      13569
  17.29072      5.12434   31.38575    0.71591      13425
  17.30072      5.12140   31.37968    0.71391      13515
  17.31072      5.11846   31.42694    0.80529      13564
  17.32072      5.11553   31.41196    0.73091      13403
  17.33072      5.11260   31.42065    0.83061      13723
  17.34072      5.10968   31.48605    0.79112      13569
  17.35072      5.10675   31.48632    0.82291      13711
  17.36072      5.10384   31.42234    0.75071      13676
  17.37072      5.10092   31.51986    0.92228      13646
  17.38072      5.09801   31.45026    0.78332      13813
  17.39072      5.09510   31.47870    0.92826      13715
  17.40072      5.09219   31.50326    0.79685      13565
  17.41072      5.08929   31.50860    1.03321      13724
  17.42072      5.08639   31.43917    0.70494      13707
  17.43072      5.08350   31.53613    0.64793      13653
  17.44072      5.08060   31.44646    0.81113      13821
  17.45072      5.07772   31.50650    0.77493      13565
  17.46072      5.07483   31.56369    0.81825      13583
  17.47072      5.07195   31.49769    0.71530      13887
  17.48072      5.06907   31.49149    0.93393      13726
  17.49072      5.06619   31.54641    0.83982      13649
  17.50072      5.06332   31.49256    0.76606      13981
  17.51072      5.06045   31.47566    0.71870      13689
  17.52072      5.05759   31.56198    0.89486      13827
  17.53072      5.05472   31.43742    0.82701      14051
  17.54072      5.05186   31.47920    0.82754      13710
  17.55072      5.04901   31.48140    0.82874      14040
  17.56072      5.04616   31.46612    0.76406      13786
  17.57072      5.04331   31.44266    0.75421      13680
  17.58072      5.04046   31.43524    0.69260      13928
  17.59072      5.03762   31.39373    0.91044      13986
  17.60072      5.03478   31.49648    0.72719      13680
  17.61072      5.03194   31.41910    0.81781      13946
  17.62072      5.02911   31.38110    0.86571      13815
  17.63072      5.02628   31.45219    0.73584      13831
  17.64072      5.02345   31.38751    0.70220      14101
  17.65072      5.02063   31.34578    0.77426      13899
  17.66072      5.01781   31.45702    0.76793      13936
  17.67072      5.01499   31.36030    0.95075      14107
  17.68072      5.01218   31.36018    0.85991      13830
  17.69072      5.00937   31.40140    0.80070      14016
  17.70072      5.00656   31.35995    0.83221      14221
  17.71072      5.00376   31.30748    0.84863      13899
  17.72072      5.00095   31.40727    0.74822      13927
  17.73072      4.99816   31.31022    0.74569      14171
  17.74072      4.99536   31.32067    0.74133      14129
  17.75072      4.99257   31.36299    0.80577      13721
  17.76072      4.98978   31.31285    0.84878      14178
  17.77072      4.98700   31.29868    0.67158      13960
  17.78072      4.98421   31.37436    0.74722      13984
  17.79072      4.98144   31.28283    0.83637      14156
  17.80072      4.97866   31.33197    0.77298      14232
  17.81072      4.97589   31.36981    0.80701      13991
  17.82071      4.97312   31.30671    0.93297      14291
  17.83071      4.97035   31.35470    0.78608      14228
  17.84071      4.96759   31.35882    0.83900      14172
  17.85071      4.96483   31.31232    0.72487      14247
  17.86071      4.96207   31.33691    0.80858      14212
  17.87071      4.95932   31.38454    0.84423      13983
  17.88071      4.95656   31.29635    0.77375      14301
  17.89071      4.95382   31.38413    0.76844      14230
  17.90071      4.95107   31.34566    0.76385      14168
  17.91071      4.94833   31.34461    0.71311      14109
  17.92071      4.94559   31.38611    0.82198      14236
  17.93071      4.94286   31.37641    0.71163      14043
  17.94071      4.94012   31.35936    0.78252      14602
  17.95071      4.93739   31.42134    0.77028      14173
  17.96071      4.93467   31.39572    0.83611      14274
  17.97071      4.93194   31.39262    0.81546      14511
  17.98071      4.92922   31.45094    0.76687      14339
  17.99071      4.92651   31.39918    0.70458      14237
  18.00071      4.92379   31.42132    0.97480      14503
  18.01071      4.92108   31.49072    0.76130      14381
  18.02071      4.91837   31.43127    0.95820      14063
  18.03071      4.91567   31.40852    0.70603      14611
  18.04071      4.91297   31.47408    0.80809      14246
  18.05071      4.91027   31.40581    0.68484      14466
  18.06071      4.90757   31.44104    0.79835      14323
  18.07071      4.90488   31.48368    0.71795      14467
  18.08071      4.90219   31.41244    0.79354      14325
  18.09071      4.89950   31.46760    0.80953      14641
  18.10071      4.89682   31.51258    0.76295      14326
  18.11071      4.89413   31.40842    0.79067      14494
  18.12071      4.89146   31.48205    0.73313      14667
  18.13071      4.88878   31.52333    0.89847      14310
  18.14071      4.88611   31.44684    0.76315      14712
  18.15071      4.88344   31.45427    0.86087      14565
  18.16071      4.88077   31.50180    0.79554      14478
  18.17071      4.87811   31.47088    0.78311      14550
  18.18071      4.87545   31.49277    0.74877      14616
  18.19071      4.87279   31.47339    0.73714      14550
  18.20071      4.87014   31.40832    0.71867      14678
  18.21071      4.86748   31.53713    0.71657      14557
  18.22071      4.86484   31.44009    0.86635      14378
  18.23071      4.86219   31.40637    0.77130      14626
  18.24071      4.85955   31.50108    0.76155      14629
  18.25071      4.85691   31.44565    0.69983      14714
  18.26071      4.85427   31.41136    0.89274      14614
  18.27071      4.85163   31.47845    0.71560      14769
  18.28071      4.84900   31.44829    0.79318      14737
  18.29071      4.84637   31.43439    0.86097      14812
  18.30071      4.84375   31.51011    0.86827      14678
  18.31071      4.84113   31.45225    0.84575      14827
  18.32071      4.83851   31.48456    0.69487      14744
  18.33071      4.83589   31.52082    0.74838      14571
  18.34071      4.83328   31.48168    0.85304      14950
  18.35071      4.83066   31.43643    0.69347      14793
  18.36071      4.82806   31.57587    0.79843      14650
  18.37071      4.82545   31.47776    0.77563      14677
  18.38071      4.82285   31.48940    0.73310      14709
  18.39071      4.82025   31.51230    0.75307      14624
  18.40071      4.81765   31.48658    0.73483      14995
  18.41071      4.81506   31.48178    0.77060      14758
  18.42071      4.81247   31.56192    0.84383      14862
  18.43071      4.80988   31.53093    0.73910      14995
  18.44070      4.80729   31.48765    0.99573      14978
  18.45070      4.80471   31.60039    0.78367      14852
  18.46070      4.80213   31.53251    0.69627      14966
  18.47070      4.79955   31.56304    0.85808      14860
  18.48070      4.79698   31.62739    0.71549      14835
  18.49070      4.79440   31.55054    0.74908      15066
  18.50070      4.79184   31.54363    0.80173      14957
  18.51070      4.78927   31.64913    0.74207      14792
  18.52070      4.78671   31.55893    0.88417      14908
  18.53070      4.78415   31.58408    0.66291      14821
  18.54070      4.78159   31.60399    0.71679      14968
  18.55070      4.77903   31.59284    0.78108      15050
  18.56070      4.77648   31.55784    0.83336      15014
  18.57070      4.77393   31.68782    0.74339      15009
  18.58070      4.77138   31.57661    0.84332      15160
  18.59070      4.76884   31.60622    0.80176      15035
  18.60070      4.76630   31.62676    0.76437      15063
  18.61070      4.76376   31.59024    0.75365      15147
  18.62070      4.76123   31.61544    0.73905      15121
  18.63070      4.75869   31.62089    0.80395      14927
  18.64070      4.75616   31.60960    0.75133      15202
  18.65070      4.75363   31.63331    0.84695      15114
  18.66070      4.75111   31.57039    0.69847      15149
  18.67070      4.74859   31.61078    0.75543      14970
  18.68070      4.74607   31.60157    0.67040      15145
  18.69070      4.74355   31.58691    0.76587      15108
  18.70070      4.74104   31.53600    0.70552      15216
  18.71070      4.73853   31.62445    0.85817      15325
  18.72070      4.73602   31.54030    0.75874      15117
  18.73070      4.73351   31.55776    0.94466      15220
  18.74070      4.73101   31.58411    0.74055      15427
  18.75070      4.72851   31.54521    0.71326      15170
  18.76070      4.72601   31.53473    0.79764      15059
  18.77070      4.72351   31.58269    0.82290      15377
  18.78070      4.72102   31.58574    0.72482      15113
  18.79070      4.71853   31.53509    0.82362      15226
  18.80070      4.71605   31.51317    0.76953      15521
  18.81070      4.71356   31.53537    0.72945      15284
  18.82070      4.71108   31.47595    0.78154      15174
  18.83070      4.70860   31.57862    0.66324      15407
  18.84070      4.70612   31.50486    0.77748      15247
  18.85070      4.70365   31.48618    0.84850      15270
  18.86070      4.70118   31.52836    0.77267      15451
  18.87070      4.69871   31.52846    0.75649      15359
  18.88070      4.69624   31.46468    0.68645      15456
  18.89070      4.69378   31.55894    0.89803      15638
  18.90070      4.69132   31.51375    0.79968      15255
  18.91070      4.68886   31.49153    0.77107      15448
  18.92070      4.68640   31.54799    0.80680      15479
  18.93070      4.68395   31.58321    0.74380      15280
  18.94070      4.68150   31.44801    0.73155      15490
  18.95070      4.67905   31.56371    0.81013      15605
  18.96070      4.67661   31.53519    0.70585      15356
  18.97070      4.67417   31.51132    0.72948      15525
  18.98070      4.67173   31.60270    0.74990      15433
  18.99070      4.66929   31.54420    0.72310      15434
  19.00070      4.66685   31.51900    0.81682      15586
  19.01070      4.66442   31.59172    0.66322      15672
  19.02070      4.66199   31.57213    0.82068      15512
  19.03070      4.65956   31.51710    0.72324      15646
  19.04070      4.65714   31.63707    0.87611      15692
  19.05070      4.65472   31.59883    0.79495      15483
  19.06070      4.65230   31.55705    0.82532      15617
  19.07069      4.64988   31.65068    0.75316      15703
  19.08069      4.64747   31.66318    0.63492      15567
  19.09069      4.64506   31.57400    0.77565      15699
  19.10069      4.64265   31.67830    0.80076      15678
  19.11069      4.64024   31.60790    0.77485      15704
  19.12069      4.63784   31.62284    0.79809      15701
  19.13069      4.63543   31.71467    0.74198      15622
  19.14069      4.63303   31.61997    0.76331      15662
  19.15069      4.63064   31.60834    0.71469      15848
  19.16069      4.62824   31.66849    0.69927      15677
  19.17069      4.62585   31.66699    0.74495      15715
  19.18069      4.62346   31.57388    0.88148      15893
  19.19069      4.62108   31.72316    0.73895      15590
  19.20069      4.61869   31.62717    0.82659      15761
  19.21069      4.61631   31.63521    0.69718      15824
  19.22069      4.61393   31.68042    0.68644      15639
  19.23069      4.61155   31.70539    0.71199      15943
  19.24069      4.60918   31.63064    0.85426      16011
  19.25069      4.60681   31.72740    0.83177      15650
  19.26069      4.60444   31.65458    0.76237      15991
  19.27069      4.60207   31.67123    0.78350      15907
  19.28069      4.59971   31.70438    0.73101      15723
  19.29069      4.59735   31.66086    0.68828      15913
  19.30069      4.59499   31.60923    0.65824      15882
  19.31069      4.59263   31.71093    0.84182      15830
  19.32069      4.59028   31.62326    0.76140      16069
  19.33069      4.58792   31.66983    0.94972      16024
  19.34069      4.58557   31.66822    0.69807      15908
  19.35069      4.58323   31.68357    0.76109      15833
  19.36069      4.58088   31.59252    0.72421      15964
  19.37069      4.57854   31.72334    0.75319      16017
  19.38069      4.57620   31.67048    0.76476      15874
  19.39069      4.57386   31.65272    0.83616      16109
  19.40069      4.57153   31.67312    0.78547      16057
  19.41069      4.56920   31.65655    0.74204      15994
  19.42069      4.56687   31.65890    0.70249      15959
  19.43069      4.56454   31.69390    0.64547      16195
  19.44069      4.56221   31.65232    0.71386      15911
  19.45069      4.55989   31.62419    0.82567      16022
  19.46069      4.55757   31.69422    0.78144      16079
  19.47069      4.55525   31.62435    0.86781      16162
  19.48069      4.55293   31.63376    0.75619      16063
  19.49069      4.55062   31.69228    0.69125      16229
  19.50069      4.54831   31.63283    0.75725      15982
  19.51069      4.54600   31.63874    0.74326      16085
  19.52069      4.54370   31.68491    0.68541      16330
  19.53069      4.54139   31.63956    0.80677      16120
  19.54069      4.53909   31.64408    0.78068      16228
  19.55069      4.53679   31.66864    0.70444      16428
  19.56069      4.53449   31.64176    0.69698      16202
  19.57069      4.53220   31.65557    1.01017      16056
  19.58069      4.52991   31.73805    0.66969      16336
  19.59069      4.52762   31.58687    0.74102      16229
  19.60069      4.52533   31.69487    0.78747      16136
  19.61069      4.52305   31.65869    0.75144      16357
  19.62069      4.52076   31.63877    0.72642      16304
  19.63069      4.51848   31.64265    0.65066      16247
  19.64069      4.51620   31.74896    0.73302      16312
  19.65069      4.51393   31.62412    0.92179      16338
  19.66069      4.51166   31.69541    0.76424      16078
  19.67069      4.50938   31.67951    0.80337      16509
  19.68069      4.50712   31.72291    0.74095      16413
  19.69068      4.50485   31.68195    0.67996      16207
  19.70068      4.50259   31.71925    0.80463      16506
  19.71068      4.50032   31.70188    0.80968      16505
  19.72068      4.49806   31.72492    0.68261      16221
  19.73068      4.49581   31.77222    0.70362      16621
  19.74068      4.49355   31.67845    0.78536      16429
  19.75068      4.49130   31.75828    0.70366      16281
  19.76068      4.48905   31.76126    0.69641      16585
  19.77068      4.48680   31.73975    0.74094      16497
  19.78068      4.48456   31.73805    0.86030      16365
  19.79068      4.48231   31.80002    0.82941      16504
  19.80068      4.48007   31.74283    0.79209      16456
  19.81068      4.47783   31.78252    0.72401      16515
  19.82068      4.47560   31.80818    0.67327      16556
  19.83068      4.47336   31.81027    0.73541      16521
  19.84068      4.47113   31.78542    0.65920      16615
  19.85068      4.46890   31.84533    0.83630      16641
  19.86068      4.46667   31.81512    0.75600      16586
  19.87068      4.46445   31.81190    0.97252      16491
  19.88068      4.46222   31.91546    0.66419      16745
  19.89068      4.46000   31.78998    0.67455      16718
  19.90068      4.45778   31.89913    0.77140      16572
  19.91068      4.45557   31.92155    0.81186      16557
  19.92068      4.45335   31.84092    0.71252      16788
  19.93068      4.45114   31.86956    0.78865      16519
  19.94068      4.44893   31.94370    0.74775      16680
  19.95068      4.44673   31.86463    0.70292      16665
  19.96068      4.44452   31.91590    0.61548      16900
  19.97068      4.44232   31.95814    0.72915      16625
  19.98068      4.44012   31.93704    0.85972      16698
  19.99068      4.43792   31.94931    0.84636      16794
  20.00068      4.43572   31.97586    0.76437      16800
  20.01068      4.43353   32.02764    0.81961      16680
  20.02068      4.43134   31.95230    0.73188      16939
  20.03068      4.42915   32.00836    0.65350      16804
  20.04068      4.42696   31.99903    0.71912      16879
  20.05068      4.42477   31.97440    0.69135      16853
  20.06068      4.42259   32.01694    0.76579      16799
  20.07068      4.42041   32.02997    0.81673      16747
  20.08068      4.41823   32.02096    0.75141      16966
  20.09068      4.41605   32.02241    0.68584      16865
  20.10068      4.41388   32.04475    0.70500      16805
  20.11068      4.41171   32.02882    0.77363      17015
  20.12068      4.40954   32.11159    0.81616      16839
  20.13068      4.40737   32.08345    0.76628      16981
  20.14068      4.40520   32.05102    0.75566      16946
  20.15068      4.40304   32.11788    0.71232      17002
  20.16068      4.40088   32.14897    0.77182      16800
  20.17068      4.39872   32.10125    0.67451      17150
  20.18068      4.39656   32.13447    0.76728      16968
  20.19068      4.39441   32.16374    0.71831      17092
  20.20068      4.39226   32.09773    0.92313      16879
  20.21068      4.39010   32.16140    0.69653      17059
  20.22068      4.38796   32.17171    0.73326      16957
  20.23068      4.38581   32.13235    0.74525      17009
  20.24068      4.38367   32.19358    0.70623      17096
  20.25068      4.38152   32.22002    0.66980      17132
  20.26068      4.37938   32.14548    0.78404      17202
  20.27068      4.37725   32.27627    0.75761      16932
  20.28068      4.37511   32.23301    0.70255      17251
  20.29068      4.37298   32.20157    0.72459      17188
  20.30068      4.37084   32.21709    0.79241      17140
  20.31068      4.36872   32.31759    0.84521      16951
  20.32067      4.36659   32.19045    0.82458      17382
  20.33067      4.36446   32.25140    0.65493      16989
  20.34067      4.36234   32.34132    0.70608      17246
  20.35067      4.36022   32.17521    0.70447      17318
  20.36067      4.35810   32.21712    0.74542      17065
  20.37067      4.35598   32.29534    0.67428      17179
  20.38067      4.35387   32.23402    0.71525      17458
  20.39067      4.35176   32.19440    0.82226      17150
  20.40067      4.34965   32.31083    0.74204      17142
  20.41067      4.34754   32.18669    0.75992      17451
  20.42067      4.34543   32.29065    0.71580      17356
  20.43067      4.34333   32.26495    0.74994      17215
  20.44067      4.34122   32.22166    0.70651      17592
  20.45067      4.33912   32.18241    0.83067      17266
  20.46067      4.33703   32.26814    0.75390      17170
  20.47067      4.33493   32.21342    0.66282      17458
  20.48067      4.33284   32.19574    0.75928      17432
  20.49067      4.33074   32.20307    0.65530      17276
  20.50067      4.32865   32.23315    0.75144      17573
  20.51067      4.32657   32.11031    0.75917      17160
  20.52067      4.32448   32.23572    0.80389      17381
  20.53067      4.32240   32.17441    0.74403      17409
  20.54067      4.32031   32.13690    0.75186      17551
  20.55067      4.31824   32.17813    0.73189      17304
  20.56067      4.31616   32.15737    0.69957      17648
  20.57067      4.31408   32.14298    0.66405      17490
  20.58067      4.31201   32.16685    0.73641      17534
  20.59067      4.30994   32.16967    0.83593      17552
  20.60067      4.30787   32.06855    0.83050      17498
  20.61067      4.30580   32.14348    0.67991      17560
  20.62067      4.30373   32.16784    0.78226      17556
  20.63067      4.30167   32.04455    0.79813      17466
  20.64067      4.29961   32.08298    0.69080      17805
  20.65067      4.29755   32.11317    0.68747      17340
  20.66067      4.29549   32.02611    0.72101      17525
  20.67067      4.29344   32.04366    0.69842      17629
  20.68067      4.29138   32.12058    0.70701      17582
  20.69067      4.28933   31.97104    0.71347      17560
  20.70067      4.28728   32.02983    0.70079      17930
  20.71067      4.28524   32.05141    0.72378      17397
  20.72067      4.28319   31.97712    0.80422      17666
  20.73067      4.28115   31.94407    0.74349      17722
  20.74067      4.27910   32.05008    0.90543      17897
  20.75067      4.27706   31.90886    0.65642      17321
  20.76067      4.27503   31.96707    0.70466      18088
  20.77067      4.27299   31.91669    0.70185      17648
  20.78067      4.27096   31.92504    0.75416      17768
  20.79067      4.26893   31.84333    0.67675      17957
  20.80067      4.26690   31.89984    0.71188      17591
  20.81067      4.26487   31.87240    0.72738      17756
  20.82067      4.26284   31.83787    0.74162      17737
  20.83067      4.26082   31.82523    0.72745      17895
  20.84067      4.25880   31.82550    0.74930      17619
  20.85067      4.25678   31.75526    0.67412      17928
  20.86067      4.25476   31.81634    0.71340      17956
  20.87067      4.25274   31.76369    0.73063      17775
  20.88067      4.25073   31.73784    0.77409      17993
  20.89067      4.24872   31.75263    0.71037      17993
  20.90067      4.24671   31.76295    0.70936      17732
  20.91067      4.24470   31.70678    0.76855      18023
  20.92067      4.24269   31.68525    0.74745      17981
  20.93067      4.24069   31.72289    0.75339      17806
  20.94066      4.23869   31.66019    0.70688      18155
  20.95066      4.23669   31.64963    0.80940      17682
  20.96066      4.23469   31.67049    0.64499      17887
  20.97066      4.23269   31.58982    0.65812      18142
  20.98066      4.23069   31.63722    0.71028      18059
  20.99066      4.22870   31.63343    0.74191      17871
  21.00066      4.22671   31.58929    0.63768      18224
  21.01066      4.22472   31.58347    0.81143      18081
  21.02066      4.22273   31.60118    0.74381      17833
  21.03066      4.22075   31.49725    0.77753      18396
  21.04066      4.21877   31.55552    0.74962      18021
  21.05066      4.21678   31.52693    0.73259      17934
  21.06066      4.21481   31.58779    0.69971      18198
  21.07066      4.21283   31.48025    0.70269      18371
  21.08066      4.21085   31.50703    0.72588      18085
  21.09066      4.20888   31.52588    0.70266      18027
  21.10066      4.20691   31.45067    0.64172      18368
  21.11066      4.20494   31.45769    0.72169      17895
  21.12066      4.20297   31.51968    0.69328      18162
  21.13066      4.20100   31.43472    0.77038      18289
  21.14066      4.19904   31.38119    0.67522      18308
  21.15066      4.19707   31.50549    0.82909      18101
  21.16066      4.19511   31.38348    0.69113      18441
  21.17066      4.19315   31.36332    0.62802      18472
  21.18066      4.19120   31.43967    0.74290      18033
  21.19066      4.18924   31.33481    0.71849      18457
  21.20066      4.18729   31.34712    0.80298      18351
  21.21066      4.18534   31.39008    0.67541      18182
  21.22066      4.18339   31.33220    0.71768      18551
  21.23066      4.18144   31.24922    0.85144      18404
  21.24066      4.17949   31.32847    0.65169      18342
  21.25066      4.17755   31.31155    0.67232      18152
  21.26066      4.17561   31.27728    0.71103      18518
  21.27066      4.17367   31.20970    0.70352      18350
  21.28066      4.17173   31.33813    0.69350      18465
  21.29066      4.16979   31.16718    0.71111      18505
  21.30066      4.16786   31.22897    0.64462      18612
  21.31066      4.16592   31.28634    0.72099      18252
  21.32066      4.16399   31.13681    0.72023      18688
  21.33066      4.16206   31.17852    0.74088      18445
  21.34066      4.16013   31.25369    0.85093      18397
  21.35066      4.15821   31.10614    0.73216      18520
  21.36066      4.15628   31.07558    0.71785      18698
  21.37066      4.15436   31.21950    0.71008      18422
  21.38066      4.15244   31.04991    0.63131      18497
  21.39066      4.15052   31.02253    0.62307      18728
  21.40066      4.14861   31.10858    0.81331      18465
  21.41066      4.14669   31.01535    0.62419      18558
  21.42066      4.14478   31.00547    0.69469      18637
  21.43066      4.14287   30.96270    0.77431      18685
  21.44066      4.14096   31.08457    0.66257      18691
  21.45066      4.13905   30.92444    0.71227      18460
  21.46066      4.13714   30.96265    0.75317      18916
  21.47066      4.13524   30.94712    0.77344      18454
  21.48066      4.13334   30.92609    0.66728      18651
  21.49066      4.13144   30.87834    0.67918      18778
  21.50066      4.12954   30.97141    0.68305      18750
  21.51066      4.12764   30.80175    0.73757      18593
  21.52066      4.12574   30.84728    0.76878      18820
  21.53066      4.12385   30.89893    0.59821      18673
  21.54066      4.12196   30.75863    0.75268      18796
  21.55066      4.12007   30.77482    0.72356      18717
  21.56066      4.11818   30.83310    0.71149      18834
  21.57065      4.11629   30.75285    0.64405      18734
  21.58065      4.11441   30.74630    0.69167      18928
  21.59065      4.11253   30.76557    0.72677      18780
  21.60065      4.11064   30.78888    0.72309      18751
  21.61065      4.10876   30.67350    0.72298      19025
  21.62065      4.10689   30.74163    0.67308      18930
  21.63065      4.10501   30.74864    0.76585      18664
  21.64065      4.10314   30.71795    0.65715      19055
  21.65065      4.10126   30.66715    0.70672      18982
  21.66065      4.09939   30.75858    0.81740      18690
  21.67065      4.09752   30.64619    0.69976      19063
  21.68065      4.09566   30.65247    0.64307      18925
  21.69065      4.09379   30.73182    0.66340      18844
  21.70065      4.09193   30.65415    0.64086      19081
  21.71065      4.09007   30.64847    0.70405      19026
  21.72065      4.08821   30.71203    0.73500      18877
  21.73065      4.08635   30.67560    0.70449      19158
  21.74065      4.08449   30.68324    0.66359      19129
  21.75065      4.08263   30.67825    0.80929      18892
  21.76065      4.08078   30.71831    0.67713      19070
  21.77065      4.07893   30.66543    0.66727      19331
  21.78065      4.07708   30.67796    0.68359      19002
  21.79065      4.07523   30.72622    0.75415      18881
  21.80065      4.07338   30.68277    0.69716      19102
  21.81065      4.07154   30.66430    0.66630      19239
  21.82065      4.06970   30.77164    0.68534      18934
  21.83065      4.06785   30.68187    0.62063      19435
  21.84065      4.06601   30.68249    0.68919      19172
  21.85065      4.06418   30.76001    0.72242      18788
  21.86065      4.06234   30.68861    0.71758      19402
  21.87065      4.06050   30.69017    0.74108      19300
  21.88065      4.05867   30.77447    0.65418      19215
  21.89065      4.05684   30.74075    0.73255      19133
  21.90065      4.05501   30.68908    0.62618      19451
  21.91065      4.05318   30.72527    0.77618      19185
  21.92065      4.05136   30.81815    0.77482      19035
  21.93065      4.04953   30.69555    0.65473      19528
  21.94065      4.04771   30.73823    0.68056      19136
  21.95065      4.04589   30.80283    0.72084      19238
  21.96065      4.04407   30.70944    0.70030      19362
  21.97065      4.04225   30.74969    0.65351      19456
  21.98065      4.04043   30.80295    0.64737      19379
  21.99065      4.03862   30.72828    0.70533      19328
  22.00065      4.03680   30.71768    0.66699      19391
  22.01065      4.03499   30.79460    0.74252      19474
  22.02065      4.03318   30.75372    0.63521      19320
  22.03065      4.03138   30.75235    0.70963      19435
  22.04065      4.02957   30.80064    0.69857      19505
  22.05065      4.02776   30.77908    0.74193      19486
  22.06065      4.02596   30.75842    0.76538      19373
  22.07065      4.02416   30.73134    0.64275      19639
  22.08065      4.02236   30.83142    0.67930      19320
  22.09065      4.02056   30.75505    0.70875      19337
  22.10065      4.01876   30.73497    0.63577      19617
  22.11065      4.01697   30.81871    0.68318      19597
  22.12065      4.01518   30.78765    0.75725      19577
  22.13065      4.01338   30.73603    0.62596      19540
  22.14065      4.01159   30.82635    0.71152      19572
  22.15065      4.00981   30.75685    0.71049      19521
  22.16065      4.00802   30.74275    0.65233      19638
  22.17065      4.00623   30.79890    0.68903      19693
  22.18065      4.00445   30.80347    0.71462      19610
  22.19064      4.00267   30.74565    0.74264      19602
  22.20064      4.00089   30.73758    0.67397      19795
  22.21064      3.99911   30.82502    0.69309      19521
  22.22064      3.99733   30.74371    0.66993      19600
  22.23064      3.99556   30.75407    0.73983      19658
  22.24064      3.99378   30.82105    0.68189      19774
  22.25064      3.99201   30.76869    0.65945      19701
  22.26064      3.99024   30.75445    0.71310      19782
  22.27064      3.98847   30.79588    0.66432      19831
  22.28064      3.98670   30.77745    0.66009      19727
  22.29064      3.98494   30.74735    0.71602      19937
  22.30064      3.98317   30.76890    0.64227      19667
  22.31064      3.98141   30.78823    0.69402      19760
  22.32064      3.97965   30.76135    0.70442      20031
  22.33064      3.97789   30.75296    0.65987      19785
  22.34064      3.97613   30.81302    0.73847      19789
  22.35064      3.97438   30.75853    0.68813      19867
  22.36064      3.97262   30.77379    0.68403      19913
  22.37064      3.97087   30.82241    0.74083      19694
  22.38064      3.96912   30.78447    0.64756      19845
  22.39064      3.96737   30.72472    0.64247      20169
  22.40064      3.96562   30.83289    0.69031      19710
  22.41064      3.96387   30.79652    0.74322      20016
  22.42064      3.96213   30.74043    0.67614      20181
  22.43064      3.96038   30.79898    0.67049      20008
  22.44064      3.95864   30.80784    0.64805      19793
  22.45064      3.95690   30.82219    0.69532      20103
  22.46064      3.95516   30.78022    0.70503      20129
  22.47064      3.95342   30.85206    0.71042      19700
  22.48064      3.95169   30.82102    0.64085      20315
  22.49064      3.94995   30.78972    0.69511      20043
  22.50064      3.94822   30.91800    0.71883      19838
  22.51064      3.94649   30.81663    0.75410      19938
  22.52064      3.94476   30.88211    0.61470      20298
  22.53064      3.94303   30.85054    0.67466      20011
  22.54064      3.94130   30.88277    0.71820      20099
  22.55064      3.93958   30.90110    0.73512      20284
  22.56064      3.93785   30.85412    0.68650      20229
  22.57064      3.93613   30.97640    0.64492      20219
  22.58064      3.93441   30.90050    0.64728      20146
  22.59064      3.93269   30.96280    0.63642      20315
  22.60064      3.93098   30.95152    0.73321      20238
  22.61064      3.92926   31.02173    0.71969      20076
  22.62064      3.92755   30.96948    0.70403      20384
  22.63064      3.92583   31.02490    0.67864      20154
  22.64064      3.92412   31.06082    0.70303      20173
  22.65064      3.92241   31.05612    0.75455      20230
  22.66064      3.92070   31.07871    0.62408      20246
  22.67064      3.91900   31.11313    0.62832      20405
  22.68064      3.91729   31.14156    0.71727      20252
  22.69064      3.91559   31.10057    0.71033      20470
  22.70064      3.91388   31.17983    0.73147      20509
  22.71064      3.91218   31.19719    0.65065      20314
  22.72064      3.91049   31.16989    0.63758      20432
  22.73064      3.90879   31.24099    0.73250      20381
  22.74064      3.90709   31.23977    0.71877      20574
  22.75064      3.90540   31.28830    0.67043      20105
  22.76064      3.90370   31.29228    0.67175      20568
  22.77064      3.90201   31.32821    0.68808      20508
  22.78064      3.90032   31.38642    0.68087      20295
  22.79064      3.89863   31.35741    0.66122      20493
  22.80064      3.89695   31.41675    0.65480      20437
  22.81064      3.89526   31.44354    0.70861      20464
  22.82063      3.89358   31.40814    0.70407      20367
  22.83063      3.89189   31.51387    0.71585      20726
  22.84063      3.89021   31.47746    0.66140      20617
  22.85063      3.88853   31.52147    0.81497      20581
  22.86063      3.88685   31.55841    0.61784      20657
  22.87063      3.88518   31.54487    0.73104      20701
  22.88063      3.88350   31.60562    0.66601      20465
  22.89063      3.88183   31.60713    0.64775      20663
  22.90063      3.88015   31.67591    0.67579      20678
  22.91063      3.87848   31.62720    0.71677      20548
  22.92063      3.87681   31.70359    0.68485      20595
  22.93063      3.87515   31.75897    0.73998      20538
  22.94063      3.87348   31.74097    0.65532      20681
  22.95063      3.87181   31.75412    0.62920      20849
  22.96063      3.87015   31.80382    0.79066      20632
  22.97063      3.86849   31.80980    0.69731      20739
  22.98063      3.86683   31.81442    0.60017      20865
  22.99063      3.86517   31.83615    0.70212      20993
  23.00063      3.86351   31.89880    0.75020      20717
  23.01063      3.86185   31.89582    0.67377      20848
  23.02063      3.86020   31.88751    0.70171      20855
  23.03063      3.85855   31.94117    0.65227      20763
  23.04063      3.85689   31.99807    0.66808      20840
  23.05063      3.85524   31.96180    0.80181      21001
  23.06063      3.85359   32.02763    0.73554      20646
  23.07063      3.85195   32.04459    0.67601      20495
  23.08063      3.85030   32.04247    0.56947      21010
  23.09063      3.84866   32.06198    0.70048      21101
  23.10063      3.84701   32.14991    0.72142      20799
  23.11063      3.84537   32.12769    0.65282      20896
  23.12063      3.84373   32.14458    0.80971      21133
  23.13063      3.84209   32.16390    0.66748      21013
  23.14063      3.84045   32.20205    0.72132      21093
  23.15063      3.83882   32.19075    0.65410      20978
  23.16063      3.83718   32.25000    0.81288      21115
  23.17063      3.83555   32.28494    0.57892      21015
  23.18063      3.83392   32.31012    0.73319      20854
  23.19063      3.83229   32.28093    0.70645      21303
  23.20063      3.83066   32.39947    0.70735      20709
  23.21063      3.82903   32.36506    0.71413      20966
  23.22063      3.82740   32.42112    0.62933      21127
  23.23063      3.82578   32.45172    0.69140      20960
  23.24063      3.82415   32.47073    0.71420      21357
  23.25063      3.82253   32.49736    0.71289      20927
  23.26063      3.82091   32.49226    0.72474      21255
  23.27063      3.81929   32.59607    0.66886      21377
  23.28063      3.81767   32.53781    0.72040      21181
  23.29063      3.81606   32.58536    0.65197      21281
  23.30063      3.81444   32.67027    0.70004      21202
  23.31063      3.81283   32.64816    0.66698      21276
  23.32063      3.81122   32.71746    0.69612      21093
  23.33063      3.80961   32.74040    0.74314      21257
  23.34063      3.80800   32.76133    0.68105      21273
  23.35063      3.80639   32.81623    0.73786      20935
  23.36063      3.80478   32.76262    0.61424      21243
  23.37063      3.80318   32.91396    0.68187      21383
  23.38063      3.80157   32.85835    0.65968      21522
  23.39063      3.79997   32.89657    0.69383      21140
  23.40063      3.79837   32.94960    0.67202      21535
  23.41063      3.79677   32.91898    0.75402      21547
  23.42063      3.79517   32.99131    0.74086      21322
  23.43063      3.79357   33.04219    0.71046      21480
  23.44062      3.79198   33.02248    0.70938      21668
  23.45062      3.79038   33.04048    0.67883      21533
  23.46062      3.78879   33.07681    0.67602      21180
  23.47062      3.78720   33.15843    0.73021      21511
  23.48062      3.78561   33.13701    0.66234      21363
  23.49062      3.78402   33.16496    0.63885      21214
  23.50062      3.78243   33.20845    0.65827      21460
  23.51062      3.78084   33.18251    0.68906      21593
  23.52062      3.77926   33.22332    0.73866      21444
  23.53062      3.77768   33.21693    0.70184      21540
  23.54062      3.77609   33.30105    0.70080      21676
  23.55062      3.77451   33.24002    0.75526      21688
  23.56062      3.77293   33.29065    0.65861      21644
  23.57062      3.77136   33.31718    0.76943      21648
  23.58062      3.76978   33.28186    0.66484      21699
  23.59062      3.76820   33.34303    0.65341      21839
  23.60062      3.76663   33.30692    0.66257      21565
  23.61062      3.76506   33.37907    0.71638      21667
  23.62062      3.76349   33.31237    0.74470      21311
  23.63062      3.76192   33.38413    0.66450      21665
  23.64062      3.76035   33.38147    0.64846      21500
  23.65062      3.75878   33.33600    0.70107      21670
  23.66062      3.75721   33.43473    0.72191      21703
  23.67062      3.75565   33.35285    0.64803      21806
  23.68062      3.75409   33.37097    0.64606      21798
  23.69062      3.75252   33.39664    0.76039      21859
  23.70062      3.75096   33.38148    0.67263      21929
  23.71062      3.74940   33.39991    0.78746      21874
  23.72062      3.74785   33.36003    0.73094      21716
  23.73062      3.74629   33.40346    0.66554      22044
  23.74062      3.74473   33.38628    0.71407      21815
  23.75062      3.74318   33.37292    0.67423      21742
  23.76062      3.74163   33.37500    0.69456      21695
  23.77062      3.74008   33.38892    0.66446      21689
  23.78062      3.73853   33.35333    0.63270      21843
  23.79062      3.73698   33.38189    0.69053      21831
  23.80062      3.73543   33.37143    0.68781      21989
  23.81062      3.73388   33.34876    0.66092      21934
  23.82062      3.73234   33.33832    0.74809      22108
  23.83062      3.73080   33.35899    0.74296      21950
  23.84062      3.72925   33.34184    0.74221      22000
  23.85062      3.72771   33.29634    0.78876      22036
  23.86062      3.72617   33.32623    0.66692      22312
  23.87062      3.72463   33.30496    0.62017      21993
  23.88062      3.72310   33.29109    0.67382      22090
  23.89062      3.72156   33.27174    0.64487      22017
  23.90062      3.72003   33.28752    0.74009      21829
  23.91062      3.71849   33.28775    0.63021      21717
  23.92062      3.71696   33.24950    0.73851      22276
  23.93062      3.71543   33.27084    0.66823      22148
  23.94062      3.71390   33.24268    0.66753      21877
  23.95062      3.71237   33.24113    0.67212      22226
  23.96062      3.71085   33.20001    0.69062      22452
  23.97062      3.70932   33.18758    0.72542      22158
  23.98062      3.70780   33.18720    0.74810      22092
  23.99062      3.70627   33.13406    0.65564      22467
  24.00062      3.70475   33.14493    0.69598      22318
  24.01062      3.70323   33.12313    0.69445      22141
  24.02062      3.70171   33.07576    0.65093      22392
  24.03062      3.70020   33.08726    0.78490      22287
  24.04062      3.69868   33.03909    0.67596      21987
  24.05062      3.69716   33.06339    0.63856      21995
  24.06062      3.69565   33.02986    0.64042      22642
  24.07061      3.69414   32.93323    0.61842      22140
  24.08061      3.69263   32.99505    0.70928      22395
  24.09061      3.69112   32.91958    0.67295      22341
  24.10061      3.68961   32.87982    0.70993      22598
  24.11061      3.68810   32.87889    0.70777      22381
  24.12061      3.68659   32.84421    0.73059      22327
  24.13061      3.68509   32.80122    0.65290      22689
  24.14061      3.68358   32.75354    0.75762      22542
  24.15061      3.68208   32.74676    0.66984      22496
  24.16061      3.68058   32.72651    0.68523      22605
  24.17061      3.67908   32.62144    0.65334      22361
  24.18061      3.67758   32.61422    0.63925      22304
  24.19061      3.67608   32.68899    0.60463      22359
  24.20061      3.67459   32.53029    0.67320      22405
  24.21061      3.67309   32.51276    0.68391      22469
  24.22061      3.67160   32.52220    0.69751      22679
  24.23061      3.67011   32.42357    0.74720      22680
  24.24061      3.66861   32.38170    0.72517      22583
  24.25061      3.66712   32.33856    0.59500      22838
  24.26061      3.66564   32.34980    0.67483      22652
  24.27061      3.66415   32.26003    0.69639      22815
  24.28061      3.66266   32.17471    0.71748      22668
  24.29061      3.66118   32.24203    0.71315      22888
  24.30061      3.65969   32.13333    0.64932      22720
  24.31061      3.65821   32.06045    0.62924      22458
  24.32061      3.65673   32.07985    0.62306      22741
  24.33061      3.65525   32.06631    0.70719      22457
  24.34061      3.65377   31.92563    0.67067      22753
  24.35061      3.65229   31.89639    0.66164      22711
  24.36061      3.65081   31.88688    0.61884      22834
  24.37061      3.64934   31.83704    0.68329      22825
  24.38061      3.64786   31.73876    0.63643      22962
  24.39061      3.64639   31.67640    0.65483      22958
  24.40061      3.64492   31.70028    0.77526      22788
  24.41061      3.64345   31.58536    0.70592      22966
  24.42061      3.64198   31.54837    0.70194      23099
  24.43061      3.64051   31.50881    0.73435      22860
  24.44061      3.63905   31.42986    0.59123      22905
  24.45061      3.63758   31.40946    0.58835      22938
  24.46061      3.63612   31.31035    0.67400      22812
  24.47061      3.63465   31.33638    0.61658      22655
  24.48061      3.63319   31.21365    0.67506      23004
  24.49061      3.63173   31.15412    0.64307      23092
  24.50061      3.63027   31.12606    0.63430      22836
  24.51061      3.62881   31.07213    0.65947      23018
  24.52061      3.62735   30.97958    0.72577      23344
  24.53061      3.62590   30.91121    0.71329      23185
  24.54061      3.62444   30.87883    0.69659      22629
  24.55061      3.62299   30.82231    0.59296      23602
  24.56061      3.62154   30.73899    0.64432      23259
  24.57061      3.62009   30.69047    0.70839      23109
  24.58061      3.61864   30.66293    0.63199      22869
  24.59061      3.61719   30.59456    0.60982      23300
  24.60061      3.61574   30.52295    0.66686      23151
  24.61061      3.61429   30.51291    0.66052      22660
  24.62061      3.61285   30.38345    0.60156      23292
  24.63061      3.61140   30.29962    0.63042      23422
  24.64061      3.60996   30.26012    0.59936      23104
  24.65061      3.60852   30.26860    0.67852      23037
  24.66061      3.60708   30.14289    0.66852      23735
  24.67061      3.60564   30.06103    0.65599      23365
  24.68061      3.60420   30.10894    0.73590      23007
  24.69060      3.60276   29.97337    0.59697      23570
  24.70060      3.60133   29.86682    0.65852      23457
  24.71060      3.59989   29.86999    0.69222      23409
  24.72060      3.59846   29.86787    0.69801      23159
  24.73060      3.59703   29.72451    0.59688      23454
  24.74060      3.59560   29.67146    0.58701      23359
  24.75060      3.59417   29.70162    0.58138      23116
  24.76060      3.59274   29.56400    0.63538      23469
  24.77060      3.59131   29.46115    0.62811      23428
  24.78060      3.58988   29.41616    0.62167      23538
  24.79060      3.58846   29.44733    0.65134      23415
  24.80060      3.58703   29.29589    0.72100      23662
  24.81060      3.58561   29.19235    0.64397      23527
  24.82060      3.58419   29.23504    0.58932      23659
  24.83060      3.58277   29.16979    0.68450      23680
  24.84060      3.58135   29.04719    0.66050      23537
  24.85060      3.57993   28.99691    0.62019      23617
  24.86060      3.57851   29.02443    0.60679      23615
  24.87060      3.57709   28.94699    0.61771      23637
  24.88060      3.57568   28.84465    0.59439      23409
  24.89060      3.57427   28.77751    0.63099      23525
  24.90060      3.57285   28.80702    0.59399      23556
  24.91060      3.57144   28.66235    0.62017      23657
  24.92060      3.57003   28.58927    0.71585      23709
  24.93060      3.56862   28.63824    0.56003      23788
  24.94060      3.56721   28.53646    0.66508      23685
  24.95060      3.56581   28.43060    0.57770      23969
  24.96060      3.56440   28.39425    0.74644      23701
  24.97060      3.56300   28.46131    0.67555      23796
  24.98060      3.56159   28.28734    0.65397      23850
  24.99060      3.56019   28.24725    0.57901      23988
  25.00060      3.55879   28.24069    0.60374      23690
  25.01060      3.55739   28.19375    0.59254      23708
  25.02060      3.55599   28.10192    0.63622      23920
  25.03060      3.55459   28.00771    0.56207      23851
  25.04060      3.55319   28.05984    0.59393      23580
  25.05060      3.55180   27.95440    0.57397      23869
  25.06060      3.55040   27.90831    0.68602      24177
  25.07060      3.54901   27.88286    0.59609      24026
  25.08060      3.54762   27.86511    0.65973      23436
  25.09060      3.54623   27.75204    0.60517      24396
  25.10060      3.54484   27.72268    0.67178      24183
  25.11060      3.54345   27.73122    0.72952      23626
  25.12060      3.54206   27.63487    0.56037      24125
  25.13060      3.54067   27.58461    0.58063      24227
  25.14060      3.53929   27.57717    0.60569      23939
  25.15060      3.53790   27.53616    0.59777      23908
  25.16060      3.53652   27.47080    0.59762      23898
  25.17060      3.53514   27.41542    0.56832      24102
  25.18060      3.53376   27.35887    0.57897      24011
  25.19060      3.53238   27.37630    0.65016      23795
  25.20060      3.53100   27.25973    0.59973      24272
  25.21060      3.52962   27.23970    0.61940      24324
  25.22060      3.52824   27.25182    0.58207      24023
  25.23060      3.52687   27.17059    0.69691      24154
  25.24060      3.52549   27.08372    0.59557      24510
  25.25060      3.52412   27.04611    0.64469      24057
  25.26060      3.52275   27.06933    0.57335      24255
  25.27060      3.52137   26.96451    0.62106      24307
  25.28060      3.52000   26.94905    0.60411      24228
  25.29060      3.51863   26.90713    0.59240      24159
  25.30060      3.51727   26.87722    0.61742      24095
  25.31060      3.51590   26.82083    0.51598      24217
  25.32059      3.51453   26.74234    0.60575      24275
  25.33059      3.51317   26.75731    0.64146      24304
  25.34059      3.51181   26.69134    0.54124      24346
  25.35059      3.51044   26.63426    0.62024      24313
  25.36059      3.50908   26.60229    0.62051      24516
  25.37059      3.50772   26.58238    0.65224      24458
  25.38059      3.50636   26.53298    0.63013      24280
  25.39059      3.50500   26.46331    0.58193      24222
  25.40059      3.50365   26.42540    0.60058      24511
  25.41059      3.50229   26.42005    0.52830      24598
  25.42059      3.50093   26.35868    0.63779      24447
  25.43059      3.49958   26.31462    0.64220      24235
  25.44059      3.49823   26.28861    0.53231      24640
  25.45059      3.49688   26.22634    0.55512      24454
  25.46059      3.49553   26.15378    0.61071      24397
  25.47059      3.49418   26.13277    0.62541      24525
  25.48059      3.49283   26.12189    0.57863      24708
  25.49059      3.49148   26.05002    0.62307      24429
  25.50059      3.49013   26.02688    0.59321      24753
  25.51059      3.48879   25.99285    0.60060      24614
  25.52059      3.48744   25.92840    0.57294      24563
  25.53059      3.48610   25.91101    0.56650      24759
  25.54059      3.48476   25.85705    0.59955      24655
  25.55059      3.48342   25.81790    0.59466      24645
  25.56059      3.48208   25.81391    0.63187      24628
  25.57059      3.48074   25.75917    0.56562      24561
  25.58059      3.47940   25.68252    0.54631      24985
  25.59059      3.47806   25.69160    0.56387      24328
  25.60059      3.47673   25.65929    0.53975      24637
  25.61059      3.47539   25.57481    0.58828      24982
  25.62059      3.47406   25.57567    0.60400      24711
  25.63059      3.47273   25.52969    0.61701      24839
  25.64059      3.47139   25.46014    0.58487      24850
  25.65059      3.47006   25.47629    0.56782      24930
  25.66059      3.46873   25.43016    0.63575      24890
  25.67059      3.46740   25.38108    0.61414      24620
  25.68059      3.46608   25.38781    0.58259      25165
  25.69059      3.46475   25.32437    0.57541      25019
  25.70059      3.46343   25.29423    0.53708      24664
  25.71059      3.46210   25.31332    0.56687      24767
  25.72059      3.46078   25.24138    0.54860      25218
  25.73059      3.45946   25.19687    0.60579      24970
  25.74059      3.45813   25.20148    0.56366      24749
  25.75059      3.45681   25.17174    0.56314      24839
  25.76059      3.45549   25.10820    0.58047      25301
  25.77059      3.45418   25.10556    0.62981      24879
  25.78059      3.45286   25.07889    0.60278      25099
  25.79059      3.45154   25.06520    0.52493      24900
  25.80059      3.45023   25.00622    0.60846      25189
  25.81059      3.44891   25.00751    0.58315      25130
  25.82059      3.44760   24.97430    0.55267      25341
  25.83059      3.44629   24.97008    0.54334      24994
  25.84059      3.44498   24.91757    0.59077      25113
  25.85059      3.44367   24.92533    0.63806      25252
  25.86059      3.44236   24.89386    0.56533      25111
  25.87059      3.44105   24.83869    0.52848      25247
  25.88059      3.43974   24.81618    0.53834      25093
  25.89059      3.43844   24.82585    0.55033      25214
  25.90059      3.43713   24.79590    0.58091      25408
  25.91059      3.43583   24.72744    0.61722      25170
  25.92059      3.43453   24.76003    0.60900      25074
  25.93059      3.43322   24.70644    0.52507      25528
  25.94058      3.43192   24.70774    0.60443      25269
  25.95058      3.43062   24.65117    0.55288      25329
  25.96058      3.42933   24.63013    0.53468      25394
  25.97058      3.42803   24.66804    0.66792      25333
  25.98058      3.42673   24.60446    0.51551      25329
  25.99058      3.42544   24.54188    0.59039      25464
  26.00058      3.42414   24.57767    0.54230      25502
  26.01058      3.42285   24.52464    0.51806      25462
  26.02058      3.42155   24.50682    0.57540      25281
  26.03058      3.42026   24.47641    0.58661      25684
  26.04058      3.41897   24.46195    0.63780      25361
  26.05058      3.41768   24.42013    0.55862      25344
  26.06058      3.41639   24.42053    0.55048      25504
  26.07058      3.41511   24.41037    0.55222      25482
  26.08058      3.41382   24.33636    0.55453      25630
  26.09058      3.41253   24.35372    0.51805      25694
  26.10058      3.41125   24.32448    0.61370      25710
  26.11058      3.40996   24.31762    0.64715      25373
  26.12058      3.40868   24.28512    0.57740      25560
  26.13058      3.40740   24.27682    0.51329      25610
  26.14058      3.40612   24.22039    0.52357      25860
  26.15058      3.40484   24.19211    0.59341      25596
  26.16058      3.40356   24.18767    0.60281      25655
  26.17058      3.40228   24.17926    0.53534      25777
  26.18058      3.40101   24.10290    0.50280      25659
  26.19058      3.39973   24.13061    0.56133      25799
  26.20058      3.39845   24.09898    0.54131      25574
  26.21058      3.39718   24.08668    0.59899      25759
  26.22058      3.39591   24.04986    0.58347      26018
  26.23058      3.39464   24.04069    0.56060      25795
  26.24058      3.39337   24.01292    0.56599      25625
  26.25058      3.39210   24.00985    0.58806      25821
  26.26058      3.39083   23.98121    0.51564      25846
  26.27058      3.38956   23.94101    0.54355      25892
  26.28058      3.38829   23.91329    0.53823      25953
  26.29058      3.38702   23.90359    0.59407      25788
  26.30058      3.38576   23.88657    0.55535      25885
  26.31058      3.38450   23.84374    0.52649      25975
  26.32058      3.38323   23.84942    0.55063      25832
  26.33058      3.38197   23.80412    0.56326      25977
  26.34058      3.38071   23.79795    0.57533      25978
  26.35058      3.37945   23.79679    0.60897      26132
  26.36058      3.37819   23.76157    0.51486      26015
  26.37058      3.37693   23.72527    0.52985      26046
  26.38058      3.37567   23.76847    0.56416      25864
  26.39058      3.37442   23.70000    0.56947      26155
  26.40058      3.37316   23.70599    0.54443      26017
  26.41058      3.37191   23.67248    0.61163      25887
  26.42058      3.37065   23.64442    0.52453      26366
  26.43058      3.36940   23.60826    0.52244      26200
  26.44058      3.36815   23.62341    0.52930      25953
  26.45058      3.36690   23.57418    0.56776      26012
  26.46058      3.36565   23.58945    0.51936      26217
  26.47058      3.36440   23.55163    0.58317      26280
  26.48058      3.36315   23.55824    0.54103      26290
  26.49058      3.36191   23.54352    0.54605      26265
  26.50058      3.36066   23.51197    0.53340      26419
  26.51058      3.35941   23.53361    0.58908      26304
  26.52058      3.35817   23.50202    0.60084      26035
  26.53058      3.35693   23.50005    0.51515      26368
  26.54058      3.35569   23.44679    0.55794      26360
  26.55058      3.35444   23.44692    0.54855      26489
  26.56058      3.35320   23.41908    0.50170      26381
  26.57057      3.35196   23.41804    0.56548      26140
  26.58057      3.35073   23.36871    0.54375      26386
  26.59057      3.34949   23.34972    0.56383      26265
  26.60057      3.34825   23.38752    0.52114      26487
  26.61057      3.34702   23.34718    0.56776      26598
  26.62057      3.34578   23.33242    0.55759      26466
  26.63057      3.34455   23.32484    0.52578      26414
  26.64057      3.34332   23.28115    0.55748      26682
  26.65057      3.34208   23.30968    0.51902      26535
  26.66057      3.34085   23.26312    0.57941      26298
  26.67057      3.33962   23.23236    0.48956      26555
  26.68057      3.33839   23.23125    0.59528      26719
  26.69057      3.33717   23.20535    0.54349      26617
  26.70057      3.33594   23.16200    0.54488      26589
  26.71057      3.33471   23.15297    0.54542      26334
  26.72057      3.33349   23.13483    0.51615      26674
  26.73057      3.33226   23.15164    0.52388      26731
  26.74057      3.33104   23.08413    0.52182      26638
  26.75057      3.32982   23.10279    0.53382      26731
  26.76057      3.32860   23.09621    0.56416      26856
  26.77057      3.32738   23.02684    0.59180      26639
  26.78057      3.32616   23.07082    0.51678      26818
  26.79057      3.32494   23.05339    0.55946      26648
  26.80057      3.32372   23.01575    0.57077      26660
  26.81057      3.32250   22.96350    0.53872      26935
  26.82057      3.32129   22.95309    0.54712      27139
  26.83057      3.32007   22.94320    0.50698      26750
  26.84057      3.31886   22.93140    0.54537      26604
  26.85057      3.31764   22.87780    0.52157      26905
  26.86057      3.31643   22.87387    0.49377      26854
  26.87057      3.31522   22.88086    0.54540      26929
  26.88057      3.31401   22.84873    0.60254      26767
  26.89057      3.31280   22.83602    0.52794      27123
  26.90057      3.31159   22.82538    0.54673      27227
  26.91057      3.31038   22.80583    0.52994      26856
  26.92057      3.30918   22.81298    0.53726      26490
  26.93057      3.30797   22.76346    0.52654      27445
  26.94057      3.30676   22.73660    0.51568      27126
  26.95057      3.30556   22.69992    0.57882      27072
  26.96057      3.30436   22.74309    0.55620      26875
  26.97057      3.30315   22.66871    0.48674      27189
  26.98057      3.30195   22.67532    0.54235      27089
  26.99057      3.30075   22.64794    0.54546      26916
  27.00057      3.29955   22.65115    0.52748      27048
  27.01057      3.29835   22.63167    0.47947      27277
  27.02057      3.29716   22.60902    0.55177      27373
  27.03057      3.29596   22.60090    0.53109      27173
  27.04057      3.29476   22.61275    0.54445      27361
  27.05057      3.29357   22.58577    0.55202      27052
  27.06057      3.29237   22.56335    0.52673      27170
  27.07057      3.29118   22.53153    0.54906      27281
  27.08057      3.28999   22.53644    0.53252      27503
  27.09057      3.28879   22.51053    0.61198      27230
  27.10057      3.28760   22.48737    0.47418      27288
  27.11057      3.28641   22.47549    0.49328      27537
  27.12057      3.28522   22.48845    0.51687      27059
  27.13057      3.28404   22.43083    0.53032      27492
  27.14057      3.28285   22.44329    0.50643      27343
  27.15057      3.28166   22.42017    0.60441      27449
  27.16057      3.28048   22.44309    0.51529      27504
  27.17057      3.27929   22.36750    0.56869      27761
  27.18057      3.27811   22.38864    0.57163      26951
  27.19056      3.27693   22.39251    0.47579      27591
  27.20056      3.27574   22.38336    0.50202      27529
  27.21056      3.27456   22.33345    0.55539      27560
  27.22056      3.27338   22.32799    0.58256      27568
  27.23056      3.27220   22.32046    0.53099      27272
  27.24056      3.27102   22.33109    0.45507      27563
  27.25056      3.26985   22.30078    0.53961      27711
  27.26056      3.26867   22.28058    0.53306      27576
  27.27056      3.26749   22.26440    0.53436      27492
  27.28056      3.26632   22.30530    0.51539      27711
  27.29056      3.26515   22.24736    0.51052      27657
  27.30056      3.26397   22.22059    0.51221      27914
  27.31056      3.26280   22.27301    0.56794      27688
  27.32056      3.26163   22.26936    0.54890      27362
  27.33056      3.26046   22.21885    0.51054      27808
  27.34056      3.25929   22.21321    0.57663      27897
  27.35056      3.25812   22.18627    0.51821      27740
  27.36056      3.25695   22.23590    0.58801      27409
  27.37056      3.25578   22.21003    0.47460      27989
  27.38056      3.25462   22.16221    0.47250      27972
  27.39056      3.25345   22.18311    0.53043      27902
  27.40056      3.25229   22.23308    0.51222      27483
  27.41056      3.25112   22.13192    0.55055      27923
  27.42056      3.24996   22.15042    0.54780      28140
  27.43056      3.24880   22.15565    0.50134      28064
  27.44056      3.24764   22.20641    0.55690      27614
  27.45056      3.24648   22.15710    0.55619      27751
  27.46056      3.24532   22.13904    0.52269      28093
  27.47056      3.24416   22.14306    0.49725      28042
  27.48056      3.24300   22.17697    0.52668      27662
  27.49056      3.24184   22.11100    0.49282      28187
  27.50056      3.24069   22.10977    0.50172      28097
  27.51056      3.23953   22.11700    0.54235      28042
  27.52056      3.23838   22.13499    0.52377      27860
  27.53056      3.23722   22.10097    0.51523      28163
  27.54056      3.23607   22.08281    0.47882      28089
  27.55056      3.23492   22.07676    0.57328      28269
  27.56056      3.23377   22.11908    0.52605      28020
  27.57056      3.23262   22.09220    0.50184      28333
  27.58056      3.23147   22.10009    0.53288      28029
  27.59056      3.23032   22.06538    0.50110      28053
  27.60056      3.22917   22.09051    0.57953      28186
  27.61056      3.22803   22.07088    0.51678      28199
  27.62056      3.22688   22.03731    0.49982      28275
  27.63056      3.22573   22.01485    0.53083      28101
  27.64056      3.22459   22.03484    0.52855      28455
  27.65056      3.22345   22.02528    0.50771      28219
  27.66056      3.22230   22.00950    0.49351      28412
  27.67056      3.22116   21.99224    0.50177      28297
  27.68056      3.22002   21.99072    0.53604      28252
  27.69056      3.21888   22.01177    0.51554      28459
  27.70056      3.21774   21.97721    0.53925      28521
  27.71056      3.21660   21.98452    0.55913      28296
  27.72056      3.21547   21.98945    0.51291      28212
  27.73056      3.21433   21.97646    0.51191      28473
  27.74056      3.21319   21.93764    0.54657      28459
  27.75056      3.21206   21.92927    0.45131      28498
  27.76056      3.21092   21.94464    0.54657      28440
  27.77056      3.20979   21.94908    0.48933      28409
  27.78056      3.20866   21.91685    0.58223      28661
  27.79056      3.20753   21.92277    0.49082      28724
  27.80056      3.20639   21.89217    0.50357      28574
  27.81056      3.20526   21.90464    0.53795      28408
  27.82055      3.20414   21.90730    0.54785      28599
  27.83055      3.20301   21.86937    0.50559      28827
  27.84055      3.20188   21.89946    0.48617      28656
  27.85055      3.20075   21.88983    0.49469      28600
  27.86055      3.19963   21.86271    0.54606      28260
  27.87055      3.19850   21.84554    0.51735      28840
  27.88055      3.19738   21.85825    0.49398      28836
  27.89055      3.19625   21.86531    0.53699      28608
  27.90055      3.19513   21.85775    0.55735      28530
  27.91055      3.19401   21.83306    0.50301      28963
  27.92055      3.19289   21.83244    0.50447      29053
  27.93055      3.19177   21.84041    0.47614      28707
  27.94055      3.19065   21.82100    0.54165      28683
  27.95055      3.18953   21.80963    0.53084      28878
  27.96055      3.18841   21.80430    0.51812      29176
  27.97055      3.18729   21.83179    0.51090      28756
  27.98055      3.18618   21.83425    0.52616      28678
  27.99055      3.18506   21.76803    0.52442      28957
  28.00055      3.18395   21.78131    0.53460      28803
  28.01055      3.18283   21.78374    0.47256      28855
  28.02055      3.18172   21.79800    0.47511      29057
  28.03055      3.18061   21.76426    0.54599      29303
  28.04055      3.17949   21.75611    0.49833      29083
  28.05055      3.17838   21.77168    0.53663      28958
  28.06055      3.17727   21.76760    0.48408      29438
  28.07055      3.17616   21.75239    0.52866      28896
  28.08055      3.17506   21.75019    0.54022      29074
  28.09055      3.17395   21.73852    0.51395      29100
  28.10055      3.17284   21.74793    0.49287      29064
  28.11055      3.17174   21.78173    0.50532      29081
  28.12055      3.17063   21.72207    0.54459      29109
  28.13055      3.16953   21.71253    0.46870      29211
  28.14055      3.16842   21.72461    0.49209      29049
  28.15055      3.16732   21.72164    0.53507      29349
  28.16055      3.16622   21.72833    0.51058      29342
  28.17055      3.16512   21.69041    0.55254      29376
  28.18055      3.16402   21.69547    0.55832      29294
  28.19055      3.16292   21.69013    0.45595      29399
  28.20055      3.16182   21.71477    0.51411      29347
  28.21055      3.16072   21.66555    0.48015      29372
  28.22055      3.15962   21.66976    0.51406      29542
  28.23055      3.15853   21.69089    0.52968      29453
  28.24055      3.15743   21.71741    0.53416      28874
  28.25055      3.15634   21.64261    0.49968      29521
  28.26055      3.15524   21.65253    0.48284      29450
  28.27055      3.15415   21.67151    0.49051      29314
  28.28055      3.15306   21.66283    0.56027      29233
  28.29055      3.15196   21.63578    0.50194      29637
  28.30055      3.15087   21.61943    0.48598      29755
  28.31055      3.14978   21.65976    0.53290      29561
  28.32055      3.14869   21.64931    0.50789      29772
  28.33055      3.14760   21.62959    0.52976      29551
  28.34055      3.14652   21.60081    0.50140      29548
  28.35055      3.14543   21.63194    0.53254      29807
  28.36055      3.14434   21.64042    0.51894      29594
  28.37055      3.14326   21.65451    0.51326      29138
  28.38055      3.14217   21.60275    0.47736      29584
  28.39055      3.14109   21.60000    0.44652      29814
  28.40055      3.14001   21.60147    0.55388      29519
  28.41055      3.13892   21.60199    0.50874      29772
  28.42055      3.13784   21.60272    0.48402      29827
  28.43055      3.13676   21.58566    0.50977      30008
  28.44054      3.13568   21.61936    0.56484      29519
  28.45054      3.13460   21.58493    0.53203      30086
  28.46054      3.13352   21.60459    0.50880      29982
  28.47054      3.13244   21.57204    0.48590      29713
  28.48054      3.13137   21.60119    0.47967      29704
  28.49054      3.13029   21.58126    0.52716      29982
  28.50054      3.12922   21.62364    0.53057      29617
  28.51054      3.12814   21.57023    0.45957      30004
  28.52054      3.12707   21.55557    0.49478      29715
  28.53054      3.12599   21.59467    0.52359      29987
  28.54054      3.12492   21.58062    0.54240      30025
  28.55054      3.12385   21.57613    0.46532      30060
  28.56054      3.12278   21.54989    0.52576      29983
  28.57054      3.12171   21.58401    0.50959      29945
  28.58054      3.12064   21.55047    0.53576      30285
  28.59054      3.11957   21.58215    0.48861      30231
  28.60054      3.11850   21.52881    0.49508      30100
  28.61054      3.11743   21.55568    0.55018      30055
  28.62054      3.11637   21.57415    0.50105      30108
  28.63054      3.11530   21.57110    0.47561      29754
  28.64054      3.11424   21.53206    0.48974      30075
  28.65054      3.11317   21.53766    0.49594      30224
  28.66054      3.11211   21.55170    0.53137      30263
  28.67054      3.11105   21.54744    0.45960      30224
  28.68054      3.10998   21.55230    0.53647      30123
  28.69054      3.10892   21.52723    0.56052      30548
  28.70054      3.10786   21.54500    0.47772      30412
  28.71054      3.10680   21.52500    0.55066      30361
  28.72054      3.10574   21.54846    0.52232      30012
  28.73054      3.10469   21.52702    0.47338      30758
  28.74054      3.10363   21.52631    0.47660      30146
  28.75054      3.10257   21.52547    0.54000      30297
  28.76054      3.10152   21.52094    0.45624      29989
  28.77054      3.10046   21.53601    0.46674      30399
  28.78054      3.09941   21.54538    0.51401      30706
  28.79054      3.09835   21.55046    0.53362      30395
  28.80054      3.09730   21.52897    0.49236      30515
  28.81054      3.09625   21.53982    0.56066      30320
  28.82054      3.09519   21.52373    0.47701      30716
  28.83054      3.09414   21.53526    0.52169      30684
  28.84054      3.09309   21.52703    0.53517      30524
  28.85054      3.09204   21.54991    0.48927      30832
  28.86054      3.09100   21.55582    0.52327      30623
  28.87054      3.08995   21.53123    0.51163      30600
  28.88054      3.08890   21.57620    0.51270      30256
  28.89054      3.08785   21.56088    0.44317      30401
  28.90054      3.08681   21.55765    0.50812      30560
  28.91054      3.08576   21.55458    0.52952      30714
  28.92054      3.08472   21.57322    0.45973      30664
  28.93054      3.08368   21.54623    0.48906      30913
  28.94054      3.08263   21.57495    0.54260      31034
  28.95054      3.08159   21.59997    0.47556      30795
  28.96054      3.08055   21.57996    0.53402      30606
  28.97054      3.07951   21.58687    0.58322      30836
  28.98054      3.07847   21.59239    0.49680      31131
  28.99054      3.07743   21.60891    0.49784      30922
  29.00054      3.07639   21.57722    0.48788      30847
  29.01054      3.07535   21.60706    0.48644      30355
  29.02054      3.07432   21.63872    0.47897      30819
  29.03054      3.07328   21.62119    0.49472      30944
  29.04054      3.07225   21.62344    0.48842      31014
  29.05054      3.07121   21.66276    0.48439      30701
  29.06054      3.07018   21.62432    0.55538      31231
  29.07053      3.06914   21.63943    0.49657      31159
  29.08053      3.06811   21.63566    0.50855      31197
  29.09053      3.06708   21.65395    0.55892      30953
  29.10053      3.06605   21.67906    0.47534      31158
  29.11053      3.06502   21.67203    0.50800      31403
  29.12053      3.06399   21.65896    0.52717      31079
  29.13053      3.06296   21.70175    0.48084      30855
  29.14053      3.06193   21.71919    0.48170      30739
  29.15053      3.06090   21.70379    0.48580      31093
  29.16053      3.05988   21.67659    0.48702      31323
  29.17053      3.05885   21.70373    0.47738      31022
  29.18053      3.05782   21.73826    0.51082      31332
  29.19053      3.05680   21.74532    0.51183      31294
  29.20053      3.05578   21.72686    0.54625      31561
  29.21053      3.05475   21.74659    0.50424      31137
  29.22053      3.05373   21.74558    0.50206      31238
  29.23053      3.05271   21.76588    0.51897      31407
  29.24053      3.05169   21.76468    0.55034      31670
  29.25053      3.05067   21.75675    0.55014      31225
  29.26053      3.04965   21.77014    0.44410      31377
  29.27053      3.04863   21.82028    0.46384      30958
  29.28053      3.04761   21.82562    0.45013      31246
  29.29053      3.04659   21.81720    0.52094      31466
  29.30053      3.04557   21.81340    0.51244      31626
  29.31053      3.04456   21.84161    0.50201      31493
  29.32053      3.04354   21.84951    0.50799      31410
  29.33053      3.04253   21.85375    0.52360      31687
  29.34053      3.04151   21.86682    0.51917      31697
  29.35053      3.04050   21.88186    0.51763      31718
  29.36053      3.03949   21.91238    0.50112      31590
  29.37053      3.03847   21.89737    0.52019      31593
  29.38053      3.03746   21.88534    0.55607      31599
  29.39053      3.03645   21.91857    0.44630      31538
  29.40053      3.03544   21.95370    0.47468      31511
  29.41053      3.03443   21.96334    0.47290      31537
  29.42053      3.03342   21.97796    0.54791      31651
  29.43053      3.03242   21.96886    0.50694      31698
  29.44053      3.03141   21.99976    0.48684      31890
  29.45053      3.03040   22.01249    0.49074      31826
  29.46053      3.02940   22.02971    0.51246      31716
  29.47053      3.02839   22.01345    0.51459      32008
  29.48053      3.02739   22.03493    0.54362      31928
  29.49053      3.02638   22.07831    0.53438      31909
  29.50053      3.02538   22.09926    0.49552      31598
  29.51053      3.02438   22.10367    0.51501      32065
  29.52053      3.02338   22.11467    0.47321      32003
  29.53053      3.02237   22.15142    0.46524      32076
  29.54053      3.02137   22.18206    0.47357      32249
  29.55053      3.02037   22.25256    0.49292      32336
  29.56053      3.01938   22.21182    0.48049      32845
  29.57053      3.01838   22.25412    0.51339      32903
  29.58053      3.01738   22.26542    0.51850      32648
  29.59053      3.01638   22.30895    0.54380      32619
  29.60053      3.01539   22.32383    0.53182      33261
  29.61053      3.01439   22.34094    0.48227      33467
  29.62053      3.01340   22.37598    0.51841      33578
  29.63053      3.01240   22.38517    0.51247      33364
  29.64053      3.01141   22.43044    0.46280      33470
  29.65053      3.01042   22.44668    0.48410      33887
  29.66053      3.00942   22.44403    0.49247      33845
  29.67053      3.00843   22.36632    0.48959      33508
  29.68053      3.00744   22.41262    0.44288      33804
  29.69052      3.00645   22.46185    0.52393      33774
  29.70052      3.00546   22.42044    0.52728      34082
  29.71052      3.00447   22.43800    0.53993      34194
  29.72052      3.00348   22.48043    0.45576      34572
  29.73052      3.00250   22.48224    0.51255      34339
  29.74052      3.00151   22.48494    0.52764      34201
  29.75052      3.00052   22.42617    0.53320      34213
  29.76052      2.99954   22.50498    0.46865      34555
  29.77052      2.99855   22.50484    0.53387      34474
  29.78052      2.99757   22.55424    0.46516      34299
  29.79052      2.99659   22.55012    0.46311      34571
  29.80052      2.99560   22.53582    0.49095      34464
  29.81052      2.99462   22.53958    0.49327      34773
  29.82052      2.99364   22.57228    0.50074      35038
  29.83052      2.99266   22.61394    0.49126      34435
  29.84052      2.99168   22.56387    0.52645      34726
  29.85052      2.99070   22.61058    0.50408      34929
  29.86052      2.98972   22.63352    0.54322      35421
  29.87052      2.98874   22.64744    0.52316      34995
  29.88052      2.98776   22.65237    0.49933      34842
  29.89052      2.98679   22.63598    0.47891      35372
  29.90052      2.98581   22.66205    0.47596      35139
  29.91052      2.98484   22.66417    0.46052      34949
  29.92052      2.98386   22.66596    0.49449      34990
  29.93052      2.98289   22.70998    0.48123      35078
  29.94052      2.98191   22.65264    0.49397      35552
  29.95052      2.98094   22.62807    0.54801      35602
  29.96052      2.97997   22.65158    0.48348      35620
  29.97052      2.97900   22.67440    0.48541      35577
  29.98052      2.97803   22.67394    0.58253      35401
  29.99052      2.97706   22.64107    0.45602      35637
  30.00052      2.97609   22.63686    0.47304      35983
  30.01052      2.97512   22.65525    0.49699      35819
  30.02052      2.97415   22.65449    0.49554      35607
  30.03052      2.97318   22.66476    0.53736      35993
  30.04052      2.97222   22.63281    0.45023      36157
  30.05052      2.97125   22.61561    0.50633      35965
  30.06052      2.97028   22.58631    0.48176      35703
  30.07052      2.96932   22.64849    0.45813      36086
  30.08052      2.96835   22.58615    0.47126      36358
  30.09052      2.96739   22.56851    0.52442      36512
  30.10052      2.96643   22.54650    0.53336      36609
  30.11052      2.96546   22.55722    0.49979      36583
  30.12052      2.96450   22.54849    0.50319      36304
  30.13052      2.96354   22.52373    0.50593      36505
  30.14052      2.96258   22.50493    0.47818      36844
  30.15052      2.96162   22.51156    0.46408      36764
  30.16052      2.96066   22.49271    0.49307      36772
  30.17052      2.95970   22.50647    0.44250      36507
  30.18052      2.95875   22.46600    0.47952      36950
  30.19052      2.95779   22.44539    0.46945      36942
  30.20052      2.95683   22.44558    0.51630      37165
  30.21052      2.95588   22.44710    0.54172      37333
  30.22052      2.95492   22.42436    0.50433      36943
  30.23052      2.95397   22.40708    0.45853      37000
  30.24052      2.95301   22.40866    0.49265      37167
  30.25052      2.95206   22.38925    0.48230      37800
  30.26052      2.95111   22.40431    0.49960      37486
  30.27052      2.95015   22.39822    0.49922      37334
  30.28052      2.94920   22.40036    0.48020      37439
  30.29052      2.94825   22.38706    0.47375      37742
  30.30052      2.94730   22.37651    0.48428      37744
  30.31052      2.94635   22.35167    0.47385      37360
  30.32051      2.94540   22.33417    0.50851      37571
  30.33051      2.94445   22.33965    0.43837      38033
  30.34051      2.94351   22.32370    0.51568      38168
  30.35051      2.94256   22.32949    0.48236      37915
  30.36051      2.94161   22.30367    0.46496      37987
  30.37051      2.94067   22.30008    0.53770      38013
  30.38051      2.93972   22.28935    0.47105      38151
  30.39051      2.93878   22.28107    0.48784      38071
  30.40051      2.93783   22.30331    0.47156      38362
  30.41051      2.93689   22.28329    0.48522      38243
  30.42051      2.93595   22.27348    0.46801      38408
  30.43051      2.93501   22.25449    0.46025      38356
  30.44051      2.93406   22.24457    0.48063      38754
  30.45051      2.93312   22.23106    0.48203      38301
  30.46051      2.93218   22.24046    0.47887      38266
  30.47051      2.93124   22.23021    0.47373      38743
  30.48051      2.93031   22.21056    0.51694      38910
  30.49051      2.92937   22.19114    0.53648      38860
  30.50051      2.92843   22.17288    0.42008      38803
  30.51051      2.92749   22.19621    0.45204      38835
  30.52051      2.92656   22.17041    0.54219      38879
  30.53051      2.92562   22.17876    0.48363      39083
  30.54051      2.92469   22.12159    0.43160      38894
  30.55051      2.92375   22.11933    0.48676      39305
  30.56051      2.92282   22.12618    0.46992      39379
  30.57051      2.92188   22.10543    0.45953      39457
  30.58051      2.92095   22.10363    0.49927      39659
  30.59051      2.92002   22.06162    0.50936      40152
  30.60051      2.91909   22.06011    0.46089      40196
  30.61051      2.91816   22.04239    0.47188      39841
  30.62051      2.91723   22.01341    0.43878      40030
  30.63051      2.91630   22.02383    0.45249      40512
  30.64051      2.91537   21.97711    0.51600      41076
  30.65051      2.91444   22.00250    0.48762      41046
  30.66051      2.91351   21.97585    0.44811      41139
  30.67051      2.91258   21.97701    0.47810      41565
  30.68051      2.91166   21.95939    0.47547      41360
  30.69051      2.91073   21.91784    0.45108      41399
  30.70051      2.90981   21.90762    0.47160      41216
  30.71051      2.90888   21.88107    0.45234      41723
  30.72051      2.90796   21.89625    0.47234      41936
  30.73051      2.90703   21.89640    0.45637      41885
  30.74051      2.90611   21.88611    0.48174      42205
  30.75051      2.90519   21.87603    0.47004      42338
  30.76051      2.90427   21.86253    0.49946      42154
  30.77051      2.90335   21.88468    0.47209      42175
  30.78051      2.90243   21.88179    0.45177      42262
  30.79051      2.90151   21.89441    0.43702      42765
  30.80051      2.90059   21.86907    0.50572      42700
  30.81051      2.89967   21.85833    0.47642      42553
  30.82051      2.89875   21.87112    0.43795      42999
  30.83051      2.89783   21.86758    0.46965      42996
  30.84051      2.89692   21.86411    0.45860      42953
  30.85051      2.89600   21.87226    0.44637      43061
  30.86051      2.89508   21.87250    0.46707      42564
  30.87051      2.89417   21.91917    0.46282      43567
  30.88051      2.89325   21.90857    0.47448      43540
  30.89051      2.89234   21.91964    0.46893      43767
  30.90051      2.89143   21.93473    0.45540      43758
  30.91051      2.89052   21.90664    0.44559      43577
  30.92051      2.88960   21.96571    0.48946      43843
  30.93051      2.88869   21.93742    0.46781      43890
  30.94050      2.88778   21.98715    0.43618      43685
  30.95050      2.88687   21.93925    0.46449      44291
  30.96050      2.88596   21.96135    0.45159      44380
  30.97050      2.88505   21.99074    0.45010      44569
  30.98050      2.88414   21.93665    0.45891      44386
  30.99050      2.88324   21.98986    0.46359      44335
  31.00050      2.88233   21.98751    0.47731      44687
  31.01050      2.88142   21.94855    0.46210      44994
  31.02050      2.88052   22.01077    0.47658      44997
  31.03050      2.87961   21.96875    0.44484      45075
  31.04050      2.87871   21.98963    0.45429      45252
  31.05050      2.87780   21.98795    0.47212      45219
  31.06050      2.87690   21.96033    0.49654      45284
  31.07050      2.87599   21.97312    0.43711      45640
  31.08050      2.87509   21.96481    0.46597      45691
  31.09050      2.87419   21.96717    0.43855      45409
  31.10050      2.87329   21.97346    0.43703      45851
  31.11050      2.87239   21.98171    0.45598      45635
  31.12050      2.87149   21.95715    0.46497      46035
  31.13050      2.87059   21.95863    0.46816      46287
  31.14050      2.86969   21.98593    0.46156      46361
  31.15050      2.86879   22.00017    0.48938      46324
  31.16050      2.86789   22.00183    0.43916      46393
  31.17050      2.86700   21.97928    0.45701      46357
  31.18050      2.86610   21.96911    0.45989      46440
  31.19050      2.86520   21.97036    0.44387      46870
  31.20050      2.86431   21.98676    0.43120      46828
  31.21050      2.86341   22.01625    0.45927      46814
  31.22050      2.86252   22.00606    0.44252      46951
  31.23050      2.86162   22.00077    0.46778      47093
  31.24050      2.86073   21.99603    0.46590      47234
  31.25050      2.85984   22.00217    0.46676      47362
  31.26050      2.85895   22.03687    0.44898      47420
  31.27050      2.85805   22.03216    0.44777      47192
  31.28050      2.85716   22.01927    0.42558      47618
  31.29050      2.85627   22.03289    0.48866      47624
  31.30050      2.85538   22.00472    0.49192      47877
  31.31050      2.85449   22.04161    0.43211      48071
  31.32050      2.85361   22.05426    0.47409      47799
  31.33050      2.85272   22.05985    0.44351      47933
  31.34050      2.85183   22.04917    0.42954      47863
  31.35050      2.85094   22.04543    0.44091      48149
  31.36050      2.85006   22.09034    0.46747      48604
  31.37050      2.84917   22.11362    0.45462      48150
  31.38050      2.84829   22.12398    0.47254      48431
  31.39050      2.84740   22.14775    0.47621      48774
  31.40050      2.84652   22.11535    0.43489      49053
  31.41050      2.84563   22.14415    0.45258      48642
  31.42050      2.84475   22.14570    0.47962      48481
  31.43050      2.84387   22.17175    0.41671      48711
  31.44050      2.84299   22.18397    0.46685      49000
  31.45050      2.84211   22.19236    0.42630      49401
  31.46050      2.84123   22.20252    0.46076      49232
  31.47050      2.84035   22.23277    0.44079      49267
  31.48050      2.83947   22.24500    0.47556      49378
  31.49050      2.83859   22.21834    0.45872      49185
  31.50050      2.83771   22.27080    0.46961      49474
  31.51050      2.83683   22.27806    0.45277      49597
  31.52050      2.83595   22.29369    0.43781      49805
  31.53050      2.83508   22.31954    0.42764      49976
  31.54050      2.83420   22.32636    0.46974      50015
  31.55050      2.83333   22.36737    0.45006      49988
  31.56050      2.83245   22.32583    0.47949      49669
  31.57049      2.83158   22.35309    0.44240      49796
  31.58049      2.83070   22.36720    0.43648      50589
  31.59049      2.82983   22.39501    0.42475      50215
  31.60049      2.82896   22.40970    0.46496      50215
  31.61049      2.82809   22.39654    0.44395      50660
  31.62049      2.82721   22.39438    0.47626      50669
  31.63049      2.82634   22.41496    0.45518      50647
  31.64049      2.82547   22.43297    0.43553      50882
  31.65049      2.82460   22.44137    0.44704      50501
  31.66049      2.82373   22.39528    0.48423      50789
  31.67049      2.82286   22.40612    0.44001      50757
  31.68049      2.82200   22.40185    0.44670      51185
  31.69049      2.82113   22.41941    0.44181      51245
  31.70049      2.82026   22.42305    0.41368      51263
  31.71049      2.81939   22.41011    0.42534      50803
  31.72049      2.81853   22.38670    0.49541      51543
  31.73049      2.81766   22.39272    0.47547      51701
  31.74049      2.81680   22.38533    0.47650      51758
  31.75049      2.81593   22.42573    0.45087      51450
  31.76049      2.81507   22.42553    0.46250      51402
  31.77049      2.81421   22.40143    0.43908      51716
  31.78049      2.81334   22.44058    0.41984      52016
  31.79049      2.81248   22.41701    0.44612      51742
  31.80049      2.81162   22.43363    0.45039      51990
  31.81049      2.81076   22.46639    0.42904      52326
  31.82049      2.80990   22.49335    0.50885      52121
  31.83049      2.80904   22.48828    0.43247      52339
  31.84049      2.80818   22.52574    0.44117      52466
  31.85049      2.80732   22.52740    0.45860      52313
  31.86049      2.80646   22.56304    0.41479      52336
  31.87049      2.80560   22.59918    0.45001      52702
  31.88049      2.80475   22.65037    0.48073      52546
  31.89049      2.80389   22.65770    0.42697      52877
  31.90049      2.80303   22.68705    0.46504      52781
  31.91049      2.80218   22.71588    0.46466      52663
  31.92049      2.80132   22.73733    0.44930      53066
  31.93049      2.80047   22.76394    0.42997      52895
  31.94049      2.79962   22.78682    0.46718      52899
  31.95049      2.79876   22.80312    0.44678      53376
  31.96049      2.79791   22.82601    0.43269      53520
  31.97049      2.79706   22.85435    0.44405      53315
  31.98049      2.79621   22.86508    0.45121      53830
  31.99049      2.79535   22.89660    0.48838      53169
  32.00049      2.79450   22.90889    0.47409      53184
  32.01049      2.79365   22.90304    0.40983      53647
  32.02049      2.79280   22.91465    0.44555      53624
  32.03049      2.79195   22.93550    0.43406      53887
  32.04049      2.79111   22.94884    0.43478      53963
  32.05049      2.79026   22.95994    0.45566      53713
  32.06049      2.78941   22.96203    0.47858      54161
  32.07049      2.78856   22.96626    0.45641      54442
  32.08049      2.78772   22.96556    0.43424      54256
  32.09049      2.78687   22.95652    0.45013      53906
  32.10049      2.78603   22.98547    0.46212      54283
  32.11049      2.78518   23.00144    0.46527      54159
  32.12049      2.78434   23.01335    0.42101      54534
  32.13049      2.78349   23.00628    0.44801      54906
  32.14049      2.78265   23.01344    0.43283      54654
  32.15049      2.78181   22.99125    0.43357      54591
  32.16049      2.78097   23.00113    0.46450      54549
  32.17049      2.78012   23.01105    0.45172      54777
  32.18049      2.77928   23.01497    0.44499      54657
  32.19048      2.77844   23.03385    0.46460      55428
  32.20048      2.77760   23.03355    0.42067      55267
  32.21048      2.77676   23.03803    0.46572      55148
  32.22048      2.77592   23.06438    0.43934      55366
  32.23048      2.77509   23.05013    0.44592      55120
  32.24048      2.77425   23.06972    0.46456      55032
  32.25048      2.77341   23.10047    0.45019      55503
  32.26048      2.77257   23.11491    0.43260      55345
  32.27048      2.77174   23.10936    0.45567      55553
  32.28048      2.77090   23.15909    0.42719      55618
  32.29048      2.77007   23.18262    0.44103      55723
  32.30048      2.76923   23.18663    0.45720      55957
  32.31048      2.76840   23.19541    0.42328      55956
  32.32048      2.76756   23.23554    0.49359      56117
  32.33048      2.76673   23.24777    0.46468      56119
  32.34048      2.76590   23.31637    0.43830      55764
  32.35048      2.76506   23.32662    0.44801      56178
  32.36048      2.76423   23.36803    0.45784      56240
  32.37048      2.76340   23.36179    0.42302      56480
  32.38048      2.76257   23.39582    0.43497      56102
  32.39048      2.76174   23.40711    0.41672      56308
  32.40048      2.76091   23.42539    0.46298      56043
  32.41048      2.76008   23.44799    0.45558      57119
  32.42048      2.75925   23.44879    0.43573      56928
  32.43048      2.75843   23.46381    0.46575      56621
  32.44048      2.75760   23.49110    0.49756      56934
  32.45048      2.75677   23.51622    0.40660      57080
  32.46048      2.75595   23.50157    0.43211      56767
  32.47048      2.75512   23.53456    0.46023      57098
  32.48048      2.75429   23.56163    0.48055      57100
  32.49048      2.75347   23.52778    0.42068      56859
  32.50048      2.75264   23.56934    0.43639      57197
  32.51048      2.75182   23.57813    0.45733      57229
  32.52048      2.75100   23.57708    0.44805      57204
  32.53048      2.75017   23.58945    0.43140      57605
  32.54048      2.74935   23.59115    0.43457      57318
  32.55048      2.74853   23.60067    0.45751      57825
  32.56048      2.74771   23.62003    0.45918      57724
  32.57048      2.74689   23.65928    0.47858      58007
  32.58048      2.74607   23.65615    0.43133      57962
  32.59048      2.74525   23.68696    0.44613      57715
  32.60048      2.74443   23.71087    0.47913      57896
  32.61048      2.74361   23.70457    0.41146      57655
  32.62048      2.74279   23.74628    0.42643      57615
  32.63048      2.74197   23.75470    0.45078      58095
  32.64048      2.74116   23.78412    0.43173      58354
  32.65048      2.74034   23.79806    0.46672      58636
  32.66048      2.73952   23.83599    0.44854      58458
  32.67048      2.73871   23.84565    0.47634      58426
  32.68048      2.73789   23.85093    0.45682      58608
  32.69048      2.73708   23.85687    0.43412      58256
  32.70048      2.73627   23.92255    0.45421      58736
  32.71048      2.73545   23.97395    0.45601      58756
  32.72048      2.73464   23.99032    0.44672      58267
  32.73048      2.73383   24.02190    0.40639      59039
  32.74048      2.73301   24.01577    0.43643      59177
  32.75048      2.73220   24.05658    0.47444      58889
  32.76048      2.73139   24.09964    0.43049      58737
  32.77048      2.73058   24.11354    0.47291      58948
  32.78048      2.72977   24.13854    0.41868      59034
  32.79048      2.72896   24.17089    0.48351      59422
  32.80048      2.72815   24.19191    0.43877      59897
  32.81048      2.72734   24.20146    0.47254      59389
  32.82047      2.72653   24.22344    0.46906      59418
  32.83047      2.72573   24.27637    0.43077      59337
  32.84047      2.72492   24.26238    0.44187      59519
  32.85047      2.72411   24.26649    0.41525      59308
  32.86047      2.72331   24.28846    0.43248      59466
  32.87047      2.72250   24.28008    0.44396      59906
  32.88047      2.72170   24.31001    0.46776      59793
  32.89047      2.72089   24.32826    0.43901      59915
  32.90047      2.72009   24.33437    0.45881      60360
  32.91047      2.71928   24.33917    0.46489      60237
  32.92047      2.71848   24.32475    0.46796      59997
  32.93047      2.71768   24.32150    0.43831      60230
  32.94047      2.71688   24.31772    0.46389      60143
  32.95047      2.71607   24.37458    0.43977      59710
  32.96047      2.71527   24.35366    0.43289      60489
  32.97047      2.71447   24.37450    0.41932      60776
  32.98047      2.71367   24.37950    0.45983      60440
  32.99047      2.71287   24.38127    0.44469      60087
  33.00047      2.71207   24.36028    0.44306      60775
  33.01047      2.71127   24.39546    0.44682      60672
  33.02047      2.71048   24.42216    0.49001      60982
  33.03047      2.70968   24.41215    0.44240      60811
  33.04047      2.70888   24.43075    0.44537      61163
  33.05047      2.70808   24.45440    0.48380      60776
  33.06047      2.70729   24.49104    0.43825      61224
  33.07047      2.70649   24.50816    0.45605      61002
  33.08047      2.70570   24.52971    0.39683      60740
  33.09047      2.70490   24.54156    0.42976      61224
  33.10047      2.70411   24.57311    0.45366      61218
  33.11047      2.70331   24.57731    0.45584      61548
  33.12047      2.70252   24.63062    0.43000      61246
  33.13047      2.70173   24.62359    0.45859      61596
  33.14047      2.70094   24.64369    0.50451      61385
  33.15047      2.70014   24.69442    0.42596      62019
  33.16047      2.69935   24.69915    0.42963      61812
  33.17047      2.69856   24.71837    0.47579      61712
  33.18047      2.69777   24.75468    0.50425      61831
  33.19047      2.69698   24.81130    0.40393      61750
  33.20047      2.69619   24.79451    0.44800      61668
  33.21047      2.69540   24.81878    0.43329      61851
  33.22047      2.69461   24.81861    0.41850      62163
  33.23047      2.69383   24.83841    0.45786      62180
  33.24047      2.69304   24.87933    0.43919      61984
  33.25047      2.69225   24.89098    0.45890      62482
  33.26047      2.69146   24.90024    0.45806      62430
  33.27047      2.69068   24.92043    0.43270      62427
  33.28047      2.68989   24.93790    0.50168      62548
  33.29047      2.68911   24.96027    0.45435      62698
  33.30047      2.68832   24.97425    0.44547      62617
  33.31047      2.68754   24.99653    0.43323      62369
  33.32047      2.68675   25.03205    0.41790      62566
  33.33047      2.68597   25.05869    0.43256      62727
  33.34047      2.68519   25.04841    0.45512      62520
  33.35047      2.68441   25.07610    0.43899      63280
  33.36047      2.68362   25.08877    0.46169      63009
  33.37047      2.68284   25.12586    0.46497      63331
  33.38047      2.68206   25.13326    0.45704      63120
  33.39047      2.68128   25.15782    0.43460      63095
  33.40047      2.68050   25.17044    0.46951      63270
  33.41047      2.67972   25.21646    0.45593      63327
  33.42047      2.67894   25.24641    0.46287      63136
  33.43047      2.67817   25.25498    0.41649      63481
  33.44046      2.67739   25.30512    0.40825      64034
  33.45046      2.67661   25.35057    0.47553      63521
  33.46046      2.67583   25.38289    0.45133      63138
  33.47046      2.67506   25.34362    0.44205      63532
  33.48046      2.67428   25.37185    0.44957      63810
  33.49046      2.67350   25.43714    0.44785      63911
  33.50046      2.67273   25.46098    0.45656      64021
  33.51046      2.67195   25.49948    0.44268      64479
  33.52046      2.67118   25.52581    0.49097      63884
  33.53046      2.67041   25.56537    0.45587      64126
  33.54046      2.66963   25.60130    0.43612      63834
  33.55046      2.66886   25.61071    0.47217      63998
  33.56046      2.66809   25.62301    0.41231      64489
  33.57046      2.66732   25.66472    0.42510      64085
  33.58046      2.66654   25.71743    0.47134      64230
  33.59046      2.66577   25.74646    0.43200      64989
  33.60046      2.66500   25.77516    0.46376      64403
  33.61046      2.66423   25.77890    0.46740      64604
  33.62046      2.66346   25.82440    0.44024      64772
  33.63046      2.66269   25.83078    0.47925      64855
  33.64046      2.66193   25.86546    0.44965      64549
  33.65046      2.66116   25.89259    0.44563      64729
  33.66046      2.66039   25.94910    0.44198      64726
  33.67046      2.65962   25.96722    0.44229      65200
  33.68046      2.65886   25.96850    0.42457      65055
  33.69046      2.65809   25.99302    0.43774      64789
  33.70046      2.65732   26.00093    0.45064      65112
  33.71046      2.65656   26.01944    0.47995      65456
  33.72046      2.65579   26.04867    0.45566      65331
  33.73046      2.65503   26.06221    0.47230      65037
  33.74046      2.65426   26.11190    0.46023      64960
  33.75046      2.65350   26.10132    0.43907      65807
  33.76046      2.65274   26.12106    0.42787      65619
  33.77046      2.65198   26.16168    0.47071      65516
  33.78046      2.65121   26.17644    0.45098      65640
  33.79046      2.65045   26.18577    0.44595      65796
  33.80046      2.64969   26.19727    0.43285      65687
  33.81046      2.64893   26.23207    0.44849      65497
  33.82046      2.64817   26.26165    0.48189      65515
  33.83046      2.64741   26.28165    0.43207      66171
  33.84046      2.64665   26.29674    0.45400      66209
  33.85046      2.64589   26.31329    0.45220      66025
  33.86046      2.64513   26.34776    0.43937      66294
  33.87046      2.64437   26.36592    0.45946      66263
  33.88046      2.64362   26.41411    0.47657      66114
  33.89046      2.64286   26.45338    0.47058      65777
  33.90046      2.64210   26.48387    0.45260      66620
  33.91046      2.64135   26.48054    0.43759      66639
  33.92046      2.64059   26.50952    0.41141      66704
  33.93046      2.63984   26.54473    0.47386      66565
  33.94046      2.63908   26.58907    0.43571      66839
  33.95046      2.63833   26.58616    0.45224      66634
  33.96046      2.63757   26.63232    0.47072      66345
  33.97046      2.63682   26.65733    0.44995      66879
  33.98046      2.63607   26.66695    0.47911      66862
  33.99046      2.63531   26.71230    0.46734      67530
  34.00046      2.63456   26.74823    0.44742      66887
  34.01046      2.63381   26.77719    0.42061      67157
  34.02046      2.63306   26.78399    0.44406      67241
  34.03046      2.63231   26.79188    0.45827      67219
  34.04046      2.63156   26.85075    0.44413      67358
  34.05046      2.63081   26.87923    0.46748      67179
  34.06046      2.63006   26.86779    0.45883      67297
  34.07045      2.62931   26.90144    0.46604      67883
  34.08045      2.62856   26.92577    0.45722      67486
  34.09045      2.62781   26.94896    0.44503      67473
  34.10045      2.62706   26.94940    0.43049      67847
  34.11045      2.62632   26.97778    0.46576      67674
  34.12045      2.62557   27.01143    0.45246      67835
  34.13045      2.62482   27.02076    0.45453      67738
  34.14045      2.62408   27.03522    0.45935      68176
  34.15045      2.62333   27.06938    0.49372      68020
  34.16045      2.62259   27.09267    0.41980      68158
  34.17045      2.62184   27.09016    0.46141      68069
  34.18045      2.62110   27.11871    0.42602      68208
  34.19045      2.62035   27.12387    0.46551      67713
  34.20045      2.61961   27.18976    0.46977      68187
  34.21045      2.61887   27.16666    0.43886      68631
  34.22045      2.61813   27.19960    0.47675      68686
  34.23045      2.61738   27.24064    0.47391      68425
  34.24045      2.61664   27.28115    0.43979      68781
  34.25045      2.61590   27.29730    0.47670      68742
  34.26045      2.61516   27.31793    0.43744      68709
  34.27045      2.61442   27.34808    0.44552      68349
  34.28045      2.61368   27.37214    0.43475      68699
  34.29045      2.61294   27.40615    0.46075      69198
  34.30045      2.61220   27.45637    0.46895      68658
  34.31045      2.61146   27.49232    0.45468      69015
  34.32045      2.61073   27.50643    0.44936      69099
  34.33045      2.60999   27.54639    0.46689      69046
  34.34045      2.60925   27.60820    0.45610      69440
  34.35045      2.60851   27.61917    0.45332      69200
  34.36045      2.60778   27.64849    0.46708      68879
  34.37045      2.60704   27.67763    0.44775      69818
  34.38045      2.60631   27.74420    0.44211      69391
  34.39045      2.60557   27.76783    0.47145      69259
  34.40045      2.60484   27.80019    0.46685      69669
  34.41045      2.60410   27.83392    0.45746      69480
  34.42045      2.60337   27.86962    0.43330      69824
  34.43045      2.60264   27.88290    0.45002      69455
  34.44045      2.60190   27.91438    0.44820      69638
  34.45045      2.60117   27.94050    0.47652      70056
  34.46045      2.60044   27.98425    0.47404      69486
  34.47045      2.59971   28.02995    0.45151      70352
  34.48045      2.59898   28.03862    0.45473      70115
  34.49045      2.59825   28.05486    0.45404      70000
  34.50045      2.59752   28.10396    0.47771      70179
  34.51045      2.59679   28.09987    0.44772      70530
  34.52045      2.59606   28.12975    0.45102      70005
  34.53045      2.59533   28.17060    0.44631      70152
  34.54045      2.59460   28.18297    0.46140      70089
  34.55045      2.59387   28.20841    0.46462      70364
  34.56045      2.59314   28.24358    0.45902      70949
  34.57045      2.59242   28.30891    0.48238      70576
  34.58045      2.59169   28.32068    0.45142      70528
  34.59045      2.59096   28.35183    0.44728      70830
  34.60045      2.59024   28.37346    0.43944      70728
  34.61045      2.58951   28.42401    0.48611      70888
  34.62045      2.58879   28.44458    0.48469      70927
  34.63045      2.58806   28.47050    0.45619      70718
  34.64045      2.58734   28.54385    0.42992      70866
  34.65045      2.58661   28.57360    0.47160      70845
  34.66045      2.58589   28.60650    0.44026      71496
  34.67045      2.58517   28.64615    0.47377      71289
  34.68045      2.58444   28.71863    0.45963      71106
  34.69045      2.58372   28.77018    0.48707      71109
  34.70044      2.58300   28.79740    0.43946      71620
  34.71044      2.58228   28.85761    0.47055      71644
  34.72044      2.58156   28.88050    0.48733      71110
  34.73044      2.58084   28.91148    0.48848      71293
  34.74044      2.58012   28.98011    0.43674      71834
  34.75044      2.57940   28.99989    0.43576      71932
  34.76044      2.57868   29.04044    0.44960      71510
  34.77044      2.57796   29.08882    0.45907      71467
  34.78044      2.57724   29.15910    0.48511      71811
  34.79044      2.57652   29.17259    0.44886      72271
  34.80044      2.57581   29.23840    0.49281      72165
  34.81044      2.57509   29.27556    0.46019      71917
  34.82044      2.57437   29.28725    0.49697      71938
  34.83044      2.57366   29.33221    0.43872      72159
  34.84044      2.57294   29.35870    0.44673      72131
  34.85044      2.57223   29.40449    0.47237      72177
  34.86044      2.57151   29.45869    0.45751      72218
  34.87044      2.57080   29.45769    0.45579      72424
  34.88044      2.57008   29.51539    0.48360      72590
  34.89044      2.56937   29.56151    0.48006      72671
  34.90044      2.56866   29.59100    0.47665      72730
  34.91044      2.56794   29.63386    0.48983      72263
  34.92044      2.56723   29.70266    0.42124      72772
  34.93044      2.56652   29.69057    0.48937      72779
  34.94044      2.56581   29.77093    0.44272      73008
  34.95044      2.56510   29.80894    0.47003      72688
  34.96044      2.56438   29.86884    0.48887      72729
  34.97044      2.56367   29.88195    0.47594      72917
  34.98044      2.56296   29.91349    0.46666      73196
  34.99044      2.56225   29.99121    0.46366      73410
  35.00044      2.56155   30.05492    0.45156      73027
  35.01044      2.56084   30.04299    0.46160      72940
  35.02044      2.56013   30.14642    0.46156      73402
  35.03044      2.55942   30.24012    0.46835      73421
  35.04044      2.55871   30.28106    0.49822      73311
  35.05044      2.55801   30.33204    0.46643      73667
  35.06044      2.55730   30.37222    0.49045      73509
  35.07044      2.55659   30.43396    0.48108      73303
  35.08044      2.55589   30.47546    0.44764      74038
  35.09044      2.55518   30.53266    0.46742      73624
  35.10044      2.55448   30.61153    0.45407      73725
  35.11044      2.55377   30.66766    0.45813      74129
  35.12044      2.55307   30.74680    0.46656      73610
  35.13044      2.55236   30.83285    0.51246      74003
  35.14044      2.55166   30.90706    0.48584      73682
  35.15044      2.55096   30.93105    0.47991      74300
  35.16044      2.55025   31.02038    0.46543      74408
  35.17044      2.54955   31.10826    0.47955      74425
  35.18044      2.54885   31.14697    0.44905      73803
  35.19044      2.54815   31.22702    0.47906      73890
  35.20044      2.54745   31.32735    0.48213      74726
  35.21044      2.54675   31.40199    0.47222      74604
  35.22044      2.54605   31.46984    0.48341      74565
  35.23044      2.54535   31.59268    0.48427      74359
  35.24044      2.54465   31.65284    0.49518      74528
  35.25044      2.54395   31.75011    0.47595      74902
  35.26044      2.54325   31.85022    0.47012      74806
  35.27044      2.54255   31.94200    0.48791      74849
  35.28044      2.54186   31.99933    0.48197      74520
  35.29044      2.54116   32.12433    0.47084      74768
  35.30044      2.54046   32.23354    0.47234      75112
  35.31044      2.53976   32.34367    0.50962      75328
  35.32043      2.53907   32.45151    0.48839      74953
  35.33043      2.53837   32.52629    0.47249      75230
  35.34043      2.53768   32.64079    0.47182      75734
  35.35043      2.53698   32.73128    0.49099      74967
  35.36043      2.53629   32.90119    0.50756      75136
  35.37043      2.53559   32.98413    0.48246      75480
  35.38043      2.53490   33.06366    0.46825      75623
  35.39043      2.53421   33.23622    0.54332      75374
  35.40043      2.53351   33.35729    0.46077      75287
  35.41043      2.53282   33.46104    0.47331      75765
  35.42043      2.53213   33.60290    0.49453      75839
  35.43043      2.53144   33.67612    0.48689      75781
  35.44043      2.53075   33.82324    0.50567      76130
  35.45043      2.53005   33.93162    0.50774      76099
  35.46043      2.52936   34.07942    0.51423      75929
  35.47043      2.52867   34.30045    0.49565      75788
  35.48043      2.52798   34.37969    0.49612      76080
  35.49043      2.52729   34.51765    0.46308      76241
  35.50043      2.52661   34.66015    0.52685      75889
  35.51043      2.52592   34.79869    0.47237      76329
  35.52043      2.52523   34.95935    0.49978      75914
  35.53043      2.52454   35.11459    0.51329      76490
  35.54043      2.52385   35.27502    0.52266      76746
  35.55043      2.52317   35.42102    0.54295      76846
  35.56043      2.52248   35.54604    0.51242      76446
  35.57043      2.52179   35.75821    0.47801      76917
  35.58043      2.52111   35.95049    0.50629      76588
  35.59043      2.52042   36.14475    0.50357      76608
  35.60043      2.51974   36.29052    0.51195      76595
  35.61043      2.51905   36.45636    0.51911      76549
  35.62043      2.51837   36.69373    0.48864      76768
  35.63043      2.51768   36.85686    0.54342      76789
  35.64043      2.51700   37.04111    0.54134      77512
  35.65043      2.51632   37.20934    0.51546      77277
  35.66043      2.51564   37.39183    0.52965      77029
  35.67043      2.51495   37.60595    0.51956      77482
  35.68043      2.51427   37.79105    0.48522      77441
  35.69043      2.51359   38.02254    0.55503      76907
  35.70043      2.51291   38.26575    0.53863      77258
  35.71043      2.51223   38.45214    0.52192      77331
  35.72043      2.51155   38.66786    0.50936      77468
  35.73043      2.51087   38.83761    0.52095      77537
  35.74043      2.51019   39.06746    0.53588      77873
  35.75043      2.50951   39.21080    0.55019      77440
  35.76043      2.50883   39.45287    0.50963      77868
  35.77043      2.50815   39.70633    0.53103      77934
  35.78043      2.50747   39.89855    0.55869      77768
  35.79043      2.50680   40.11063    0.54854      78040
  35.80043      2.50612   40.38580    0.54225      78063
  35.81043      2.50544   40.61710    0.51877      77765
  35.82043      2.50477   40.86480    0.55739      77973
  35.83043      2.50409   41.05233    0.52753      78368
  35.84043      2.50341   41.21977    0.54237      78249
  35.85043      2.50274   41.44557    0.54202      77881
  35.86043      2.50206   41.62295    0.53258      78374
  35.87043      2.50139   41.84104    0.55798      78479
  35.88043      2.50071   42.15892    0.57499      78491
  35.89043      2.50004   42.32142    0.54687      78860
  35.90043      2.49937   42.55967    0.55744      78744
  35.91043      2.49869   42.77562    0.55722      78685
  35.92043      2.49802   43.01875    0.54656      78430
  35.93043      2.49735   43.28923    0.56343      78421
  35.94043      2.49668   43.41959    0.57908      78395
  35.95042      2.49601   43.58527    0.51854      78815
  35.96042      2.49533   43.88793    0.53795      79029
  35.97042      2.49466   44.05130    0.56054      79168
  35.98042      2.49399   44.35274    0.58183      78908
  35.99042      2.49332   44.48436    0.58320      79309
  36.00042      2.49265   44.76431    0.57906      79326
  36.01042      2.49198   45.02675    0.57115      79223
  36.02042      2.49132   45.21296    0.59342      79755
  36.03042      2.49065   45.39721    0.55154      79111
  36.04042      2.48998   45.60974    0.54678      78802
  36.05042      2.48931   45.82548    0.55203      79463
  36.06042      2.48864   46.05737    0.54151      79530
  36.07042      2.48798   46.31275    0.58803      79678
  36.08042      2.48731   46.51280    0.61366      79673
  36.09042      2.48664   46.78293    0.58796      79959
  36.10042      2.48598   46.92694    0.59578      79881
  36.11042      2.48531   47.15992    0.58662      80106
  36.12042      2.48465   47.37846    0.60469      79795
  36.13042      2.48398   47.58274    0.57019      79566
  36.14042      2.48332   47.85855    0.56371      79912
  36.15042      2.48265   48.08747    0.55590      79995
  36.16042      2.48199   48.38045    0.56007      79920
  36.17042      2.48133   48.52524    0.58669      80132
  36.18042      2.48066   48.79810    0.60808      80204
  36.19042      2.48000   48.93419    0.60681      80372
  36.20042      2.47934   49.19632    0.56536      80584
  36.21042      2.47868   49.33812    0.59182      80571
  36.22042      2.47802   49.60644    0.60699      80758
  36.23042      2.47736   49.79217    0.60936      80407
  36.24042      2.47669   50.06123    0.59783      80411
  36.25042      2.47603   50.28852    0.56955      80580
  36.26042      2.47537   50.40176    0.59627      80755
  36.27042      2.47471   50.69170    0.57908      80943
  36.28042      2.47406   50.85433    0.61948      80809
  36.29042      2.47340   51.03091    0.56409      80976
  36.30042      2.47274   51.15325    0.58836      80907
  36.31042      2.47208   51.35804    0.61972      81299
  36.32042      2.47142   51.48427    0.60641      80985
  36.33042      2.47077   51.69234    0.59622      81074
  36.34042      2.47011   51.84558    0.62176      81141
  36.35042      2.46945   52.04025    0.59194      81112
  36.36042      2.46880   52.19341    0.59124      81345
  36.37042      2.46814   52.27288    0.58106      81542
  36.38042      2.46748   52.41077    0.61891      81335
  36.39042      2.46683   52.51600    0.56407      81396
  36.40042      2.46617   52.69701    0.61057      81372
  36.41042      2.46552   52.77700    0.62194      81841
  36.42042      2.46487   52.98570    0.62675      81601
  36.43042      2.46421   53.00412    0.59870      81881
  36.44042      2.46356   53.10479    0.60732      81884
  36.45042      2.46291   53.20281    0.62210      82024
  36.46042      2.46225   53.36025    0.58511      81644
  36.47042      2.46160   53.39506    0.57732      81919
  36.48042      2.46095   53.51170    0.60118      82085
  36.49042      2.46030   53.61861    0.61541      82344
  36.50042      2.45965   53.66708    0.58159      82104
  36.51042      2.45900   53.81515    0.61893      82074
  36.52042      2.45835   53.79196    0.63223      82306
  36.53042      2.45770   53.88817    0.58818      82477
  36.54042      2.45705   53.96051    0.59849      82595
  36.55042      2.45640   54.05417    0.60027      82397
  36.56042      2.45575   54.01174    0.58743      82422
  36.57041      2.45510   54.14365    0.61646      82484
  36.58041      2.45445   54.16654    0.59398      82513
  36.59041      2.45380   54.18217    0.60400      82701
  36.60041      2.45316   54.19858    0.62056      83090
  36.61041      2.45251   54.22821    0.56847      82850
  36.62041      2.45186   54.25593    0.59575      82341
  36.63041      2.45122   54.28300    0.59010      83155
  36.64041      2.45057   54.26177    0.61185      83269
  36.65041      2.44992   54.23704    0.60964      83094
  36.66041      2.44928   54.25913    0.60143      82951
  36.67041      2.44863   54.24044    0.59968      83286
  36.68041      2.44799   54.23712    0.59634      83128
  36.69041      2.44735   54.20392    0.61096      83246
  36.70041      2.44670   54.15451    0.58884      83469
  36.71041      2.44606   54.13619    0.58847      83519
  36.72041      2.44541   54.14658    0.56345      83537
  36.73041      2.44477   54.00769    0.59299      83244
  36.74041      2.44413   53.98595    0.60513      83442
  36.75041      2.44349   53.96853    0.62451      84160
  36.76041      2.44285   53.89241    0.59431      83627
  36.77041      2.44220   53.82862    0.57773      83706
  36.78041      2.44156   53.78840    0.59618      83880
  36.79041      2.44092   53.71050    0.59209      84064
  36.80041      2.44028   53.63256    0.59754      84170
  36.81041      2.43964   53.56467    0.59326      83888
  36.82041      2.43900   53.47706    0.53998      84227
  36.83041      2.43836   53.37218    0.63624      83550
  36.84041      2.43772   53.27780    0.56383      84115
  36.85041      2.43709   53.16008    0.61339      84034
  36.86041      2.43645   53.08921    0.54740      84520
  36.87041      2.43581   52.93848    0.59883      84476
  36.88041      2.43517   52.84437    0.60210      84609
  36.89041      2.43454   52.74860    0.61158      84644
  36.90041      2.43390   52.60537    0.55649      84854
  36.91041      2.43326   52.49276    0.58814      83892
  36.92041      2.43263   52.35584    0.54073      84928
  36.93041      2.43199   52.20441    0.59144      84812
  36.94041      2.43135   52.05905    0.56476      84835
  36.95041      2.43072   51.92279    0.55432      84761
  36.96041      2.43008   51.72585    0.57431      85071
  36.97041      2.42945   51.56676    0.62456      84817
  36.98041      2.42882   51.42945    0.58069      85155
  36.99041      2.42818   51.24778    0.55979      85329
  37.00041      2.42755   51.10609    0.55801      84980
  37.01041      2.42692   50.94407    0.55801      85179
  37.02041      2.42628   50.73299    0.56725      85357
  37.03041      2.42565   50.58500    0.58105      85403
  37.04041      2.42502   50.36479    0.55768      85887
  37.05041      2.42439   50.18909    0.55893      85406
  37.06041      2.42376   49.98321    0.57547      85626
  37.07041      2.42313   49.79702    0.57585      85524
  37.08041      2.42250   49.60478    0.54201      85709
  37.09041      2.42187   49.43516    0.55838      85635
  37.10041      2.42124   49.22057    0.54656      85695
  37.11041      2.42061   49.02643    0.55544      85572
  37.12041      2.41998   48.81660    0.56721      86020
  37.13041      2.41935   48.59151    0.57851      85903
  37.14041      2.41872   48.40016    0.55903      86245
  37.15041      2.41809   48.19886    0.53377      86278
  37.16041      2.41746   47.97553    0.52006      86189
  37.17041      2.41684   47.74739    0.54216      86238
  37.18041      2.41621   47.56117    0.55110      86052
  37.19041      2.41558   47.33442    0.53404      86015
  37.20040      2.41496   47.14634    0.57014      86667
  37.21040      2.41433   46.93025    0.53437      86373
  37.22040      2.41370   46.69277    0.53938      86576
  37.23040      2.41308   46.47275    0.54222      86610
  37.24040      2.41245   46.23241    0.54387      86851
  37.25040      2.41183   46.03094    0.53266      86727
  37.26040      2.41121   45.81667    0.52782      86871
  37.27040      2.41058   45.59337    0.53565      86552
  37.28040      2.40996   45.37838    0.56363      86485
  37.29040      2.40933   45.17397    0.52142      86941
  37.30040      2.40871   44.95159    0.54182      86922
  37.31040      2.40809   44.74153    0.50287      87483
  37.32040      2.40747   44.56125    0.53943      86925
  37.33040      2.40684   44.29924    0.52666      87237
  37.34040      2.40622   44.11491    0.53915      87458
  37.35040      2.40560   43.89019    0.50891      87347
  37.36040      2.40498   43.70739    0.51959      87303
  37.37040      2.40436   43.50452    0.56348      87519
  37.38040      2.40374   43.29881    0.50185      87108
  37.39040      2.40312   43.08318    0.49962      87664
  37.40040      2.40250   42.91873    0.51423      87471
  37.41040      2.40188   42.70262    0.51501      87933
  37.42040      2.40126   42.53812    0.53712      87488
  37.43040      2.40064   42.32587    0.51403      88056
  37.44040      2.40003   42.12122    0.51185      87932
  37.45040      2.39941   41.97663    0.52074      87808
  37.46040      2.39879   41.77465    0.53084      87791
  37.47040      2.39817   41.60584    0.47675      88430
  37.48040      2.39756   41.41079    0.54045      87773
  37.49040      2.39694   41.23741    0.49253      88131
  37.50040      2.39632   41.06337    0.50507      88287
  37.51040      2.39571   40.90189    0.50593      88080
  37.52040      2.39509   40.70160    0.51488      88336
  37.53040      2.39448   40.59410    0.51299      88443
  37.54040      2.39386   40.42641    0.46628      88621
  37.55040      2.39325   40.22441    0.51011      88401
  37.56040      2.39263   40.08203    0.51772      88751
  37.57040      2.39202   39.90244    0.51052      88809
  37.58040      2.39141   39.76988    0.50874      88765
  37.59040      2.39079   39.60833    0.49776      88439
  37.60040      2.39018   39.45843    0.49285      88861
  37.61040      2.38957   39.31243    0.47544      88952
  37.62040      2.38896   39.15490    0.48997      88880
  37.63040      2.38834   39.03031    0.48903      88932
  37.64040      2.38773   38.87961    0.49274      88946
  37.65040      2.38712   38.72517    0.49721      89157
  37.66040      2.38651   38.59467    0.50581      89223
  37.67040      2.38590   38.45147    0.49992      89454
  37.68040      2.38529   38.30554    0.49247      89305
  37.69040      2.38468   38.19283    0.49778      89390
  37.70040      2.38407   38.05470    0.47491      89370
  37.71040      2.38346   37.92472    0.46792      89606
  37.72040      2.38285   37.79961    0.46759      89173
  37.73040      2.38224   37.65798    0.48693      89508
  37.74040      2.38164   37.59996    0.50876      89790
  37.75040      2.38103   37.42065    0.47179      89712
  37.76040      2.38042   37.34285    0.49131      89985
  37.77040      2.37981   37.22817    0.50544      89829
  37.78040      2.37921   37.10451    0.48042      89740
  37.79040      2.37860   37.01664    0.47091      90086
  37.80040      2.37799   36.93432    0.47995      89817
  37.81040      2.37739   36.80948    0.46306      90297
  37.82039      2.37678   36.73939    0.48316      89917
  37.83039      2.37618   36.62955    0.47704      90635
  37.84039      2.37557   36.56720    0.47422      90082
  37.85039      2.37497   36.47359    0.48366      90256
  37.86039      2.37436   36.39168    0.47764      90567
  37.87039      2.37376   36.31901    0.49992      90772
  37.88039      2.37315   36.22668    0.47385      90490
  37.89039      2.37255   36.15335    0.47661      90538
  37.90039      2.37195   36.09679    0.45026      90555
  37.91039      2.37135   35.98420    0.47031      90170
  37.92039      2.37074   35.94436    0.47427      90887
  37.93039      2.37014   35.86655    0.46576      91103
  37.94039      2.36954   35.79795    0.45037      90809
  37.95039      2.36894   35.76336    0.49952      90693
  37.96039      2.36834   35.65007    0.45796      91513
  37.97039      2.36774   35.61108    0.50062      91159
  37.98039      2.36714   35.54416    0.47604      91122
  37.99039      2.36654   35.46980    0.46490      91378
  38.00039      2.36594   35.43883    0.45234      90931
  38.01039      2.36534   35.33744    0.46060      91034
  38.02039      2.36474   35.29867    0.45329      91365
  38.03039      2.36414   35.23651    0.49360      91620
  38.04039      2.36354   35.17326    0.45534      91782
  38.05039      2.36294   35.15108    0.46587      91498
  38.06039      2.36234   35.05775    0.49809      91931
  38.07039      2.36175   35.01245    0.46101      91719
  38.08039      2.36115   34.96218    0.44886      91870
  38.09039      2.36055   34.91006    0.45031      91784
  38.10039      2.35996   34.87874    0.47069      91702
  38.11039      2.35936   34.79367    0.46520      91664
  38.12039      2.35876   34.77007    0.45510      92021
  38.13039      2.35817   34.72795    0.47559      92167
  38.14039      2.35757   34.67698    0.46682      92060
  38.15039      2.35698   34.65988    0.46474      92243
  38.16039      2.35638   34.60091    0.47099      92090
  38.17039      2.35579   34.57562    0.43365      92356
  38.18039      2.35519   34.52243    0.46075      92597
  38.19039      2.35460   34.48832    0.49044      92029
  38.20039      2.35401   34.48227    0.44387      92504
  38.21039      2.35341   34.41593    0.49342      92543
  38.22039      2.35282   34.40863    0.43977      92426
  38.23039      2.35223   34.36411    0.43869      92942
  38.24039      2.35164   34.33559    0.47845      92958
  38.25039      2.35105   34.35064    0.46193      93046
  38.26039      2.35045   34.31048    0.46847      92746
  38.27039      2.34986   34.29182    0.44423      92916
  38.28039      2.34927   34.25895    0.45369      92561
  38.29039      2.34868   34.24242    0.48963      92837
  38.30039      2.34809   34.20966    0.44428      93372
  38.31039      2.34750   34.19124    0.45027      93425
  38.32039      2.34691   34.19028    0.44176      93110
  38.33039      2.34632   34.13962    0.45797      93625
  38.34039      2.34573   34.13378    0.47601      93385
  38.35039      2.34514   34.11230    0.46795      93677
  38.36039      2.34456   34.11782    0.47308      93738
  38.37039      2.34397   34.10482    0.41971      93274
  38.38039      2.34338   34.04684    0.48559      93411
  38.39039      2.34279   34.02469    0.44308      93379
  38.40039      2.34221   34.02578    0.43067      94044
  38.41039      2.34162   34.00005    0.46672      93601
  38.42039      2.34103   33.95683    0.45208      93641
  38.43039      2.34045   33.94443    0.46884      93947
  38.44039      2.33986   33.91437    0.46484      94112
  38.45038      2.33928   33.89518    0.44868      94492
  38.46038      2.33869   33.88794    0.44171      94202
  38.47038      2.33811   33.84597    0.45108      94033
  38.48038      2.33752   33.83305    0.46627      93965
  38.49038      2.33694   33.80983    0.43162      94089
  38.50038      2.33635   33.76914    0.45937      94515
  38.51038      2.33577   33.76048    0.47531      94359
  38.52038      2.33519   33.73189    0.44281      94738
  38.53038      2.33460   33.72687    0.43857      94131
  38.54038      2.33402   33.67642    0.45509      94832
  38.55038      2.33344   33.67031    0.44802      94651
  38.56038      2.33286   33.65740    0.48043      94646
  38.57038      2.33227   33.64455    0.45288      94755
  38.58038      2.33169   33.61496    0.44622      94797
  38.59038      2.33111   33.61013    0.44837      94746
  38.60038      2.33053   33.57691    0.45583      95035
  38.61038      2.32995   33.56368    0.45138      95371
  38.62038      2.32937   33.55878    0.43668      95076
  38.63038      2.32879   33.54489    0.46977      94961
  38.64038      2.32821   33.54912    0.43644      95494
  38.65038      2.32763   33.54728    0.46756      95345
  38.66038      2.32705   33.50771    0.44093      95434
  38.67038      2.32647   33.54222    0.43780      95589
  38.68038      2.32589   33.52003    0.45339      95201
  38.69038      2.32532   33.52082    0.45629      95589
  38.70038      2.32474   33.53444    0.42685      95449
  38.71038      2.32416   33.52521    0.48359      95656
  38.72038      2.32358   33.51258    0.44960      95904
  38.73038      2.32301   33.48933    0.44241      95653
  38.74038      2.32243   33.53166    0.44305      95761
  38.75038      2.32185   33.49488    0.43845      95971
  38.76038      2.32128   33.50507    0.44433      96683
  38.77038      2.32070   33.52168    0.46616      95760
  38.78038      2.32013   33.50636    0.46564      96119
  38.79038      2.31955   33.52877    0.42779      96174
  38.80038      2.31898   33.49902    0.44733      96230
  38.81038      2.31840   33.52335    0.45393      96536
  38.82038      2.31783   33.49030    0.45064      96249
  38.83038      2.31725   33.51379    0.43066      96460
  38.84038      2.31668   33.48530    0.45284      96087
  38.85038      2.31611   33.51238    0.43834      96526
  38.86038      2.31553   33.51458    0.46418      96883
  38.87038      2.31496   33.50284    0.45537      96326
  38.88038      2.31439   33.55184    0.45033      96803
  38.89038      2.31382   33.51065    0.44558      96873
  38.90038      2.31324   33.54138    0.44654      97222
  38.91038      2.31267   33.54737    0.45314      96617
  38.92038      2.31210   33.52673    0.46087      97339
  38.93038      2.31153   33.55360    0.43361      96970
  38.94038      2.31096   33.54281    0.43467      96860
  38.95038      2.31039   33.55600    0.44721      97301
  38.96038      2.30982   33.56954    0.46020      97493
  38.97038      2.30925   33.58117    0.45273      97448
  38.98038      2.30868   33.58163    0.44928      97160
  38.99038      2.30811   33.60130    0.43819      97374
  39.00038      2.30754   33.59379    0.45130      97905
  39.01038      2.30698   33.59055    0.44053      97590
  39.02038      2.30641   33.64295    0.44778      97718
  39.03038      2.30584   33.59036    0.44012      97344
  39.04038      2.30527   33.58771    0.44426      97513
  39.05038      2.30470   33.62836    0.44683      97861
  39.06038      2.30414   33.61265    0.44447      98267
  39.07037      2.30357   33.62925    0.46816      97606
  39.08037      2.30300   33.62944    0.42089      97972
  39.09037      2.30244   33.65431    0.46020      98206
  39.10037      2.30187   33.61137    0.45727      98189
  39.11037      2.30131   33.64693    0.44739      98347
  39.12037      2.30074   33.62132    0.44631      98352
  39.13037      2.30018   33.63935    0.43691      98048
  39.14037      2.29961   33.61658    0.44114      98337
  39.15037      2.29905   33.63492    0.44376      98572
  39.16037      2.29848   33.61837    0.44932      98679
  39.17037      2.29792   33.60641    0.46040      98586
  39.18037      2.29736   33.65421    0.43792      98642
  39.19037      2.29679   33.62164    0.45377      98492
  39.20037      2.29623   33.62851    0.43892      99076
  39.21037      2.29567   33.62567    0.45419      99259
  39.22037      2.29511   33.63664    0.43765      98789
  39.23037      2.29454   33.62323    0.42698      98911
  39.24037      2.29398   33.59745    0.45903      98697
  39.25037      2.29342   33.64419    0.44543      99094
  39.26037      2.29286   33.62244    0.47072      98858
  39.27037      2.29230   33.61364    0.43141      99448
  39.28037      2.29174   33.63163    0.42781      99299
  39.29037      2.29118   33.65325    0.45104      99438
  39.30037      2.29062   33.62970    0.43883      99447
  39.31037      2.29006   33.63525    0.46603      99924
  39.32037      2.28950   33.64506    0.44690      99453
  39.33037      2.28894   33.66753    0.43479      99409
  39.34037      2.28838   33.64625    0.45075      99840
  39.35037      2.28782   33.65204    0.45790      99251
  39.36037      2.28726   33.66934    0.43291      99639
  39.37037      2.28671   33.67969    0.42735     100010
  39.38037      2.28615   33.71213    0.44420      99810
  39.39037      2.28559   33.69606    0.45863     100192
  39.40037      2.28503   33.71545    0.46134     100089
  39.41037      2.28448   33.71721    0.44235     100406
  39.42037      2.28392   33.73498    0.43624     100155
  39.43037      2.28336   33.74705    0.43750     100662
  39.44037      2.28281   33.77911    0.44999      99989
  39.45037      2.28225   33.78329    0.44638     100513
  39.46037      2.28170   33.76853    0.44275      99970
  39.47037      2.28114   33.81923    0.44658     100810
  39.48037      2.28059   33.84029    0.46991     100304
  39.49037      2.28003   33.85564    0.43448     100863
  39.50037      2.27948   33.85675    0.42494     101155
  39.51037      2.27893   33.88950    0.43722     100571
  39.52037      2.27837   33.89599    0.46307     100811
  39.53037      2.27782   33.90829    0.45948     101164
  39.54037      2.27727   33.95875    0.43609     100868
  39.55037      2.27671   33.93001    0.43745     100617
  39.56037      2.27616   33.97648    0.45134     101217
  39.57037      2.27561   33.99103    0.42258     100982
  39.58037      2.27506   34.03401    0.44593     101175
  39.59037      2.27450   34.03468    0.45525     101444
  39.60037      2.27395   34.08075    0.44253     101459
  39.61037      2.27340   34.06317    0.44996     101568
  39.62037      2.27285   34.09939    0.46919     101468
  39.63037      2.27230   34.11924    0.44540     101860
  39.64037      2.27175   34.15259    0.41994     101726
  39.65037      2.27120   34.18838    0.45137     101232
  39.66037      2.27065   34.18257    0.45752     101526
  39.67037      2.27010   34.21513    0.44242     102149
  39.68037      2.26955   34.25344    0.45090     101395
  39.69037      2.26900   34.26182    0.44410     102271
  39.70036      2.26846   34.31078    0.43214     102106
  39.71036      2.26791   34.32969    0.43894     102164
  39.72036      2.26736   34.34809    0.45495     102221
  39.73036      2.26681   34.37710    0.46304     102480
  39.74036      2.26626   34.40122    0.43626     102385
  39.75036      2.26572   34.44871    0.45017     101993
  39.76036      2.26517   34.47011    0.44880     102437
  39.77036      2.26462   34.50511    0.46044     102471
  39.78036      2.26408   34.53929    0.43120     102402
  39.79036      2.26353   34.53783    0.43600     102775
  39.80036      2.26299   34.60647    0.43964     102773
  39.81036      2.26244   34.61647    0.46788     102477
  39.82036      2.26190   34.64845    0.46067     103116
  39.83036      2.26135   34.69215    0.44379     103029
  39.84036      2.26081   34.71855    0.43773     103228
  39.85036      2.26026   34.74628    0.43825     102717
  39.86036      2.25972   34.77878    0.45305     103092
  39.87036      2.25917   34.81838    0.44988     102937
  39.88036      2.25863   34.86029    0.45485     102936
  39.89036      2.25809   34.87445    0.43709     103381
  39.90036      2.25755   34.88995    0.45129     103414
  39.91036      2.25700   34.97586    0.45052     103398
  39.92036      2.25646   34.97430    0.44835     103688
  39.93036      2.25592   35.02194    0.45101     103391
  39.94036      2.25538   35.07078    0.43560     103539
  39.95036      2.25483   35.09311    0.46824     103737
  39.96036      2.25429   35.13861    0.44818     103461
  39.97036      2.25375   35.19640    0.44721     104247
  39.98036      2.25321   35.21106    0.45457     103631
  39.99036      2.25267   35.26501    0.45223     103747
  40.00036      2.25213   35.27835    0.43947     104053
  40.01036      2.25159   35.34577    0.43895     104211
  40.02036      2.25105   35.36993    0.45583     104056
  40.03036      2.25051   35.43314    0.47579     104385
  40.04036      2.24997   35.48177    0.43088     104139
  40.05036      2.24944   35.50681    0.47321     104308
  40.06036      2.24890   35.55993    0.43372     104633
  40.07036      2.24836   35.63037    0.46340     104346
  40.08036      2.24782   35.66438    0.45478     104383
  40.09036      2.24728   35.72102    0.44443     104836
  40.10036      2.24675   35.74094    0.44492     104324
  40.11036      2.24621   35.80511    0.44624     104761
  40.12036      2.24567   35.86166    0.46437     104610
  40.13036      2.24514   35.91015    0.45405     104865
  40.14036      2.24460   35.96416    0.45830     104916
  40.15036      2.24406   36.00769    0.44866     105507
  40.16036      2.24353   36.07338    0.46134     104859
  40.17036      2.24299   36.12254    0.45083     105255
  40.18036      2.24246   36.19280    0.45995     104997
  40.19036      2.24192   36.20898    0.45382     105650
  40.20036      2.24139   36.27372    0.44599     104879
  40.21036      2.24085   36.32302    0.45597     105104
  40.22036      2.24032   36.40091    0.46003     105637
  40.23036      2.23978   36.41060    0.44670     105747
  40.24036      2.23925   36.49226    0.45637     105573
  40.25036      2.23872   36.51213    0.44083     105897
  40.26036      2.23819   36.57891    0.46418     105800
  40.27036      2.23765   36.64027    0.48008     105506
  40.28036      2.23712   36.68512    0.45654     105962
  40.29036      2.23659   36.72902    0.44732     106085
  40.30036      2.23606   36.75084    0.45392     106117
  40.31036      2.23552   36.80628    0.46247     105623
  40.32035      2.23499   36.87208    0.44502     106125
  40.33035      2.23446   36.90628    0.45453     106397
  40.34035      2.23393   36.95092    0.46113     106219
  40.35035      2.23340   36.97679    0.45713     106740
  40.36035      2.23287   37.08649    0.47763     106375
  40.37035      2.23234   37.10201    0.46585     106361
  40.38035      2.23181   37.16792    0.42022     106702
  40.39035      2.23128   37.17734    0.47143     106682
  40.40035      2.23075   37.24203    0.49709     106387
  40.41035      2.23022   37.28436    0.44954     106613
  40.42035      2.22969   37.36050    0.46205     106693
  40.43035      2.22917   37.37555    0.44177     107068
  40.44035      2.22864   37.48399    0.46782     107026
  40.45035      2.22811   37.47516    0.46691     107167
  40.46035      2.22758   37.58769    0.48099     106892
  40.47035      2.22705   37.63327    0.45084     107178
  40.48035      2.22653   37.70179    0.44810     107331
  40.49035      2.22600   37.72183    0.47397     107147
  40.50035      2.22547   37.81464    0.47536     107303
  40.51035      2.22495   37.83843    0.43188     107476
  40.52035      2.22442   37.92421    0.47513     107582
  40.53035      2.22390   37.97151    0.44912     107521
  40.54035      2.22337   38.04340    0.46942     107635
  40.55035      2.22285   38.06128    0.49393     107838
  40.56035      2.22232   38.21798    0.44913     107621
  40.57035      2.22180   38.21993    0.45219     107968
  40.58035      2.22127   38.26617    0.45532     107904
  40.59035      2.22075   38.32446    0.46640     107677
  40.60035      2.22022   38.38669    0.46716     108136
  40.61035      2.21970   38.46013    0.47117     108254
  40.62035      2.21918   38.51126    0.46857     108282
  40.63035      2.21865   38.54910    0.49729     107935
  40.64035      2.21813   38.64351    0.46040     108533
  40.65035      2.21761   38.70111    0.45670     108337
  40.66035      2.21709   38.76275    0.44894     108581
  40.67035      2.21656   38.83945    0.47429     108560
  40.68035      2.21604   38.92367    0.47310     108053
  40.69035      2.21552   38.91856    0.46890     108450
  40.70035      2.21500   39.03460    0.45556     108849
  40.71035      2.21448   39.07112    0.46569     108730
  40.72035      2.21396   39.16739    0.45390     109442
  40.73035      2.21344   39.22238    0.49028     108707
  40.74035      2.21292   39.29440    0.49068     109061
  40.75035      2.21240   39.41022    0.46343     108570
  40.76035      2.21188   39.46038    0.46517     109593
  40.77035      2.21136   39.54960    0.46270     108765
  40.78035      2.21084   39.62407    0.46910     109016
  40.79035      2.21032   39.69091    0.45057     109230
  40.80035      2.20980   39.76840    0.47286     109394
  40.81035      2.20928   39.83283    0.49760     109761
  40.82035      2.20876   39.93258    0.48550     109589
  40.83035      2.20825   39.97894    0.47987     109417
  40.84035      2.20773   40.07620    0.46816     110154
  40.85035      2.20721   40.17897    0.48251     109206
  40.86035      2.20669   40.24840    0.46715     110058
  40.87035      2.20618   40.32105    0.46013     109743
  40.88035      2.20566   40.41001    0.45076     109916
  40.89035      2.20514   40.46188    0.47205     109850
  40.90035      2.20463   40.53452    0.49311     110094
  40.91035      2.20411   40.61497    0.47605     110393
  40.92035      2.20360   40.67354    0.46409     110030
  40.93035      2.20308   40.75691    0.48945     110565
  40.94035      2.20257   40.86227    0.48987     110272
  40.95034      2.20205   40.93879    0.49460     110649
  40.96034      2.20154   41.00472    0.47770     110057
  40.97034      2.20102   41.05746    0.44054     110561
  40.98034      2.20051   41.17061    0.47527     110642
  40.99034      2.20000   41.20268    0.47605     110529
  41.00034      2.19948   41.31683    0.49232     110577
  41.01034      2.19897   41.35684    0.45699     111132
  41.02034      2.19846   41.44427    0.49140     110873
  41.03034      2.19794   41.53127    0.50689     111265
  41.04034      2.19743   41.65862    0.48651     110788
  41.05034      2.19692   41.69822    0.47483     111242
  41.06034      2.19641   41.79692    0.47834     111246
  41.07034      2.19589   41.87822    0.48101     111261
  41.08034      2.19538   41.96415    0.48424     110871
  41.09034      2.19487   42.08576    0.47305     111671
  41.10034      2.19436   42.13127    0.46298     111084
  41.11034      2.19385   42.27475    0.49939     111865
  41.12034      2.19334   42.35240    0.48700     111744
  41.13034      2.19283   42.49225    0.49510     111607
  41.14034      2.19232   42.60073    0.47902     111829
  41.15034      2.19181   42.71163    0.49435     111579
  41.16034      2.19130   42.81866    0.50820     112019
  41.17034      2.19079   42.95897    0.46825     112069
  41.18034      2.19028   43.03589    0.50222     111780
  41.19034      2.18977   43.18895    0.45606     112284
  41.20034      2.18927   43.27546    0.48462     112018
  41.21034      2.18876   43.40642    0.48901     112213
  41.22034      2.18825   43.55346    0.50778     112408
  41.23034      2.18774   43.70406    0.47586     112151
  41.24034      2.18723   43.82232    0.48590     112456
  41.25034      2.18673   43.93182    0.50953     112547
  41.26034      2.18622   44.08935    0.51949     112624
  41.27034      2.18571   44.20752    0.47352     113201
  41.28034      2.18521   44.40063    0.50965     112517
  41.29034      2.18470   44.45356    0.48741     113049
  41.30034      2.18420   44.62962    0.47151     112969
  41.31034      2.18369   44.74474    0.50751     112671
  41.32034      2.18318   44.93281    0.50464     112209
  41.33034      2.18268   45.06385    0.47618     113592
  41.34034      2.18217   45.18483    0.50696     113354
  41.35034      2.18167   45.35035    0.52027     112996
  41.36034      2.18117   45.43247    0.49348     113806
  41.37034      2.18066   45.65592    0.49235     113610
  41.38034      2.18016   45.75973    0.50530     113387
  41.39034      2.17965   45.95171    0.51821     113580
  41.40034      2.17915   46.01003    0.49545     113043
  41.41034      2.17865   46.20068    0.48378     113325
  41.42034      2.17814   46.37490    0.49791     113961
  41.43034      2.17764   46.48283    0.49358     113852
  41.44034      2.17714   46.68296    0.50620     114055
  41.45034      2.17664   46.80139    0.52539     114185
  41.46034      2.17614   47.00383    0.51703     114142
  41.47034      2.17563   47.11780    0.50012     114078
  41.48034      2.17513   47.32852    0.55000     113973
  41.49034      2.17463   47.47012    0.46840     114753
  41.50034      2.17413   47.65010    0.52137     113823
  41.51034      2.17363   47.77769    0.50678     113680
  41.52034      2.17313   48.00699    0.50223     114520
  41.53034      2.17263   48.16496    0.51820     114800
  41.54034      2.17213   48.34306    0.51049     114514
  41.55034      2.17163   48.53458    0.52173     114786
  41.56034      2.17113   48.67952    0.51860     115174
  41.57033      2.17063   48.91263    0.52150     114684
  41.58033      2.17013   49.06703    0.51453     115137
  41.59033      2.16963   49.30680    0.53187     114453
  41.60033      2.16914   49.51351    0.51782     114951
  41.61033      2.16864   49.67205    0.50747     115105
  41.62033      2.16814   49.86966    0.51491     114967
  41.63033      2.16764   50.07879    0.51167     115054
  41.64033      2.16714   50.32325    0.53388     115522
  41.65033      2.16665   50.52475    0.52196     115380
  41.66033      2.16615   50.73203    0.52187     115681
  41.67033      2.16565   50.94512    0.56085     115442
  41.68033      2.16516   51.23877    0.49763     115610
  41.69033      2.16466   51.39368    0.54786     115651
  41.70033      2.16416   51.69039    0.51974     115490
  41.71033      2.16367   51.84640    0.50305     115928
  41.72033      2.16317   52.10946    0.56708     115928
  41.73033      2.16268   52.32048    0.55114     116043
  41.74033      2.16218   52.57601    0.52798     115997
  41.75033      2.16169   52.80822    0.52703     116420
  41.76033      2.16119   53.08626    0.53462     116146
  41.77033      2.16070   53.38007    0.52163     116014
  41.78033      2.16021   53.66238    0.54268     116296
  41.79033      2.15971   53.93480    0.56418     116030
  41.80033      2.15922   54.22336    0.53679     116471
  41.81033      2.15872   54.42166    0.53072     116584
  41.82033      2.15823   54.73338    0.54516     116518
  41.83033      2.15774   55.03292    0.56651     116504
  41.84033      2.15725   55.29186    0.55962     117327
  41.85033      2.15675   55.59886    0.56654     116758
  41.86033      2.15626   55.92605    0.51657     117037
  41.87033      2.15577   56.31688    0.56379     116308
  41.88033      2.15528   56.62129    0.54879     117336
  41.89033      2.15479   56.97094    0.54172     117106
  41.90033      2.15430   57.25191    0.54750     117158
  41.91033      2.15381   57.59784    0.54709     117282
  41.92033      2.15331   57.87815    0.59920     117093
  41.93033      2.15282   58.26542    0.56393     117754
  41.94033      2.15233   58.64608    0.55527     117295
  41.95033      2.15184   59.00815    0.57061     117760
  41.96033      2.15135   59.30016    0.55584     117590
  41.97033      2.15086   59.78991    0.56396     117181
  41.98033      2.15038   60.18553    0.54880     117679
  41.99033      2.14989   60.49157    0.58652     117751
  42.00033      2.14940   60.92079    0.56945     118381
  42.01033      2.14891   61.32737    0.57766     118207
  42.02033      2.14842   61.62821    0.59078     118155
  42.03033      2.14793   62.08068    0.57058     117830
  42.04033      2.14745   62.64143    0.58292     118246
  42.05033      2.14696   63.00170    0.60553     118677
  42.06033      2.14647   63.50071    0.59179     117961
  42.07033      2.14598   63.92947    0.57796     117890
  42.08033      2.14550   64.40874    0.56107     118711
  42.09033      2.14501   64.90485    0.59641     118530
  42.10033      2.14452   65.30940    0.60610     119001
  42.11033      2.14404   65.91958    0.58798     118473
  42.12033      2.14355   66.26761    0.61233     118684
  42.13033      2.14307   66.99730    0.58856     118943
  42.14033      2.14258   67.50991    0.59520     119232
  42.15033      2.14210   68.03662    0.61653     119017
  42.16033      2.14161   68.71903    0.64072     118813
  42.17033      2.14113   69.28747    0.59519     119133
  42.18033      2.14064   69.76588    0.61385     119079
  42.19033      2.14016   70.41948    0.61929     119162
  42.20032      2.13967   71.00462    0.61095     119121
  42.21032      2.13919   71.70580    0.63298     119743
  42.22032      2.13871   72.41643    0.59494     119750
  42.23032      2.13822   73.00713    0.62493     119354
  42.24032      2.13774   73.71448    0.62334     119963
  42.25032      2.13726   74.42413    0.64906     119678
  42.26032      2.13677   75.30485    0.62121     119564
  42.27032      2.13629   75.90157    0.64647     119933
  42.28032      2.13581   76.63164    0.65007     120081
  42.29032      2.13533   77.37224    0.66525     119713
  42.30032      2.13485   78.03794    0.65952     120159
  42.31032      2.13436   78.93963    0.64215     120062
  42.32032      2.13388   79.72850    0.62481     120718
  42.33032      2.13340   80.48639    0.63580     120485
  42.34032      2.13292   81.35315    0.65382     120198
  42.35032      2.13244   82.32128    0.67440     120416
  42.36032      2.13196   83.14180    0.68049     120321
  42.37032      2.13148   83.98692    0.67853     120630
  42.38032      2.13100   84.82644    0.66739     120676
  42.39032      2.13052   85.91105    0.67289     121003
  42.40032      2.13004   86.71594    0.71167     121034
  42.41032      2.12956   87.71190    0.72668     120916
  42.42032      2.12908   88.58161    0.64908     120905
  42.43032      2.12861   89.65249    0.66346     121426
  42.44032      2.12813   90.56784    0.68655     120847
  42.45032      2.12765   91.69659    0.69364     121111
  42.46032      2.12717   92.75167    0.69799     120985
  42.47032      2.12669   93.91483    0.73725     121282
  42.48032      2.12622   95.06191    0.70395     121449
  42.49032      2.12574   96.07625    0.71655     121688
  42.50032      2.12526   97.14099    0.76248     121965
  42.51032      2.12478   98.32339    0.73429     121825
  42.52032      2.12431   99.35496    0.72004     121958
  42.53032      2.12383  100.75093    0.70790     121629
  42.54032      2.12336  101.54186    0.70549     121630
  42.55032      2.12288  103.04193    0.75556     121612
  42.56032      2.12240  104.44143    0.74647     121715
  42.57032      2.12193  105.64005    0.70823     122333
  42.58032      2.12145  106.79508    0.79034     122710
  42.59032      2.12098  108.07962    0.75126     121931
  42.60032      2.12050  109.19203    0.81562     122979
  42.61032      2.12003  110.82208    0.75299     122355
  42.62032      2.11955  112.01667    0.78971     122357
  42.63032      2.11908  113.41382    0.74749     123078
  42.64032      2.11861  114.61427    0.79528     122216
  42.65032      2.11813  115.91533    0.73626     122213
  42.66032      2.11766  117.42703    0.73884     123076
  42.67032      2.11719  118.95597    0.80324     122847
  42.68032      2.11671  119.95927    0.85266     123173
  42.69032      2.11624  121.64373    0.82613     122958
  42.70032      2.11577  122.71282    0.77459     123324
  42.71032      2.11530  124.51936    0.81179     123164
  42.72032      2.11482  125.66108    0.80996     123597
  42.73032      2.11435  127.32829    0.88045     123064
  42.74032      2.11388  128.66550    0.80770     123292
  42.75032      2.11341  129.90939    0.78917     123423
  42.76032      2.11294  131.04697    0.82036     123383
  42.77032      2.11247  132.68885    0.81795     123489
  42.78032      2.11200  133.93644    0.84714     123635
  42.79032      2.11153  135.66534    0.86670     124239
  42.80032      2.11106  137.53567    0.83029     123571
  42.81032      2.11059  138.38238    0.88714     124542
  42.82031      2.11012  140.06292    0.83914     123926
  42.83031      2.10965  141.41293    0.85601     124212
  42.84031      2.10918  142.83386    0.89746     124165
  42.85031      2.10871  144.38989    0.82474     124382
  42.86031      2.10824  145.38853    0.89254     124384
  42.87031      2.10777  146.82681    0.93714     124234
  42.88031      2.10730  148.30932    0.81171     124546
  42.89031      2.10684  150.06686    0.90990     124174
  42.90031      2.10637  151.46180    0.87356     124677
  42.91031      2.10590  152.43080    0.91054     125047
  42.92031      2.10543  153.88993    0.87827     124517
  42.93031      2.10496  155.30525    0.90597     124902
  42.94031      2.10450  156.77567    0.94958     124926
  42.95031      2.10403  157.97452    0.90611     125472
  42.96031      2.10356  159.38716    0.87713     125462
  42.97031      2.10310  160.33624    0.91920     124918
  42.98031      2.10263  161.84387    0.93658     124996
  42.99031      2.10217  162.92128    0.90133     125179
  43.00031      2.10170  164.20968    0.90659     125510
  43.01031      2.10123  165.32166    0.92682     125809
  43.02031      2.10077  166.60496    0.89164     125679
  43.03031      2.10030  167.84653    0.96588     125829
  43.04031      2.09984  168.96336    0.98474     125789
  43.05031      2.09937  169.81018    0.94239     126223
  43.06031      2.09891  171.15767    0.92333     125846
  43.07031      2.09845  171.92657    0.91342     125704
  43.08031      2.09798  172.87192    0.97026     125756
  43.09031      2.09752  174.07806    0.95659     126111
  43.10031      2.09706  174.81518    0.96314     126281
  43.11031      2.09659  175.99503    0.91466     126415
  43.12031      2.09613  176.90935    0.97939     126091
  43.13031      2.09567  177.69769    0.95319     126928
  43.14031      2.09520  178.56542    0.97939     126796
  43.15031      2.09474  179.27645    0.97919     126710
  43.16031      2.09428  180.27994    0.96298     126379
  43.17031      2.09382  181.01946    0.96181     126541
  43.18031      2.09336  181.50690    0.97527     127111
  43.19031      2.09289  182.29341    0.93535     127355
  43.20031      2.09243  183.00007    0.99878     127141
  43.21031      2.09197  183.74050    0.95002     126859
  43.22031      2.09151  184.25755    1.00443     127087
  43.23031      2.09105  184.89649    1.01160     126942
  43.24031      2.09059  185.38779    0.95707     127928
  43.25031      2.09013  186.00465    0.94285     126494
  43.26031      2.08967  186.45677    0.97097     127707
  43.27031      2.08921  186.82820    1.00205     127780
  43.28031      2.08875  187.26068    0.99758     127777
  43.29031      2.08829  187.66445    0.94661     127929
  43.30031      2.08783  187.95089    0.98579     127786
  43.31031      2.08737  188.29374    1.01804     128099
  43.32031      2.08691  188.50313    1.00037     128056
  43.33031      2.08646  188.75276    1.00811     127701
  43.34031      2.08600  188.89145    0.91838     127905
  43.35031      2.08554  189.10976    0.98327     128186
  43.36031      2.08508  189.09796    1.01382     128446
  43.37031      2.08462  189.24307    1.00447     128358
  43.38031      2.08417  189.17299    0.93611     128654
  43.39031      2.08371  189.07973    0.98302     128762
  43.40031      2.08325  189.13497    1.01805     128500
  43.41031      2.08280  188.88804    0.99816     128584
  43.42031      2.08234  188.74693    0.94713     128594
  43.43031      2.08188  188.46560    0.97129     128427
  43.44031      2.08143  188.34304    0.95991     128983
  43.45030      2.08097  188.05053    1.02085     129048
  43.46030      2.08052  187.63503    0.97431     129439
  43.47030      2.08006  187.17425    0.99729     129181
  43.48030      2.07960  186.68316    0.99158     129737
  43.49030      2.07915  186.31617    0.91874     129336
  43.50030      2.07869  185.68167    0.98178     129050
  43.51030      2.07824  185.20051    0.95875     129198
  43.52030      2.07779  184.48731    0.92582     129256
  43.53030      2.07733  183.79251    0.98271     129506
  43.54030      2.07688  183.10017    0.98494     129964
  43.55030      2.07642  182.29701    0.97553     130043
  43.56030      2.07597  181.56978    0.97249     130213
  43.57030      2.07552  180.76365    0.97615     129888
  43.58030      2.07506  179.79942    0.93129     129908
  43.59030      2.07461  178.73794    0.96893     129768
  43.60030      2.07416  177.83342    0.88931     130312
  43.61030      2.07371  176.78644    0.91262     130271
  43.62030      2.07325  175.79567    0.96414     130273
  43.63030      2.07280  174.58617    0.95120     130532
  43.64030      2.07235  173.48576    0.91477     130626
  43.65030      2.07190  172.32739    0.98532     130317
  43.66030      2.07145  171.04364    0.94159     131075
  43.67030      2.07100  169.65782    0.92679     130811
  43.68030      2.07055  168.55730    0.87879     130752
  43.69030      2.07009  167.08209    0.90526     130629
  43.70030      2.06964  165.70595    0.89955     130922
  43.71030      2.06919  164.27189    0.92016     131258
  43.72030      2.06874  163.08896    0.89665     130979
  43.73030      2.06829  161.40085    0.91906     131526
  43.74030      2.06784  159.91456    0.89950     131358
  43.75030      2.06739  158.36242    0.90666     131550
  43.76030      2.06695  156.96891    0.85700     131901
  43.77030      2.06650  155.20450    0.88419     131204
  43.78030      2.06605  153.61201    0.85731     131354
  43.79030      2.06560  152.09679    0.87281     131617
  43.80030      2.06515  150.41094    0.86412     131491
  43.81030      2.06470  148.80091    0.87827     132179
  43.82030      2.06425  147.13568    0.89737     132729
  43.83030      2.06381  145.56238    0.83980     131553
  43.84030      2.06336  143.76567    0.84218     132535
  43.85030      2.06291  142.11120    0.83693     132136
  43.86030      2.06246  140.28283    0.80784     132263
  43.87030      2.06202  138.43786    0.81626     132187
  43.88030      2.06157  136.91747    0.83506     132473
  43.89030      2.06112  135.12055    0.85524     132729
  43.90030      2.06068  133.48039    0.82322     132632
  43.91030      2.06023  131.80631    0.81527     133120
  43.92030      2.05979  129.97548    0.81554     132462
  43.93030      2.05934  128.22960    0.77584     133071
  43.94030      2.05890  126.64040    0.81285     133019
  43.95030      2.05845  124.63479    0.77225     132760
  43.96030      2.05800  123.05318    0.75479     133112
  43.97030      2.05756  121.32904    0.80052     133455
  43.98030      2.05712  119.64928    0.77187     133499
  43.99030      2.05667  117.95588    0.76376     133017
  44.00030      2.05623  116.18728    0.78040     133735
  44.01030      2.05578  114.60218    0.79106     133589
  44.02030      2.05534  112.89182    0.74934     134040
  44.03030      2.05490  111.32437    0.75988     133508
  44.04030      2.05445  109.70932    0.68342     134020
  44.05030      2.05401  108.17351    0.73430     133097
  44.06030      2.05357  106.38158    0.72555     133917
  44.07029      2.05312  104.96976    0.72797     134487
  44.08029      2.05268  103.25092    0.74358     133895
  44.09029      2.05224  101.91295    0.71212     134206
  44.10029      2.05180  100.37643    0.71044     134817
  44.11029      2.05135   98.87853    0.71743     134550
  44.12029      2.05091   97.57743    0.70719     134388
  44.13029      2.05047   95.93118    0.68088     134098
  44.14029      2.05003   94.48669    0.68388     134670
  44.15029      2.04959   93.27196    0.67144     134702
  44.16029      2.04915   92.00382    0.69556     134343
  44.17029      2.04871   90.59356    0.64585     135036
  44.18029      2.04827   89.41766    0.67395     134831
  44.19029      2.04783   88.03444    0.70878     135485
  44.20029      2.04739   86.85762    0.67961     135248
  44.21029      2.04695   85.58927    0.62750     135431
  44.22029      2.04651   84.37606    0.62308     135195
  44.23029      2.04607   83.25869    0.66410     134943
  44.24029      2.04563   82.26031    0.64972     135452
  44.25029      2.04519   81.00825    0.64537     135521
  44.26029      2.04475   79.99807    0.60625     136132
  44.27029      2.04431   79.02950    0.65287     135398
  44.28029      2.04387   78.02089    0.61356     136215
  44.29029      2.04343   76.95307    0.65040     135527
  44.30029      2.04300   76.05711    0.59443     136076
  44.31029      2.04256   75.04150    0.60472     135862
  44.32029      2.04212   74.09131    0.61629     136000
  44.33029      2.04168   73.18205    0.58947     136425
  44.34029      2.04125   72.30992    0.59912     136204
  44.35029      2.04081   71.55167    0.61922     136434
  44.36029      2.04037   70.65866    0.59999     136489
  44.37029      2.03994   69.93412    0.57983     137218
  44.38029      2.03950   69.12218    0.59856     136446
  44.39029      2.03906   68.31843    0.56161     136719
  44.40029      2.03863   67.51871    0.58976     136511
  44.41029      2.03819   66.80466    0.55771     136733
  44.42029      2.03776   66.05801    0.57427     136801
  44.43029      2.03732   65.50165    0.57062     137142
  44.44029      2.03688   64.72197    0.57572     137134
  44.45029      2.03645   64.04913    0.56747     137778
  44.46029      2.03601   63.41843    0.59480     137823
  44.47029      2.03558   62.76958    0.55373     137392
  44.48029      2.03515   62.00283    0.53907     137377
  44.49029      2.03471   61.63681    0.54336     137212
  44.50029      2.03428   60.87259    0.54253     137590
  44.51029      2.03384   60.34217    0.53342     137857
  44.52029      2.03341   59.75587    0.55382     137856
  44.53029      2.03298   59.13369    0.54329     137663
  44.54029      2.03254   58.58771    0.54557     137992
  44.55029      2.03211   58.10621    0.54727     138178
  44.56029      2.03168   57.45390    0.51152     138686
  44.57029      2.03124   56.83112    0.54069     137970
  44.58029      2.03081   56.34589    0.51413     138296
  44.59029      2.03038   55.84009    0.50409     138917
  44.60029      2.02995   55.29307    0.53832     137894
  44.61029      2.02952   54.88348    0.53579     138564
  44.62029      2.02908   54.24832    0.50349     138790
  44.63029      2.02865   53.83968    0.52289     138889
  44.64029      2.02822   53.29444    0.51049     139026
  44.65029      2.02779   52.70018    0.51354     138216
  44.66029      2.02736   52.24942    0.49696     138854
  44.67029      2.02693   51.85887    0.49999     139615
  44.68029      2.02650   51.37401    0.49169     139215
  44.69029      2.02607   50.84616    0.51621     139422
  44.70028      2.02564   50.40690    0.49918     139307
  44.71028      2.02521   49.99144    0.51612     139962
  44.72028      2.02478   49.53075    0.49541     139116
  44.73028      2.02435   49.13247    0.47289     139763
  44.74028      2.02392   48.66520    0.46785     139509
  44.75028      2.02349   48.25702    0.50369     139333
  44.76028      2.02306   47.86062    0.48683     140208
  44.77028      2.02263   47.46300    0.48604     140019
  44.78028      2.02221   47.03692    0.47016     140223
  44.79028      2.02178   46.71023    0.50492     140668
  44.80028      2.02135   46.32830    0.47924     139766
  44.81028      2.02092   45.96632    0.45643     140874
  44.82028      2.02049   45.50957    0.45228     139928
  44.83028      2.02007   45.22863    0.49179     140237
  44.84028      2.01964   44.91731    0.47978     140810
  44.85028      2.01921   44.55319    0.45667     140917
  44.86028      2.01879   44.26317    0.45781     140788
  44.87028      2.01836   43.91355    0.47919     140676
  44.88028      2.01793   43.62457    0.46846     140746
  44.89028      2.01751   43.29333    0.47290     140953
  44.90028      2.01708   43.00011    0.43613     141239
  44.91028      2.01665   42.70651    0.45279     141200
  44.92028      2.01623   42.45251    0.44719     141316
  44.93028      2.01580   42.15959    0.45643     141168
  44.94028      2.01538   41.88154    0.47577     141745
  44.95028      2.01495   41.63170    0.44152     141502
  44.96028      2.01453   41.40007    0.46197     141735
  44.97028      2.01410   41.15777    0.44816     141716
  44.98028      2.01368   40.87334    0.43163     141699
  44.99028      2.01325   40.59777    0.43972     141701
  45.00028      2.01283   40.43050    0.44634     141939
  45.01028      2.01241   40.20021    0.44205     142309
  45.02028      2.01198   39.99001    0.46008     141901
  45.03028      2.01156   39.74748    0.43529     142572
  45.04028      2.01113   39.55297    0.43772     142632
  45.05028      2.01071   39.35346    0.43209     142064
  45.06028      2.01029   39.13294    0.41977     142379
  45.07028      2.00987   38.98157    0.43132     142838
  45.08028      2.00944   38.78328    0.44493     142448
  45.09028      2.00902   38.58766    0.42880     142785
  45.10028      2.00860   38.39142    0.46349     142960
  45.11028      2.00818   38.24045    0.42800     143031
  45.12028      2.00775   38.15931    0.44024     143405
  45.13028      2.00733   37.94453    0.41680     142821
  45.14028      2.00691   37.78121    0.43958     143087
  45.15028      2.00649   37.64137    0.41404     143416
  45.16028      2.00607   37.42684    0.40904     143161
  45.17028      2.00565   37.38217    0.42168     143570
  45.18028      2.00523   37.20773    0.44052     143692
  45.19028      2.00481   37.05658    0.42409     144192
  45.20028      2.00439   36.95792    0.43453     143869
  45.21028      2.00397   36.78102    0.42009     143801
  45.22028      2.00355   36.69167    0.41961     143655
  45.23028      2.00313   36.58645    0.41705     144322
  45.24028      2.00271   36.37687    0.40025     144038
  45.25028      2.00229   36.30569    0.43428     144153
  45.26028      2.00187   36.18688    0.40539     144457
  45.27028      2.00145   36.07616    0.42207     144535
  45.28028      2.00103   35.95420    0.41728     144809
  45.29028      2.00061   35.82613    0.41783     144281
  45.30028      2.00019   35.73887    0.41254     144754
  45.31028      1.99978   35.61649    0.41910     144330
  45.32027      1.99936   35.51400    0.39696     144695
  45.33027      1.99894   35.36736    0.41991     145518
  45.34027      1.99852   35.28408    0.41940     145245
  45.35027      1.99811   35.17862    0.42170     145035
  45.36027      1.99769   35.08542    0.41121     145299
  45.37027      1.99727   35.02291    0.40628     145157
  45.38027      1.99685   34.91956    0.39307     145440
  45.39027      1.99644   34.84317    0.42369     144886
  45.40027      1.99602   34.71411    0.39448     145562
  45.41027      1.99560   34.58662    0.41195     145742
  45.42027      1.99519   34.54655    0.40804     145784
  45.43027      1.99477   34.45976    0.40685     145888
  45.44027      1.99436   34.37835    0.41721     146158
  45.45027      1.99394   34.30038    0.42535     146097
  45.46027      1.99353   34.21034    0.41550     146039
  45.47027      1.99311   34.16767    0.39668     145846
  45.48027      1.99270   34.10086    0.38523     145995
  45.49027      1.99228   33.95497    0.38575     146208
  45.50027      1.99187   33.88637    0.41730     146302
  45.51027      1.99145   33.83937    0.39348     146598
  45.52027      1.99104   33.74763    0.39496     146471
  45.53027      1.99062   33.71466    0.42319     146887
  45.54027      1.99021   33.62620    0.39238     146172
  45.55027      1.98980   33.56276    0.40797     147003
  45.56027      1.98938   33.47822    0.40560     147038
  45.57027      1.98897   33.39504    0.39875     146634
  45.58027      1.98856   33.31366    0.39710     147373
  45.59027      1.98814   33.27845    0.40644     147321
  45.60027      1.98773   33.21170    0.39236     146399
  45.61027      1.98732   33.11053    0.39611     147067
  45.62027      1.98691   33.08665    0.38530     147808
  45.63027      1.98649   33.01274    0.40900     147195
  45.64027      1.98608   32.93176    0.40527     147702
  45.65027      1.98567   32.86758    0.37111     147233
  45.66027      1.98526   32.72088    0.37788     147470
  45.67027      1.98485   32.72432    0.41965     148020
  45.68027      1.98444   32.63071    0.40811     147554
  45.69027      1.98402   32.56597    0.39878     147963
  45.70027      1.98361   32.48376    0.38710     147824
  45.71027      1.98320   32.41500    0.40287     148002
  45.72027      1.98279   32.39819    0.38627     147871
  45.73027      1.98238   32.30337    0.36562     148469
  45.74027      1.98197   32.15921    0.40074     147488
  45.75027      1.98156   32.08251    0.39425     148092
  45.76027      1.98115   32.06211    0.38892     148546
  45.77027      1.98074   31.97879    0.39381     148375
  45.78027      1.98033   31.91202    0.38510     148394
  45.79027      1.97992   31.83610    0.41846     148909
  45.80027      1.97952   31.74675    0.38739     148526
  45.81027      1.97911   31.75445    0.38303     148865
  45.82027      1.97870   31.63179    0.38590     148828
  45.83027      1.97829   31.56104    0.38145     148561
  45.84027      1.97788   31.50711    0.38107     148686
  45.85027      1.97747   31.45769    0.38854     148905
  45.86027      1.97706   31.41213    0.38884     148725
  45.87027      1.97666   31.37413    0.39581     149283
  45.88027      1.97625   31.30110    0.37383     149383
  45.89027      1.97584   31.20913    0.39697     149383
  45.90027      1.97543   31.21834    0.37334     149399
  45.91027      1.97503   31.14741    0.38442     148827
  45.92027      1.97462   31.08930    0.38672     149317
  45.93027      1.97421   31.05406    0.38479     149607
  45.94027      1.97381   31.02493    0.39156     150074
  45.95026      1.97340   30.98432    0.39049     149891
  45.96026      1.97300   30.98582    0.37568     149503
  45.97026      1.97259   30.91761    0.40129     149931
  45.98026      1.97218   30.85988    0.37202     149720
  45.99026      1.97178   30.83358    0.37087     149739
  46.00026      1.97137   30.77502    0.37252     149964
  46.01026      1.97097   30.73956    0.38139     150254
  46.02026      1.97056   30.74056    0.39177     150212
  46.03026      1.97016   30.73470    0.38040     150658
  46.04026      1.96975   30.68112    0.38424     150194
  46.05026      1.96935   30.63199    0.39981     150775
  46.06026      1.96894   30.60594    0.36284     150940
  46.07026      1.96854   30.55326    0.37142     150170
  46.08026      1.96814   30.58126    0.37931     150258
  46.09026      1.96773   30.54681    0.38636     150647
  46.10026      1.96733   30.48098    0.37726     150922
  46.11026      1.96693   30.47191    0.37412     150743
  46.12026      1.96652   30.50065    0.39661     151201
  46.13026      1.96612   30.42109    0.38263     151463
  46.14026      1.96572   30.41776    0.36903     151075
  46.15026      1.96531   30.37125    0.37421     150870
  46.16026      1.96491   30.36841    0.38143     151243
  46.17026      1.96451   30.35372    0.38652     151344
  46.18026      1.96411   30.35719    0.37407     151420
  46.19026      1.96371   30.32008    0.38581     151902
  46.20026      1.96330   30.33400    0.37814     151476
  46.21026      1.96290   30.30431    0.38848     151628
  46.22026      1.96250   30.27949    0.35389     151416
  46.23026      1.96210   30.23953    0.37104     151142
  46.24026      1.96170   30.22537    0.38782     151772
  46.25026      1.96130   30.26750    0.37407     152364
  46.26026      1.96090   30.21358    0.36672     152377
  46.27026      1.96050   30.19173    0.38427     152131
  46.28026      1.96010   30.20718    0.39040     151772
  46.29026      1.95970   30.17261    0.38123     152409
  46.30026      1.95930   30.16613    0.35828     152564
  46.31026      1.95890   30.10768    0.36611     152007
  46.32026      1.95850   30.10171    0.38211     152490
  46.33026      1.95810   30.09536    0.38323     152789
  46.34026      1.95770   30.09645    0.37903     152276
  46.35026      1.95730   30.04950    0.38386     153136
  46.36026      1.95690   30.04949    0.37751     152670
  46.37026      1.95650   30.03289    0.36460     152983
  46.38026      1.95610   30.00920    0.37369     153084
  46.39026      1.95570   29.96200    0.38322     152748
  46.40026      1.95531   29.95994    0.37284     152986
  46.41026      1.95491   29.95213    0.36403     154133
  46.42026      1.95451   29.93481    0.37530     153441
  46.43026      1.95411   29.92611    0.37242     153226
  46.44026      1.95371   29.91109    0.39835     153145
  46.45026      1.95332   29.89397    0.37065     153214
  46.46026      1.95292   29.91232    0.36769     153709
  46.47026      1.95252   29.86635    0.37730     153580
  46.48026      1.95213   29.85566    0.36680     153582
  46.49026      1.95173   29.85819    0.38614     154013
  46.50026      1.95133   29.87920    0.37843     154585
  46.51026      1.95094   29.84590    0.36702     154031
  46.52026      1.95054   29.88921    0.38903     153356
  46.53026      1.95015   29.87148    0.37386     154424
  46.54026      1.94975   29.90984    0.36833     154047
  46.55026      1.94935   29.86227    0.36401     153801
  46.56026      1.94896   29.85919    0.36693     154806
  46.57025      1.94856   29.87975    0.40526     154704
  46.58025      1.94817   29.91896    0.36850     154755
  46.59025      1.94777   29.94671    0.39479     153908
  46.60025      1.94738   29.92914    0.35311     154287
  46.61025      1.94698   29.93283    0.35978     154788
  46.62025      1.94659   29.93198    0.38032     154950
  46.63025      1.94620   29.91257    0.37482     154821
  46.64025      1.94580   29.90575    0.37494     154933
  46.65025      1.94541   29.92846    0.37076     155316
  46.66025      1.94501   29.95326    0.36385     155131
  46.67025      1.94462   29.95061    0.38198     155322
  46.68025      1.94423   29.94484    0.36949     154943
  46.69025      1.94383   29.95661    0.38719     155099
  46.70025      1.94344   29.94948    0.37540     155617
  46.71025      1.94305   29.88362    0.36354     155451
  46.72025      1.94266   29.89160    0.37170     155606
  46.73025      1.94226   29.95503    0.37692     155806
  46.74025      1.94187   29.94256    0.39604     155673
  46.75025      1.94148   29.91525    0.35483     156166
  46.76025      1.94109   29.91717    0.36988     155634
  46.77025      1.94070   29.97137    0.38172     156092
  46.78025      1.94030   29.90388    0.36815     156279
  46.79025      1.93991   29.88337    0.36128     156079
  46.80025      1.93952   29.91750    0.38694     156571
  46.81025      1.93913   29.95949    0.37848     156735
  46.82025      1.93874   29.93837    0.39073     156392
  46.83025      1.93835   29.91350    0.36614     156792
  46.84025      1.93796   29.97942    0.36821     156020
  46.85025      1.93757   29.98432    0.37504     156588
  46.86025      1.93718   29.92169    0.35995     157502
  46.87025      1.93679   29.94721    0.37664     156687
  46.88025      1.93640   29.98609    0.37456     157256
  46.89025      1.93601   29.97902    0.36821     157375
  46.90025      1.93562   29.97159    0.38732     156955
  46.91025      1.93523   30.02223    0.36716     157327
  46.92025      1.93484   30.06128    0.38077     157405
  46.93025      1.93445   30.01564    0.36706     157392
  46.94025      1.93406   30.03136    0.38232     157635
  46.95025      1.93367   30.01791    0.37493     157498
  46.96025      1.93329   30.11394    0.37289     158175
  46.97025      1.93290   30.07911    0.37567     157661
  46.98025      1.93251   30.12041    0.37135     157895
  46.99025      1.93212   30.16655    0.37057     157892
  47.00025      1.93173   30.18294    0.37507     158501
  47.01025      1.93135   30.18849    0.37598     157532
  47.02025      1.93096   30.22897    0.35524     158016
  47.03025      1.93057   30.23814    0.38273     158627
  47.04025      1.93018   30.26794    0.39187     158225
  47.05025      1.92980   30.29441    0.37981     158364
  47.06025      1.92941   30.35243    0.37552     158826
  47.07025      1.92902   30.43509    0.37418     158846
  47.08025      1.92864   30.39797    0.37580     158780
  47.09025      1.92825   30.44537    0.38716     158537
  47.10025      1.92787   30.49223    0.36378     158820
  47.11025      1.92748   30.51810    0.37060     158798
  47.12025      1.92709   30.53144    0.36482     158807
  47.13025      1.92671   30.57517    0.36779     158816
  47.14025      1.92632   30.61547    0.38825     159921
  47.15025      1.92594   30.63436    0.38356     159205
  47.16025      1.92555   30.65798    0.38610     159216
  47.17025      1.92517   30.67207    0.37525     159829
  47.18025      1.92478   30.70601    0.35751     159624
  47.19025      1.92440   30.69555    0.39126     159236
  47.20024      1.92401   30.71636    0.37778     159356
  47.21024      1.92363   30.75459    0.38190     160329
  47.22024      1.92325   30.79710    0.38214     159890
  47.23024      1.92286   30.79248    0.36739     159445
  47.24024      1.92248   30.75468    0.37030     160102
  47.25024      1.92209   30.84052    0.36833     160858
  47.26024      1.92171   30.79713    0.37455     159676
  47.27024      1.92133   30.78427    0.37469     159784
  47.28024      1.92095   30.87744    0.38933     160640
  47.29024      1.92056   30.87587    0.38511     160794
  47.30024      1.92018   30.91044    0.37615     160683
  47.31024      1.91980   30.86204    0.37609     160907
  47.32024      1.91941   30.96109    0.39921     160640
  47.33024      1.91903   30.97148    0.36227     160838
  47.34024      1.91865   30.93382    0.38057     160399
  47.35024      1.91827   31.00336    0.36245     161256
  47.36024      1.91789   31.02109    0.37192     161029
  47.37024      1.91751   31.05099    0.38086     161037
  47.38024      1.91712   31.08010    0.39238     161132
  47.39024      1.91674   31.16487    0.38026     161057
  47.40024      1.91636   31.19895    0.38325     160885
  47.41024      1.91598   31.24141    0.34981     160759
  47.42024      1.91560   31.25961    0.38932     160077
  47.43024      1.91522   31.31743    0.39909     160412
  47.44024      1.91484   31.32245    0.38702     161266
  47.45024      1.91446   31.41406    0.39009     160514
  47.46024      1.91408   31.48413    0.38027     160332
  47.47024      1.91370   31.53148    0.37225     159669
  47.48024      1.91332   31.54458    0.38549     159285
  47.49024      1.91294   31.62616    0.35890     159960
  47.50024      1.91256   31.64020    0.37726     159181
  47.51024      1.91218   31.69346    0.38375     159174
  47.52024      1.91180   31.76872    0.38262     159523
  47.53024      1.91142   31.80333    0.40072     159724
  47.54024      1.91104   31.81307    0.39127     159540
  47.55024      1.91067   31.89958    0.39177     159391
  47.56024      1.91029   31.94622    0.38348     158940
  47.57024      1.90991   31.92804    0.38602     159600
  47.58024      1.90953   31.99165    0.39110     158563
  47.59024      1.90915   32.08994    0.37306     159293
  47.60024      1.90878   32.07374    0.38275     158502
  47.61024      1.90840   32.13846    0.38576     158899
  47.62024      1.90802   32.19678    0.39302     159413
  47.63024      1.90764   32.22513    0.38220     158954
  47.64024      1.90727   32.25191    0.39411     158885
  47.65024      1.90689   32.24983    0.38707     158767
  47.66024      1.90651   32.34332    0.38638     159263
  47.67024      1.90614   32.38839    0.39387     159064
  47.68024      1.90576   32.40104    0.41004     159101
  47.69024      1.90538   32.46179    0.39712     159102
  47.70024      1.90501   32.48350    0.38058     159030
  47.71024      1.90463   32.50580    0.38651     159100
  47.72024      1.90426   32.53367    0.38397     158823
  47.73024      1.90388   32.55486    0.38244     158528
  47.74024      1.90350   32.59816    0.38976     158862
  47.75024      1.90313   32.65979    0.39036     159154
  47.76024      1.90275   32.69359    0.40028     159023
  47.77024      1.90238   32.71496    0.38690     158431
  47.78024      1.90200   32.73749    0.40719     159255
  47.79024      1.90163   32.81950    0.39628     159296
  47.80024      1.90125   32.75223    0.37579     159058
  47.81024      1.90088   32.83696    0.40957     159008
  47.82023      1.90051   32.91016    0.38463     159173
  47.83023      1.90013   32.94159    0.39643     158856
  47.84023      1.89976   32.96781    0.39362     158418
  47.85023      1.89938   33.03682    0.41836     159282
  47.86023      1.89901   33.08954    0.37650     158599
  47.87023      1.89864   33.08567    0.37612     159290
  47.88023      1.89826   33.13605    0.39940     158712
  47.89023      1.89789   33.20836    0.41582     159240
  47.90023      1.89752   33.23746    0.39144     159299
  47.91023      1.89715   33.33107    0.40111     158848
  47.92023      1.89677   33.37584    0.39112     158856
  47.93023      1.89640   33.40794    0.40618     158889
  47.94023      1.89603   33.45954    0.40234     158945
  47.95023      1.89566   33.52604    0.39574     159740
  47.96023      1.89529   33.54772    0.39633     158577
  47.97023      1.89491   33.65280    0.39880     159084
  47.98023      1.89454   33.74865    0.39581     158729
  47.99023      1.89417   33.78040    0.38392     159096
  48.00023      1.89380   33.82830    0.41888     158857
  48.01023      1.89343   33.93512    0.40194     159063
  48.02023      1.89306   33.97687    0.39095     159337
  48.03023      1.89269   33.98529    0.39587     159046
  48.04023      1.89232   34.13234    0.41471     159829
  48.05023      1.89195   34.17764    0.42685     158790
  48.06023      1.89157   34.25702    0.38941     158300
  48.07023      1.89120   34.37743    0.40159     158858
  48.08023      1.89083   34.39742    0.39705     158517
  48.09023      1.89046   34.43980    0.41539     158631
  48.10023      1.89010   34.53971    0.39968     158471
  48.11023      1.88973   34.54223    0.40905     157948
  48.12023      1.88936   34.65206    0.39856     158013
  48.13023      1.88899   34.74648    0.38600     158005
  48.14023      1.88862   34.77627    0.40823     157726
  48.15023      1.88825   34.82766    0.39992     157483
  48.16023      1.88788   34.91585    0.42261     157427
  48.17023      1.88751   34.96852    0.40234     157625
  48.18023      1.88714   34.95162    0.41111     156710
  48.19023      1.88678   35.09389    0.40957     157745
  48.20023      1.88641   35.13974    0.41447     156912
  48.21023      1.88604   35.17480    0.41211     157184
  48.22023      1.88567   35.27962    0.41145     157196
  48.23023      1.88530   35.35538    0.40866     156797
  48.24023      1.88494   35.38982    0.43142     156413
  48.25023      1.88457   35.46784    0.39667     157090
  48.26023      1.88420   35.51637    0.40813     156962
  48.27023      1.88384   35.60119    0.41887     156846
  48.28023      1.88347   35.71479    0.42478     156622
  48.29023      1.88310   35.79614    0.42901     156347
  48.30023      1.88274   35.83382    0.40948     156971
  48.31023      1.88237   35.94439    0.41026     156738
  48.32023      1.88200   36.00736    0.40581     156047
  48.33023      1.88164   36.02870    0.40815     156112
  48.34023      1.88127   36.15657    0.44067     156514
  48.35023      1.88090   36.22011    0.42145     155917
  48.36023      1.88054   36.27185    0.42103     155850
  48.37023      1.88017   36.37808    0.40460     156260
  48.38023      1.87981   36.41551    0.40607     156185
  48.39023      1.87944   36.47476    0.42470     155625
  48.40023      1.87908   36.55391    0.42094     155752
  48.41023      1.87871   36.55696    0.41377     155442
  48.42023      1.87835   36.64164    0.41995     155748
  48.43023      1.87798   36.74653    0.41967     155788
  48.44023      1.87762   36.77656    0.43058     155434
  48.45022      1.87726   36.81879    0.42413     155501
  48.46022      1.87689   36.93321    0.43263     155166
  48.47022      1.87653   36.96242    0.41024     155128
  48.48022      1.87616   36.95460    0.43762     155284
  48.49022      1.87580   37.10796    0.41960     155185
  48.50022      1.87544   37.13459    0.45102     154893
  48.51022      1.87507   37.24594    0.41723     154788
  48.52022      1.87471   37.31026    0.42039     155227
  48.53022      1.87435   37.37810    0.43247     155151
  48.54022      1.87399   37.49885    0.42176     154426
  48.55022      1.87362   37.52683    0.41849     154329
  48.56022      1.87326   37.58793    0.42427     154725
  48.57022      1.87290   37.70968    0.43239     154391
  48.58022      1.87254   37.80891    0.43510     154826
  48.59022      1.87217   37.88482    0.43107     154330
  48.60022      1.87181   37.99895    0.44935     154406
  48.61022      1.87145   38.08449    0.43203     154754
  48.62022      1.87109   38.15208    0.41855     153866
  48.63022      1.87073   38.21265    0.43570     153969
  48.64022      1.87037   38.32419    0.42291     154159
  48.65022      1.87001   38.42247    0.44129     154158
  48.66022      1.86964   38.56293    0.44535     154198
  48.67022      1.86928   38.60165    0.44291     154035
  48.68022      1.86892   38.70330    0.40565     153860
  48.69022      1.86856   38.83558    0.43556     153997
  48.70022      1.86820   38.85566    0.44897     153512
  48.71022      1.86784   39.00065    0.44506     153978
  48.72022      1.86748   39.10462    0.43797     153671
  48.73022      1.86712   39.19367    0.44330     153695
  48.74022      1.86676   39.32298    0.44883     153822
  48.75022      1.86640   39.40599    0.45469     153615
  48.76022      1.86604   39.52046    0.44714     153458
  48.77022      1.86568   39.64935    0.42047     153642
  48.78022      1.86533   39.71869    0.43046     153177
  48.79022      1.86497   39.84184    0.45639     152923
  48.80022      1.86461   40.00815    0.43230     153458
  48.81022      1.86425   40.09422    0.44967     153281
  48.82022      1.86389   40.21270    0.44940     153348
  48.83022      1.86353   40.33223    0.46328     153417
  48.84022      1.86317   40.43842    0.43061     153494
  48.85022      1.86282   40.55416    0.45027     152499
  48.86022      1.86246   40.69537    0.46108     152918
  48.87022      1.86210   40.81992    0.44148     153164
  48.88022      1.86174   40.96841    0.46254     153269
  48.89022      1.86139   41.07536    0.45984     152451
  48.90022      1.86103   41.18767    0.44219     152544
  48.91022      1.86067   41.35310    0.45066     153576
  48.92022      1.86031   41.38465    0.43321     152395
  48.93022      1.85996   41.59065    0.44450     152123
  48.94022      1.85960   41.69325    0.46472     152612
  48.95022      1.85924   41.77929    0.46837     152925
  48.96022      1.85889   41.96777    0.46118     152708
  48.97022      1.85853   42.07543    0.44794     152301
  48.98022      1.85818   42.18536    0.47574     152803
  48.99022      1.85782   42.31412    0.45205     152657
  49.00022      1.85746   42.40391    0.46463     152243
  49.01022      1.85711   42.58618    0.46333     151929
  49.02022      1.85675   42.69084    0.47481     152115
  49.03022      1.85640   42.84005    0.43907     152523
  49.04022      1.85604   42.99022    0.45366     152587
  49.05022      1.85569   43.09532    0.47054     152178
  49.06022      1.85533   43.20938    0.44684     151571
  49.07021      1.85498   43.36301    0.46517     152312
  49.08021      1.85462   43.49250    0.45970     152384
  49.09021      1.85427   43.70990    0.48744     151823
  49.10021      1.85391   43.85220    0.48122     151453
  49.11021      1.85356   43.97536    0.46298     151420
  49.12021      1.85321   44.19386    0.48082     151513
  49.13021      1.85285   44.32216    0.45972     151177
  49.14021      1.85250   44.43622    0.49551     150778
  49.15021      1.85215   44.64615    0.48557     150892
  49.16021      1.85179   44.83119    0.43330     150530
  49.17021      1.85144   45.02359    0.46856     150758
  49.18021      1.85109   45.20400    0.46746     150045
  49.19021      1.85073   45.36503    0.48291     149622
  49.20021      1.85038   45.61254    0.48179     150529
  49.21021      1.85003   45.72791    0.47792     149498
  49.22021      1.84968   45.96304    0.49261     149391
  49.23021      1.84932   46.16649    0.46113     149606
  49.24021      1.84897   46.36536    0.50601     149684
  49.25021      1.84862   46.60329    0.51626     149527
  49.26021      1.84827   46.76108    0.47953     149230
  49.27021      1.84792   46.97503    0.49357     149161
  49.28021      1.84756   47.18336    0.47527     148944
  49.29021      1.84721   47.36829    0.47839     148718
  49.30021      1.84686   47.62721    0.47443     148933
  49.31021      1.84651   47.79200    0.48443     148392
  49.32021      1.84616   48.02553    0.50103     148177
  49.33021      1.84581   48.29869    0.49159     149273
  49.34021      1.84546   48.49374    0.51145     148480
  49.35021      1.84511   48.68863    0.48745     148036
  49.36021      1.84476   48.91398    0.50991     147841
  49.37021      1.84441   49.16825    0.49376     148052
  49.38021      1.84406   49.43050    0.52690     148031
  49.39021      1.84371   49.64250    0.49613     147523
  49.40021      1.84336   49.89635    0.52343     147871
  49.41021      1.84301   50.13067    0.50284     147522
  49.42021      1.84266   50.38139    0.47228     146881
  49.43021      1.84231   50.57923    0.49488     146885
  49.44021      1.84196   50.86215    0.50243     147086
  49.45021      1.84161   51.17281    0.52020     147330
  49.46021      1.84126   51.45368    0.51831     147037
  49.47021      1.84091   51.67415    0.50668     146823
  49.48021      1.84056   51.97742    0.55028     146730
  49.49021      1.84021   52.26603    0.51104     146713
  49.50021      1.83987   52.52412    0.51499     146241
  49.51021      1.83952   52.84691    0.52301     146327
  49.52021      1.83917   53.09693    0.54451     146052
  49.53021      1.83882   53.44372    0.52446     146409
  49.54021      1.83847   53.73056    0.50946     146010
  49.55021      1.83813   53.98657    0.51383     145963
  49.56021      1.83778   54.31601    0.51487     145553
  49.57021      1.83743   54.55852    0.51477     145430
  49.58021      1.83708   54.96706    0.53753     145770
  49.59021      1.83674   55.20045    0.52880     145688
  49.60021      1.83639   55.56068    0.53615     145464
  49.61021      1.83604   55.84827    0.55946     145439
  49.62021      1.83570   56.14180    0.54896     145078
  49.63021      1.83535   56.47381    0.52913     145583
  49.64021      1.83500   56.70474    0.54179     144773
  49.65021      1.83466   57.09724    0.54415     145117
  49.66021      1.83431   57.40233    0.54408     144812
  49.67021      1.83397   57.69186    0.52121     144948
  49.68021      1.83362   57.98280    0.58930     143858
  49.69021      1.83328   58.32882    0.51512     144773
  49.70020      1.83293   58.72800    0.53734     144787
  49.71020      1.83258   59.01390    0.55469     144279
  49.72020      1.83224   59.37466    0.56192     144016
  49.73020      1.83189   59.65678    0.57974     144277
  49.74020      1.83155   60.07602    0.55643     144145
  49.75020      1.83120   60.47614    0.55088     144690
  49.76020      1.83086   60.79376    0.58920     144037
  49.77020      1.83052   61.17913    0.57886     143945
  49.78020      1.83017   61.51106    0.54677     143818
  49.79020      1.82983   61.90727    0.55012     143714
  49.80020      1.82948   62.21161    0.56551     143313
  49.81020      1.82914   62.58709    0.59336     143344
  49.82020      1.82880   63.01510    0.55266     143177
  49.83020      1.82845   63.34313    0.57168     143497
  49.84020      1.82811   63.78175    0.54785     143389
  49.85020      1.82777   64.06913    0.59066     142898
  49.86020      1.82742   64.46754    0.58792     143223
  49.87020      1.82708   64.83607    0.59081     143355
  49.88020      1.82674   65.17848    0.59029     142891
  49.89020      1.82639   65.56359    0.59816     143339
  49.90020      1.82605   65.89947    0.59543     143108
  49.91020      1.82571   66.28839    0.56657     143115
  49.92020      1.82537   66.58092    0.59664     142159
  49.93020      1.82502   66.89552    0.57763     141968
  49.94020      1.82468   67.34623    0.60256     142747
  49.95020      1.82434   67.63436    0.57809     142341
  49.96020      1.82400   68.01466    0.59502     142519
  49.97020      1.82366   68.31941    0.60096     142362
  49.98020      1.82332   68.65419    0.60861     142295
  49.99020      1.82297   69.05399    0.59452     142291
  50.00020      1.82263   69.30910    0.61697     141578
  50.01020      1.82229   69.72620    0.63322     142257
  50.02020      1.82195   69.99595    0.59370     142047
  50.03020      1.82161   70.32912    0.62761     141930
  50.04020      1.82127   70.64983    0.60584     142147
  50.05020      1.82093   70.94487    0.61415     141675
  50.06020      1.82059   71.27279    0.60368     141346
  50.07020      1.82025   71.58084    0.61075     141201
  50.08020      1.81991   71.89276    0.61241     141259
  50.09020      1.81957   72.20166    0.62701     141294
  50.10020      1.81923   72.57339    0.61529     141626
  50.11020      1.81889   72.80429    0.64001     141786
  50.12020      1.81855   73.13021    0.60325     141159
  50.13020      1.81821   73.40487    0.65983     140729
  50.14020      1.81787   73.65248    0.61161     141378
  50.15020      1.81753   74.00309    0.65533     140945
  50.16020      1.81719   74.19793    0.61757     140944
  50.17020      1.81686   74.49261    0.62088     140830
  50.18020      1.81652   74.69718    0.63935     140638
  50.19020      1.81618   74.99916    0.65276     140974
  50.20020      1.81584   75.16119    0.63765     140259
  50.21020      1.81550   75.42409    0.63768     140182
  50.22020      1.81516   75.63182    0.62671     140379
  50.23020      1.81483   75.84083    0.64337     140744
  50.24020      1.81449   76.04765    0.64591     140199
  50.25020      1.81415   76.19989    0.65719     140459
  50.26020      1.81381   76.43327    0.64802     140714
  50.27020      1.81348   76.47060    0.62700     139927
  50.28020      1.81314   76.76212    0.67627     140057
  50.29020      1.81280   76.82574    0.63287     139938
  50.30020      1.81246   76.97776    0.63280     140135
  50.31020      1.81213   77.06348    0.66573     139783
  50.32019      1.81179   77.23424    0.64539     139877
  50.33019      1.81145   77.33825    0.68061     139586
  50.34019      1.81112   77.35778    0.64085     139627
  50.35019      1.81078   77.49035    0.66572     139449
  50.36019      1.81045   77.55148    0.62752     139521
  50.37019      1.81011   77.67378    0.68229     139713
  50.38019      1.80977   77.65569    0.66472     139527
  50.39019      1.80944   77.80442    0.66282     139570
  50.40019      1.80910   77.78624    0.65538     139324
  50.41019      1.80877   77.77610    0.67216     139124
  50.42019      1.80843   77.78000    0.64511     139299
  50.43019      1.80810   77.87089    0.66283     139111
  50.44019      1.80776   77.86701    0.67919     138889
  50.45019      1.80743   77.85456    0.66315     139095
  50.46019      1.80709   77.84547    0.66910     139155
  50.47019      1.80676   77.78477    0.66074     138786
  50.48019      1.80642   77.71415    0.67904     138396
  50.49019      1.80609   77.66482    0.63589     138907
  50.50019      1.80575   77.65006    0.64794     138859
  50.51019      1.80542   77.55134    0.69165     138552
  50.52019      1.80509   77.47936    0.68456     138722
  50.53019      1.80475   77.34572    0.65689     138665
  50.54019      1.80442   77.23615    0.65063     138572
  50.55019      1.80409   77.05919    0.64758     137992
  50.56019      1.80375   77.02756    0.69513     137756
  50.57019      1.80342   76.84872    0.67725     138897
  50.58019      1.80309   76.67009    0.65626     138317
  50.59019      1.80275   76.58473    0.66377     138349
  50.60019      1.80242   76.35068    0.68681     137507
  50.61019      1.80209   76.21861    0.68355     137957
  50.62019      1.80175   75.93067    0.62525     137971
  50.63019      1.80142   75.86779    0.65440     137949
  50.64019      1.80109   75.56044    0.70968     137736
  50.65019      1.80076   75.40757    0.64228     137929
  50.66019      1.80043   75.09677    0.69068     137668
  50.67019      1.80009   74.90310    0.64612     138066
  50.68019      1.79976   74.61071    0.63051     137436
  50.69019      1.79943   74.34770    0.67754     137306
  50.70019      1.79910   74.07894    0.66732     137500
  50.71019      1.79877   73.79273    0.66651     137334
  50.72019      1.79844   73.49176    0.67133     137523
  50.73019      1.79811   73.23407    0.67035     137778
  50.74019      1.79777   72.95828    0.65238     137130
  50.75019      1.79744   72.54230    0.65882     136764
  50.76019      1.79711   72.23861    0.64993     136943
  50.77019      1.79678   71.89752    0.63251     137547
  50.78019      1.79645   71.62251    0.67917     137452
  50.79019      1.79612   71.28848    0.66750     136422
  50.80019      1.79579   70.95733    0.64192     137525
  50.81019      1.79546   70.50393    0.63086     136812
  50.82019      1.79513   70.22193    0.63605     136481
  50.83019      1.79480   69.83240    0.67302     136656
  50.84019      1.79447   69.52236    0.65042     137020
  50.85019      1.79414   69.06009    0.64477     136695
  50.86019      1.79381   68.74653    0.65778     136927
  50.87019      1.79349   68.35958    0.65594     136461
  50.88019      1.79316   68.07945    0.64732     136329
  50.89019      1.79283   67.52518    0.62342     136345
  50.90019      1.79250   67.23449    0.62369     136337
  50.91019      1.79217   66.84763    0.65841     136206
  50.92019      1.79184   66.49424    0.64088     136892
  50.93019      1.79151   66.04738    0.63731     136073
  50.94019      1.79118   65.81514    0.60419     135994
  50.95018      1.79086   65.21130    0.63235     135916
  50.96018      1.79053   64.91801    0.64902     135956
  50.97018      1.79020   64.52799    0.62020     135945
  50.98018      1.78987   64.24401    0.64418     135905
  50.99018      1.78955   63.67130    0.61951     136200
  51.00018      1.78922   63.35687    0.63455     136056
  51.01018      1.78889   62.97994    0.64032     135622
  51.02018      1.78856   62.56317    0.61387     135157
  51.03018      1.78824   62.09059    0.60844     135927
  51.04018      1.78791   61.72068    0.61239     135872
  51.05018      1.78758   61.32196    0.61615     135524
  51.06018      1.78726   60.96647    0.61457     135318
  51.07018      1.78693   60.47891    0.61467     135356
  51.08018      1.78660   60.09583    0.60457     135791
  51.09018      1.78628   59.59312    0.59209     134756
  51.10018      1.78595   59.27776    0.61940     135106
  51.11018      1.78563   58.77293    0.61859     135475
  51.12018      1.78530   58.43609    0.61224     135872
  51.13018      1.78497   57.96401    0.59971     135023
  51.14018      1.78465   57.58265    0.60826     135348
  51.15018      1.78432   57.13952    0.59614     134682
  51.16018      1.78400   56.74714    0.59987     135187
  51.17018      1.78367   56.37005    0.57491     134957
  51.18018      1.78335   55.92002    0.58177     135022
  51.19018      1.78302   55.55566    0.58480     134926
  51.20018      1.78270   55.21317    0.60810     134865
  51.21018      1.78237   54.76099    0.56972     134610
  51.22018      1.78205   54.27450    0.58022     134596
  51.23018      1.78172   53.89570    0.57381     134759
  51.24018      1.78140   53.62605    0.60246     134620
  51.25018      1.78108   53.17739    0.59656     134818
  51.26018      1.78075   52.78405    0.56435     134718
  51.27018      1.78043   52.40250    0.59976     134564
  51.28018      1.78010   52.06991    0.57268     134359
  51.29018      1.77978   51.65899    0.56982     133833
  51.30018      1.77946   51.33982    0.54580     134503
  51.31018      1.77913   50.92215    0.58578     134293
  51.32018      1.77881   50.74088    0.53489     134256
  51.33018      1.77849   50.29960    0.59741     133892
  51.34018      1.77817   49.96411    0.55925     134498
  51.35018      1.77784   49.54399    0.55237     133945
  51.36018      1.77752   49.31624    0.56157     134086
  51.37018      1.77720   48.99937    0.57291     133780
  51.38018      1.77687   48.75229    0.56321     134162
  51.39018      1.77655   48.40920    0.55074     133952
  51.40018      1.77623   48.24541    0.58241     133981
  51.41018      1.77591   47.85184    0.55529     133820
  51.42018      1.77559   47.52879    0.53437     133160
  51.43018      1.77526   47.17304    0.56728     132738
  51.44018      1.77494   46.92779    0.50903     132860
  51.45018      1.77462   46.60981    0.55622     132920
  51.46018      1.77430   46.33275    0.53238     132303
  51.47018      1.77398   46.09747    0.54932     132343
  51.48018      1.77366   45.72320    0.52538     132069
  51.49018      1.77334   45.32894    0.53306     131841
  51.50018      1.77302   45.06413    0.56830     130982
  51.51018      1.77270   44.82700    0.52862     130650
  51.52018      1.77238   44.47120    0.53367     131172
  51.53018      1.77205   44.21191    0.53372     130631
  51.54018      1.77173   43.93580    0.53461     130575
  51.55018      1.77141   43.69799    0.53797     129780
  51.56018      1.77109   43.37697    0.56908     130014
  51.57017      1.77077   43.11171    0.49029     130041
  51.58017      1.77045   42.87661    0.51946     129325
  51.59017      1.77013   42.53299    0.52622     129590
  51.60017      1.76982   42.26841    0.53018     129366
  51.61017      1.76950   41.96598    0.51431     128973
  51.62017      1.76918   41.68249    0.53589     128955
  51.63017      1.76886   41.39777    0.50055     128845
  51.64017      1.76854   41.11924    0.53876     128100
  51.65017      1.76822   40.82485    0.54448     127997
  51.66017      1.76790   40.53666    0.49183     128431
  51.67017      1.76758   40.24637    0.54773     127948
  51.68017      1.76726   39.96905    0.51066     127429
  51.69017      1.76694   39.72298    0.52536     127461
  51.70017      1.76663   39.40690    0.49079     127333
  51.71017      1.76631   39.15979    0.49825     126930
  51.72017      1.76599   38.89565    0.49227     126922
  51.73017      1.76567   38.67669    0.52627     126518
  51.74017      1.76535   38.31271    0.49677     126685
  51.75017      1.76504   38.14897    0.51006     126534
  51.76017      1.76472   37.88018    0.49946     126351
  51.77017      1.76440   37.69787    0.51816     125755
  51.78017      1.76409   37.43413    0.49868     126142
  51.79017      1.76377   37.20643    0.51296     125821
  51.80017      1.76345   37.04422    0.49410     125487
  51.81017      1.76313   36.84580    0.50239     125198
  51.82017      1.76282   36.60246    0.50535     125527
  51.83017      1.76250   36.50167    0.47781     125325
  51.84017      1.76218   36.31103    0.50642     124270
  51.85017      1.76187   36.05936    0.47504     124749
  51.86017      1.76155   35.91967    0.49058     124886
  51.87017      1.76124   35.72497    0.48158     124514
  51.88017      1.76092   35.50439    0.50592     124038
  51.89017      1.76060   35.38601    0.50351     124428
  51.90017      1.76029   35.18944    0.48818     123767
  51.91017      1.75997   35.03233    0.48548     124022
  51.92017      1.75966   34.86976    0.48212     123866
  51.93017      1.75934   34.68476    0.51511     123665
  51.94017      1.75903   34.55049    0.48542     123276
  51.95017      1.75871   34.36526    0.48206     123287
  51.96017      1.75840   34.25331    0.47288     123195
  51.97017      1.75808   34.12093    0.47500     123000
  51.98017      1.75777   33.95245    0.48996     122179
  51.99017      1.75745   33.85879    0.46425     122496
  52.00017      1.75714   33.63244    0.47150     122641
  52.01017      1.75682   33.53092    0.48842     122286
  52.02017      1.75651   33.46577    0.48982     121846
  52.03017      1.75620   33.29213    0.47928     121906
  52.04017      1.75588   33.14293    0.48541     122035
  52.05017      1.75557   33.07621    0.46763     121848
  52.06017      1.75525   32.90171    0.47337     121375
  52.07017      1.75494   32.79811    0.49918     121151
  52.08017      1.75463   32.69036    0.47522     121388
  52.09017      1.75431   32.56513    0.46698     120757
  52.10017      1.75400   32.47845    0.47670     120545
  52.11017      1.75369   32.38203    0.47019     120298
  52.12017      1.75337   32.23611    0.47535     120366
  52.13017      1.75306   32.13349    0.47052     120151
  52.14017      1.75275   31.97735    0.45520     120586
  52.15017      1.75244   31.88069    0.48663     120128
  52.16017      1.75212   31.76855    0.45603     119709
  52.17017      1.75181   31.65189    0.49366     120091
  52.18017      1.75150   31.53363    0.45943     119643
  52.19017      1.75119   31.41833    0.48416     119621
  52.20016      1.75088   31.34021    0.46642     119651
  52.21016      1.75056   31.20291    0.49429     119545
  52.22016      1.75025   31.11179    0.45052     119437
  52.23016      1.74994   31.02213    0.45995     119271
  52.24016      1.74963   30.91981    0.46972     118711
  52.25016      1.74932   30.80786    0.47268     118817
  52.26016      1.74901   30.69338    0.44676     119014
  52.27016      1.74870   30.60736    0.46492     118507
  52.28016      1.74838   30.50650    0.45053     118765
  52.29016      1.74807   30.41296    0.48875     118839
  52.30016      1.74776   30.33147    0.46510     118050
  52.31016      1.74745   30.23717    0.46447     118472
  52.32016      1.74714   30.18598    0.46756     117877
  52.33016      1.74683   30.05192    0.46234     118203
  52.34016      1.74652   30.03844    0.47764     118109
  52.35016      1.74621   29.94449    0.44594     117698
  52.36016      1.74590   29.86508    0.46658     117786
  52.37016      1.74559   29.84045    0.45522     117277
  52.38016      1.74528   29.75804    0.47688     117071
  52.39016      1.74497   29.67917    0.46585     116870
  52.40016      1.74466   29.65439    0.44320     117378
  52.41016      1.74435   29.52713    0.44489     116956
  52.42016      1.74404   29.46033    0.46845     116470
  52.43016      1.74374   29.42806    0.46682     116954
  52.44016      1.74343   29.28777    0.45931     116772
  52.45016      1.74312   29.27772    0.46631     116186
  52.46016      1.74281   29.13743    0.45084     116506
  52.47016      1.74250   29.08441    0.46033     116180
  52.48016      1.74219   29.01836    0.46259     116103
  52.49016      1.74188   28.97484    0.44784     115566
  52.50016      1.74157   28.85509    0.47045     115380
  52.51016      1.74127   28.79205    0.44705     115890
  52.52016      1.74096   28.77850    0.44523     115220
  52.53016      1.74065   28.73360    0.48287     114688
  52.54016      1.74034   28.60282    0.45101     115237
  52.55016      1.74004   28.57132    0.45780     115007
  52.56016      1.73973   28.56337    0.44484     114961
  52.57016      1.73942   28.46479    0.44856     114569
  52.58016      1.73911   28.43479    0.48369     114930
  52.59016      1.73881   28.37177    0.47175     114664
  52.60016      1.73850   28.33072    0.44468     114464
  52.61016      1.73819   28.29971    0.44696     114371
  52.62016      1.73789   28.24707    0.45070     114249
  52.63016      1.73758   28.24581    0.46193     113788
  52.64016      1.73727   28.18761    0.46927     114216
  52.65016      1.73697   28.17085    0.44299     113668
  52.66016      1.73666   28.16735    0.44481     113654
  52.67016      1.73635   28.13092    0.47314     112993
  52.68016      1.73605   28.05814    0.45220     113182
  52.69016      1.73574   28.13239    0.45571     113546
  52.70016      1.73544   28.06737    0.45229     112711
  52.71016      1.73513   28.03535    0.45636     113120
  52.72016      1.73482   28.01229    0.45996     112646
  52.73016      1.73452   27.98105    0.47249     112390
  52.74016      1.73421   28.00082    0.44163     112283
  52.75016      1.73391   27.95009    0.44871     112581
  52.76016      1.73360   27.92764    0.44224     112065
  52.77016      1.73330   27.93182    0.46873     111615
  52.78016      1.73299   27.78708    0.46637     111762
  52.79016      1.73269   27.81633    0.46239     111935
  52.80016      1.73238   27.72095    0.45023     111464
  52.81016      1.73208   27.73240    0.45161     111353
  52.82015      1.73178   27.59140    0.45979     111134
  52.83015      1.73147   27.54174    0.44856     111726
  52.84015      1.73117   27.50454    0.44043     111105
  52.85015      1.73086   27.39592    0.45826     111045
  52.86015      1.73056   27.35026    0.46204     111134
  52.87015      1.73026   27.29778    0.45496     111018
  52.88015      1.72995   27.27182    0.45011     110572
  52.89015      1.72965   27.17680    0.43143     110631
  52.90015      1.72934   27.12255    0.46223     109946
  52.91015      1.72904   27.08508    0.46180     110489
  52.92015      1.72874   27.02575    0.46904     110428
  52.93015      1.72844   26.97399    0.44321     110457
  52.94015      1.72813   26.89931    0.47890     110192
  52.95015      1.72783   26.90284    0.44932     110097
  52.96015      1.72753   26.82194    0.46162     110493
  52.97015      1.72722   26.78512    0.42935     110017
  52.98015      1.72692   26.83971    0.45432     110002
  52.99015      1.72662   26.71182    0.47586     110047
  53.00015      1.72632   26.73463    0.45372     110146
  53.01015      1.72602   26.71548    0.45106     109654
  53.02015      1.72571   26.77175    0.44539     109564
  53.03015      1.72541   26.66129    0.44106     109677
  53.04015      1.72511   26.68953    0.46595     109261
  53.05015      1.72481   26.70149    0.46467     109146
  53.06015      1.72451   26.67040    0.44291     108761
  53.07015      1.72421   26.66153    0.45248     109357
  53.08015      1.72390   26.64874    0.46305     108471
  53.09015      1.72360   26.67499    0.46386     108041
  53.10015      1.72330   26.62912    0.45462     108246
  53.11015      1.72300   26.64537    0.42634     108199
  53.12015      1.72270   26.61638    0.45911     107782
  53.13015      1.72240   26.61759    0.48252     107546
  53.14015      1.72210   26.59747    0.45139     107349
  53.15015      1.72180   26.54385    0.43644     107206
  53.16015      1.72150   26.56752    0.44665     106764
  53.17015      1.72120   26.46591    0.46525     106976
  53.18015      1.72090   26.48983    0.45960     106872
  53.19015      1.72060   26.41936    0.47170     106286
  53.20015      1.72030   26.36708    0.44316     106973
  53.21015      1.72000   26.35880    0.45836     106595
  53.22015      1.71970   26.30947    0.46214     106069
  53.23015      1.71940   26.32264    0.46686     105794
  53.24015      1.71910   26.20682    0.44689     105948
  53.25015      1.71880   26.21548    0.43925     106358
  53.26015      1.71850   26.14917    0.45458     105523
  53.27015      1.71820   26.12197    0.47114     105961
  53.28015      1.71790   26.05142    0.45405     105805
  53.29015      1.71760   26.05546    0.44296     105611
  53.30015      1.71731   26.04830    0.45065     105305
  53.31015      1.71701   25.98768    0.46128     105524
  53.32015      1.71671   25.94870    0.46234     105405
  53.33015      1.71641   25.93379    0.47005     105265
  53.34015      1.71611   25.91876    0.43730     105239
  53.35015      1.71581   25.90084    0.45737     105306
  53.36015      1.71552   25.86939    0.46284     104784
  53.37015      1.71522   25.91493    0.46925     104459
  53.38015      1.71492   25.85916    0.44070     104497
  53.39015      1.71462   25.87225    0.44554     104350
  53.40015      1.71433   25.84146    0.44344     104206
  53.41015      1.71403   25.80674    0.46388     104149
  53.42015      1.71373   25.80328    0.43113     103950
  53.43015      1.71343   25.78967    0.45972     103681
  53.44015      1.71314   25.76552    0.47470     103721
  53.45014      1.71284   25.69553    0.44448     104010
  53.46014      1.71254   25.68551    0.46410     103357
  53.47014      1.71225   25.66634    0.45753     103377
  53.48014      1.71195   25.63863    0.46478     103776
  53.49014      1.71165   25.59022    0.46382     103022
  53.50014      1.71136   25.59896    0.45640     102920
  53.51014      1.71106   25.57313    0.45236     102626
  53.52014      1.71076   25.52411    0.44318     103384
  53.53014      1.71047   25.47132    0.45918     102511
  53.54014      1.71017   25.43448    0.44581     102668
  53.55014      1.70988   25.43819    0.43511     103042
  53.56014      1.70958   25.39205    0.45664     102733
  53.57014      1.70929   25.38560    0.46882     101959
  53.58014      1.70899   25.34356    0.46496     102684
  53.59014      1.70870   25.30274    0.44785     102585
  53.60014      1.70840   25.30514    0.45289     102673
  53.61014      1.70810   25.25986    0.46507     101750
  53.62014      1.70781   25.25133    0.45950     102369
  53.63014      1.70751   25.23115    0.46525     102316
  53.64014      1.70722   25.25192    0.43167     101876
  53.65014      1.70693   25.20243    0.47109     101360
  53.66014      1.70663   25.22229    0.46227     102083
  53.67014      1.70634   25.15534    0.46213     101529
  53.68014      1.70604   25.19500    0.43992     101602
  53.69014      1.70575   25.11577    0.43807     101595
  53.70014      1.70545   25.17495    0.44948     101246
  53.71014      1.70516   25.14963    0.46454     101074
  53.72014      1.70487   25.15571    0.47497     100769
  53.73014      1.70457   25.12710    0.44600     100657
  53.74014      1.70428   25.17317    0.45344     100728
  53.75014      1.70399   25.14816    0.45716     100757
  53.76014      1.70369   25.08717    0.48569     100392
  53.77014      1.70340   25.15677    0.48396     100185
  53.78014      1.70311   25.08911    0.43576     100651
  53.79014      1.70281   25.08618    0.45290     100075
  53.80014      1.70252   25.04018    0.48021     100239
  53.81014      1.70223   25.11377    0.46340      99991
  53.82014      1.70193   24.96624    0.41979     100389
  53.83014      1.70164   25.01323    0.43145     100492
  53.84014      1.70135   25.01558    0.47703      99317
  53.85014      1.70106   25.00715    0.48342     100306
  53.86014      1.70076   24.99571    0.44083      99563
  53.87014      1.70047   24.95473    0.46141      99888
  53.88014      1.70018   25.00273    0.47158      99112
  53.89014      1.69989   24.90604    0.45763      99845
  53.90014      1.69960   24.93615    0.46385      99763
  53.91014      1.69931   24.92339    0.44793      98934
  53.92014      1.69901   24.94425    0.46416      99150
  53.93014      1.69872   24.88333    0.48951      98811
  53.94014      1.69843   24.89210    0.43983      98984
  53.95014      1.69814   24.90920    0.44054      98186
  53.96014      1.69785   24.87622    0.44838      98747
  53.97014      1.69756   24.84292    0.46617      98000
  53.98014      1.69727   24.86201    0.46104      97993
  53.99014      1.69698   24.84274    0.46132      98166
  54.00014      1.69669   24.82684    0.46055      97513
  54.01014      1.69640   24.77617    0.46881      97572
  54.02014      1.69610   24.80098    0.47055      97838
  54.03014      1.69581   24.76885    0.44894      97879
  54.04014      1.69552   24.76026    0.49294      97192
  54.05014      1.69523   24.76265    0.45865      97434
  54.06014      1.69494   24.75012    0.46891      97545
  54.07013      1.69465   24.76890    0.46826      97018
  54.08013      1.69436   24.76305    0.47187      96815
  54.09013      1.69408   24.71270    0.42703      97514
  54.10013      1.69379   24.77449    0.44219      96860
  54.11013      1.69350   24.72635    0.47745      96377
  54.12013      1.69321   24.74666    0.46338      97174
  54.13013      1.69292   24.67677    0.45250      96704
  54.14013      1.69263   24.72722    0.46515      96676
  54.15013      1.69234   24.72220    0.48125      96392
  54.16013      1.69205   24.65099    0.46594      96613
  54.17013      1.69176   24.71196    0.45622      96315
  54.18013      1.69147   24.62579    0.46522      96287
  54.19013      1.69118   24.65682    0.46423      96188
  54.20013      1.69090   24.56511    0.49690      96116
  54.21013      1.69061   24.59919    0.44033      96413
  54.22013      1.69032   24.60734    0.47462      95412
  54.23013      1.69003   24.52698    0.44130      95736
  54.24013      1.68974   24.61502    0.46068      95501
  54.25013      1.68946   24.53637    0.45015      95308
  54.26013      1.68917   24.55396    0.46411      95237
  54.27013      1.68888   24.52134    0.46616      95224
  54.28013      1.68859   24.53271    0.47956      94800
  54.29013      1.68831   24.49155    0.45885      94908
  54.30013      1.68802   24.51889    0.46155      94415
  54.31013      1.68773   24.45742    0.47182      94603
  54.32013      1.68744   24.39434    0.48384      94972
  54.33013      1.68716   24.42675    0.45524      94550
  54.34013      1.68687   24.42009    0.45045      94433
  54.35013      1.68658   24.31262    0.48752      93946
  54.36013      1.68630   24.34335    0.44571      94409
  54.37013      1.68601   24.29445    0.44936      94142
  54.38013      1.68572   24.30295    0.45021      93478
  54.39013      1.68544   24.23213    0.46843      94343
  54.40013      1.68515   24.16963    0.48770      93907
  54.41013      1.68487   24.22790    0.44000      93268
  54.42013      1.68458   24.18575    0.47215      93811
  54.43013      1.68429   24.12499    0.45111      93675
  54.44013      1.68401   24.10432    0.47492      93184
  54.45013      1.68372   24.13997    0.51397      93029
  54.46013      1.68344   24.11607    0.44806      93147
  54.47013      1.68315   24.06587    0.45842      92836
  54.48013      1.68287   24.12466    0.47240      92629
  54.49013      1.68258   24.08066    0.49423      92341
  54.50013      1.68230   24.06311    0.47029      92461
  54.51013      1.68201   24.12780    0.44704      92246
  54.52013      1.68173   24.11193    0.42558      92188
  54.53013      1.68144   24.09023    0.47336      92011
  54.54013      1.68116   24.09848    0.48149      92400
  54.55013      1.68087   24.13354    0.46172      92078
  54.56013      1.68059   24.09197    0.44838      92497
  54.57013      1.68030   24.16731    0.48786      91915
  54.58013      1.68002   24.13376    0.47569      91783
  54.59013      1.67973   24.15834    0.48172      92013
  54.60013      1.67945   24.19832    0.47078      91582
  54.61013      1.67917   24.13064    0.47288      91559
  54.62013      1.67888   24.14934    0.47027      92154
  54.63013      1.67860   24.12626    0.46218      91789
  54.64013      1.67832   24.12670    0.44633      91210
  54.65013      1.67803   24.16268    0.47035      91339
  54.66013      1.67775   24.07863    0.45775      91291
  54.67013      1.67747   24.04669    0.45805      91359
  54.68013      1.67718   24.10009    0.47128      90826
  54.69013      1.67690   23.98550    0.48889      90999
  54.70012      1.67662   24.02713    0.47562      90658
  54.71012      1.67633   24.05912    0.45266      90072
  54.72012      1.67605   24.00266    0.47795      90529
  54.73012      1.67577   24.01394    0.50040      90246
  54.74012      1.67549   24.01485    0.47224      90018
  54.75012      1.67520   24.03649    0.46139      89764
  54.76012      1.67492   24.05389    0.46656      89930
  54.77012      1.67464   24.06326    0.47265      89369
  54.78012      1.67436   24.13957    0.46414      88892
  54.79012      1.67408   24.17485    0.48005      88789
  54.80012      1.67379   24.16972    0.46065      88733
  54.81012      1.67351   24.15984    0.47191      88370
  54.82012      1.67323   24.17013    0.47374      88735
  54.83012      1.67295   24.15434    0.49182      88722
  54.84012      1.67267   24.07476    0.48470      88207
  54.85012      1.67239   24.08242    0.45230      88774
  54.86012      1.67210   24.02361    0.50999      88664
  54.87012      1.67182   23.97057    0.46320      88132
  54.88012      1.67154   23.94491    0.50103      88861
  54.89012      1.67126   23.89502    0.45368      88480
  54.90012      1.67098   23.83720    0.48800      87784
  54.91012      1.67070   23.81762    0.46077      88539
  54.92012      1.67042   23.79772    0.50864      88085
  54.93012      1.67014   23.77312    0.45080      88026
  54.94012      1.66986   23.76516    0.46288      87626
  54.95012      1.66958   23.70762    0.46045      87957
  54.96012      1.66930   23.73765    0.49187      87774
  54.97012      1.66902   23.71838    0.45503      87528
  54.98012      1.66874   23.70380    0.46107      88367
  54.99012      1.66846   23.72918    0.49308      87489
  55.00012      1.66818   23.75279    0.48977      87193
  55.01012      1.66790   23.82402    0.46394      87210
  55.02012      1.66762   23.77207    0.49038      87096
  55.03012      1.66734   23.79159    0.48096      87214
  55.04012      1.66706   23.85702    0.47638      86534
  55.05012      1.66678   23.85647    0.47031      86933
  55.06012      1.66650   23.87048    0.47364      86193
  55.07012      1.66622   23.88652    0.48406      86337
  55.08012      1.66595   23.93055    0.47938      86666
  55.09012      1.66567   23.88207    0.47201      86378
  55.10012      1.66539   23.98102    0.47203      85871
  55.11012      1.66511   23.94444    0.48179      86057
  55.12012      1.66483   23.89952    0.48433      86110
  55.13012      1.66455   23.91263    0.46996      85560
  55.14012      1.66427   23.86655    0.47743      85895
  55.15012      1.66400   23.92609    0.49168      85588
  55.16012      1.66372   23.82273    0.49588      85659
  55.17012      1.66344   23.86785    0.48122      85420
  55.18012      1.66316   23.78742    0.47152      85594
  55.19012      1.66289   23.82808    0.46331      84960
  55.20012      1.66261   23.82905    0.49292      84637
  55.21012      1.66233   23.79585    0.51201      84653
  55.22012      1.66205   23.85693    0.46205      84628
  55.23012      1.66178   23.78896    0.48519      84206
  55.24012      1.66150   23.75847    0.48487      84486
  55.25012      1.66122   23.75899    0.48508      84185
  55.26012      1.66094   23.80123    0.47143      83727
  55.27012      1.66067   23.70966    0.47119      84270
  55.28012      1.66039   23.74070    0.51212      83621
  55.29012      1.66011   23.75265    0.49964      83895
  55.30012      1.65984   23.69673    0.47337      83196
  55.31012      1.65956   23.64807    0.48022      83705
  55.32011      1.65928   23.66793    0.46714      83058
  55.33011      1.65901   23.67141    0.50060      82396
  55.34011      1.65873   23.60411    0.46752      82622
  55.35011      1.65846   23.56746    0.47868      82656
  55.36011      1.65818   23.57596    0.52547      82484
  55.37011      1.65790   23.54662    0.48337      81735
  55.38011      1.65763   23.47510    0.43865      81971
  55.39011      1.65735   23.44206    0.49191      81980
  55.40011      1.65708   23.42465    0.48560      82400
  55.41011      1.65680   23.36683    0.48100      81881
  55.42011      1.65653   23.37760    0.48767      81759
  55.43011      1.65625   23.32583    0.49023      81979
  55.44011      1.65598   23.30786    0.50174      82167
  55.45011      1.65570   23.29358    0.48402      81900
  55.46011      1.65543   23.28845    0.47021      81640
  55.47011      1.65515   23.32558    0.46839      81213
  55.48011      1.65488   23.33185    0.46368      81429
  55.49011      1.65460   23.29032    0.50812      81358
  55.50011      1.65433   23.25102    0.51043      81263
  55.51011      1.65405   23.29218    0.46566      81057
  55.52011      1.65378   23.25919    0.47777      80670
  55.53011      1.65351   23.23072    0.46583      81683
  55.54011      1.65323   23.15477    0.49741      80935
  55.55011      1.65296   23.22004    0.48146      80547
  55.56011      1.65268   23.14020    0.47553      80866
  55.57011      1.65241   23.14989    0.49356      80793
  55.58011      1.65214   23.02639    0.49431      80951
  55.59011      1.65186   23.06385    0.48398      80749
  55.60011      1.65159   22.99564    0.45637      80928
  55.61011      1.65132   23.11365    0.48728      80133
  55.62011      1.65104   22.94835    0.49094      80439
  55.63011      1.65077   22.97779    0.47829      80701
  55.64011      1.65050   22.92393    0.48296      80514
  55.65011      1.65022   22.96554    0.48907      80300
  55.66011      1.64995   22.91444    0.50316      80088
  55.67011      1.64968   22.92308    0.45147      80392
  55.68011      1.64941   22.88144    0.49707      80012
  55.69011      1.64913   22.92423    0.46658      79986
  55.70011      1.64886   22.87050    0.47038      80248
  55.71011      1.64859   22.93289    0.48661      79823
  55.72011      1.64832   22.84922    0.49118      79814
  55.73011      1.64805   22.91630    0.50454      79494
  55.74011      1.64777   22.93425    0.44585      79503
  55.75011      1.64750   22.92390    0.48019      79389
  55.76011      1.64723   22.94089    0.49078      78991
  55.77011      1.64696   22.92157    0.50949      79032
  55.78011      1.64669   22.92687    0.48259      78674
  55.79011      1.64641   22.92885    0.47573      79019
  55.80011      1.64614   22.92945    0.49245      78279
  55.81011      1.64587   22.89367    0.49570      78728
  55.82011      1.64560   22.85550    0.48940      78328
  55.83011      1.64533   22.83826    0.45833      78539
  55.84011      1.64506   22.84558    0.49735      78119
  55.85011      1.64479   22.75349    0.47725      78909
  55.86011      1.64452   22.81071    0.52820      77843
  55.87011      1.64425   22.78934    0.47509      78035
  55.88011      1.64398   22.71218    0.44915      78159
  55.89011      1.64371   22.76855    0.47078      77779
  55.90011      1.64344   22.80476    0.51147      76982
  55.91011      1.64317   22.76892    0.48423      77853
  55.92011      1.64290   22.73815    0.48456      77560
  55.93011      1.64263   22.78711    0.49098      76875
  55.94011      1.64236   22.68586    0.50068      77264
  55.95010      1.64209   22.80002    0.50443      77021
  55.96010      1.64182   22.82523    0.47834      76554
  55.97010      1.64155   22.86723    0.47394      75956
  55.98010      1.64128   22.75280    0.49509      76531
  55.99010      1.64101   22.80193    0.48792      76446
  56.00010      1.64074   22.80624    0.51022      75679
  56.01010      1.64047   22.81925    0.50924      76035
  56.02010      1.64020   22.78307    0.45584      76174
  56.03010      1.63993   22.85783    0.48990      75479
  56.04010      1.63966   22.84199    0.49976      75177
  56.05010      1.63939   22.78164    0.48178      75593
  56.06010      1.63912   22.73747    0.49594      75575
  56.07010      1.63886   22.74773    0.50777      75564
  56.08010      1.63859   22.75435    0.49443      75554
  56.09010      1.63832   22.73591    0.49079      75173
  56.10010      1.63805   22.67111    0.50911      75603
  56.11010      1.63778   22.69031    0.46807      75067
  56.12010      1.63751   22.66566    0.49830      75042
  56.13010      1.63725   22.58917    0.48785      75320
  56.14010      1.63698   22.62457    0.49536      75510
  56.15010      1.63671   22.63218    0.52477      74851
  56.16010      1.63644   22.60765    0.45702      74977
  56.17010      1.63617   22.60213    0.48711      74831
  56.18010      1.63591   22.60726    0.49007      74186
  56.19010      1.63564   22.55353    0.51525      74727
  56.20010      1.63537   22.55263    0.46995      74396
  56.21010      1.63510   22.59903    0.52190      74347
  56.22010      1.63484   22.52837    0.48620      73841
  56.23010      1.63457   22.58137    0.49394      74152
  56.24010      1.63430   22.56226    0.48727      73663
  56.25010      1.63404   22.58978    0.51907      73328
  56.26010      1.63377   22.48048    0.48894      73848
  56.27010      1.63350   22.46310    0.47335      73344
  56.28010      1.63324   22.53982    0.48815      73010
  56.29010      1.63297   22.46192    0.55398      72955
  56.30010      1.63270   22.54125    0.44046      73006
  56.31010      1.63244   22.51878    0.49724      72652
  56.32010      1.63217   22.53729    0.50345      72133
  56.33010      1.63191   22.50851    0.50985      72397
  56.34010      1.63164   22.50678    0.47908      71949
  56.35010      1.63137   22.48425    0.50415      72187
  56.36010      1.63111   22.40155    0.51956      72151
  56.37010      1.63084   22.48884    0.50425      72039
  56.38010      1.63058   22.40778    0.48979      72056
  56.39010      1.63031   22.43921    0.49890      71732
  56.40010      1.63005   22.39948    0.50816      71581
  56.41010      1.62978   22.32359    0.47390      71953
  56.42010      1.62952   22.33703    0.47579      72116
  56.43010      1.62925   22.30419    0.51564      71263
  56.44010      1.62899   22.29767    0.45159      71841
  56.45010      1.62872   22.28283    0.50591      71251
  56.46010      1.62846   22.27502    0.48276      71011
  56.47010      1.62819   22.28199    0.50746      71461
  56.48010      1.62793   22.23591    0.51120      71146
  56.49010      1.62766   22.28759    0.49737      71003
  56.50010      1.62740   22.27447    0.49758      70724
  56.51010      1.62713   22.27505    0.49185      70725
  56.52010      1.62687   22.25741    0.53114      71048
  56.53010      1.62661   22.27057    0.49848      70001
  56.54010      1.62634   22.31578    0.50982      70272
  56.55010      1.62608   22.23319    0.48344      70230
  56.56010      1.62581   22.29019    0.50607      69627
  56.57009      1.62555   22.18535    0.48715      70348
  56.58009      1.62529   22.16534    0.45802      70057
  56.59009      1.62502   22.25361    0.49823      69612
  56.60009      1.62476   22.19840    0.53587      69699
  56.61009      1.62450   22.19401    0.49369      69663
  56.62009      1.62423   22.20646    0.49445      69717
  56.63009      1.62397   22.13259    0.51031      69678
  56.64009      1.62371   22.21895    0.51190      69463
  56.65009      1.62345   22.16697    0.48349      69783
  56.66009      1.62318   22.20320    0.52553      69217
  56.67009      1.62292   22.17739    0.50692      69496
  56.68009      1.62266   22.17848    0.50961      69283
  56.69009      1.62239   22.23720    0.51043      68917
  56.70009      1.62213   22.22873    0.48834      68849
  56.71009      1.62187   22.18427    0.48961      69013
  56.72009      1.62161   22.20310    0.45724      69198
  56.73009      1.62135   22.22075    0.50606      68583
  56.74009      1.62108   22.20933    0.50013      68380
  56.75009      1.62082   22.21609    0.48307      68589
  56.76009      1.62056   22.18195    0.50518      68532
  56.77009      1.62030   22.20184    0.52447      68382
  56.78009      1.62004   22.17210    0.50249      68220
  56.79009      1.61978   22.11267    0.50783      68064
  56.80009      1.61951   22.14774    0.49736      68015
  56.81009      1.61925   22.08277    0.52021      68119
  56.82009      1.61899   22.04587    0.50886      67859
  56.83009      1.61873   22.06860    0.53274      67566
  56.84009      1.61847   22.05313    0.48193      67182
  56.85009      1.61821   21.99868    0.47880      67365
  56.86009      1.61795   21.97955    0.49395      67523
  56.87009      1.61769   22.02746    0.50749      66550
  56.88009      1.61743   21.99753    0.48408      67115
  56.89009      1.61717   21.98839    0.48224      66811
  56.90009      1.61690   21.94019    0.56725      66627
  56.91009      1.61664   21.95876    0.47838      66865
  56.92009      1.61638   21.90629    0.49418      67002
  56.93009      1.61612   21.92519    0.53083      66162
  56.94009      1.61586   21.94227    0.52754      66417
  56.95009      1.61560   21.81056    0.49646      66834
  56.96009      1.61534   21.89345    0.49732      65839
  56.97009      1.61508   21.84152    0.52196      66079
  56.98009      1.61482   21.82556    0.53170      66177
  56.99009      1.61456   21.76575    0.48585      65595
  57.00009      1.61431   21.79607    0.47072      65897
  57.01009      1.61405   21.70788    0.51729      65898
  57.02009      1.61379   21.74665    0.47914      65260
  57.03009      1.61353   21.70734    0.48563      65763
  57.04009      1.61327   21.66075    0.52863      65618
  57.05009      1.61301   21.60572    0.48072      65372
  57.06009      1.61275   21.63926    0.51683      65301
  57.07009      1.61249   21.53942    0.49182      65482
  57.08009      1.61223   21.52270    0.47864      65288
  57.09009      1.61197   21.48507    0.52048      65180
  57.10009      1.61172   21.44978    0.52162      65245
  57.11009      1.61146   21.40631    0.48046      64645
  57.12009      1.61120   21.37516    0.52416      65041
  57.13009      1.61094   21.33362    0.51575      64763
  57.14009      1.61068   21.30882    0.50851      64222
  57.15009      1.61042   21.28079    0.43241      64839
  57.16009      1.61017   21.22422    0.48463      64698
  57.17009      1.60991   21.25391    0.52611      63959
  57.18009      1.60965   21.21678    0.46814      64476
  57.19009      1.60939   21.23289    0.50497      64344
  57.20008      1.60914   21.18579    0.49376      64023
  57.21008      1.60888   21.29314    0.50583      63985
  57.22008      1.60862   21.25393    0.48442      64181
  57.23008      1.60836   21.24171    0.51504      63633
  57.24008      1.60811   21.27921    0.50508      63677
  57.25008      1.60785   21.28058    0.49264      63782
  57.26008      1.60759   21.24722    0.52724      63694
  57.27008      1.60733   21.27447    0.51522      63013
  57.28008      1.60708   21.28010    0.52676      63183
  57.29008      1.60682   21.22537    0.43111      63409
  57.30008      1.60656   21.24600    0.48361      62485
  57.31008      1.60631   21.21139    0.48233      62813
  57.32008      1.60605   21.15954    0.50394      63096
  57.33008      1.60580   21.18207    0.50766      62643
  57.34008      1.60554   21.13118    0.47865      62486
  57.35008      1.60528   21.10870    0.51423      62884
  57.36008      1.60503   21.12751    0.49867      62475
  57.37008      1.60477   21.05315    0.52982      62475
  57.38008      1.60451   21.07787    0.49681      62574
  57.39008      1.60426   21.10276    0.49561      62554
  57.40008      1.60400   21.02011    0.49767      62513
  57.41008      1.60375   21.04736    0.52455      62281
  57.42008      1.60349   21.03581    0.51368      62375
  57.43008      1.60324   21.02322    0.49252      62317
  57.44008      1.60298   20.94928    0.45371      61974
  57.45008      1.60273   21.05528    0.48039      61751
  57.46008      1.60247   20.91541    0.52029      62230
  57.47008      1.60222   20.91168    0.46866      62108
  57.48008      1.60196   20.87766    0.49402      61722
  57.49008      1.60171   20.84873    0.51751      62215
  57.50008      1.60145   20.84221    0.51735      61771
  57.51008      1.60120   20.81940    0.47915      61356
  57.52008      1.60094   20.78121    0.50792      61919
  57.53008      1.60069   20.79469    0.48049      61822
  57.54008      1.60043   20.85272    0.53069      60904
  57.55008      1.60018   20.71237    0.47948      61714
  57.56008      1.59992   20.81244    0.50096      61289
  57.57008      1.59967   20.82136    0.54086      61115
  57.58008      1.59942   20.76936    0.45894      61038
  57.59008      1.59916   20.71913    0.47558      60803
  57.60008      1.59891   20.79987    0.46199      60737
  57.61008      1.59865   20.70471    0.51843      60874
  57.62008      1.59840   20.65490    0.47486      60924
  57.63008      1.59815   20.61892    0.49331      60447
  57.64008      1.59789   20.63271    0.49954      60666
  57.65008      1.59764   20.58250    0.50794      60822
  57.66008      1.59739   20.57349    0.48791      60094
  57.67008      1.59713   20.52191    0.50830      60401
  57.68008      1.59688   20.53636    0.53149      60346
  57.69008      1.59663   20.56362    0.47189      60066
  57.70008      1.59638   20.51924    0.51622      60158
  57.71008      1.59612   20.46934    0.53118      59782
  57.72008      1.59587   20.53569    0.46878      59880
  57.73008      1.59562   20.58091    0.46823      59238
  57.74008      1.59536   20.52121    0.49182      59486
  57.75008      1.59511   20.44016    0.45878      59174
  57.76008      1.59486   20.42762    0.48337      59481
  57.77008      1.59461   20.47695    0.50380      59146
  57.78008      1.59436   20.38489    0.49397      59230
  57.79008      1.59410   20.36105    0.51684      59085
  57.80008      1.59385   20.29757    0.48369      58886
  57.81008      1.59360   20.35954    0.50122      58550
  57.82007      1.59335   20.30505    0.49003      58868
  57.83007      1.59310   20.26538    0.49695      58731
  57.84007      1.59284   20.23921    0.51776      57948
  57.85007      1.59259   20.20997    0.50989      58778
  57.86007      1.59234   20.27458    0.45761      58489
  57.87007      1.59209   20.22678    0.49115      58067
  57.88007      1.59184   20.30375    0.52095      57666
  57.89007      1.59159   20.19503    0.44922      57970
  57.90007      1.59134   20.32586    0.48519      57679
  57.91007      1.59108   20.23927    0.49247      58159
  57.92007      1.59083   20.29410    0.50174      57786
  57.93007      1.59058   20.31459    0.50550      57500
  57.94007      1.59033   20.24901    0.48294      57547
  57.95007      1.59008   20.28992    0.49695      57686
  57.96007      1.58983   20.32997    0.50841      57210
  57.97007      1.58958   20.27724    0.53829      57272
  57.98007      1.58933   20.19970    0.46501      57377
  57.99007      1.58908   20.22132    0.49453      56962
  58.00007      1.58883   20.21997    0.52086      56934
  58.01007      1.58858   20.15015    0.47481      57061
  58.02007      1.58833   20.17491    0.47672      56497
  58.03007      1.58808   20.08053    0.48181      56209
  58.04007      1.58783   19.97947    0.49917      56408
  58.05007      1.58758   20.02517    0.46395      56400
  58.06007      1.58733   19.95926    0.47630      56359
  58.07007      1.58708   19.87885    0.51106      56143
  58.08007      1.58683   19.83217    0.51674      56143
  58.09007      1.58658   19.74028    0.46412      55881
  58.10007      1.58633   19.77270    0.48255      55876
  58.11007      1.58608   19.75226    0.52052      55601
  58.12007      1.58584   19.67953    0.47646      56021
  58.13007      1.58559   19.72475    0.49988      55490
  58.14007      1.58534   19.62127    0.51439      55498
  58.15007      1.58509   19.57710    0.46285      55481
  58.16007      1.58484   19.64114    0.46528      55339
  58.17007      1.58459   19.64127    0.51904      54989
  58.18007      1.58434   19.58117    0.46308      54983
  58.19007      1.58409   19.56385    0.44112      54948
  58.20007      1.58385   19.52612    0.47896      54738
  58.21007      1.58360   19.46502    0.50631      55135
  58.22007      1.58335   19.50630    0.47352      54917
  58.23007      1.58310   19.53134    0.48422      54543
  58.24007      1.58285   19.45796    0.49991      54920
  58.25007      1.58261   19.43013    0.54673      54795
  58.26007      1.58236   19.46201    0.45670      54222
  58.27007      1.58211   19.33737    0.49437      54798
  58.28007      1.58186   19.40695    0.50344      54538
  58.29007      1.58161   19.41361    0.50965      54117
  58.30007      1.58137   19.33137    0.43033      54590
  58.31007      1.58112   19.32704    0.47856      54194
  58.32007      1.58087   19.29900    0.51989      53874
  58.33007      1.58063   19.26371    0.50572      53742
  58.34007      1.58038   19.21720    0.42464      53936
  58.35007      1.58013   19.23587    0.47113      53843
  58.36007      1.57988   19.20420    0.50174      53986
  58.37007      1.57964   19.20005    0.46871      53788
  58.38007      1.57939   19.17965    0.46490      53724
  58.39007      1.57914   19.14669    0.48554      53525
  58.40007      1.57890   19.06203    0.48797      53827
  58.41007      1.57865   19.03600    0.48089      53353
  58.42007      1.57840   19.06257    0.49252      53348
  58.43007      1.57816   18.94493    0.47874      53660
  58.44007      1.57791   18.95907    0.45166      53088
  58.45006      1.57767   18.87957    0.47347      53393
  58.46006      1.57742   18.82107    0.47576      52927
  58.47006      1.57717   18.75103    0.45871      53061
  58.48006      1.57693   18.70231    0.50020      52752
  58.49006      1.57668   18.63438    0.46169      52716
  58.50006      1.57644   18.61699    0.45888      52838
  58.51006      1.57619   18.58625    0.42809      53009
  58.52006      1.57595   18.55286    0.49200      52577
  58.53006      1.57570   18.48850    0.49626      52689
  58.54006      1.57545   18.44142    0.45317      52864
  58.55006      1.57521   18.44701    0.47441      52170
  58.56006      1.57496   18.37020    0.50391      52657
  58.57006      1.57472   18.32146    0.45311      52516
  58.58006      1.57447   18.35914    0.47028      52228
  58.59006      1.57423   18.35478    0.43640      52302
  58.60006      1.57398   18.32703    0.50066      52201
  58.61006      1.57374   18.35726    0.44328      52048
  58.62006      1.57349   18.32591    0.49119      52012
  58.63006      1.57325   18.30659    0.47731      52149
  58.64006      1.57301   18.32209    0.44166      51750
  58.65006      1.57276   18.32168    0.43378      51696
  58.66006      1.57252   18.26734    0.48997      51970
  58.67006      1.57227   18.23487    0.45180      51635
  58.68006      1.57203   18.26914    0.43326      51425
  58.69006      1.57178   18.23001    0.50310      51916
  58.70006      1.57154   18.21618    0.45988      51536
  58.71006      1.57130   18.20869    0.47030      51271
  58.72006      1.57105   18.13541    0.46273      51729
  58.73006      1.57081   18.12889    0.43917      51251
  58.74006      1.57057   18.08857    0.48482      51099
  58.75006      1.57032   18.05019    0.43111      51220
  58.76006      1.57008   18.01684    0.48256      50945
  58.77006      1.56984   17.96147    0.45403      50924
  58.78006      1.56959   17.90552    0.45262      50882
  58.79006      1.56935   17.88300    0.46627      50506
  58.80006      1.56911   17.78933    0.41304      50738
  58.81006      1.56886   17.77608    0.47156      50806
  58.82006      1.56862   17.74486    0.43242      50539
  58.83006      1.56838   17.66487    0.45339      50735
  58.84006      1.56814   17.61534    0.49198      50451
  58.85006      1.56789   17.59506    0.42587      50308
  58.86006      1.56765   17.51340    0.48314      50601
  58.87006      1.56741   17.49125    0.45087      50154
  58.88006      1.56717   17.46544    0.43023      50345
  58.89006      1.56692   17.46138    0.42690      50148
  58.90006      1.56668   17.44218    0.46451      49976
  58.91006      1.56644   17.41185    0.45805      50077
  58.92006      1.56620   17.41991    0.45358      50287
  58.93006      1.56595   17.44973    0.46242      49601
  58.94006      1.56571   17.45219    0.46593      49844
  58.95006      1.56547   17.41107    0.41897      49959
  58.96006      1.56523   17.45213    0.45895      49657
  58.97006      1.56499   17.44611    0.41957      49625
  58.98006      1.56475   17.44506    0.46825      49860
  58.99006      1.56451   17.47026    0.45911      49650
  59.00006      1.56426   17.47283    0.42872      49456
  59.01006      1.56402   17.42415    0.49048      49858
  59.02006      1.56378   17.44016    0.43614      49592
  59.03006      1.56354   17.44631    0.43739      49362
  59.04006      1.56330   17.42580    0.44105      49488
  59.05006      1.56306   17.43137    0.43189      49375
  59.06006      1.56282   17.46014    0.47680      49077
  59.07005      1.56258   17.42680    0.45530      49564
  59.08005      1.56234   17.44502    0.47149      49232
  59.09005      1.56210   17.49390    0.44080      48729
  59.10005      1.56186   17.48069    0.44372      49417
  59.11005      1.56161   17.47581    0.43233      49202
  59.12005      1.56137   17.50927    0.45652      48791
  59.13005      1.56113   17.47815    0.42770      49347
  59.14005      1.56089   17.47656    0.44135      49072
  59.15005      1.56065   17.45100    0.50716      48993
  59.16005      1.56041   17.45716    0.41541      49127
  59.17005      1.56017   17.42137    0.43217      49028
  59.18005      1.55993   17.40803    0.44932      48849
  59.19005      1.55970   17.39056    0.43988      48846
  59.20005      1.55946   17.36607    0.45263      48783
  59.21005      1.55922   17.32349    0.44834      48991
  59.22005      1.55898   17.32763    0.44026      48790
  59.23005      1.55874   17.31066    0.49278      48899
  59.24005      1.55850   17.29059    0.44481      48564
  59.25005      1.55826   17.30961    0.41532      48645
  59.26005      1.55802   17.27358    0.42473      48682
  59.27005      1.55778   17.23616    0.48120      48771
  59.28005      1.55754   17.25812    0.43132      48587
  59.29005      1.55730   17.21708    0.42896      48562
  59.30005      1.55706   17.19680    0.47387      48838
  59.31005      1.55683   17.18318    0.47064      48333
  59.32005      1.55659   17.15083    0.38583      48695
  59.33005      1.55635   17.11668    0.42659      48462
  59.34005      1.55611   17.10490    0.48303      48169
  59.35005      1.55587   17.07617    0.45851      48347
  59.36005      1.55563   17.03812    0.42060      48680
  59.37005      1.55540   17.05859    0.46497      48145
  59.38005      1.55516   17.01157    0.45352      48315
  59.39005      1.55492   17.03106    0.46013      48263
  59.40005      1.55468   17.02196    0.42071      47870
  59.41005      1.55444   17.01677    0.41529      48149
  59.42005      1.55421   16.99071    0.44391      48326
  59.43005      1.55397   17.00950    0.45855      48004
  59.44005      1.55373   16.97633    0.44353      47920
  59.45005      1.55349   16.95946    0.42680      48311
  59.46005      1.55326   16.97544    0.42202      47854
  59.47005      1.55302   16.95167    0.44243      47867
  59.48005      1.55278   16.92454    0.43100      47836
  59.49005      1.55254   16.93151    0.43216      47502
  59.50005      1.55231   16.93101    0.45282      47875
  59.51005      1.55207   16.86915    0.45576      47928
  59.52005      1.55183   16.91645    0.41862      47576
  59.53005      1.55160   16.88344    0.45432      47645
  59.54005      1.55136   16.87971    0.44606      47628
  59.55005      1.55112   16.88680    0.43792      47334
  59.56005      1.55089   16.89100    0.39239      47421
  59.57005      1.55065   16.86419    0.43156      47783
  59.58005      1.55041   16.86621    0.45304      47271
  59.59005      1.55018   16.85269    0.45138      47450
  59.60005      1.54994   16.84864    0.44806      47465
  59.61005      1.54971   16.84695    0.40055      47468
  59.62005      1.54947   16.82905    0.41430      47148
  59.63005      1.54923   16.83131    0.46718      47281
  59.64005      1.54900   16.80967    0.44561      47075
  59.65005      1.54876   16.79791    0.41142      47265
  59.66005      1.54853   16.77421    0.44608      47216
  59.67005      1.54829   16.75149    0.46389      47117
  59.68005      1.54805   16.70924    0.42844      47182
  59.69005      1.54782   16.72587    0.43565      46860
  59.70004      1.54758   16.68402    0.43619      46954
  59.71004      1.54735   16.67208    0.42735      46843
  59.72004      1.54711   16.65367    0.40226      46837
  59.73004      1.54688   16.62846    0.41378      47095
  59.74004      1.54664   16.62343    0.45227      47057
  59.75004      1.54641   16.62818    0.45854      46442
  59.76004      1.54617   16.58917    0.37462      47238
  59.77004      1.54594   16.57587    0.42813      46653
  59.78004      1.54570   16.57168    0.43869      46303
  59.79004      1.54547   16.53663    0.42277      46905
  59.80004      1.54523   16.52704    0.44409      46751
  59.81004      1.54500   16.52606    0.43535      46189
  59.82004      1.54477   16.51678    0.41487      46786
  59.83004      1.54453   16.49342    0.43524      46767
  59.84004      1.54430   16.50922    0.45016      46058
  59.85004      1.54406   16.50965    0.41031      46678
  59.86004      1.54383   16.50565    0.43648      46277
  59.87004      1.54360   16.51204    0.40491      45882
  59.88004      1.54336   16.50606    0.41885      46684
  59.89004      1.54313   16.51970    0.41534      46405
  59.90004      1.54289   16.49546    0.44372      45770
  59.91004      1.54266   16.48901    0.38535      46612
  59.92004      1.54243   16.48662    0.42343      46009
  59.93004      1.54219   16.47421    0.41818      45839
  59.94004      1.54196   16.45311    0.46060      46230
  59.95004      1.54173   16.45154    0.41706      45967
  59.96004      1.54149   16.44578    0.42406      45960
  59.97004      1.54126   16.41981    0.48107      46075
  59.98004      1.54103   16.41601    0.40951      45746
  59.99004      1.54079   16.39730    0.41383      45949
  60.00004      1.54056   16.37829    0.44609      45703
  60.01004      1.54033   16.35015    0.42893      45527
  60.02004      1.54010   16.36302    0.37451      45692
  60.03004      1.53986   16.32125    0.43160      45658
  60.04004      1.53963   16.30987    0.42324      45566
  60.05004      1.53940   16.30424    0.40609      45575
  60.06004      1.53917   16.30316    0.39174      45557
  60.07004      1.53893   16.28039    0.43683      45206
  60.08004      1.53870   16.30765    0.41637      45494
  60.09004      1.53847   16.30524    0.42326      45148
  60.10004      1.53824   16.30561    0.42528      45476
  60.11004      1.53800   16.31969    0.41749      45611
  60.12004      1.53777   16.34485    0.44634      45224
  60.13004      1.53754   16.34357    0.41838      45347
  60.14004      1.53731   16.37598    0.43955      45462
  60.15004      1.53708   16.38752    0.41557      45108
  60.16004      1.53685   16.40470    0.43890      45369
  60.17004      1.53661   16.45226    0.37353      45267
  60.18004      1.53638   16.43321    0.42445      44831
  60.19004      1.53615   16.47506    0.40744      45624
  60.20004      1.53592   16.50627    0.44068      45418
  60.21004      1.53569   16.51461    0.38775      44993
  60.22004      1.53546   16.54079    0.44350      45223
  60.23004      1.53523   16.57836    0.39328      45412
  60.24004      1.53500   16.57592    0.44997      44909
  60.25004      1.53477   16.62105    0.43679      45630
  60.26004      1.53453   16.64988    0.43323      45269
  60.27004      1.53430   16.65572    0.42820      44980
  60.28004      1.53407   16.69859    0.43116      45681
  60.29004      1.53384   16.72575    0.45254      45302
  60.30004      1.53361   16.73580    0.43026      45028
  60.31004      1.53338   16.78587    0.41873      45341
  60.32003      1.53315   16.79890    0.45670      45270
  60.33003      1.53292   16.81984    0.39502      44942
  60.34003      1.53269   16.87956    0.39383      45705
  60.35003      1.53246   16.87943    0.40747      45156
  60.36003      1.53223   16.91464    0.42221      45398
  60.37003      1.53200   16.94110    0.44096      45063
  60.38003      1.53177   16.97193    0.39981      45367
  60.39003      1.53154   16.99698    0.43697      45231
  60.40003      1.53131   17.04423    0.44455      45816
  60.41003      1.53108   17.05021    0.43834      44973
  60.42003      1.53085   17.11213    0.41787      45572
  60.43003      1.53062   17.12339    0.44692      45514
  60.44003      1.53039   17.14806    0.44499      45447
  60.45003      1.53017   17.19862    0.44630      45274
  60.46003      1.52994   17.21945    0.43527      45478
  60.47003      1.52971   17.23697    0.41514      45155
  60.48003      1.52948   17.28704    0.42609      45551
  60.49003      1.52925   17.30168    0.42828      45230
  60.50003      1.52902   17.34304    0.38304      45585
  60.51003      1.52879   17.38167    0.41291      45247
  60.52003      1.52856   17.40956    0.47900      45311
  60.53003      1.52833   17.45143    0.40862      45382
  60.54003      1.52811   17.47827    0.43492      45547
  60.55003      1.52788   17.51357    0.44981      45157
  60.56003      1.52765   17.53914    0.44194      45802
  60.57003      1.52742   17.59396    0.44631      45389
  60.58003      1.52719   17.63089    0.41396      45251
  60.59003      1.52696   17.66236    0.47087      45783
  60.60003      1.52674   17.70241    0.45938      45374
  60.61003      1.52651   17.75538    0.42762      45359
  60.62003      1.52628   17.78659    0.43961      45414
  60.63003      1.52605   17.83000    0.46222      45369
  60.64003      1.52582   17.88146    0.39600      45308
  60.65003      1.52560   17.93365    0.41003      45575
  60.66003      1.52537   17.96474    0.44606      45306
  60.67003      1.52514   18.04710    0.40764      45147
  60.68003      1.52491   18.05440    0.47397      45681
  60.69003      1.52469   18.12812    0.43762      45137
  60.70003      1.52446   18.16276    0.41162      45445
  60.71003      1.52423   18.22536    0.45894      45582
  60.72003      1.52401   18.25944    0.48051      45082
  60.73003      1.52378   18.32418    0.44261      45484
  60.74003      1.52355   18.36825    0.43452      45631
  60.75003      1.52333   18.42606    0.47215      45282
  60.76003      1.52310   18.47852    0.49474      45311
  60.77003      1.52287   18.52892    0.43021      45528
  60.78003      1.52265   18.57614    0.45593      44955
  60.79003      1.52242   18.63294    0.45596      45287
  60.80003      1.52219   18.67728    0.37611      45745
  60.81003      1.52197   18.74605    0.42849      44968
  60.82003      1.52174   18.77453    0.45669      45278
  60.83003      1.52151   18.84890    0.45973      45349
  60.84003      1.52129   18.88177    0.43238      45326
  60.85003      1.52106   18.96272    0.45368      45236
  60.86003      1.52084   18.98832    0.46451      45336
  60.87003      1.52061   19.05359    0.45238      45392
  60.88003      1.52038   19.10547    0.48126      45248
  60.89003      1.52016   19.16221    0.47405      45126
  60.90003      1.51993   19.22336    0.42761      45713
  60.91003      1.51971   19.27230    0.46282      45244
  60.92003      1.51948   19.34025    0.49672      45252
  60.93003      1.51926   19.37979    0.46116      45154
  60.94003      1.51903   19.44262    0.43540      44974
  60.95002      1.51880   19.49776    0.39145      45397
  60.96002      1.51858   19.55608    0.46043      45269
  60.97002      1.51835   19.61358    0.45539      44838
  60.98002      1.51813   19.65873    0.44610      45434
  60.99002      1.51790   19.72078    0.47482      45178
  61.00002      1.51768   19.77138    0.46705      45042
  61.01002      1.51746   19.82969    0.45326      45561
  61.02002      1.51723   19.89036    0.47588      45225
  61.03002      1.51701   19.93541    0.45203      44959
  61.04002      1.51678   20.00371    0.50437      45407
  61.05002      1.51656   20.04718    0.46174      45343
  61.06002      1.51633   20.11698    0.48605      44886
  61.07002      1.51611   20.15384    0.46103      45461
  61.08002      1.51588   20.21862    0.49255      45086
  61.09002      1.51566   20.25140    0.49810      44876
  61.10002      1.51544   20.33372    0.39582      45422
  61.11002      1.51521   20.36126    0.42745      44994
  61.12002      1.51499   20.41826    0.47613      44733
  61.13002      1.51476   20.46527    0.44034      45518
  61.14002      1.51454   20.52546    0.47101      44855
  61.15002      1.51432   20.55217    0.48469      45125
  61.16002      1.51409   20.62305    0.46871      45351
  61.17002      1.51387   20.66056    0.47139      44892
  61.18002      1.51365   20.70929    0.48583      45114
  61.19002      1.51342   20.75647    0.48992      45380
  61.20002      1.51320   20.81123    0.48464      44881
  61.21002      1.51298   20.82807    0.48582      45326
  61.22002      1.51275   20.88097    0.48339      45263
  61.23002      1.51253   20.93119    0.48146      44957
  61.24002      1.51231   20.94845    0.49226      45014
  61.25002      1.51208   21.00768    0.42356      44975
  61.26002      1.51186   21.02306    0.43021      44911
  61.27002      1.51164   21.06451    0.44467      44956
  61.28002      1.51141   21.09842    0.46644      44999
  61.29002      1.51119   21.13942    0.48780      45040
  61.30002      1.51097   21.15363    0.47066      44947
  61.31002      1.51075   21.19818    0.47700      44856
  61.32002      1.51052   21.22899    0.45447      45133
  61.33002      1.51030   21.23591    0.51826      44994
  61.34002      1.51008   21.27271    0.47238      45111
  61.35002      1.50986   21.31002    0.50034      45005
  61.36002      1.50964   21.29811    0.47329      44958
  61.37002      1.50941   21.34973    0.51614      45049
  61.38002      1.50919   21.35152    0.48155      45003
  61.39002      1.50897   21.36027    0.48888      44785
  61.40002      1.50875   21.38389    0.44037      44773
  61.41002      1.50853   21.38683    0.44958      44876
  61.42002      1.50831   21.39909    0.44562      44509
  61.43002      1.50808   21.40888    0.47055      45076
  61.44002      1.50786   21.42329    0.45695      44967
  61.45002      1.50764   21.42152    0.48362      44737
  61.46002      1.50742   21.43050    0.48186      45049
  61.47002      1.50720   21.43254    0.49843      44926
  61.48002      1.50698   21.41663    0.49094      44623
  61.49002      1.50676   21.43030    0.49798      45300
  61.50002      1.50653   21.42869    0.46839      44758
  61.51002      1.50631   21.39830    0.51716      44912
  61.52002      1.50609   21.41507    0.48421      45124
  61.53002      1.50587   21.38849    0.49290      44762
  61.54002      1.50565   21.38000    0.47488      44837
  61.55002      1.50543   21.38446    0.45550      45118
  61.56002      1.50521   21.35294    0.46223      44095
  61.57001      1.50499   21.33956    0.44958      44932
  61.58001      1.50477   21.32496    0.44907      44938
  61.59001      1.50455   21.31159    0.46539      44463
  61.60001      1.50433   21.27737    0.47471      45054
  61.61001      1.50411   21.26798    0.50424      45070
  61.62001      1.50389   21.22696    0.47620      44512
  61.63001      1.50367   21.21235    0.49478      45173
  61.64001      1.50345   21.18776    0.49301      44964
  61.65001      1.50323   21.15576    0.47282      44629
  61.66001      1.50301   21.11416    0.47753      45091
  61.67001      1.50279   21.09132    0.49156      44835
  61.68001      1.50257   21.04663    0.51923      44713
  61.69001      1.50235   21.02032    0.46157      45061
  61.70001      1.50213   20.98870    0.43946      44848
  61.71001      1.50191   20.94779    0.47160      44383
  61.72001      1.50169   20.91268    0.44127      44672
  61.73001      1.50147   20.87020    0.45242      44690
  61.74001      1.50125   20.82087    0.48447      44476
  61.75001      1.50103   20.77898    0.46709      45003
  61.76001      1.50082   20.74675    0.45176      44632
  61.77001      1.50060   20.67126    0.49231      44668
  61.78001      1.50038   20.64484    0.45158      44929
  61.79001      1.50016   20.57376    0.50680      44664
  61.80001      1.49994   20.54162    0.46819      44777
  61.81001      1.49972   20.48201    0.50075      44628
  61.82001      1.49950   20.43820    0.44706      44992
  61.83001      1.49928   20.37193    0.48232      44565
  61.84001      1.49907   20.33577    0.47972      44841
  61.85001      1.49885   20.27804    0.47611      44854
  61.86001      1.49863   20.21287    0.42220      44513
  61.87001      1.49841   20.17710    0.49824      44239
  61.88001      1.49819   20.10609    0.41573      44762
  61.89001      1.49797   20.04538    0.43515      44413
  61.90001      1.49776   20.00293    0.44320      44837
  61.91001      1.49754   19.92462    0.49534      44662
  61.92001      1.49732   19.86948    0.46258      44236
  61.93001      1.49710   19.80918    0.46433      45095
  61.94001      1.49689   19.74815    0.46341      44645
  61.95001      1.49667   19.69760    0.48172      44345
  61.96001      1.49645   19.62093    0.44285      44913
  61.97001      1.49623   19.57784    0.52083      44731
  61.98001      1.49602   19.50093    0.45673      44363
  61.99001      1.49580   19.45938    0.48052      44969
  62.00001      1.49558   19.37706    0.45014      44387
  62.01001      1.49536   19.33496    0.43073      44532
  62.02001      1.49515   19.25598    0.45124      44332
  62.03001      1.49493   19.21231    0.44064      44180
  62.04001      1.49471   19.14310    0.43395      44518
  62.05001      1.49450   19.09731    0.44400      44598
  62.06001      1.49428   19.02823    0.45152      44162
  62.07001      1.49406   18.96392    0.47425      44660
  62.08001      1.49385   18.89689    0.45751      44756
  62.09001      1.49363   18.85629    0.42833      44075
  62.10001      1.49341   18.79327    0.45513      44820
  62.11001      1.49320   18.72184    0.46732      44515
  62.12001      1.49298   18.67739    0.47922      44132
  62.13001      1.49276   18.61432    0.44484      44920
  62.14001      1.49255   18.58453    0.47389      44363
  62.15001      1.49233   18.50776    0.45856      44351
  62.16001      1.49211   18.46395    0.41338      44700
  62.17001      1.49190   18.41503    0.44325      44065
  62.18001      1.49168   18.35439    0.47407      44045
  62.19001      1.49147   18.32834    0.39732      44331
  62.20000      1.49125   18.26046    0.43477      44152
  62.21000      1.49104   18.23215    0.43558      44339
  62.22000      1.49082   18.17032    0.43287      44474
  62.23000      1.49060   18.12528    0.44393      44474
  62.24000      1.49039   18.08505    0.45672      44165
  62.25000      1.49017   18.04461    0.45239      44423
  62.26000      1.48996   17.99048    0.43762      44370
  62.27000      1.48974   17.95817    0.45179      44238
  62.28000      1.48953   17.89903    0.44595      44370
  62.29000      1.48931   17.86021    0.44595      44478
  62.30000      1.48910   17.81691    0.44823      44164
  62.31000      1.48888   17.77791    0.40742      44455
  62.32000      1.48867   17.72119    0.42618      44223
  62.33000      1.48845   17.68256    0.44885      43852
  62.34000      1.48824   17.65402    0.42580      44318
  62.35000      1.48802   17.59912    0.41586      44069
  62.36000      1.48781   17.55324    0.40777      44155
  62.37000      1.48759   17.50545    0.42124      44524
  62.38000      1.48738   17.45594    0.44281      44191
  62.39000      1.48717   17.41915    0.42613      44114
  62.40000      1.48695   17.36654    0.42599      44601
  62.41000      1.48674   17.31395    0.44660      44187
  62.42000      1.48652   17.27855    0.42332      44158
  62.43000      1.48631   17.23685    0.47533      44649
  62.44000      1.48609   17.18424    0.42164      44144
  62.45000      1.48588   17.15697    0.43537      44589
  62.46000      1.48567   17.09607    0.41747      44418
  62.47000      1.48545   17.06441    0.40838      44028
  62.48000      1.48524   17.02092    0.44379      44199
  62.49000      1.48503   16.98122    0.42898      44180
  62.50000      1.48481   16.94257    0.43789      43738
  62.51000      1.48460   16.91309    0.37603      44577
  62.52000      1.48439   16.87467    0.41990      44416
  62.53000      1.48417   16.83048    0.42585      43943
  62.54000      1.48396   16.81818    0.43138      44525
  62.55000      1.48375   16.74909    0.42070      44336
  62.56000      1.48353   16.74156    0.43636      43998
  62.57000      1.48332   16.70806    0.42507      44630
  62.58000      1.48311   16.66897    0.42518      44184
  62.59000      1.48289   16.66409    0.43762      44227
  62.60000      1.48268   16.61788    0.45095      44528
  62.61000      1.48247   16.60408    0.39817      44093
  62.62000      1.48226   16.56172    0.40418      44291
  62.63000      1.48204   16.55220    0.43956      44232
  62.64000      1.48183   16.52427    0.41131      43989
  62.65000      1.48162   16.50458    0.45121      44003
  62.66000      1.48141   16.48778    0.41130      44170
  62.67000      1.48119   16.45364    0.38706      43939
  62.68000      1.48098   16.43151    0.40101      44424
  62.69000      1.48077   16.40645    0.42193      43968
  62.70000      1.48056   16.39798    0.41201      44196
  62.71000      1.48034   16.38058    0.42579      44398
  62.72000      1.48013   16.34657    0.42207      44174
  62.73000      1.47992   16.33370    0.44604      44089
  62.74000      1.47971   16.30127    0.42590      44447
  62.75000      1.47950   16.29702    0.43791      44209
  62.76000      1.47929   16.27083    0.40677      43906
  62.77000      1.47907   16.23767    0.39382      44514
  62.78000      1.47886   16.23919    0.40906      44095
  62.79000      1.47865   16.19833    0.43447      43802
  62.80000      1.47844   16.18614    0.42478      44276
  62.81000      1.47823   16.17334    0.40962      43828
  62.81999      1.47802   16.13584    0.40710      44023
  62.82999      1.47781   16.10649    0.39064      44111
  62.83999      1.47759   16.10991    0.41159      44152
  62.84999      1.47738   16.06626    0.40241      44055
  62.85999      1.47717   16.04291    0.44754      44148
  62.86999      1.47696   16.02722    0.41945      44260
  62.87999      1.47675   15.99610    0.41496      43824
  62.88999      1.47654   15.98790    0.42368      44548
  62.89999      1.47633   15.94235    0.43198      44029
  62.90999      1.47612   15.94335    0.40366      44010
  62.91999      1.47591   15.90403    0.39897      44501
  62.92999      1.47570   15.89007    0.41374      44005
  62.93999      1.47549   15.86806    0.39670      43887
  62.94999      1.47528   15.82483    0.41246      44305
  62.95999      1.47507   15.83464    0.40749      43681
  62.96999      1.47486   15.78499    0.44452      44124
  62.97999      1.47465   15.78726    0.37170      44143
  62.98999      1.47444   15.75565    0.40763      43643
  62.99999      1.47423   15.73353    0.39260      44494
  63.00999      1.47402   15.73412    0.41695      44113
  63.01999      1.47381   15.68933    0.41460      43821
  63.02999      1.47360   15.68650    0.42090      44378
  63.03999      1.47339   15.67610    0.41807      44155
  63.04999      1.47318   15.64520    0.40275      43873
  63.05999      1.47297   15.64206    0.44875      44359
  63.06999      1.47276   15.60776    0.40584      43797
  63.07999      1.47255   15.61488    0.36562      44222
  63.08999      1.47234   15.57665    0.43185      43948
  63.09999      1.47213   15.57227    0.42508      43593
  63.10999      1.47192   15.56173    0.39076      44185
  63.11999      1.47171   15.53904    0.43197      43833
  63.12999      1.47150   15.53247    0.40595      43506
  63.13999      1.47129   15.51270    0.38213      44036
  63.14999      1.47109   15.49577    0.37245      44021
  63.15999      1.47088   15.47983    0.42478      43540
  63.16999      1.47067   15.47734    0.43092      44096
  63.17999      1.47046   15.46471    0.40852      43892
  63.18999      1.47025   15.45035    0.40715      43727
  63.19999      1.47004   15.41843    0.40533      44222
  63.20999      1.46983   15.43270    0.44550      43858
  63.21999      1.46962   15.40513    0.41927      43547
  63.22999      1.46942   15.39481    0.35734      44303
  63.23999      1.46921   15.38614    0.40130      43600
  63.24999      1.46900   15.37483    0.40700      43472
  63.25999      1.46879   15.35777    0.40221      43977
  63.26999      1.46858   15.35545    0.40835      43888
  63.27999      1.46838   15.34678    0.41893      43160
  63.28999      1.46817   15.32860    0.42416      43764
  63.29999      1.46796   15.30803    0.36365      43825
  63.30999      1.46775   15.31247    0.37572      43499
  63.31999      1.46754   15.28572    0.40536      43876
  63.32999      1.46734   15.29485    0.42568      43697
  63.33999      1.46713   15.28025    0.40031      43673
  63.34999      1.46692   15.26163    0.39631      43901
  63.35999      1.46671   15.24542    0.43347      43402
  63.36999      1.46651   15.24980    0.43098      43704
  63.37999      1.46630   15.22324    0.35528      44059
  63.38999      1.46609   15.22500    0.40749      43391
  63.39999      1.46589   15.22077    0.40208      43541
  63.40999      1.46568   15.20546    0.42336      43818
  63.41999      1.46547   15.18432    0.40596      43353
  63.42999      1.46526   15.18758    0.39789      43819
  63.43999      1.46506   15.17542    0.42500      43410
  63.44998      1.46485   15.15547    0.40694      43325
  63.45998      1.46464   15.14885    0.34717      44050
  63.46998      1.46444   15.14900    0.39852      43501
  63.47998      1.46423   15.13285    0.41294      43577
  63.48998      1.46402   15.12733    0.41171      44019
  63.49998      1.46382   15.12331    0.40390      43432
  63.50998      1.46361   15.11713    0.41546      43685
  63.51998      1.46340   15.10319    0.42821      43950
  63.52998      1.46320   15.11036    0.38643      43273
  63.53998      1.46299   15.10720    0.36880      43954
  63.54998      1.46279   15.09598    0.39976      43611
  63.55998      1.46258   15.10818    0.42647      42935
  63.56998      1.46237   15.09987    0.39237      44115
  63.57998      1.46217   15.09620    0.40996      43665
  63.58998      1.46196   15.11236    0.41674      43259
  63.59998      1.46176   15.07836    0.41965      43639
  63.60998      1.46155   15.10046    0.36754      43383
  63.61998      1.46135   15.09827    0.38854      43418
  63.62998      1.46114   15.08554    0.39440      43785
  63.63998      1.46093   15.10745    0.39825      43460
  63.64998      1.46073   15.09813    0.36532      43864
  63.65998      1.46052   15.09156    0.42944      43695
  63.66998      1.46032   15.10967    0.43030      43441
  63.67998      1.46011   15.09340    0.40883      43720
  63.68998      1.45991   15.09015    0.36535      43824
  63.69998      1.45970   15.11663    0.39044      43296
  63.70998      1.45950   15.09322    0.42007      43486
  63.71998      1.45929   15.09605    0.39214      43617
  63.72998      1.45909   15.11166    0.40258      43375
  63.73998      1.45888   15.06875    0.43737      43784
  63.74998      1.45868   15.09681    0.40305      43639
  63.75998      1.45847   15.08883    0.40341      43125
  63.76998      1.45827   15.05761    0.37597      43656
  63.77998      1.45806   15.07745    0.39008      43521
  63.78998      1.45786   15.05848    0.39738      43410
  63.79998      1.45766   15.05838    0.36982      43555
  63.80998      1.45745   15.06797    0.43034      43745
  63.81998      1.45725   15.04458    0.40961      43426
  63.82998      1.45704   15.03865    0.39866      43465
  63.83998      1.45684   15.04133    0.38618      43736
  63.84998      1.45663   15.01384    0.37916      43452
  63.85998      1.45643   15.02881    0.41602      43480
  63.86998      1.45623   15.02271    0.38482      43395
  63.87998      1.45602   14.99153    0.42470      43305
  63.88998      1.45582   15.00291    0.41388      43632
  63.89998      1.45562   14.99097    0.39768      43218
  63.90998      1.45541   14.98400    0.40248      43629
  63.91998      1.45521   14.98630    0.42102      43355
  63.92998      1.45500   14.95106    0.38956      43136
  63.93998      1.45480   14.97755    0.37692      43502
  63.94998      1.45460   14.96779    0.39791      43746
  63.95998      1.45439   14.93180    0.41067      43176
  63.96998      1.45419   14.97692    0.40508      43451
  63.97998      1.45399   14.95009    0.41211      43700
  63.98998      1.45379   14.92380    0.38572      43172
  63.99998      1.45358   14.94190    0.36186      43804
  64.00998      1.45338   14.94515    0.40797      43152
  64.01998      1.45318   14.91199    0.38148      43186
  64.02998      1.45297   14.93060    0.40265      43714
  64.03998      1.45277   14.92340    0.40692      42918
  64.04998      1.45257   14.89844    0.40414      43477
  64.05998      1.45237   14.92412    0.40969      43654
  64.06997      1.45216   14.90010    0.39980      43001
  64.07997      1.45196   14.90854    0.40486      43307
  64.08997      1.45176   14.89405    0.38316      43450
  64.09997      1.45156   14.90095    0.37217      43023
  64.10997      1.45135   14.89630    0.40027      43647
  64.11997      1.45115   14.88187    0.40265      43240
  64.12997      1.45095   14.88112    0.40820      43248
  64.13997      1.45075   14.87997    0.38757      43692
  64.14997      1.45054   14.86619    0.40208      43162
  64.15997      1.45034   14.87096    0.37994      43353
  64.16997      1.45014   14.85702    0.37616      43331
  64.17997      1.44994   14.86551    0.44222      42843
  64.18997      1.44974   14.85399    0.40102      43654
  64.19997      1.44954   14.84464    0.40507      43172
  64.20997      1.44933   14.83853    0.39405      43058
  64.21997      1.44913   14.83425    0.41659      43690
  64.22997      1.44893   14.83918    0.40342      43050
  64.23997      1.44873   14.84764    0.41259      43024
  64.24997      1.44853   14.82784    0.38222      43393
  64.25997      1.44833   14.82243    0.37576      43087
  64.26997      1.44813   14.84067    0.38473      43235
  64.27997      1.44792   14.82061    0.41522      43443
  64.28997      1.44772   14.80690    0.39859      43067
  64.29997      1.44752   14.82900    0.39311      43349
  64.30997      1.44732   14.81477    0.38574      43118
  64.31997      1.44712   14.81437    0.37604      43132
  64.32997      1.44692   14.81748    0.38621      43249
  64.33997      1.44672   14.81858    0.39159      42993
  64.34997      1.44652   14.80300    0.44193      42807
  64.35997      1.44632   14.80962    0.38328      43430
  64.36997      1.44612   14.81262    0.37832      43283
  64.37997      1.44592   14.79565    0.41323      42904
  64.38997      1.44572   14.80225    0.41149      43038
  64.39997      1.44552   14.79785    0.41721      43053
  64.40997      1.44532   14.79697    0.37085      42909
  64.41997      1.44512   14.78726    0.37966      43191
  64.42997      1.44492   14.79981    0.40890      43022
  64.43997      1.44472   14.78299    0.38182      42917
  64.44997      1.44452   14.78470    0.39290      43162
  64.45997      1.44432   14.77344    0.42898      43007
  64.46997      1.44412   14.77600    0.34626      43113
  64.47997      1.44392   14.79024    0.41005      42882
  64.48997      1.44372   14.76564    0.41095      42915
  64.49997      1.44352   14.75843    0.38798      43168
  64.50997      1.44332   14.75002    0.41488      43023
  64.51997      1.44312   14.78429    0.37468      42741
  64.52997      1.44292   14.74345    0.42073      43241
  64.53997      1.44272   14.72642    0.40719      43049
  64.54997      1.44252   14.75828    0.38323      42806
  64.55997      1.44232   14.73296    0.39674      42945
  64.56997      1.44212   14.72260    0.38308      42889
  64.57997      1.44192   14.72689    0.38372      42847
  64.58997      1.44172   14.73484    0.38147      43309
  64.59997      1.44152   14.71118    0.40009      42705
  64.60997      1.44132   14.69880    0.42826      43210
  64.61997      1.44113   14.70353    0.34860      43264
  64.62997      1.44093   14.70566    0.37461      42635
  64.63997      1.44073   14.69756    0.39017      43054
  64.64997      1.44053   14.69108    0.43511      43032
  64.65997      1.44033   14.68495    0.37604      42864
  64.66997      1.44013   14.67620    0.38770      43208
  64.67997      1.43993   14.65783    0.43897      42887
  64.68997      1.43974   14.68862    0.39173      42910
  64.69996      1.43954   14.67064    0.38487      43388
  64.70996      1.43934   14.63236    0.41637      42563
  64.71996      1.43914   14.65731    0.44034      43113
  64.72996      1.43894   14.65212    0.34603      43157
  64.73996      1.43874   14.64664    0.38150      42516
  64.74996      1.43855   14.63297    0.38737      43426
  64.75996      1.43835   14.64788    0.41200      42979
  64.76996      1.43815   14.63550    0.37589      43013
  64.77996      1.43795   14.62359    0.37216      43181
  64.78996      1.43775   14.62832    0.37645      42665
  64.79996      1.43756   14.64824    0.40533      43014
  64.80996      1.43736   14.62334    0.37483      43107
  64.81996      1.43716   14.61035    0.42550      42761
  64.82996      1.43696   14.65793    0.41509      42942
  64.83996      1.43677   14.60717    0.37665      42907
  64.84996      1.43657   14.62561    0.46089      42698
  64.85996      1.43637   14.61879    0.37168      43404
  64.86996      1.43617   14.60920    0.41059      42822
  64.87996      1.43598   14.62388    0.40069      42457
  64.88996      1.43578   14.60016    0.38515      42993
  64.89996      1.43558   14.60042    0.37598      42792
  64.90996      1.43539   14.62367    0.39801      42774
  64.91996      1.43519   14.59017    0.38093      42788
  64.92996      1.43499   14.59950    0.38770      42938
  64.93996      1.43480   14.59996    0.35954      42961
  64.94996      1.43460   14.58754    0.39383      42537
  64.95996      1.43440   14.59202    0.38642      42642
  64.96996      1.43421   14.57335    0.42937      42796
  64.97996      1.43401   14.57581    0.38639      42803
  64.98996      1.43381   14.58047    0.39066      42812
  64.99996      1.43362   14.55073    0.42503      42750
  65.00996      1.43342   14.56149    0.38945      43000
  65.01996      1.43322   14.57246    0.43160      42700
  65.02996      1.43303   14.52797    0.37995      42930
  65.03996      1.43283   14.54262    0.41824      42390
  65.04996      1.43264   14.54563    0.36875      42609
  65.05996      1.43244   14.52274    0.36995      42904
  65.06996      1.43224   14.53515    0.38986      42877
  65.07996      1.43205   14.50587    0.41875      42582
  65.08996      1.43185   14.51677    0.34398      43081
  65.09996      1.43166   14.52967    0.38436      42425
  65.10996      1.43146   14.51479    0.38904      42564
  65.11996      1.43126   14.48967    0.38963      42905
  65.12996      1.43107   14.49803    0.40827      42601
  65.13996      1.43087   14.50167    0.39884      42888
  65.14996      1.43068   14.51110    0.36894      42631
  65.15996      1.43048   14.50031    0.39716      42546
  65.16996      1.43029   14.48149    0.39784      43092
  65.17996      1.43009   14.50158    0.41017      42657
  65.18996      1.42990   14.48968    0.40280      42678
  65.19996      1.42970   14.48958    0.39701      42647
  65.20996      1.42951   14.47804    0.38300      42149
  65.21996      1.42931   14.49083    0.37976      43059
  65.22996      1.42912   14.48573    0.36961      43023
  65.23996      1.42892   14.48375    0.38751      42425
  65.24996      1.42873   14.49925    0.35343      42884
  65.25996      1.42853   14.47657    0.38004      42587
  65.26996      1.42834   14.48684    0.38885      42481
  65.27996      1.42814   14.48263    0.39505      43092
  65.28996      1.42795   14.47344    0.40158      42364
  65.29996      1.42775   14.49840    0.40861      42911
  65.30996      1.42756   14.48515    0.37948      42993
  65.31995      1.42737   14.48539    0.41851      42199
  65.32995      1.42717   14.49398    0.40402      43115
  65.33995      1.42698   14.47309    0.38640      42678
  65.34995      1.42678   14.48555    0.42902      42571
  65.35995      1.42659   14.49129    0.39252      42728
  65.36995      1.42639   14.46547    0.37923      42507
  65.37995      1.42620   14.47113    0.36269      42852
  65.38995      1.42601   14.47632    0.37693      42874
  65.39995      1.42581   14.47911    0.38808      42485
  65.40995      1.42562   14.47912    0.35808      42835
  65.41995      1.42543   14.47287    0.38722      42402
  65.42995      1.42523   14.46214    0.40111      42364
  65.43995      1.42504   14.47538    0.37055      42991
  65.44995      1.42484   14.46167    0.42534      42604
  65.45995      1.42465   14.48015    0.38508      42690
  65.46995      1.42446   14.47225    0.39403      42925
  65.47995      1.42426   14.47383    0.38991      42471
  65.48995      1.42407   14.48133    0.42121      42890
  65.49995      1.42388   14.47532    0.39411      42862
  65.50995      1.42368   14.46716    0.38138      42770
  65.51995      1.42349   14.48143    0.47009      42581
  65.52995      1.42330   14.47500    0.37499      42415
  65.53995      1.42311   14.49747    0.35038      42642
  65.54995      1.42291   14.48865    0.41029      42912
  65.55995      1.42272   14.49358    0.34856      42888
  65.56995      1.42253   14.48588    0.39396      42712
  65.57995      1.42233   14.48668    0.37542      42380
  65.58995      1.42214   14.50152    0.39150      42979
  65.59995      1.42195   14.52345    0.39310      42810
  65.60995      1.42176   14.51786    0.37943      42700
  65.61995      1.42156   14.53222    0.40212      42818
  65.62995      1.42137   14.51900    0.42501      42688
  65.63995      1.42118   14.52832    0.38940      42764
  65.64995      1.42099   14.54524    0.41746      42532
  65.65995      1.42079   14.55050    0.38384      42924
  65.66995      1.42060   14.55544    0.38626      43000
  65.67995      1.42041   14.55024    0.39660      42349
  65.68995      1.42022   14.54363    0.42320      42664
  65.69995      1.42003   14.55911    0.34843      42917
  65.70995      1.41983   14.56601    0.37239      42485
  65.71995      1.41964   14.57664    0.37145      43015
  65.72995      1.41945   14.58741    0.36583      42437
  65.73995      1.41926   14.58043    0.41506      42426
  65.74995      1.41907   14.59061    0.38004      42770
  65.75995      1.41888   14.59155    0.39611      42338
  65.76995      1.41868   14.59112    0.41204      42871
  65.77995      1.41849   14.59179    0.39699      42766
  65.78995      1.41830   14.58205    0.37891      42291
  65.79995      1.41811   14.58241    0.42237      42987
  65.80995      1.41792   14.58973    0.39901      42568
  65.81995      1.41773   14.59394    0.39060      42610
  65.82995      1.41754   14.59656    0.40767      42796
  65.83995      1.41735   14.59836    0.39585      42090
  65.84995      1.41716   14.58753    0.39850      42614
  65.85995      1.41696   14.58095    0.35723      42725
  65.86995      1.41677   14.58372    0.38167      42167
  65.87995      1.41658   14.59483    0.35161      43019
  65.88995      1.41639   14.58846    0.39299      42467
  65.89995      1.41620   14.58986    0.38105      42319
  65.90995      1.41601   14.57408    0.43548      42768
  65.91995      1.41582   14.57357    0.37368      42350
  65.92995      1.41563   14.57545    0.39480      42622
  65.93995      1.41544   14.56976    0.43001      42810
  65.94994      1.41525   14.57386    0.36549      42133
  65.95994      1.41506   14.57245    0.40779      43076
  65.96994      1.41487   14.55779    0.42308      42583
  65.97994      1.41468   14.57322    0.38783      42411
  65.98994      1.41449   14.54668    0.39978      42971
  65.99994      1.41430   14.54420    0.40463      42277
  66.00994      1.41411   14.56568    0.39540      42356
  66.01994      1.41392   14.56149    0.37276      42891
  66.02994      1.41373   14.55088    0.35876      42186
  66.03994      1.41354   14.55989    0.35964      42740
  66.04994      1.41335   14.55627    0.38359      42239
  66.05994      1.41316   14.56835    0.38285      42214
  66.06994      1.41297   14.54927    0.40076      42800
  66.07994      1.41278   14.54865    0.41035      42254
  66.08994      1.41259   14.57045    0.38067      42692
  66.09994      1.41240   14.55515    0.40907      42661
  66.10994      1.41221   14.54589    0.40312      42372
  66.11994      1.41202   14.55988    0.39109      42596
  66.12994      1.41183   14.55003    0.40925      42321
  66.13994      1.41164   14.56742    0.37879      42562
  66.14994      1.41145   14.56711    0.39030      42661
  66.15994      1.41126   14.56509    0.42098      42474
  66.16994      1.41108   14.56613    0.40587      42237
  66.17994      1.41089   14.56707    0.36870      42484
  66.18994      1.41070   14.58118    0.35230      42509
  66.19994      1.41051   14.57896    0.37102      42485
  66.20994      1.41032   14.58424    0.36257      42173
  66.21994      1.41013   14.58898    0.41632      42319
  66.22994      1.40994   14.58322    0.40185      42606
  66.23994      1.40975   14.57655    0.38373      42391
  66.24994      1.40957   14.57940    0.38854      42340
  66.25994      1.40938   14.57960    0.43879      42427
  66.26994      1.40919   14.58572    0.39235      42741
  66.27994      1.40900   14.58650    0.38970      42356
  66.28994      1.40881   14.59145    0.42017      42464
  66.29994      1.40862   14.58766    0.41764      42600
  66.30994      1.40844   14.60242    0.37855      42262
  66.31994      1.40825   14.60203    0.42454      42604
  66.32994      1.40806   14.59960    0.39618      41898
  66.33994      1.40787   14.60608    0.38397      42328
  66.34994      1.40768   14.61087    0.32663      42541
  66.35994      1.40750   14.61220    0.37260      42193
  66.36994      1.40731   14.61727    0.37906      42222
  66.37994      1.40712   14.62892    0.37886      42415
  66.38994      1.40693   14.63367    0.43040      41900
  66.39994      1.40674   14.63028    0.37737      42815
  66.40994      1.40656   14.64400    0.38286      42204
  66.41994      1.40637   14.64446    0.40933      42334
  66.42994      1.40618   14.64666    0.42602      42549
  66.43994      1.40599   14.65908    0.39067      42158
  66.44994      1.40581   14.65115    0.39241      42514
  66.45994      1.40562   14.67880    0.41435      42404
  66.46994      1.40543   14.66080    0.40756      42003
  66.47994      1.40525   14.68700    0.41343      42831
  66.48994      1.40506   14.67511    0.39235      42033
  66.49994      1.40487   14.67886    0.42768      42098
  66.50994      1.40468   14.69521    0.31510      42676
  66.51994      1.40450   14.69626    0.36558      41716
  66.52994      1.40431   14.69578    0.38808      42437
  66.53994      1.40412   14.70222    0.38491      42371
  66.54994      1.40394   14.69960    0.38120      41936
  66.55994      1.40375   14.70844    0.41736      42656
  66.56993      1.40356   14.69954    0.41660      42120
  66.57993      1.40338   14.71293    0.38232      42249
  66.58993      1.40319   14.69593    0.39632      42641
  66.59993      1.40300   14.70645    0.40386      41732
  66.60993      1.40282   14.70889    0.42461      42807
  66.61993      1.40263   14.70528    0.38315      42398
  66.62993      1.40245   14.69633    0.41768      42057
  66.63993      1.40226   14.70935    0.39755      42745
  66.64993      1.40207   14.68911    0.39077      41999
  66.65993      1.40189   14.70326    0.40890      42089
  66.66993      1.40170   14.69990    0.33340      42438
  66.67993      1.40152   14.69960    0.35029      41936
  66.68993      1.40133   14.70813    0.41584      42235
  66.69993      1.40114   14.70092    0.38175      42243
  66.70993      1.40096   14.70843    0.41095      42034
  66.71993      1.40077   14.72255    0.38102      42479
  66.72993      1.40059   14.71630    0.41101      42188
  66.73993      1.40040   14.72957    0.40496      42403
  66.74993      1.40022   14.72782    0.38651      42406
  66.75993      1.40003   14.72943    0.40680      42079
  66.76993      1.39984   14.75034    0.40553      42430
  66.77993      1.39966   14.73127    0.40379      42131
  66.78993      1.39947   14.75010    0.41196      42204
  66.79993      1.39929   14.75950    0.41646      42435
  66.80993      1.39910   14.75249    0.38985      42264
  66.81993      1.39892   14.77178    0.39866      41884
  66.82993      1.39873   14.76747    0.35912      42257
  66.83993      1.39855   14.78989    0.34395      42119
  66.84993      1.39836   14.80501    0.38137      42030
  66.85993      1.39818   14.80483    0.39882      42049
  66.86993      1.39799   14.81587    0.38267      42009
  66.87993      1.39781   14.81074    0.41774      42300
  66.88993      1.39762   14.82652    0.40323      42267
  66.89993      1.39744   14.82954    0.39243      41996
  66.90993      1.39726   14.82482    0.41132      42284
  66.91993      1.39707   14.85536    0.40342      42385
  66.92993      1.39689   14.85245    0.39794      42175
  66.93993      1.39670   14.84142    0.39937      42198
  66.94993      1.39652   14.86873    0.40649      41969
  66.95993      1.39633   14.85272    0.40172      42290
  66.96993      1.39615   14.86728    0.41801      42461
  66.97993      1.39597   14.84856    0.37875      41859
  66.98993      1.39578   14.86625    0.36455      41989
  66.99993      1.39560   14.87819    0.35374      42224
  67.00993      1.39541   14.88062    0.36219      41791
  67.01993      1.39523   14.87222    0.40151      42272
  67.02993      1.39505   14.88535    0.39077      41987
  67.03993      1.39486   14.87544    0.38719      42175
  67.04993      1.39468   14.88698    0.42656      42369
  67.05993      1.39449   14.88634    0.39686      41972
  67.06993      1.39431   14.87592    0.41466      42344
  67.07993      1.39413   14.88503    0.40800      42292
  67.08993      1.39394   14.86667    0.38208      41775
  67.09993      1.39376   14.87811    0.40812      42559
  67.10993      1.39358   14.87107    0.40133      42148
  67.11993      1.39339   14.87165    0.39846      42047
  67.12993      1.39321   14.87424    0.41640      42588
  67.13993      1.39303   14.86681    0.41329      41734
  67.14993      1.39284   14.86337    0.36558      42134
  67.15993      1.39266   14.88083    0.35182      41979
  67.16993      1.39248   14.88161    0.37642      41630
  67.17993      1.39229   14.88104    0.39283      42525
  67.18993      1.39211   14.88982    0.39035      41911
  67.19992      1.39193   14.89341    0.40034      42068
  67.20992      1.39175   14.88329    0.40021      42330
  67.21992      1.39156   14.88092    0.39971      41718
  67.22992      1.39138   14.90536    0.40582      42654
  67.23992      1.39120   14.91217    0.39352      42195
  67.24992      1.39102   14.89754    0.41494      41830
  67.25992      1.39083   14.91894    0.38624      42533
  67.26992      1.39065   14.92962    0.42552      41886
  67.27992      1.39047   14.92911    0.38833      42294
  67.28992      1.39029   14.94881    0.40373      42331
  67.29992      1.39010   14.95990    0.42621      41693
  67.30992      1.38992   14.96631    0.36097      42223
  67.31992      1.38974   14.98285    0.36511      41706
  67.32992      1.38956   14.99334    0.38881      41853
  67.33992      1.38938   14.98932    0.36111      42285
  67.34992      1.38919   15.03505    0.40298      41788
  67.35992      1.38901   15.02746    0.41299      42289
  67.36992      1.38883   15.05308    0.38547      42186
  67.37992      1.38865   15.05107    0.40399      41689
  67.38992      1.38847   15.06148    0.41741      42534
  67.39992      1.38828   15.07681    0.38357      41821
  67.40992      1.38810   15.08980    0.42243      42130
  67.41992      1.38792   15.08970    0.38910      42399
  67.42992      1.38774   15.12013    0.42017      41835
  67.43992      1.38756   15.12828    0.41083      42353
  67.44992      1.38738   15.12752    0.38852      42186
  67.45992      1.38720   15.14455    0.43828      41939
  67.46992      1.38701   15.14270    0.35017      42182
  67.47992      1.38683   15.15564    0.38104      41549
  67.48992      1.38665   15.14652    0.37086      42022
  67.49992      1.38647   15.16879    0.37097      42231
  67.50992      1.38629   15.17777    0.41493      41857
  67.51992      1.38611   15.17478    0.39273      42218
  67.52992      1.38593   15.18438    0.40084      42005
  67.53992      1.38575   15.18724    0.40897      42116
  67.54992      1.38557   15.17288    0.40595      42321
  67.55992      1.38539   15.18833    0.39414      42006
  67.56992      1.38520   15.17942    0.42198      42124
  67.57992      1.38502   15.17657    0.39938      42160
  67.58992      1.38484   15.18275    0.39452      42213
  67.59992      1.38466   15.18294    0.41837      42231
  67.60992      1.38448   15.16673    0.40827      42149
  67.61992      1.38430   15.16291    0.40496      42086
  67.62992      1.38412   15.15951    0.36500      42176
  67.63992      1.38394   15.15046    0.39092      41669
  67.64992      1.38376   15.16263    0.37754      41848
  67.65992      1.38358   15.14294    0.36355      42059
  67.66992      1.38340   15.14638    0.38497      42151
  67.67992      1.38322   15.14092    0.41533      42109
  67.68992      1.38304   15.14826    0.37859      42148
  67.69992      1.38286   15.14085    0.42205      41948
  67.70992      1.38268   15.13022    0.41194      42168
  67.71992      1.38250   15.13458    0.40580      42355
  67.72992      1.38232   15.12180    0.40516      41902
  67.73992      1.38214   15.11857    0.40106      42273
  67.74992      1.38196   15.12813    0.40827      42033
  67.75992      1.38178   15.10719    0.40020      42120
  67.76992      1.38160   15.12918    0.40815      42391
  67.77992      1.38142   15.11948    0.39692      41838
  67.78992      1.38124   15.09767    0.36639      42273
  67.79992      1.38106   15.13007    0.41787      41836
  67.80992      1.38088   15.12224    0.37865      41612
  67.81991      1.38071   15.11837    0.36306      42279
  67.82991      1.38053   15.12557    0.37885      41918
  67.83991      1.38035   15.13804    0.40144      41983
  67.84991      1.38017   15.12861    0.40948      42305
  67.85991      1.37999   15.13815    0.39443      41835
  67.86991      1.37981   15.13570    0.41487      42233
  67.87991      1.37963   15.14243    0.42524      42220
  67.88991      1.37945   15.16679    0.38686      41779
  67.89991      1.37927   15.13756    0.40690      42499
  67.90991      1.37909   15.16012    0.42079      41870
  67.91991      1.37892   15.15845    0.39726      42243
  67.92991      1.37874   15.15980    0.40415      42246
  67.93991      1.37856   15.18178    0.41551      41470
  67.94991      1.37838   15.17596    0.36195      42660
  67.95991      1.37820   15.18284    0.38892      41740
  67.96991      1.37802   15.19630    0.40398      41394
  67.97991      1.37785   15.20262    0.35557      42309
  67.98991      1.37767   15.21146    0.37805      41431
  67.99991      1.37749   15.21166    0.38440      42331
  68.00991      1.37731   15.21872    0.42144      41997
  68.01991      1.37713   15.24293    0.38360      41689
  68.02991      1.37695   15.24345    0.43464      42250
  68.03991      1.37678   15.25096    0.39208      41840
  68.04991      1.37660   15.24999    0.42542      41918
  68.05991      1.37642   15.25711    0.38980      42014
  68.06991      1.37624   15.27885    0.40194      41384
  68.07991      1.37606   15.28304    0.41037      42292
  68.08991      1.37589   15.30693    0.41145      42083
  68.09991      1.37571   15.29591    0.40449      41567
  68.10991      1.37553   15.31118    0.37113      42197
  68.11991      1.37535   15.31999    0.38963      41425
  68.12991      1.37518   15.31531    0.38603      41489
  68.13991      1.37500   15.33987    0.38876      41763
  68.14991      1.37482   15.34170    0.36292      41383
  68.15991      1.37464   15.33886    0.38086      42259
  68.16991      1.37447   15.35022    0.41747      41525
  68.17991      1.37429   15.35443    0.41051      41841
  68.18991      1.37411   15.36672    0.40175      41951
  68.19991      1.37394   15.38904    0.41683      41488
  68.20991      1.37376   15.37674    0.40965      42010
  68.21991      1.37358   15.39926    0.40413      41841
  68.22991      1.37340   15.39655    0.41431      41543
  68.23991      1.37323   15.39550    0.41015      42062
  68.24991      1.37305   15.42533    0.40848      41485
  68.25991      1.37287   15.41811    0.41564      41897
  68.26991      1.37270   15.42334    0.36869      42024
  68.27991      1.37252   15.43274    0.38642      41411
  68.28991      1.37234   15.44803    0.40709      41401
  68.29991      1.37217   15.43157    0.41783      41480
  68.30991      1.37199   15.44175    0.35960      41842
  68.31991      1.37181   15.46005    0.40227      41817
  68.32991      1.37164   15.45706    0.40790      41499
  68.33991      1.37146   15.45809    0.39050      41946
  68.34991      1.37129   15.45397    0.39836      41648
  68.35991      1.37111   15.48589    0.42575      41681
  68.36991      1.37093   15.47700    0.40163      41964
  68.37991      1.37076   15.48296    0.40287      41898
  68.38991      1.37058   15.47750    0.41351      41683
  68.39991      1.37041   15.47804    0.42362      41803
  68.40991      1.37023   15.50178    0.40432      41889
  68.41991      1.37005   15.48171    0.41259      41825
  68.42991      1.36988   15.49060    0.36716      41873
  68.43991      1.36970   15.51502    0.38703      41663
  68.44990      1.36953   15.50517    0.39901      41491
  68.45990      1.36935   15.50612    0.40905      41549
  68.46990      1.36917   15.52740    0.36845      41552
  68.47990      1.36900   15.51349    0.37127      41817
  68.48990      1.36882   15.52614    0.42241      41835
  68.49990      1.36865   15.52134    0.40346      41820
  68.50990      1.36847   15.52673    0.41903      41721
  68.51990      1.36830   15.54833    0.41689      41681
  68.52990      1.36812   15.53437    0.39457      41887
  68.53990      1.36795   15.55881    0.41568      41887
  68.54990      1.36777   15.54282    0.40691      41716
  68.55990      1.36760   15.55493    0.40751      41996
  68.56990      1.36742   15.57443    0.42674      41711
  68.57990      1.36725   15.56479    0.41823      41640
  68.58990      1.36707   15.58135    0.37779      42128
  68.59990      1.36690   15.57869    0.37498      41575
  68.60990      1.36672   15.59370    0.41676      41540
  68.61990      1.36655   15.60362    0.40396      41571
  68.62990      1.36637   15.59843    0.38683      41275
  68.63990      1.36620   15.61678    0.37057      42059
  68.64990      1.36602   15.62470    0.38868      41498
  68.65990      1.36585   15.62831    0.40218      41712
  68.66990      1.36567   15.64979    0.41961      41961
  68.67990      1.36550   15.64040    0.39460      41524
  68.68990      1.36533   15.66407    0.40138      42064
  68.69990      1.36515   15.66467    0.41309      41457
  68.70990      1.36498   15.69265    0.42136      41605
  68.71990      1.36480   15.68664    0.39352      42056
  68.72990      1.36463   15.68999    0.43071      41435
  68.73990      1.36445   15.70225    0.40665      41809
  68.74990      1.36428   15.71523    0.36898      41793
  68.75990      1.36411   15.72002    0.39826      41484
  68.76990      1.36393   15.74346    0.43382      41796
  68.77990      1.36376   15.73320    0.40664      41137
  68.78990      1.36358   15.73347    0.42853      41579
  68.79990      1.36341   15.76615    0.36785      41811
  68.80990      1.36324   15.76625    0.37743      41175
  68.81990      1.36306   15.78640    0.39185      42033
  68.82990      1.36289   15.77577    0.42208      41614
  68.83990      1.36272   15.79827    0.40955      41632
  68.84990      1.36254   15.80924    0.42013      41944
  68.85990      1.36237   15.80613    0.43195      41163
  68.86990      1.36220   15.81340    0.39072      41993
  68.87990      1.36202   15.81939    0.40751      41861
  68.88990      1.36185   15.84413    0.43106      41383
  68.89990      1.36168   15.83761    0.40086      41994
  68.90990      1.36150   15.82365    0.38344      41466
  68.91990      1.36133   15.86370    0.39293      41790
  68.92990      1.36116   15.87908    0.38221      41659
  68.93990      1.36098   15.85360    0.42723      41178
  68.94990      1.36081   15.86316    0.41644      41735
  68.95990      1.36064   15.86573    0.39154      41382
  68.96990      1.36046   15.89390    0.36104      41696
  68.97990      1.36029   15.88983    0.41290      41850
  68.98990      1.36012   15.89809    0.40355      41273
  68.99990      1.35995   15.89635    0.41335      42070
  69.00990      1.35977   15.91744    0.43052      41648
  69.01990      1.35960   15.91755    0.40949      41510
  69.02990      1.35943   15.93210    0.41247      42075
  69.03990      1.35926   15.91722    0.41291      41277
  69.04990      1.35908   15.95153    0.40054      42057
  69.05990      1.35891   15.94776    0.42276      41788
  69.06989      1.35874   15.95687    0.41818      41216
  69.07989      1.35857   15.95483    0.36402      42226
  69.08989      1.35839   15.96410    0.41609      41309
  69.09989      1.35822   15.98638    0.41429      41537
  69.10989      1.35805   15.97988    0.40000      41796
  69.11989      1.35788   15.98439    0.40838      41146
  69.12989      1.35771   16.01031    0.38382      41739
  69.13989      1.35753   16.00347    0.39079      41549
  69.14989      1.35736   16.01975    0.39142      41610
  69.15989      1.35719   16.03048    0.44039      41814
  69.16989      1.35702   16.04215    0.39457      41537
  69.17989      1.35685   16.06809    0.42731      41830
  69.18989      1.35668   16.05030    0.41977      41396
  69.19989      1.35650   16.09837    0.40133      41633
  69.20989      1.35633   16.08272    0.40903      41966
  69.21989      1.35616   16.09399    0.43277      41482
  69.22989      1.35599   16.13033    0.42836      41619
  69.23989      1.35582   16.11166    0.35937      41803
  69.24989      1.35565   16.15316    0.41666      41491
  69.25989      1.35547   16.15541    0.41168      41423
  69.26989      1.35530   16.14152    0.40947      41578
  69.27989      1.35513   16.20650    0.42502      41135
  69.28989      1.35496   16.19357    0.41013      41614
  69.29989      1.35479   16.17653    0.35877      41745
  69.30989      1.35462   16.25132    0.42517      41520
  69.31989      1.35445   16.21829    0.39854      41491
  69.32989      1.35428   16.26930    0.44214      41608
  69.33989      1.35411   16.27612    0.41182      41694
  69.34989      1.35394   16.26731    0.44176      41651
  69.35989      1.35376   16.32128    0.39195      41539
  69.36989      1.35359   16.29180    0.41843      41479
  69.37989      1.35342   16.33144    0.44900      41705
  69.38989      1.35325   16.35033    0.38400      41718
  69.39989      1.35308   16.34066    0.39644      41602
  69.40989      1.35291   16.39931    0.40046      41487
  69.41989      1.35274   16.38795    0.39700      41249
  69.42989      1.35257   16.41656    0.42935      41856
  69.43989      1.35240   16.45272    0.41858      41138
  69.44989      1.35223   16.42127    0.42903      41482
  69.45989      1.35206   16.48791    0.38200      41354
  69.46989      1.35189   16.46405    0.37438      41442
  69.47989      1.35172   16.47911    0.41629      41970
  69.48989      1.35155   16.54042    0.42425      41295
  69.49989      1.35138   16.49593    0.44454      41656
  69.50989      1.35121   16.53740    0.38563      41740
  69.51989      1.35104   16.55764    0.46298      41203
  69.52989      1.35087   16.53906    0.41412      41864
  69.53989      1.35070   16.59579    0.41156      41371
  69.54989      1.35053   16.56461    0.45167      41713
  69.55989      1.35036   16.58532    0.37723      41649
  69.56989      1.35019   16.61419    0.39659      41243
  69.57989      1.35002   16.60813    0.41559      41598
  69.58989      1.34985   16.64341    0.40143      41151
  69.59989      1.34968   16.64180    0.45598      41520
  69.60989      1.34951   16.62866    0.41162      41381
  69.61989      1.34934   16.67357    0.41490      41072
  69.62989      1.34917   16.66356    0.37113      41716
  69.63989      1.34901   16.68873    0.42749      41420
  69.64989      1.34884   16.70798    0.40440      41377
  69.65989      1.34867   16.70051    0.40965      41621
  69.66989      1.34850   16.73347    0.43278      41009
  69.67989      1.34833   16.73488    0.42397      41796
  69.68989      1.34816   16.74140    0.44241      41335
  69.69988      1.34799   16.74299    0.41844      41145
  69.70988      1.34782   16.75649    0.41189      41846
  69.71988      1.34765   16.78311    0.42451      40970
  69.72988      1.34748   16.76828    0.37963      41666
  69.73988      1.34732   16.79276    0.41568      41398
  69.74988      1.34715   16.80277    0.41721      40801
  69.75988      1.34698   16.81136    0.41755      41801
  69.76988      1.34681   16.82829    0.46602      41063
  69.77988      1.34664   16.82911    0.40356      40941
  69.78988      1.34647   16.84021    0.39803      41630
  69.79988      1.34630   16.84469    0.38695      40764
  69.80988      1.34614   16.86071    0.42993      41875
  69.81988      1.34597   16.87648    0.41174      41351
  69.82988      1.34580   16.87541    0.42961      41164
  69.83988      1.34563   16.87431    0.43730      41810
  69.84988      1.34546   16.88437    0.41604      40441
  69.85988      1.34529   16.88544    0.42293      41945
  69.86988      1.34513   16.90722    0.44008      41537
  69.87988      1.34496   16.87764    0.42234      40995
  69.88988      1.34479   16.89729    0.37755      41637
  69.89988      1.34462   16.90390    0.42089      40906
  69.90988      1.34445   16.88141    0.41260      41406
  69.91988      1.34429   16.91686    0.43405      41509
  69.92988      1.34412   16.89277    0.43005      40972
  69.93988      1.34395   16.88840    0.42514      41379
  69.94988      1.34378   16.91052    0.39858      40901
  69.95988      1.34362   16.88950    0.38727      41466
  69.96988      1.34345   16.90612    0.39509      41463
  69.97988      1.34328   16.88621    0.43185      41026
  69.98988      1.34311   16.90641    0.41659      41657
  69.99988      1.34295   16.88567    0.42575      41132
  70.00988      1.34278   16.90428    0.43359      41478
  70.01988      1.34261   16.89293    0.41020      41509
  70.02988      1.34244   16.88156    0.42728      41232
  70.03988      1.34228   16.89234    0.41931      41553
  70.04988      1.34211   16.88961    0.37976      41330
  70.05988      1.34194   16.89738    0.39816      41162
  70.06988      1.34178   16.87952    0.46163      41365
  70.07988      1.34161   16.90013    0.39571      41186
  70.08988      1.34144   16.93002    0.45394      41348
  70.09988      1.34127   16.87754    0.43205      41326
  70.10988      1.34111   16.92396    0.41919      40942
  70.11988      1.34094   16.90464    0.39452      41481
  70.12988      1.34077   16.93282    0.41361      41295
  70.13988      1.34061   16.93741    0.39767      41322
  70.14988      1.34044   16.91231    0.42334      41547
[truncated: 328,264 more chars]
