# Supplementary material for: Synthesis and Characterization of Copper Nanoparticles: A Laboratory Experiment for Undergraduate Physical Chemistry
Source: J Chem Educ. 2025 Nov 13;102(12):5235–41. doi: 10.1021/acs.jchemed.5c00561 (PMC12874370; doi:10.1021/acs.jchemed.5c00561)
Supplement: Supplementary file 2 [file ed5c00561_si_002.zip › sample data/Sample 3_XRD.xlsx]

## Sheet: Sample 2_XRD
2thetadeg	d-value	intx	sigx	count
0.001	88267.7	0	0	0
0.011	8024.45	0	0	0
0.021	4203.29	0	0	0
0.031	2847.39	0	0	0
0.041	2152.9	0	0	0
0.051	1730.77	0	0	0
0.061	1447.03	0	0	0
0.071	1243.23	0	0	0
0.081	1089.74	0	0	0
0.091	969.99	0	0	0
0.101	873.952	0	0	0
0.111	795.217	0	0	0
0.121	729.497	0	0	0
0.131	673.81	0	0	0
0.141	626.022	0	0	0
0.151	584.564	0	0	0
0.161	548.255	0.66761	0.66761	1
0.171	516.194	0.66761	0.66714	1
0.181	487.675	0.66761	0.66714	1
0.191	462.142	0.66761	0.66761	1
0.201	439.15	0.66745	0.66706	1
0.211	418.337	0.66729	0.66729	1
0.221	399.408	0	0	0
0.231	382.118	0	0	0
0.241	366.262	0	0	0
0.251	351.67	0	0	0
0.261	338.196	0	0	0
0.271	325.717	0	0	0
0.281	314.125	0	0	0
0.291	303.331	0	0	0
0.301	293.253	0	0	0
0.311	283.824	0	0	0
0.32099	274.982	0	0	0
0.33099	266.674	0	0	0
0.34099	258.854	0	0	0
0.35099	251.479	0	0	0
0.36099	244.513	0	0	0
0.37099	237.923	0	0	0
0.38099	231.678	0	0	0
0.39099	225.753	0	0	0
0.40099	220.123	0	0	0
0.41099	214.767	0	0	0
0.42099	209.666	0	0	0
0.43099	204.801	0.6674	0.6674	1
0.44099	200.157	0	0	0
0.45099	195.719	0	0	0
0.46099	191.474	0	0	0
0.47099	187.408	0	0	0
0.48099	183.512	0	0	0
0.49099	179.775	0	0	0
0.50099	176.186	0.66788	0.66788	1
0.51099	172.739	0.66746	0.66706	1
0.52099	169.423	0.66705	0.66705	1
0.53099	166.232	0	0	0
0.54099	163.16	0	0	0
0.55099	160.199	0	0	0
0.56099	157.343	0	0	0
0.57099	154.588	0.83506	0.83506	1
0.58099	151.927	0.66744	0.66744	1
0.59099	149.356	0	0	0
0.60099	146.871	0	0	0
0.61099	144.467	0	0	0
0.62099	142.141	0	0	0
0.63099	139.888	0	0	0
0.64099	137.706	0	0	0
0.65099	135.591	0.66722	0.4718	2
0.66099	133.539	0.779	0.50958	2
0.67099	131.549	0.89079	0.5143	2
0.68099	129.618	0.8162	0.60229	2
0.69099	127.742	0.66704	0.66704	1
0.70099	125.92	0.66715	0.66691	1
0.71099	124.149	0.66727	0.66727	1
0.72099	122.427	0.66816	0.66816	1
0.73099	120.752	0.66794	0.6673	1
0.74099	119.122	0.66771	0.66719	1
0.75099	117.536	0.66749	0.66749	1
0.76099	115.992	0.66764	0.66715	1
0.77099	114.487	0.66779	0.66723	1
0.78099	113.022	0.66794	0.6673	1
0.79099	111.593	0.66809	0.66809	1
0.80099	110.2	0.66773	0.6672	1
0.81099	108.841	0.66737	0.66702	1
0.82099	107.515	0.667	0.667	1
0.83099	106.221	0.66697	0.66682	1
0.84099	104.958	0.66693	0.6668	1
0.85099	103.725	0.6669	0.66678	1
0.86099	102.52	0.66686	0.66686	1
0.87099	101.343	0.66815	0.66815	1
0.88099	100.193	0.66808	0.66737	1
0.89099	99.0685	0.66801	0.66734	1
0.90099	97.969	0.66793	0.66793	1
0.91099	96.8936	0	0	0
0.92099	95.8415	0	0	0
0.93099	94.8121	0	0	0
0.94098	93.8046	0	0	0
0.95098	92.8182	0	0	0
0.96098	91.8524	0	0	0
0.97098	90.9065	0	0	0
0.98098	89.9798	0	0	0
0.99098	89.0719	0	0	0
1.00098	88.1821	0.8918	0.8918	1
1.01098	87.3098	0.74199	0.57426	2
1.02098	86.4547	0.66708	0.4717	2
1.03098	85.6162	0	0	0
1.04098	84.7938	0	0	0
1.05098	83.987	0	0	0
1.06098	83.1954	0	0	0
1.07098	82.4187	0.66819	0.66819	1
1.08098	81.6563	0	0	0
1.09098	80.9078	0	0	0
1.10098	80.173	0	0	0
1.11098	79.4514	0	0	0
1.12098	78.7427	0	0	0
1.13098	78.0465	0	0	0
1.14098	77.3625	0.66885	0.66885	1
1.15098	76.6903	0.89186	0.77109	1
1.16098	76.0298	1.11488	0.78834	1
1.17098	75.3806	0	0	0
1.18098	74.7423	0	0	0
1.19098	74.1148	0	0	0
1.20098	73.4977	0	0	0
1.21098	72.8908	0	0	0
1.22098	72.2938	0	0	0
1.23098	71.7066	0	0	0
1.24098	71.1288	1.33467	0.94376	1
1.25098	70.5602	1.16794	0.8824	1
1.26098	70.0007	1.0012	0.81699	1
1.27098	69.45	0.83447	0.74586	1
1.28098	68.9078	0.66773	0.66773	1
1.29098	68.3741	0.66784	0.66784	1
1.30098	67.8486	0.89094	0.77069	1
1.31098	67.3311	1.11404	0.8618	1
1.32098	66.8214	1.33713	0.9455	1
1.33098	66.3194	1.00308	0.81775	1
1.34098	65.8248	0.66903	0.66903	1
1.35098	65.3376	0.669	0.66783	1
1.36098	64.8576	0.66897	0.66781	1
1.37098	64.3846	0.66893	0.6678	1
1.38098	63.9184	0.6689	0.6689	1
1.39098	63.4589	0.66881	0.5452	2
1.40098	63.0059	0.66876	0.47289	2
1.41098	62.5594	1.33603	0.94471	1
1.42098	62.1192	0	0	0
1.43098	61.6851	0	0	0
1.44098	61.2571	0	0	0
1.45098	60.8349	0	0	0
1.46098	60.4186	0	0	0
1.47098	60.0078	1.11557	0.78883	1
1.48098	59.6027	0	0	0
1.49098	59.203	0	0	0
1.50098	58.8085	0	0	0
1.51098	58.4194	0	0	0
1.52098	58.0353	0.66957	0.66957	1
1.53098	57.6563	1.2542	0.9144	1
1.54098	57.2821	1.83882	1.83882	1
1.55098	56.9128	0.75195	0.53171	2
1.56098	56.5483	2.76208	1.35698	1
1.57097	56.1883	13.46	2.11818	2
1.58097	55.833	12.7062	1.68036	3
1.59097	55.4821	23.6447	1.50062	7
1.60097	55.1355	24.2264	13.9871	7
1.61097	54.7933	30.4842	30.4842	10
1.62097	54.4553	36.5333	1.56063	10
1.63097	54.1215	39.1025	27.6497	14
1.64097	53.7917	46.2478	32.7022	17
1.65097	53.4659	57.2853	1.49883	17
1.66097	53.144	64.2014	28.7118	24
1.67097	52.826	75.3537	1.44678	24
1.68097	52.5118	84.2713	25.4088	28
1.69097	52.2013	92.6223	1.41134	31
1.70097	51.8944	100.524	37.9944	37
1.71097	51.5911	111.711	111.711	36
1.72097	51.2914	120.268	1.45257	38
1.73097	50.9951	137.975	97.5633	45
1.74097	50.7022	135.283	25.5661	48
1.75097	50.4126	155.592	1.45496	49
1.76097	50.1264	166.806	22.4921	59
1.77097	49.8434	170.917	38.2181	56
1.78097	49.5635	178.645	53.8636	65
1.79097	49.2868	190.073	1.34544	70
1.80097	49.0132	203.594	117.545	78
1.81097	48.7426	202.255	202.255	82
1.82097	48.4749	213.806	32.605	82
1.83097	48.2102	231.724	11.2271	100
1.84097	47.9483	235.147	83.137	101
1.85097	47.6893	243.374	31.1608	107
1.86097	47.4331	259.795	14.9743	120
1.87097	47.1796	263.78	14.4334	126
1.88097	46.9288	269.394	1.20348	124
1.89097	46.6806	294.072	131.513	138
1.90097	46.4351	297.974	1.22675	132
1.91097	46.1921	314.622	7.51233	144
1.92097	45.9517	327.204	61.8358	150
1.93097	45.7138	335.765	93.1245	156
1.94097	45.4783	351.443	1.21774	158
1.95097	45.2452	352.742	1.19383	165
1.96097	45.0145	360.621	360.621	161
1.97097	44.7861	378.195	10.7924	168
1.98097	44.5601	377	8.74617	182
1.99097	44.3363	410.135	64.848	178
2.00097	44.1147	406.878	10.3548	183
2.01097	43.8954	409.388	17.65	185
2.02097	43.6782	395.781	176.999	185
2.03097	43.4632	392.217	1.14056	201
2.04097	43.2503	415.297	1.15372	208
2.05097	43.0394	424.141	11.7908	205
2.06097	42.8306	418.251	1.1182	223
2.07097	42.6238	433.346	19.7589	216
2.08097	42.419	412.861	291.937	215
2.09097	42.2162	445.164	10.6904	220
2.10097	42.0153	445.308	11.4219	221
2.11097	41.8162	457.254	12.16	226
2.12097	41.6191	471.353	1.19786	219
2.13097	41.4238	458.685	1.14315	234
2.14097	41.2304	471.919	14.2031	222
2.15097	41.0387	463.758	11.1273	208
2.16097	40.8488	474.911	1.18888	224
2.17097	40.6607	444.309	104.725	232
2.18097	40.4743	439.905	253.979	259
2.19096	40.2896	412.412	87.9265	270
2.20096	40.1066	426.357	301.48	249
2.21096	39.9252	403.714	7.83358	285
2.22096	39.7454	394.223	12.6905	247
2.23096	39.5673	409.616	13.241	271
2.24096	39.3908	405.04	11.5726	292
2.25096	39.2158	424.88	19.1941	266
2.26096	39.0424	398.91	398.91	289
2.27096	38.8705	421.8	1.02817	266
2.28096	38.7001	400.527	1.01536	259
2.29096	38.5312	398.702	12.2345	281
2.30096	38.3638	428.314	1.03221	268
2.31096	38.1978	401.698	14.3831	285
2.32096	38.0332	424.416	1.04319	260
2.33096	37.8701	413.583	13.2999	270
2.34096	37.7084	356.318	8.53471	306
2.35096	37.548	396.199	29.3682	282
2.36096	37.389	346.504	0.8354	331
2.37096	37.2313	376.671	12.2531	304
2.38096	37.075	357.634	9.55135	319
2.39096	36.9199	333.222	333.222	333
2.40096	36.7662	374.626	124.875	293
2.41096	36.6137	313.011	0.78573	338
2.42096	36.4625	349.438	12.3855	317
2.43096	36.3125	336.644	0.83099	325
2.44096	36.1638	318.636	10.586	353
2.45096	36.0163	354.852	9.52815	310
2.46096	35.8699	310.268	10.477	364
2.47096	35.7248	327.493	0.82729	319
2.48096	35.5808	321.571	11.4847	345
2.49096	35.438	325.96	325.96	323
2.50096	35.2963	344.053	42.0327	283
2.51096	35.1558	313.807	23.7216	372
2.52096	35.0164	317.644	7.26625	330
2.53096	34.878	304.564	59.7299	330
2.54096	34.7408	297.756	11.9486	376
2.55096	34.6046	303.708	0.80687	311
2.56096	34.4695	273.086	11.3295	381
2.57096	34.3355	293.681	0.74474	353
2.58096	34.2025	279.928	7.64992	371
2.59096	34.0705	271.285	10.2757	390
2.60096	33.9395	285.373	86.0432	355
2.61096	33.8096	258.084	10.1778	400
2.62096	33.6806	273.78	10.3405	382
2.63096	33.5526	259.102	0.66809	387
2.64096	33.4256	249.952	111.782	412
2.65096	33.2995	265.298	0.69802	363
2.66096	33.1744	248.38	124.19	389
2.67096	33.0502	255.173	7.1046	371
2.68096	32.9269	252.539	7.11447	388
2.69096	32.8046	229.529	10.61	421
2.70096	32.6832	247.346	39.1088	372
2.71096	32.5626	234.119	6.83576	431
2.72096	32.443	232.54	60.0417	412
2.73096	32.3242	229.256	48.8776	406
2.74096	32.2063	229.176	6.92567	439
2.75096	32.0893	224.263	10.1208	409
2.76096	31.9731	220.94	0.57924	439
2.77096	31.8577	223.54	70.6894	424
2.78096	31.7432	214.111	9.30919	443
2.79096	31.6295	209.572	60.4984	444
2.80096	31.5166	214.726	0.58381	420
2.81096	31.4045	206.449	9.90985	474
2.82095	31.2932	207.167	9.08485	414
2.83095	31.1826	210.224	0.57904	418
2.84095	31.0729	201.451	5.54897	438
2.85095	30.964	199.675	5.70035	425
2.86095	30.8557	199.296	14.9378	472
2.87095	30.7483	198.3	9.10822	438
2.88095	30.6416	194.68	0.53585	452
2.89095	30.5356	190.935	21.0852	486
2.90095	30.4304	189.584	5.08687	442
2.91095	30.3259	191.634	191.634	485
2.92095	30.2221	182.963	182.963	471
2.93095	30.119	186.349	23.4777	483
2.94095	30.0166	183.035	6.3304	482
2.95095	29.9149	176.945	72.2375	459
2.96095	29.8139	181.606	9.02407	516
2.97095	29.7136	175.37	33.75	467
2.98095	29.6139	174.375	8.79604	529
2.99095	29.5149	169.61	8.3867	471
3.00095	29.4166	164.441	8.3375	445
3.01095	29.3189	167.624	5.97516	529
3.02095	29.2219	165.008	8.18923	478
3.03095	29.1255	162.856	8.88454	523
3.04095	29.0297	161.018	5.72151	530
3.05095	28.9346	155.562	6.33498	495
3.06095	28.8401	164.189	0.45106	538
3.07095	28.7462	150.715	7.62198	536
3.08095	28.653	156.065	8.75171	547
3.09095	28.5603	151.344	10.8659	559
3.10095	28.4682	146.037	0.42422	541
3.11095	28.3767	149.16	7.41184	582
3.12095	28.2858	145.139	7.76912	539
3.13095	28.1955	146.179	7.16703	594
3.14095	28.1058	141.94	63.4773	575
3.15095	28.0166	136.522	7.25604	560
3.16095	27.928	133.912	33.4779	579
3.17095	27.8399	130.411	4.95391	542
3.18095	27.7524	135.231	4.97793	593
3.19095	27.6655	134.119	5.22056	606
3.20095	27.5791	126.656	6.98275	568
3.21095	27.4932	132.35	7.89534	632
3.22095	27.4079	124.533	5.0798	622
3.23095	27.3231	128.368	7.44864	616
3.24095	27.2388	127.603	14.1781	633
3.25095	27.155	124.561	7.43069	604
3.26095	27.0718	128.498	0.36331	649
3.27095	26.989	118.614	3.80847	602
3.28095	26.9068	123.347	123.347	693
3.29095	26.8251	121.641	8.394	648
3.30095	26.7438	117.665	0.35599	619
3.31095	26.6631	126.187	6.81346	685
3.32095	26.5828	112.964	39.9389	584
3.33095	26.503	113.952	0.34292	646
3.34095	26.4237	115.301	3.61375	666
3.35095	26.3449	109.187	4.66425	609
3.36095	26.2665	118.212	4.0594	701
3.37095	26.1886	111.362	6.6433	638
3.38095	26.1112	118.539	6.55523	651
3.39095	26.0342	114.148	114.148	674
3.40095	25.9577	108.588	5.03566	648
3.41095	25.8816	112.875	39.9073	692
3.42095	25.806	110.078	3.95668	666
3.43095	25.7308	112.625	7.06672	693
3.44094	25.656	111.916	0.33395	669
3.45094	25.5817	109.387	6.57241	651
3.46094	25.5078	110.742	8.86648	726
3.47094	25.4343	105.811	6.4999	652
3.48094	25.3613	109.677	34.6828	722
3.49094	25.2887	103.601	6.55229	686
3.50094	25.2165	101.655	4.75001	616
3.51094	25.1447	108.749	3.86668	707
3.52094	25.0733	101.3	4.71289	671
3.53094	25.0023	102.473	4.14903	706
3.54094	24.9317	101.806	0.30471	731
3.55094	24.8615	98.2582	6.12918	694
3.56094	24.7917	101.595	3.82089	748
3.57094	24.7223	99.9731	40.8139	707
3.58094	24.6533	100.307	4.53139	756
3.59094	24.5847	96.6818	6.40291	757
3.60094	24.5164	94.5481	33.4278	737
3.61094	24.4486	97.314	6.89841	786
3.62094	24.3811	91.6116	4.33794	737
3.63094	24.3139	95.7743	6.23437	804
3.64094	24.2472	95.2028	4.54378	784
3.65094	24.1808	90.6113	0.28399	749
3.66094	24.1148	88.9281	6.18093	825
3.67094	24.0491	85.4076	3.96068	760
3.68094	23.9838	90.0872	2.8748	816
3.69094	23.9188	88.0469	4.89149	839
3.70094	23.8542	86.3867	5.65938	795
3.71094	23.79	90.7288	3.66749	837
3.72094	23.7261	84.789	5.22831	839
3.73094	23.6625	85.9971	5.67048	867
3.74094	23.5993	86.2912	5.59343	885
3.75094	23.5364	79.7561	5.49063	894
3.76094	23.4738	84.0142	4.23257	932
3.77094	23.4116	81.4354	4.14495	897
3.78094	23.3497	81.2938	4.76553	954
3.79094	23.2881	80.5324	4.05716	985
3.80094	23.2269	75.3921	5.30457	969
3.81094	23.1659	80.3693	35.9423	1011
3.82094	23.1053	74.9568	3.78589	962
3.83094	23.045	76.1067	4.78479	967
3.84094	22.9851	77.8493	2.58068	1002
3.85094	22.9254	73.9613	3.77432	989
3.86094	22.8661	78.0428	4.18956	1048
3.87094	22.807	73.3011	3.73577	1028
3.88094	22.7483	74.9632	3.56563	1077
3.89094	22.6898	76.892	3.89858	1046
3.90094	22.6317	72.3113	5.11318	1044
3.91094	22.5738	77.0405	3.97306	1069
3.92094	22.5163	68.7992	3.85807	1130
3.93094	22.459	70.6501	3.61952	1188
3.94094	22.4021	70.7743	3.83265	1149
3.95094	22.3454	67.539	4.60612	1200
3.96094	22.289	70.7896	4.86185	1177
3.97094	22.2329	67.2335	4.13794	1187
3.98094	22.1771	68.4062	3.86655	1230
3.99094	22.1215	66.8197	3.00941	1171
4.00094	22.0663	62.8177	4.74857	1207
4.01094	22.0113	69.5941	2.53953	1200
4.02094	21.9565	63.5914	3.54381	1225
4.03094	21.9021	66.5965	3.6117	1256
4.04094	21.8479	68.3868	3.79927	1218
4.05094	21.794	62.613	2.54138	1273
4.06094	21.7404	67.7007	4.40694	1250
4.07093	21.687	65.3797	3.3495	1210
4.08093	21.6339	65.2633	2.75052	1304
4.09093	21.581	66.3188	4.19437	1285
4.10093	21.5284	62.522	5.15673	1275
4.11093	21.4761	65.5267	3.69789	1312
4.12093	21.424	61.5981	3.07223	1330
4.13093	21.3721	63.6264	5.23005	1355
4.14093	21.3205	63.3591	2.90711	1360
4.15093	21.2692	60.1908	5.29951	1353
4.16093	21.2181	63.9098	3.31803	1299
4.17093	21.1672	58.665	2.56279	1338
4.18093	21.1166	61.6556	2.95277	1385
4.19093	21.0663	62.1055	3.30087	1394
4.20093	21.0162	59.1059	3.42967	1377
4.21093	20.9663	63.4741	2.13005	1376
4.22093	20.9166	59.538	4.00496	1421
4.23093	20.8672	61.8937	4.52611	1359
4.24093	20.818	63.2454	2.80606	1360
4.25093	20.7691	57.7281	2.99709	1452
4.26093	20.7204	61.1263	3.32483	1424
4.27093	20.6719	57.6471	3.50181	1512
4.28093	20.6236	58.2193	3.23941	1485
4.29093	20.5756	58.5518	2.7694	1510
4.30093	20.5278	55.7015	2.54242	1500
4.31093	20.4801	58.9676	5.15202	1532
4.32093	20.4328	54.6883	2.54709	1555
4.33093	20.3856	55.2114	27.6057	1506
4.34093	20.3387	56.2337	2.34307	1560
4.35093	20.292	54.0426	2.96152	1569
4.36093	20.2455	56.4856	1.98104	1586
4.37093	20.1992	54.2576	3.34567	1603
4.38093	20.1531	54.2817	2.59665	1608
4.39093	20.1072	55.428	3.09852	1664
4.40093	20.0615	53.0069	3.07577	1592
4.41093	20.0161	55.4408	2.34489	1608
4.42093	19.9708	51.1974	2.93155	1716
4.43093	19.9258	51.7548	2.13615	1684
4.44093	19.8809	53.3075	2.62309	1734
4.45093	19.8363	49.4019	2.96827	1758
4.46093	19.7918	52.2213	3.13767	1763
4.47093	19.7476	49.334	6.71351	1853
4.48093	19.7035	49.7336	2.1542	1801
4.49093	19.6597	49.3104	10.7604	1801
4.50093	19.616	47.3646	3.85448	1812
4.51093	19.5726	49.2364	1.75286	1812
4.52093	19.5293	47.195	1.96646	1953
4.53093	19.4862	47.5743	2.18516	1885
4.54093	19.4433	48.5671	2.69402	1954
4.55093	19.4006	45.3885	1.87179	1970
4.56093	19.3581	48.1766	2.13329	1974
4.57093	19.3158	46.6408	1.89309	1898
4.58093	19.2737	45.4705	1.9622	1938
4.59093	19.2317	47.1344	2.60256	2029
4.60093	19.1899	44.3843	3.69869	2031
4.61093	19.1483	45.7086	2.67949	2016
4.62093	19.1069	44.9923	2.3947	2153
4.63093	19.0657	43.4757	2.80635	2044
4.64093	19.0246	45.2086	2.69213	2147
4.65093	18.9837	43.2381	1.94734	2152
4.66093	18.943	43.4815	2.9793	2121
4.67093	18.9025	42.4885	1.59456	2217
4.68093	18.8621	42.4311	2.21791	2166
4.69092	18.822	43.0999	1.77289	2245
4.70092	18.7819	41.4313	3.66205	2210
4.71092	18.7421	43.917	2.15062	2233
4.72092	18.7024	41.4624	2.15553	2346
4.73092	18.6629	42.1988	1.46035	2241
4.74092	18.6236	43.1806	2.24486	2251
4.75092	18.5844	40.2871	2.17213	2280
4.76092	18.5454	42.1711	2.5384	2308
4.77092	18.5065	41.6495	1.73389	2337
4.78092	18.4678	40.7173	2.0308	2318
4.79092	18.4293	42.5562	2.27148	2416
4.80092	18.391	40.1153	2.14425	2373
4.81092	18.3527	42.0848	2.19085	2399
4.82092	18.3147	40.3157	2.72428	2422
4.83092	18.2768	39.8774	2.32966	2299
4.84092	18.2391	41.4462	1.71067	2449
4.85092	18.2015	40.0895	1.80921	2404
4.86092	18.1641	42.0371	3.491	2414
4.87092	18.1268	40.2033	1.8125	2535
4.88092	18.0897	40.3625	1.92202	2416
4.89092	18.0527	42.0143	1.30785	2487
4.90092	18.0159	39.692	2.26904	2367
4.91092	17.9793	42.3697	2.72927	2372
4.92092	17.9427	40.9444	1.50413	2506
4.93092	17.9064	39.3979	2.62653	2419
4.94092	17.8702	42.2672	1.92722	2503
4.95092	17.8341	39.8275	1.87958	2443
4.96092	17.7982	41.9052	2.92679	2487
4.97092	17.7624	40.8668	3.30389	2535
4.98092	17.7267	40.5326	2.03942	2426
4.99092	17.6913	41.1677	2.58819	2519
5.00092	17.6559	39.7906	1.57533	2445
5.01092	17.6207	41.6902	1.58026	2517
5.02092	17.5856	40.5328	1.89812	2594
5.03092	17.5507	40.2656	2.65503	2419
5.04092	17.5159	41.9872	1.8574	2504
5.05092	17.4812	39.6938	1.52669	2560
5.06092	17.4467	42.0768	1.95337	2551
5.07092	17.4123	41.2599	2.78174	2500
5.08092	17.3781	39.9886	1.56848	2452
5.09092	17.344	42.2769	2.65269	2544
5.10092	17.31	40.0381	1.61712	2485
5.11092	17.2762	41.892	2.46423	2497
5.12092	17.2424	40.7664	2.30794	2636
5.13092	17.2089	40.1145	1.70584	2486
5.14092	17.1754	41.8798	2.55346	2631
5.15092	17.1421	39.8343	1.83547	2525
5.16092	17.1089	41.199	2.39061	2523
5.17092	17.0758	40.4531	1.65841	2585
5.18092	17.0429	40.1403	1.73704	2516
5.19092	17.0101	41.5397	2.15085	2653
5.20092	16.9774	39.9977	2.27908	2560
5.21092	16.9448	41.6754	1.75485	2590
5.22092	16.9124	40.3816	1.78638	2705
5.23092	16.8801	40.5934	1.70929	2482
5.24092	16.8479	41.6101	1.79394	2520
5.25092	16.8159	39.7922	1.98961	2552
5.26092	16.7839	41.3435	1.59486	2607
5.27092	16.7521	40.4939	2.38613	2681
5.28092	16.7204	39.9956	2.36499	2578
5.29092	16.6888	41.7233	1.76471	2628
5.30092	16.6574	39.9819	2.79929	2539
5.31092	16.626	41.1086	1.79584	2649
5.32091	16.5948	39.8285	2.48928	2683
5.33091	16.5637	39.5337	2.5844	2554
5.34091	16.5327	41.1968	1.69748	2680
5.35091	16.5018	39.446	1.6365	2641
5.36091	16.4711	41.1776	1.72778	2611
5.37091	16.4404	40.1666	2.35057	2729
5.38091	16.4099	39.8404	2.03045	2595
5.39091	16.3795	40.9629	1.62685	2733
5.40091	16.3492	40.1071	1.65259	2631
5.41091	16.319	40.7203	2.03857	2551
5.42091	16.2889	40.274	1.58579	2723
5.43091	16.2589	39.843	3.14007	2597
5.44091	16.2291	40.9976	2.02969	2693
5.45091	16.1993	39.5146	1.77069	2678
5.46091	16.1697	40.7703	2.48581	2691
5.47091	16.1401	39.9878	1.46015	2763
5.48091	16.1107	39.9278	3.95344	2652
5.49091	16.0814	40.6027	2.11369	2651
5.50091	16.0522	39.4084	1.64775	2683
5.51091	16.0231	40.532	1.77065	2683
5.52091	15.9941	39.6144	1.66955	2782
5.53091	15.9652	39.7569	2.47037	2705
5.54091	15.9364	40.6884	2.03697	2771
5.55091	15.9077	39.7858	1.98433	2738
5.56091	15.8791	40.8873	1.50001	2690
5.57091	15.8506	40.5107	2.03062	2721
5.58091	15.8223	39.6024	1.55573	2634
5.59091	15.794	40.8796	2.13973	2760
5.60091	15.7658	39.847	1.81498	2713
5.61091	15.7377	40.732	1.7643	2750
5.62091	15.7097	40.3115	2.18942	2784
5.63091	15.6819	40.1999	1.71102	2769
5.64091	15.6541	40.6309	2.68497	2747
5.65091	15.6264	39.7993	2.24243	2752
5.66091	15.5988	40.5598	2.18367	2735
5.67091	15.5714	40.1307	1.48939	2807
5.68091	15.544	40.4459	1.86961	2772
5.69091	15.5167	40.9099	1.79229	2811
5.70091	15.4895	40.1991	2.11282	2774
5.71091	15.4624	40.9179	2.15357	2789
5.72091	15.4354	40.3129	1.79925	2865
5.73091	15.4085	40.8607	1.55893	2757
5.74091	15.3817	41.4854	1.83162	2747
5.75091	15.3549	40.4387	1.87128	2797
5.76091	15.3283	41.2171	1.91759	2702
5.77091	15.3018	40.8488	1.86643	2897
5.78091	15.2753	40.7015	1.69296	2812
5.79091	15.249	41.3405	2.36715	2813
5.80091	15.2227	40.8495	2.54318	2885
5.81091	15.1965	41.289	2.39181	2780
5.82091	15.1704	40.8397	1.5696	2792
5.83091	15.1444	41.0063	1.54439	2884
5.84091	15.1185	41.2249	1.70883	2812
5.85091	15.0927	41.0322	2.30824	2879
5.86091	15.067	41.5291	1.93211	2817
5.87091	15.0413	41.2566	1.69995	2889
5.88091	15.0158	41.4149	2.62456	2935
5.89091	14.9903	41.7526	1.61304	2855
5.90091	14.9649	41.5319	1.88781	2847
5.91091	14.9397	41.4703	1.82563	2791
5.92091	14.9144	41.6165	1.5403	2842
5.93091	14.8893	41.4934	1.98945	2889
5.9409	14.8643	41.8856	1.83681	2874
5.9509	14.8393	41.5335	1.81267	2904
5.9609	14.8145	41.7946	2.78014	2867
5.9709	14.7897	41.9554	1.78091	2922
5.9809	14.765	41.6336	1.59074	2962
5.9909	14.7403	41.6131	2.14889	2772
6.0009	14.7158	41.81	1.51066	3012
6.0109	14.6913	41.7445	2.49471	2858
6.0209	14.667	41.7966	1.90774	2923
6.0309	14.6427	41.8346	1.94003	3012
6.0409	14.6184	41.9078	2.47374	2875
6.0509	14.5943	41.8192	1.58858	2993
6.0609	14.5702	42.035	1.63497	2917
6.0709	14.5463	42.0642	2.09797	2883
6.0809	14.5224	42.0243	1.76021	2936
6.0909	14.4985	42.0405	1.7578	2858
6.1009	14.4748	41.7945	1.49553	3008
6.1109	14.4512	41.9933	2.22564	2968
6.1209	14.4276	42.015	2.114	2928
6.1309	14.404	41.9539	1.6822	3024
6.1409	14.3806	41.9379	2.13182	2917
6.1509	14.3573	41.6915	1.8008	2952
6.1609	14.334	41.7298	2.21168	2968
6.1709	14.3108	41.7755	1.84985	2963
6.1809	14.2876	41.8932	1.67305	3101
6.1909	14.2646	41.8365	1.69252	2898
6.2009	14.2416	41.7251	1.84221	3064
6.2109	14.2187	41.8059	1.82804	3004
6.2209	14.1959	41.7086	2.38823	3007
6.2309	14.1731	41.8716	1.55293	3071
6.2409	14.1504	41.8238	2.02637	2883
6.2509	14.1278	41.5764	1.45546	3032
6.2609	14.1053	41.6774	2.04833	3024
6.2709	14.0828	41.6273	1.83254	2886
6.2809	14.0604	41.6321	1.93064	3143
6.2909	14.0381	41.5246	1.69242	2938
6.3009	14.0158	41.4821	1.87016	3151
6.3109	13.9936	41.3935	2.64454	3012
6.3209	13.9715	41.1953	1.81705	2969
6.3309	13.9495	41.4242	1.68833	3122
6.3409	13.9275	41.288	1.61449	2980
6.3509	13.9056	41.2628	1.87947	3073
6.3609	13.8837	41.2915	1.69136	3166
6.3709	13.862	41.0359	2.11066	2990
6.3809	13.8403	41.2253	2.15783	3189
6.3909	13.8186	41.1435	1.62128	3023
6.4009	13.7971	41.1743	1.9833	3094
6.4109	13.7756	41.0749	1.45495	2995
6.4209	13.7541	40.7381	1.62953	3001
6.4309	13.7328	40.9694	1.52367	3171
6.4409	13.7115	40.8106	2.18454	3033
6.4509	13.6902	40.7295	1.91153	3196
6.4609	13.6691	40.8136	1.81798	3153
6.4709	13.648	40.6116	2.09717	2952
6.4809	13.6269	40.5739	2.09803	3157
6.4909	13.606	40.4706	1.62142	3009
6.5009	13.5851	40.3299	1.64509	3202
6.5109	13.5642	40.4202	1.83539	3224
6.5209	13.5434	40.0787	1.52027	3002
6.5309	13.5227	40.4502	2.60562	3235
6.5409	13.5021	40.2327	2.14441	3111
6.5509	13.4815	40.0205	1.80794	3143
6.5609	13.461	40.2545	1.5517	3273
6.57089	13.4405	39.7824	1.66339	2979
6.58089	13.4201	40.0313	1.31622	3229
6.59089	13.3998	39.8619	1.78268	3096
6.60089	13.3795	39.6447	1.61046	3161
6.61089	13.3593	39.811	2.70254	3140
6.62089	13.3391	39.4587	1.64127	3088
6.63089	13.319	39.6257	2.52132	3305
6.64089	13.299	39.4983	1.69192	3129
6.65089	13.279	39.0466	1.50738	3189
6.66089	13.2591	39.3978	1.5465	3258
6.67089	13.2392	38.9822	1.69971	3003
6.68089	13.2195	39.2789	1.95178	3366
6.69089	13.1997	39.1211	1.72054	3152
6.70089	13.18	38.8786	1.76357	3186
6.71089	13.1604	38.9421	2.04675	3358
6.72089	13.1409	38.6874	1.59816	3082
6.73089	13.1214	38.9315	1.64222	3300
6.74089	13.1019	38.7409	1.64151	3193
6.75089	13.0825	38.4016	1.50047	3096
6.76089	13.0632	38.6373	1.74724	3302
6.77089	13.0439	38.2712	1.84132	3147
6.78089	13.0247	38.4268	1.82571	3355
6.79089	13.0056	38.3015	1.89854	3250
6.80089	12.9865	38.097	1.45033	3184
6.81089	12.9674	38.1469	1.78639	3271
6.82089	12.9484	37.9739	1.69825	3136
6.83089	12.9295	37.9029	1.58066	3342
6.84089	12.9106	37.9961	1.97532	3296
6.85089	12.8918	37.653	1.748	3234
6.86089	12.873	37.8735	1.97968	3390
6.87089	12.8543	37.6172	1.54086	3205
6.88089	12.8357	37.5893	1.49169	3378
6.89089	12.8171	37.7209	1.70232	3261
6.90089	12.7985	37.49	1.93856	3187
6.91089	12.78	37.412	1.39815	3373
6.92089	12.7616	37.4095	1.55738	3163
6.93089	12.7432	37.1485	1.92091	3365
6.94089	12.7248	37.2279	1.42763	3337
6.95089	12.7066	37.1051	1.76292	3217
6.96089	12.6883	37.1474	1.67644	3421
6.97089	12.6701	36.9343	2.18016	3196
6.98089	12.652	36.8666	1.76559	3401
6.99089	12.6339	36.8574	1.4001	3353
7.00089	12.6159	36.7345	1.80323	3230
7.01089	12.598	36.8116	1.61429	3376
7.02089	12.58	36.7322	1.65266	3323
7.03089	12.5622	36.6221	1.52328	3413
7.04089	12.5443	36.722	1.73109	3446
7.05089	12.5266	36.5077	2.01274	3296
7.06089	12.5089	36.6173	1.34699	3406
7.07089	12.4912	36.5681	1.72576	3274
7.08089	12.4736	36.191	1.39506	3324
7.09089	12.456	36.3772	1.39809	3446
7.10089	12.4385	36.2865	1.67914	3295
7.11089	12.421	36.1781	1.78021	3406
7.12089	12.4036	36.1892	1.4713	3343
7.13089	12.3862	36.0508	2.58829	3409
7.14089	12.3689	35.9902	1.83423	3375
7.15089	12.3516	36.0315	1.59394	3365
7.16089	12.3344	35.8896	1.50457	3432
7.17089	12.3172	35.9445	1.31251	3382
7.18089	12.3001	35.8674	2.35481	3412
7.19088	12.283	35.8411	1.41124	3493
7.20088	12.266	35.8255	2.04135	3434
7.21088	12.249	35.6822	2.01366	3462
7.22088	12.232	35.7028	1.96836	3377
7.23088	12.2151	35.8295	1.40104	3459
7.24088	12.1983	35.6018	1.29913	3420
7.25088	12.1815	35.6743	1.27734	3337
7.26088	12.1647	35.4666	1.68698	3487
7.27088	12.148	35.5009	2.07399	3434
7.28088	12.1314	35.5468	1.42759	3429
7.29088	12.1148	35.4425	2.11057	3523
7.30088	12.0982	35.3315	1.54052	3373
7.31088	12.0817	35.1771	1.61916	3465
7.32088	12.0652	35.3782	1.3203	3449
7.33088	12.0488	35.3411	1.44763	3519
7.34088	12.0323	34.899	1.52457	3538
7.35088	12.016	35.1156	1.37313	3530
7.36088	11.9997	34.9496	1.87349	3588
7.37088	11.9834	34.8884	1.91475	3576
7.38088	11.9672	35.2465	2.27991	3629
7.39088	11.9511	34.9449	1.07689	3571
7.40088	11.9349	35.1623	1.39209	3500
7.41088	11.9189	34.8567	1.54652	3556
7.42088	11.9028	34.835	1.53204	3546
7.43088	11.8868	35.2125	1.49739	3650
7.44088	11.8709	34.755	1.88763	3647
7.45088	11.855	35.0806	1.54885	3598
7.46088	11.8391	34.965	1.51309	3651
7.47088	11.8233	34.5553	1.58551	3556
7.48088	11.8075	35.1496	1.17888	3651
7.49088	11.7918	34.6399	1.48245	3705
7.50088	11.776	34.64	1.62933	3706
7.51088	11.7604	34.8732	1.52929	3756
7.52088	11.7448	34.2561	1.72143	3744
7.53088	11.7292	34.8769	1.28909	3798
7.54088	11.7137	34.6166	1.61225	3705
7.55088	11.6982	34.5577	1.62546	3806
7.56088	11.6827	35.0061	1.50226	3808
7.57088	11.6673	34.201	1.25303	3783
7.58088	11.652	34.7465	1.39209	3774
7.59088	11.6366	34.5532	1.42616	3801
7.60088	11.6213	34.4412	1.80769	3825
7.61088	11.6061	34.9456	1.49009	3827
7.62088	11.5909	34.1317	1.24798	3833
7.63088	11.5757	34.6284	1.65461	3888
7.64088	11.5606	34.4963	1.38429	3892
7.65088	11.5455	34.6134	1.51936	3833
7.66088	11.5305	34.965	1.33986	3922
7.67088	11.5155	34.323	1.82425	3811
7.68088	11.5005	34.8234	1.3106	3845
7.69088	11.4856	34.5819	1.49232	3998
7.70088	11.4707	34.4225	1.52425	3928
7.71088	11.4558	34.8547	1.72346	3961
7.72088	11.441	34.2682	1.31124	3855
7.73088	11.4262	34.7277	1.50281	3983
7.74088	11.4115	34.5362	1.42183	3952
7.75088	11.3968	34.2595	1.27944	3836
7.76088	11.3821	34.8007	1.35978	3970
7.77088	11.3675	34.0845	1.36887	3981
7.78088	11.3529	34.5889	1.57548	4026
7.79088	11.3384	34.5106	2.53044	4015
7.80088	11.3239	34.0254	1.22699	3957
7.81088	11.3094	34.7152	1.42199	4022
7.82087	11.2949	34.4206	1.46504	3831
7.83087	11.2805	34.5819	1.23115	4038
7.84087	11.2662	34.475	1.65485	4111
7.85087	11.2518	34.2846	1.41028	3982
7.86087	11.2376	34.5929	1.38705	4152
7.87087	11.2233	34.2265	1.63354	4027
7.88087	11.2091	34.5049	1.68367	4026
7.89087	11.1949	34.5167	1.3375	4088
7.90087	11.1807	34.3092	1.26123	3951
7.91087	11.1666	34.4195	1.20345	4068
7.92087	11.1526	34.1753	1.36811	4103
7.93087	11.1385	34.2794	1.62866	4040
7.94087	11.1245	34.3279	1.50105	4184
7.95087	11.1105	34.0632	1.50393	4055
7.96087	11.0966	34.3875	2.02279	4040
7.97087	11.0827	34.1138	1.46532	4129
7.98087	11.0688	34.2908	0.97067	4167
7.99087	11.055	34.2963	1.54463	4170
8.00087	11.0412	34.0294	1.63914	4088
8.01087	11.0275	34.3381	1.55761	4180
8.02087	11.0137	34.0663	1.46734	4209
8.03087	11	33.9993	1.4631	4163
8.04087	10.9864	34.3315	1.62747	4207
8.05087	10.9728	34.0013	1.19839	4139
8.06087	10.9592	34.2696	1.31129	4193
8.07087	10.9456	34.01	1.3149	4240
8.08087	10.9321	33.8709	1.38047	4161
8.09087	10.9186	34.1311	1.24546	4235
8.10087	10.9052	33.899	1.39206	4234
8.11087	10.8917	34.0537	1.73105	4223
8.12087	10.8783	33.9151	1.38689	4224
8.13087	10.865	33.7066	1.35369	4184
8.14087	10.8517	34.138	1.32882	4364
8.15087	10.8384	33.821	1.24329	4251
8.16087	10.8251	33.9118	1.47165	4238
8.17087	10.8119	33.8536	1.25556	4358
8.18087	10.7987	33.7337	1.54133	4298
8.19087	10.7855	33.9248	1.53413	4335
8.20087	10.7724	33.6783	1.52611	4385
8.21087	10.7593	33.8024	1.3846	4303
8.22087	10.7462	33.86	1.24979	4388
8.23087	10.7332	33.6218	1.25826	4348
8.24087	10.7202	33.7823	1.20651	4285
8.25087	10.7072	33.5097	1.37608	4371
8.26087	10.6943	33.6919	1.36639	4335
8.27087	10.6814	33.675	1.46552	4488
8.28087	10.6685	33.4019	1.25443	4418
8.29087	10.6557	33.571	1.49984	4308
8.30087	10.6429	33.4136	1.402	4448
8.31087	10.6301	33.528	1.12576	4461
8.32087	10.6173	33.6939	1.25136	4426
8.33087	10.6046	33.2942	1.55404	4550
8.34087	10.5919	33.4215	1.52548	4423
8.35087	10.5793	33.3218	1.12907	4553
8.36087	10.5666	33.3145	1.82563	4562
8.37087	10.554	33.4851	1.47985	4475
8.38087	10.5414	33.2335	1.40063	4608
8.39087	10.5289	33.3172	1.22809	4475
8.40087	10.5164	33.3779	1.06459	4554
8.41087	10.5039	33.1981	1.25747	4593
8.42087	10.4915	33.3743	1.56634	4447
8.43087	10.479	33.0552	1.36783	4658
8.44086	10.4666	33.1441	1.82452	4562
8.45086	10.4543	33.1041	1.14084	4512
8.46086	10.442	33.1101	1.13102	4744
8.47086	10.4297	33.1974	1.32157	4536
8.48086	10.4174	33.1975	1.30918	4657
8.49086	10.4051	33.1393	1.43677	4675
8.50086	10.3929	33.1419	1.16377	4600
8.51086	10.3807	33.0564	1.40953	4773
8.52086	10.3686	33.0705	1.64941	4648
8.53086	10.3564	33.0526	1.52298	4766
8.54086	10.3443	33.08	1.19212	4755
8.55086	10.3323	33.212	1.60536	4572
8.56086	10.3202	33.0873	1.01198	4768
8.57086	10.3082	32.9372	1.17558	4641
8.58086	10.2962	33.0729	1.23085	4754
8.59086	10.2842	33.0065	1.62414	4802
8.60086	10.2723	33.0696	1.49089	4702
8.61086	10.2604	32.9029	1.09737	4825
8.62086	10.2485	32.9241	1.43013	4685
8.63086	10.2367	33.0719	1.13704	4819
8.64086	10.2248	33.2045	1.24265	4796
8.65086	10.213	33.0164	1.16151	4719
8.66086	10.2013	33.0848	1.59921	4970
8.67086	10.1895	33.0825	1.73161	4770
8.68086	10.1778	32.9539	1.06916	4835
8.69086	10.1661	33.1018	1.40006	5011
8.70086	10.1545	33.0688	1.43237	4728
8.71086	10.1428	33.1217	1.60853	4900
8.72086	10.1312	33.1602	1.01564	4878
8.73086	10.1196	32.9427	1.30524	4857
8.74086	10.1081	33.0784	1.1461	4946
8.75086	10.0966	33.1309	1.41399	4711
8.76086	10.0851	32.8978	1.40149	5040
8.77086	10.0736	33.156	1.08899	4992
8.78086	10.0621	33.0022	1.66686	4686
8.79086	10.0507	32.9769	1.19073	5075
8.80086	10.0393	33.1373	1.18197	4875
8.81086	10.0279	32.959	1.19163	5031
8.82086	10.0166	33.0664	1.36017	5105
8.83086	10.0053	32.9878	1.17814	4816
8.84086	9.99398	32.9475	1.30033	5174
8.85086	9.98271	33.1334	1.36756	5016
8.86086	9.97146	32.9751	1.40734	4928
8.87086	9.96025	32.9695	1.28043	5125
8.88086	9.94905	33.1284	1.5463	4895
8.89086	9.93788	32.9995	1.05359	5148
8.90086	9.92674	32.9481	1.15625	5099
8.91086	9.91563	32.9898	1.1835	4935
8.92086	9.90453	32.9659	1.22857	5184
8.93086	9.89346	32.987	1.37446	4905
8.94086	9.88242	32.9467	1.37397	5160
8.95086	9.8714	32.9284	1.11895	5132
8.96086	9.86041	32.9226	1.26625	5065
8.97086	9.84944	32.9507	1.08932	5255
8.98086	9.8385	32.8734	1.17181	5052
8.99086	9.82758	32.8631	1.3394	5239
9.00086	9.81668	32.8135	1.28213	5156
9.01086	9.80581	32.8984	1.69886	5090
9.02086	9.79496	32.8197	1.1589	5357
9.03086	9.78414	32.7809	1.58268	5077
9.04086	9.77334	32.8759	1.11332	5280
9.05086	9.76256	32.8438	1.12853	5316
9.06086	9.75181	32.7818	1.26459	5088
9.07085	9.74108	32.7144	1.39622	5303
9.08085	9.73038	32.8013	0.95813	5206
9.09085	9.7197	32.7378	1.50848	5231
9.10085	9.70904	32.6812	1.17622	5343
9.11085	9.69841	32.7319	1.54817	5136
9.12085	9.6878	32.561	1.20021	5403
9.13085	9.67721	32.7347	1.01408	5301
9.14085	9.66664	32.6653	1.27927	5192
9.15085	9.6561	32.6193	1.1419	5404
9.16085	9.64558	32.7597	1.36856	5287
9.17085	9.63509	32.5056	1.31936	5366
9.18085	9.62462	32.6093	1.40198	5462
9.19085	9.61417	32.5971	1.05316	5328
9.20085	9.60374	32.5814	1.52409	5410
9.21085	9.59334	32.6413	1.19348	5294
9.22085	9.58296	32.5348	0.98954	5414
9.23085	9.5726	32.5421	1.35592	5475
9.24085	9.56226	32.6125	1.08169	5306
9.25085	9.55195	32.3851	1.38342	5471
9.26085	9.54166	32.4504	1.24259	5322
9.27085	9.53139	32.4422	1.15424	5427
9.28085	9.52114	32.4411	1.19906	5455
9.29085	9.51091	32.5933	1.05031	5455
9.30085	9.50071	32.4033	1.2739	5531
9.31085	9.49053	32.4781	1.26134	5381
9.32085	9.48037	32.5256	1.29791	5523
9.33085	9.47023	32.3609	1.2465	5604
9.34085	9.46012	32.4772	1.26899	5446
9.35085	9.45002	32.3488	1.27078	5576
9.36085	9.43995	32.3971	1.26201	5490
9.37085	9.4299	32.6024	1.49433	5532
9.38085	9.41987	32.3334	1.00455	5625
9.39085	9.40986	32.5952	1.06826	5500
9.40085	9.39987	32.311	1.1705	5532
9.41085	9.38991	32.3228	1.09334	5595
9.42085	9.37996	32.5269	1.33911	5542
9.43085	9.37004	32.1995	1.52984	5583
9.44085	9.36014	32.4527	0.93065	5586
9.45085	9.35025	32.4314	1.23286	5689
9.46085	9.34039	32.367	1.10823	5599
9.47085	9.33055	32.615	1.50924	5583
9.48085	9.32074	32.2768	1.17157	5700
9.49085	9.31094	32.401	1.21943	5651
9.50085	9.30116	32.5122	1.1258	5705
9.51085	9.2914	32.3075	1.39029	5701
9.52085	9.28167	32.5716	1.40426	5712
9.53085	9.27195	32.4071	1.19292	5659
9.54085	9.26226	32.4539	1.07821	5699
9.55085	9.25258	32.6698	1.08418	5760
9.56085	9.24293	32.3518	1.11162	5656
9.57085	9.23329	32.5012	1.05671	5693
9.58085	9.22368	32.4245	1.42465	5803
9.59085	9.21408	32.2882	1.48148	5628
9.60085	9.20451	32.5729	0.94464	5772
9.61085	9.19495	32.3197	1.06671	5846
9.62085	9.18542	32.5699	1.25361	5755
9.63085	9.1759	32.6166	1.19258	5770
9.64085	9.16641	32.3473	1.16876	5735
9.65085	9.15693	32.5955	0.96455	5881
9.66085	9.14748	32.3552	1.67305	5916
9.67085	9.13804	32.4469	1.20009	5831
9.68085	9.12862	32.4884	1.25141	5920
9.69084	9.11923	32.4532	1.3788	5736
9.70084	9.10985	32.6355	1.07131	5843
9.71084	9.10049	32.5105	1.09655	5971
9.72084	9.09115	32.4029	1.15504	5850
9.73084	9.08183	32.5451	1.11107	5832
9.74084	9.07253	32.2714	1.33085	5896
9.75084	9.06325	32.4633	1.27923	5841
9.76084	9.05398	32.4161	0.95259	5954
9.77084	9.04474	32.3235	0.99187	5883
9.78084	9.03552	32.5865	1.32703	5922
9.79084	9.02631	32.3361	1.26155	5961
9.80084	9.01712	32.3805	1.02294	5988
9.81084	9.00795	32.4312	1.26047	6007
9.82084	8.9988	32.1504	1.34545	6009
9.83084	8.98967	32.5652	1.32069	5995
9.84084	8.98056	32.1982	1.03064	6095
9.85084	8.97147	32.3445	1.28053	5988
9.86084	8.96239	32.5513	1.16329	5992
9.87084	8.95333	32.1375	1.16652	6004
9.88084	8.9443	32.5084	0.93766	6121
9.89084	8.93528	32.2088	1.22	6091
9.90084	8.92627	32.1802	1.10966	6006
9.91084	8.91729	32.4012	1.2092	6018
9.92084	8.90832	32.0591	1.07705	6010
9.93084	8.89938	32.2947	1.0688	6147
9.94084	8.89045	32.3399	1.28236	6082
9.95084	8.88153	32.1805	1.2987	6075
9.96084	8.87264	32.4883	1.00405	6157
9.97084	8.86376	32.0337	1.13185	6170
9.98084	8.85491	32.1601	1.30319	6167
9.99084	8.84607	32.3292	1.17503	6167
10.0008	8.83724	32.0224	1.01163	6194
10.0108	8.82844	32.3721	1.14596	6115
10.0208	8.81965	32.1692	1.32777	6199
10.0308	8.81088	32.162	1.15455	6189
10.0408	8.80213	32.3691	1.08869	6239
10.0508	8.79339	32.0375	1.21613	6272
10.0608	8.78468	32.2028	1.03718	6166
10.0708	8.77597	32.1497	1.3419	6145
10.0808	8.76729	31.9881	0.88685	6246
10.0908	8.75863	32.277	1.08071	6137
10.1008	8.74998	31.984	1.28451	6351
10.1108	8.74135	32.1586	1.08903	6288
10.1208	8.73273	32.222	0.96977	6262
10.1308	8.72413	31.9282	1.21285	6351
10.1408	8.71555	32.2595	1.25097	6205
10.1508	8.70699	31.8971	1.3491	6334
10.1608	8.69844	32.0301	0.99754	6409
10.1708	8.68991	32.1874	1.71804	6269
10.1808	8.6814	31.9877	1.12602	6367
10.1908	8.6729	32.1224	1.0631	6267
10.2008	8.66443	31.9921	1.09861	6430
10.2108	8.65596	31.9671	0.96693	6457
10.2208	8.64752	32.1445	1.06852	6237
10.2308	8.63909	31.7936	0.93795	6427
10.2408	8.63067	31.9233	1.18724	6342
10.2508	8.62228	31.9764	1.23906	6310
10.2608	8.6139	31.7801	1.06888	6544
10.2708	8.60553	32.1355	1.11881	6291
10.2808	8.59718	31.8845	1.06105	6439
10.2908	8.58885	31.8886	1.21135	6510
10.3008	8.58054	32.013	1.14772	6413
10.3108	8.57224	31.7663	1.15533	6571
10.3208	8.56395	31.904	0.97762	6438
10.3308	8.55569	31.8422	1.24895	6529
10.3408	8.54744	31.8483	1.23969	6540
10.3508	8.5392	32.0265	1.22546	6394
10.3608	8.53098	31.7023	0.92881	6584
10.3708	8.52278	31.8272	1.1338	6543
10.3808	8.51459	31.8729	1.10967	6497
10.3908	8.50642	31.6321	1.16677	6551
10.4008	8.49826	31.9671	1.50862	6288
10.4108	8.49012	31.6634	0.90764	6695
10.4208	8.482	31.7212	1.0621	6585
10.4308	8.47389	31.8687	1.08357	6412
10.4408	8.46579	31.7692	0.93277	6816
10.4508	8.45772	31.8373	1.14142	6468
10.4608	8.44965	31.703	1.06209	6635
10.4708	8.44161	31.6297	1.15036	6729
10.4808	8.43358	31.854	1.22244	6444
10.4908	8.42556	31.6384	1.13795	6874
10.5008	8.41756	31.7365	1.36194	6587
10.5108	8.40957	31.8497	1.08167	6500
10.5208	8.4016	31.6113	1.03491	6858
10.5308	8.39365	31.8276	1.14108	6476
10.5408	8.38571	31.538	0.9407	6882
10.5508	8.37778	31.6107	1.06439	6669
10.5608	8.36987	31.729	1.12531	6440
10.5708	8.36197	31.5676	0.88511	6958
10.5808	8.35409	31.6933	1.1542	6512
10.5908	8.34623	31.6286	0.93146	6772
10.6008	8.33838	31.6193	1.16788	6850
10.6108	8.33054	31.7386	1.39722	6466
10.6208	8.32272	31.5097	1.3674	7000
10.6308	8.31491	31.5585	0.96387	6821
10.6408	8.30712	31.6753	0.96296	6708
10.6508	8.29935	31.491	1.46351	6992
10.6608	8.29158	31.7296	1.0606	6590
10.6708	8.28384	31.5616	1.13446	6837
10.6808	8.2761	31.5012	0.88395	7003
10.6908	8.26838	31.6208	1.35573	6591
10.7008	8.26068	31.4489	1.00154	7047
10.7108	8.25299	31.5441	0.98479	6735
10.7208	8.24531	31.505	1.04266	6756
10.7308	8.23765	31.4473	1.12312	6951
10.7408	8.23001	31.5839	1.02203	6659
10.7508	8.22237	31.402	1.02205	7027
10.7608	8.21475	31.4421	1.24578	6917
10.7708	8.20715	31.5386	1.02813	6773
10.7808	8.19956	31.2572	1.13233	7085
10.7908	8.19198	31.5167	0.86518	6777
10.8008	8.18442	31.2748	1.08753	7118
10.8108	8.17687	31.3176	1.22838	7026
10.8208	8.16934	31.476	1.03381	6863
10.8308	8.16182	31.3227	1.38699	7066
10.8408	8.15431	31.4177	1.10733	6880
10.8508	8.14682	31.3146	1.26582	6982
10.8608	8.13934	31.2769	0.93499	7137
10.8708	8.13188	31.4508	0.92343	6891
10.8808	8.12443	31.1586	1.14156	7013
10.8908	8.11699	31.2634	0.94478	7001
10.9008	8.10957	31.412	1.06866	6985
10.9108	8.10216	31.1973	0.95284	7132
10.9208	8.09476	31.4126	1.08643	6969
10.9308	8.08738	31.2717	1.16381	7126
10.9408	8.08001	31.2122	0.9216	7147
10.9508	8.07265	31.3864	1.06227	6948
10.9608	8.06531	31.144	1.26619	7239
10.9708	8.05798	31.3464	1.27547	7097
10.9808	8.05066	31.2667	1.07752	7130
10.9908	8.04336	31.2503	1.16382	7151
11.0008	8.03607	31.5105	0.92201	7021
11.0108	8.0288	31.1611	1.33725	7265
11.0208	8.02153	31.2856	0.88738	7156
11.0308	8.01429	31.4041	0.92325	7170
11.0408	8.00705	31.0913	1.03811	7151
11.0508	7.99983	31.4279	0.97548	7039
11.0608	7.99262	31.1917	1.11187	7253
11.0708	7.98542	31.2666	1.00599	7209
11.0808	7.97824	31.5066	1.15199	7160
11.0908	7.97106	31.3166	1.03248	7262
11.1008	7.96391	31.3813	0.98989	7162
11.1108	7.95676	31.3709	1.1298	7299
11.1208	7.94963	31.2889	1.15805	7246
11.1308	7.94251	31.4628	1.02784	7244
11.1408	7.9354	31.266	0.94057	7327
11.1508	7.92831	31.4059	1.04455	7276
11.1608	7.92123	31.5167	1.20507	7268
11.1708	7.91416	31.3509	0.97403	7330
11.1808	7.9071	31.5146	1.09192	7253
11.1908	7.90006	31.3216	1.01354	7342
11.2008	7.89303	31.3034	1.33721	7201
11.2108	7.88601	31.534	0.87798	7277
11.2208	7.87901	31.3275	1.04021	7392
11.2308	7.87201	31.4696	0.95759	7343
11.2408	7.86503	31.4316	0.97419	7428
11.2508	7.85806	31.4644	0.96279	7232
11.2608	7.85111	31.575	0.98099	7370
11.2708	7.84417	31.3211	1.04	7475
11.2808	7.83723	31.3427	1.29476	7299
11.2908	7.83032	31.5039	1.03528	7498
11.3008	7.82341	31.3802	0.96841	7437
11.3108	7.81652	31.5753	1.53706	7442
11.3208	7.80963	31.4976	1.01394	7473
11.3308	7.80276	31.391	0.98628	7351
11.3408	7.79591	31.6037	1.3415	7479
11.3508	7.78906	31.3676	0.97173	7546
11.3608	7.78223	31.4238	0.91556	7376
11.3708	7.77541	31.4646	0.86407	7476
11.3808	7.7686	31.3417	0.87809	7365
11.3908	7.7618	31.5547	1.18423	7653
11.4008	7.75501	31.3808	1.01228	7571
11.4108	7.74824	31.4858	1.03135	7381
11.4208	7.74148	31.5631	1.24667	7552
11.4308	7.73473	31.332	0.97063	7556
11.4408	7.72799	31.459	1.11224	7489
11.4508	7.72126	31.3867	1.06656	7662
11.4608	7.71455	31.3335	1.00658	7521
11.4708	7.70785	31.5719	1.08869	7673
11.4808	7.70115	31.3706	1.14397	7560
11.4908	7.69448	31.4169	0.89146	7510
11.5008	7.68781	31.4956	1.06719	7708
11.5108	7.68115	31.2864	1.0156	7545
11.5208	7.67451	31.4333	0.97943	7592
11.5308	7.66787	31.295	0.92974	7703
11.5408	7.66125	31.2808	0.95317	7514
11.5508	7.65464	31.4462	1.10151	7714
11.5608	7.64804	31.2279	1.04794	7666
11.5708	7.64146	31.3871	0.98762	7631
11.5808	7.63488	31.4057	0.93968	7800
11.5908	7.62832	31.2294	0.95966	7588
11.6008	7.62176	31.4045	0.97335	7737
11.6108	7.61522	31.1882	1.10405	7777
11.6208	7.60869	31.1968	1.10644	7697
11.6308	7.60217	31.3588	1.1323	7784
11.6408	7.59566	31.2368	1.09959	7692
11.6508	7.58917	31.2621	1.08907	7782
11.6608	7.58268	31.2625	0.88037	7818
11.6708	7.57621	31.1352	1.04601	7714
11.6808	7.56974	31.2841	0.96316	7730
11.6908	7.56329	31.0855	0.94854	7747
11.7008	7.55685	31.0962	0.97702	7827
11.7108	7.55042	31.2364	0.99781	7748
11.7208	7.544	31.0708	0.87153	7840
11.7308	7.53759	31.1742	0.93401	7880
11.7408	7.53119	31.1891	1.03221	7806
11.7508	7.52481	31.0924	1.30004	7871
11.7608	7.51843	31.2446	0.99352	7807
11.7708	7.51207	31.0756	1.00401	7880
11.7808	7.50571	31.0566	1.45118	7956
11.7908	7.49937	31.1094	1.00879	7871
11.8008	7.49304	31.0578	0.94331	7866
11.8108	7.48671	31.1144	0.95839	7856
11.8208	7.4804	31.0508	1.01062	7886
11.8308	7.4741	31.0029	0.95405	8020
11.8408	7.46781	31.0883	0.99767	7815
11.8508	7.46154	30.9587	0.96557	8015
11.8608	7.45527	30.976	0.88467	7905
11.8708	7.44901	31.0537	1.0945	7796
11.8808	7.44276	30.8672	0.88884	8016
11.8908	7.43653	31.0265	0.9463	7958
11.9008	7.4303	31.0462	1.05928	7976
11.9108	7.42408	30.9555	1.05252	8074
11.9208	7.41788	31.054	1.06829	7943
11.9308	7.41168	30.853	1.08743	8144
11.9408	7.4055	31.0092	0.90157	7979
11.9508	7.39932	30.9236	0.95206	8010
11.9608	7.39316	30.9692	1.03984	8046
11.9708	7.38701	30.947	1.0492	7982
11.9808	7.38086	30.8983	1.1245	8167
11.9908	7.37473	30.8906	0.99132	8052
12.0008	7.36861	30.9614	1.01911	8014
12.0108	7.3625	30.8752	0.87119	8286
12.0208	7.35639	30.9254	0.89951	7976
12.0308	7.3503	30.9386	0.90296	7946
12.0408	7.34422	30.8394	0.9162	8256
12.0508	7.33815	30.9125	1.11041	8098
12.0608	7.33209	30.8838	0.92907	8094
12.0708	7.32603	30.9158	1.01705	8182
12.0808	7.31999	30.9294	0.92751	8141
12.0908	7.31396	30.8558	0.96472	8361
12.1008	7.30794	30.9667	1.22121	8200
12.1108	7.30193	30.8675	1.0459	8043
12.1208	7.29593	30.9669	0.94142	8176
12.1308	7.28993	30.9588	1.19604	8237
12.1408	7.28395	30.8158	1.12224	8152
12.1508	7.27798	30.9155	0.88079	8296
12.1608	7.27202	30.9044	0.9551	8094
12.1708	7.26607	30.8842	0.78294	8375
12.1808	7.26012	30.97	1.01884	8330
12.1908	7.25419	30.8747	0.88649	8070
12.2008	7.24827	30.8917	1.09908	8366
12.2108	7.24235	30.9799	1.10222	8162
12.2208	7.23645	30.949	0.97	8304
12.2308	7.23056	30.9339	0.93058	8383
12.2408	7.22467	30.9668	0.89844	8211
12.2508	7.2188	30.9187	1.09178	8452
12.2608	7.21293	31.0318	1.12196	8372
12.2708	7.20708	30.9122	0.95036	8272
12.2808	7.20123	31.0284	1.04007	8388
12.2908	7.19539	31.0269	1.03886	8256
12.3008	7.18957	30.9519	0.87163	8406
12.3108	7.18375	31.0078	0.91557	8458
12.3208	7.17794	30.9424	1.10158	8209
12.3308	7.17214	30.9628	0.84239	8471
12.3408	7.16635	31.0602	0.85458	8397
12.3508	7.16057	30.9077	1.13161	8329
12.3608	7.1548	31.0097	1.19268	8512
12.3708	7.14904	31.0187	0.8687	8332
12.3808	7.14329	30.9783	0.90105	8474
12.3908	7.13755	31.0539	0.84612	8477
12.4008	7.13181	31.0055	1.06285	8428
12.4108	7.12609	30.8553	0.99585	8484
12.4208	7.12038	31.0551	1.03517	8589
12.4308	7.11467	30.8947	1.17444	8469
12.4408	7.10897	31.0099	0.91404	8564
12.4508	7.10329	31.0666	0.99544	8460
12.4608	7.09761	30.9364	0.95472	8542
12.4708	7.09194	31.0095	0.9449	8505
12.4808	7.08628	31.0392	1.05537	8512
12.4908	7.08063	30.8758	0.81678	8592
12.5008	7.07499	31.0104	1.03889	8601
12.5108	7.06936	30.9732	0.83957	8478
12.5208	7.06373	30.8751	0.86198	8687
12.5308	7.05812	31.0239	0.9875	8510
12.5408	7.05251	30.933	0.95552	8638
12.5508	7.04692	31.0601	1.06787	8660
12.5608	7.04133	31.0047	1.07361	8598
12.5708	7.03575	30.8759	0.95194	8736
12.5808	7.03018	31.0403	0.96345	8605
12.5908	7.02462	30.92	1.07912	8622
12.6008	7.01907	30.9549	0.92331	8621
12.6108	7.01352	31.0825	0.99697	8726
12.6208	7.00799	30.8805	0.93491	8723
12.6308	7.00246	31.0045	1.04814	8627
12.6408	6.99695	31.0293	0.92347	8750
12.6508	6.99144	30.8705	0.89264	8734
12.6608	6.98594	31.0682	0.83603	8754
12.6708	6.98045	30.9186	0.91174	8655
12.6808	6.97496	30.856	1.12821	8632
12.6908	6.96949	31.0154	0.86187	8801
12.7008	6.96403	30.9587	0.98344	8799
12.7108	6.95857	30.9925	1.12719	8767
12.7208	6.95312	30.9417	0.96787	8824
12.7308	6.94768	30.8747	0.86433	8833
12.7408	6.94225	31.0323	0.84365	8873
12.7508	6.93683	30.9217	0.97491	8828
12.7608	6.93142	30.9954	1.19037	8642
12.7708	6.92601	30.9757	1.01139	8862
12.7808	6.92062	30.8746	0.99492	8852
12.7908	6.91523	30.9995	0.92096	8730
12.8008	6.90985	30.976	0.83415	9014
12.8108	6.90448	30.8174	0.9461	8852
12.8208	6.89911	30.9725	0.89559	8954
12.8308	6.89376	30.9077	0.9219	8930
12.8408	6.88841	30.8322	0.92129	8700
12.8508	6.88308	30.9463	0.98255	8954
12.8608	6.87775	30.8771	0.91692	8906
12.8708	6.87242	30.8793	0.93488	8927
12.8808	6.86711	30.914	0.96465	9044
12.8908	6.86181	30.7425	0.90932	8973
12.9008	6.85651	30.9201	0.93016	9080
12.9108	6.85122	30.8776	1.10489	9031
12.9208	6.84594	30.8076	1.11385	8798
12.9308	6.84067	30.9108	0.97994	9102
12.9408	6.83541	30.7806	0.90181	8885
12.9508	6.83015	30.9061	0.8585	9011
12.9608	6.8249	30.8533	0.89364	9005
12.9708	6.81967	30.7399	0.98145	9138
12.9808	6.81443	30.87	0.78588	9147
12.9908	6.80921	30.7704	1.0805	8986
13.0008	6.804	30.7058	0.93262	9057
13.0108	6.79879	30.7905	0.82975	9048
13.0208	6.79359	30.7788	0.94094	9064
13.0308	6.7884	30.8609	0.93007	9109
13.0408	6.78322	30.7816	1.06909	9052
13.0508	6.77804	30.6552	0.91682	9233
13.0608	6.77287	30.8251	0.95815	9153
13.0708	6.76772	30.738	1.15521	9186
13.0808	6.76256	30.8028	0.79085	9153
13.0908	6.75742	30.7918	0.94755	9107
13.1008	6.75229	30.6798	1.01148	9108
13.1108	6.74716	30.8367	0.953	9216
13.1208	6.74204	30.7487	0.94667	9110
13.1308	6.73693	30.7059	0.89426	9362
13.1408	6.73182	30.8123	0.8782	9135
13.1508	6.72673	30.7064	0.9643	9167
13.1608	6.72164	30.6262	0.77566	9292
13.1708	6.71656	30.7602	0.97321	9228
13.1808	6.71148	30.7645	0.85889	9167
13.1908	6.70642	30.8096	1.09408	9378
13.2008	6.70136	30.7084	0.93399	9191
13.2108	6.69631	30.6556	0.92896	9418
13.2208	6.69127	30.855	1.04849	9316
13.2308	6.68623	30.6538	0.92215	9170
13.2408	6.68121	30.8283	0.96338	9408
13.2508	6.67619	30.7943	0.83107	9173
13.2608	6.67117	30.657	1.11132	9286
13.2708	6.66617	30.8224	0.89652	9452
13.2808	6.66117	30.69	0.92116	9242
13.2908	6.65618	30.6957	0.88464	9476
13.3008	6.6512	30.8261	0.82445	9461
13.3108	6.64623	30.6541	0.90949	9328
13.3208	6.64126	30.7101	0.85604	9348
13.3308	6.6363	30.7903	0.96788	9356
13.3408	6.63135	30.7817	1.02549	9280
13.3508	6.6264	30.8065	0.8323	9537
13.3608	6.62147	30.7007	1.03847	9396
13.3708	6.61654	30.7119	0.92516	9492
13.3808	6.61162	30.8245	0.91254	9652
13.3908	6.6067	30.7055	0.94311	9294
13.4008	6.60179	30.7501	0.91842	9552
13.4108	6.59689	30.8087	1.00327	9472
13.4208	6.592	30.7277	1.18711	9220
13.4308	6.58711	30.7535	0.71694	9585
13.4408	6.58224	30.7264	0.84253	9467
13.4508	6.57736	30.6988	1.00235	9578
13.4608	6.5725	30.8637	0.86233	9663
13.4708	6.56764	30.6918	0.84863	9436
13.4808	6.5628	30.636	0.98877	9679
13.4908	6.55795	30.8623	0.90537	9568
13.5008	6.55312	30.6952	0.91192	9368
13.5108	6.54829	30.7608	0.92832	9682
13.5208	6.54347	30.761	0.85513	9559
13.5308	6.53866	30.724	1.06071	9564
13.5408	6.53385	30.8453	0.88058	9752
13.5508	6.52905	30.6363	1.08384	9566
13.5608	6.52426	30.7599	0.91913	9685
13.5708	6.51947	30.7576	0.85372	9599
13.5808	6.5147	30.6448	0.85856	9480
13.5908	6.50993	30.7645	0.83483	9811
13.6008	6.50516	30.7264	1.00272	9537
13.6108	6.5004	30.7093	0.94323	9746
13.6208	6.49565	30.7972	0.92773	9766
13.6308	6.49091	30.7254	0.85947	9689
13.6408	6.48618	30.6446	0.91405	9726
13.6508	6.48145	30.765	0.76769	9727
13.6608	6.47672	30.7817	1.00292	9663
13.6708	6.47201	30.7073	0.9246	9789
13.6808	6.4673	30.7288	0.93678	9629
13.6908	6.4626	30.7054	1.04161	9825
13.7008	6.45791	30.8019	0.83616	9883
13.7108	6.45322	30.7618	1.00872	9765
13.7208	6.44854	30.7292	0.94162	9681
13.7308	6.44386	30.7891	0.88185	9638
13.7408	6.4392	30.7294	0.84902	9858
13.7508	6.43454	30.704	0.81337	9831
13.7608	6.42988	30.746	1.13718	9769
13.7708	6.42524	30.7846	0.87177	9871
13.7808	6.4206	30.7284	0.87298	9876
13.7908	6.41596	30.7467	0.73794	10023
13.8008	6.41134	30.7519	0.98434	9774
13.8108	6.40672	30.7343	0.88908	9807
13.8208	6.4021	30.8512	1.00412	9883
13.8308	6.3975	30.7328	0.81932	9824
13.8408	6.3929	30.7571	1.14545	9907
13.8508	6.3883	30.7503	0.87786	9842
13.8608	6.38372	30.6846	0.96456	10075
13.8708	6.37914	30.843	0.84037	9970
13.8808	6.37457	30.7632	1.04841	9862
13.8908	6.37	30.7471	0.86279	9857
13.9008	6.36544	30.7716	0.79373	10024
13.9108	6.36089	30.7459	0.97965	9933
13.9208	6.35634	30.8107	0.87567	9970
13.9308	6.3518	30.7509	0.84864	9922
13.9408	6.34727	30.7248	0.85611	10034
13.9508	6.34274	30.8003	0.89969	10111
13.9608	6.33822	30.7521	1.0183	9979
13.9708	6.3337	30.7657	0.80026	10020
13.9808	6.3292	30.8074	1.07781	10133
13.9908	6.32469	30.8151	0.78961	10071
14.0008	6.3202	30.7721	0.85412	10038
14.0108	6.31571	30.75	0.87184	10180
14.0208	6.31123	30.7722	0.97554	10035
14.0308	6.30675	30.8064	1.04264	9937
14.0408	6.30228	30.8204	0.98003	10025
14.0508	6.29782	30.7313	0.77045	10063
14.0608	6.29336	30.8161	0.92204	10288
14.0708	6.28891	30.7812	0.8434	10135
14.0808	6.28447	30.8083	0.86078	10054
14.0908	6.28003	30.8051	0.91277	10426
14.1008	6.2756	30.7587	0.90703	10050
14.1108	6.27118	30.808	0.89991	10137
14.1208	6.26676	30.7461	0.9179	10199
14.1308	6.26235	30.7957	0.75291	10071
14.1408	6.25794	30.8489	0.91811	10278
14.1508	6.25354	30.7797	0.94009	10240
14.1608	6.24915	30.7907	0.89258	10262
14.1708	6.24476	30.748	0.9075	10379
14.1808	6.24038	30.7709	0.99781	10200
14.1908	6.236	30.8167	0.92622	10154
14.2008	6.23164	30.7129	0.97317	10187
14.2108	6.22727	30.7675	0.7716	10141
14.2208	6.22292	30.7643	0.82935	10387
14.2308	6.21857	30.7581	0.85177	10281
14.2408	6.21422	30.7438	0.81073	10336
14.2508	6.20988	30.7516	1.09757	10372
14.2608	6.20555	30.7224	0.99993	10340
14.2708	6.20123	30.7502	0.74189	10466
14.2808	6.19691	30.6632	0.91994	10262
14.2908	6.19259	30.7107	0.83801	10259
14.3008	6.18828	30.7397	0.93193	10425
14.3108	6.18398	30.6464	0.93689	10470
14.3208	6.17969	30.6454	0.9029	10422
14.3308	6.1754	30.6614	0.97106	10426
14.3408	6.17111	30.6024	0.85805	10361
14.3508	6.16684	30.6814	0.79061	10334
14.3608	6.16256	30.6465	0.88248	10402
14.3708	6.1583	30.5752	0.82127	10337
14.3808	6.15404	30.6636	0.92328	10566
14.3908	6.14979	30.5644	0.80128	10529
14.4008	6.14554	30.5692	0.93322	10457
14.4108	6.1413	30.6733	0.97388	10588
14.4208	6.13706	30.5411	0.81625	10562
14.4308	6.13283	30.5494	0.84276	10568
14.4408	6.1286	30.5894	0.86763	10461
14.4508	6.12439	30.5976	0.8066	10323
14.4608	6.12017	30.6008	0.97453	10576
14.4708	6.11597	30.5318	0.96792	10660
14.4808	6.11177	30.5298	0.80509	10528
14.4908	6.10757	30.613	0.93023	10767
14.5008	6.10338	30.4742	0.9477	10417
14.5108	6.0992	30.5501	0.90205	10549
14.5208	6.09502	30.5416	0.81394	10779
14.5308	6.09085	30.5156	0.8733	10248
14.5408	6.08668	30.5046	0.86142	10827
14.5508	6.08252	30.5146	0.92596	10570
14.5608	6.07837	30.5744	0.82573	10438
14.5708	6.07422	30.5912	0.79092	10914
14.5808	6.07007	30.5352	0.88592	10740
14.5908	6.06594	30.4884	0.94224	10764
14.6008	6.0618	30.6219	0.81811	10698
14.6108	6.05768	30.5443	0.89031	10625
14.6208	6.05356	30.5134	0.90136	10727
14.6308	6.04944	30.6081	0.8599	10782
14.6408	6.04533	30.4832	0.98538	10488
14.6508	6.04123	30.583	0.77209	10950
14.6608	6.03713	30.5757	1.17167	10644
14.6708	6.03304	30.5637	0.85395	10471
14.6808	6.02895	30.6412	0.77703	10943
14.6908	6.02487	30.5355	0.79001	10749
14.7008	6.02079	30.5645	0.77609	10836
14.7108	6.01672	30.6362	0.89148	10957
14.7208	6.01266	30.4991	0.93722	10735
14.7308	6.0086	30.5726	1.03177	10837
14.7408	6.00455	30.656	0.8384	10947
14.7508	6.0005	30.5273	0.86657	10807
14.7608	5.99646	30.6203	0.80832	10770
14.7708	5.99242	30.6542	0.86842	10921
14.7808	5.98839	30.599	0.78177	10714
14.7908	5.98436	30.66	0.88214	11047
14.8008	5.98034	30.5197	0.82246	10948
14.8108	5.97633	30.5567	1.0047	10943
14.8208	5.97232	30.6148	0.96142	10744
14.8308	5.96831	30.5415	0.7826	10773
14.8408	5.96431	30.5985	0.74809	10946
14.8508	5.96032	30.6563	0.84219	10969
14.8608	5.95633	30.5523	0.91744	11064
14.8708	5.95235	30.6121	0.97194	10912
14.8808	5.94837	30.5666	0.88907	10972
14.8908	5.9444	30.5591	0.9962	11007
14.9008	5.94043	30.6488	0.76195	11053
14.9108	5.93647	30.4613	0.71758	11192
14.9208	5.93251	30.5989	0.80329	10786
14.9308	5.92856	30.6151	0.90045	11126
14.9408	5.92462	30.5188	0.94544	11045
14.9508	5.92068	30.5847	0.86576	11028
14.9608	5.91674	30.5471	0.97282	11125
14.9708	5.91281	30.5453	0.94041	11048
14.9808	5.90889	30.607	0.94954	10871
14.9908	5.90497	30.5142	0.74073	11032
15.0008	5.90105	30.5763	0.73812	11054
15.0108	5.89715	30.6001	0.83129	10980
15.0208	5.89324	30.4973	1.02806	11248
15.0308	5.88934	30.5633	0.92447	11156
15.0408	5.88545	30.5677	0.78122	11141
15.0508	5.88156	30.5038	0.81995	11345
15.0608	5.87768	30.553	0.81891	11188
15.0708	5.8738	30.5408	0.85498	11237
15.0808	5.86993	30.5635	0.8683	11098
15.0908	5.86606	30.5139	0.91878	11059
15.1008	5.8622	30.4712	1.0237	11169
15.1108	5.85834	30.592	0.7912	11245
15.1208	5.85449	30.5155	0.82899	11043
15.1308	5.85065	30.5106	0.8548	11307
15.1408	5.8468	30.5903	0.79516	11217
15.1508	5.84297	30.5354	0.7908	11122
15.1608	5.83914	30.5212	0.86709	11493
15.1708	5.83531	30.5565	0.89371	11198
15.1808	5.83149	30.5021	0.85457	11236
15.1908	5.82767	30.5328	0.87739	11392
15.2008	5.82386	30.5715	0.89491	11196
15.2108	5.82006	30.5224	0.81604	11339
15.2208	5.81625	30.5661	0.84612	11439
15.2308	5.81246	30.5856	0.80853	11334
15.2408	5.80867	30.5173	0.82874	11336
15.2508	5.80488	30.5744	0.85358	11391
15.2608	5.8011	30.52	0.73335	11408
15.2708	5.79732	30.4788	0.90469	11399
15.2808	5.79355	30.5303	1.12998	11252
15.2908	5.78979	30.5897	0.79568	11205
15.3008	5.78602	30.506	0.8343	11482
15.3108	5.78227	30.5487	0.83892	11223
15.3208	5.77852	30.5115	0.90566	11471
15.3308	5.77477	30.5361	0.80582	11553
15.3407	5.77103	30.5961	0.77291	11387
15.3507	5.76729	30.4855	0.76285	11587
15.3607	5.76356	30.5486	1.01829	11476
15.3707	5.75983	30.556	0.88392	11568
15.3808	5.75611	30.4227	0.84835	11620
15.3908	5.75239	30.559	0.72473	11342
15.4008	5.74868	30.53	0.88876	11574
15.4108	5.74497	30.4172	0.86589	11519
15.4207	5.74127	30.5042	0.93605	11421
15.4307	5.73757	30.4776	0.87798	11691
15.4407	5.73388	30.4072	0.85867	11423
15.4507	5.73019	30.579	0.77696	11389
15.4608	5.7265	30.46	0.75772	11639
15.4708	5.72283	30.4537	0.77228	11494
15.4808	5.71915	30.5326	0.83659	11622
15.4908	5.71548	30.3691	0.82019	11553
15.5008	5.71182	30.5022	0.93031	11655
15.5107	5.70816	30.516	0.9147	11716
15.5207	5.7045	30.3542	0.91397	11760
15.5307	5.70085	30.4745	0.91634	11602
15.5407	5.69721	30.4976	0.75702	11837
15.5508	5.69356	30.3748	0.77478	11670
15.5608	5.68993	30.4407	0.83595	11514
15.5708	5.6863	30.433	0.80875	11899
15.5808	5.68267	30.3224	1.02333	11503
15.5907	5.67905	30.5418	0.81107	11712
15.6007	5.67543	30.409	0.74862	11698
15.6107	5.67182	30.3769	0.77382	11579
15.6207	5.66821	30.5582	0.89034	11863
15.6308	5.6646	30.3606	0.97633	11648
15.6408	5.66101	30.4039	0.76465	11812
15.6508	5.65741	30.4907	0.90986	11928
15.6608	5.65382	30.3572	0.7807	11856
15.6707	5.65024	30.4297	0.99463	11641
15.6807	5.64665	30.487	0.80118	12053
15.6907	5.64308	30.367	0.73847	11786
15.7007	5.63951	30.5314	0.73005	11874
15.7108	5.63594	30.49	0.89522	12021
15.7208	5.63238	30.3977	0.92455	11632
15.7308	5.62882	30.5288	0.83492	11999
15.7408	5.62527	30.3938	0.91892	11907
15.7508	5.62172	30.3772	0.81187	11729
15.7607	5.61817	30.6076	0.8063	11822
15.7707	5.61463	30.3779	0.8762	11865
15.7807	5.6111	30.4795	0.72694	11844
15.7907	5.60757	30.5216	0.7523	12008
15.8008	5.60404	30.4319	0.84762	11985
15.8108	5.60052	30.4893	0.83321	11885
15.8208	5.597	30.5203	0.83531	12161
15.8308	5.59349	30.482	0.96732	12024
15.8407	5.58998	30.5513	0.79254	11936
15.8507	5.58648	30.4466	0.8886	12151
15.8607	5.58298	30.5082	0.83971	12063
15.8707	5.57948	30.568	0.88059	11853
15.8808	5.57599	30.3929	0.77049	12066
15.8908	5.5725	30.5132	0.80634	12016
15.9008	5.56902	30.5321	0.75006	12015
15.9108	5.56554	30.4659	0.78953	11972
15.9207	5.56207	30.566	0.87726	11832
15.9307	5.5586	30.5291	0.79276	12256
15.9407	5.55514	30.4745	0.76091	12069
15.9507	5.55168	30.55	0.8634	12014
15.9607	5.54822	30.5147	0.83894	12104
15.9707	5.54477	30.49	1.05896	12285
15.9807	5.54132	30.5881	0.83219	11918
15.9907	5.53788	30.448	0.83458	12311
16.0007	5.53444	30.4884	0.74562	12308
16.0107	5.53101	30.585	0.8318	12144
16.0207	5.52758	30.4964	0.82634	12330
16.0307	5.52415	30.4914	0.70891	12091
16.0407	5.52073	30.515	0.77785	12095
16.0507	5.51731	30.4774	1.01989	12164
16.0607	5.5139	30.5087	0.85108	12126
16.0707	5.51049	30.577	0.87614	12021
16.0807	5.50709	30.4605	0.78965	12339
16.0907	5.50369	30.6229	0.80698	12128
16.1007	5.50029	30.49	0.74655	12201
16.1107	5.4969	30.5408	0.83902	12462
16.1207	5.49351	30.5993	0.88333	12222
16.1307	5.49013	30.4772	0.75075	12390
16.1407	5.48675	30.5537	0.82129	12515
16.1507	5.48338	30.5643	0.89127	12239
16.1607	5.48001	30.5173	0.84934	12368
16.1707	5.47664	30.5513	0.84507	12391
16.1807	5.47328	30.6429	0.76251	12312
16.1907	5.46992	30.5037	0.88762	12397
16.2007	5.46657	30.5722	0.91762	12292
16.2107	5.46322	30.5977	0.75903	12176
16.2207	5.45987	30.6096	0.765	12470
16.2307	5.45653	30.6733	0.83575	12270
16.2407	5.45319	30.5604	0.67186	12337
16.2507	5.44986	30.6005	0.7765	12585
16.2607	5.44653	30.6558	0.90715	12299
16.2707	5.44321	30.5961	0.88993	12419
16.2807	5.43989	30.5738	0.81537	12583
16.2907	5.43657	30.7404	0.93757	12424
16.3007	5.43326	30.5991	0.85327	12522
16.3107	5.42995	30.6246	0.94107	12718
16.3207	5.42664	30.7046	0.81625	12401
16.3307	5.42334	30.7174	0.73767	12697
16.3407	5.42005	30.6567	0.71527	12516
16.3507	5.41675	30.7188	0.80672	12360
16.3607	5.41347	30.6161	0.9177	12479
16.3707	5.41018	30.6618	0.70067	12457
16.3807	5.4069	30.7537	0.81583	12491
16.3907	5.40363	30.646	0.74925	12535
16.4007	5.40035	30.7485	0.87005	12450
16.4107	5.39708	30.6747	0.92278	12683
16.4207	5.39382	30.6739	0.87178	12710
16.4307	5.39056	30.7666	0.74358	12472
16.4407	5.3873	30.6673	0.83036	12833
16.4507	5.38405	30.6928	0.78416	12694
16.4607	5.3808	30.7972	0.84992	12667
16.4707	5.37756	30.6462	0.88174	12764
16.4807	5.37432	30.7108	0.71889	12762
16.4907	5.37108	30.8451	0.81256	12666
16.5007	5.36785	30.6012	0.97061	12701
16.5107	5.36462	30.6716	0.87419	12455
16.5207	5.3614	30.7381	0.73583	12820
16.5307	5.35818	30.6676	0.80124	12639
16.5407	5.35496	30.7114	0.73289	12618
16.5507	5.35175	30.7614	0.82038	12817
16.5607	5.34854	30.5897	0.7703	12720
16.5707	5.34533	30.8056	0.77598	12691
16.5807	5.34213	30.6987	0.76699	12918
16.5907	5.33893	30.6408	0.83798	12928
16.6007	5.33574	30.8773	0.94616	12671
16.6107	5.33255	30.6341	0.85062	13101
16.6207	5.32936	30.7017	0.80934	12652
16.6307	5.32618	30.8051	0.88522	13034
16.6407	5.323	30.7392	0.8391	13008
16.6507	5.31983	30.6358	0.77715	12784
16.6607	5.31666	30.7944	0.82806	12721
16.6707	5.31349	30.6159	0.70554	12885
16.6807	5.31033	30.6924	0.74793	12826
16.6907	5.30717	30.8082	0.78027	12778
16.7007	5.30402	30.6642	0.82605	13003
16.7107	5.30086	30.759	0.79472	12812
16.7207	5.29772	30.7547	0.82254	12947
16.7307	5.29457	30.7175	0.86503	13014
16.7407	5.29143	30.7667	0.83705	12956
16.7507	5.2883	30.7514	0.81065	13131
16.7607	5.28516	30.6964	0.77103	13011
16.7707	5.28203	30.8477	0.89725	12920
16.7807	5.27891	30.6567	0.76427	13305
16.7907	5.27579	30.7564	0.77846	12963
16.8007	5.27267	30.8345	0.82497	13048
16.8107	5.26956	30.6792	0.82082	13053
16.8207	5.26645	30.7272	0.6739	13020
16.8307	5.26334	30.787	0.87571	12799
16.8407	5.26024	30.737	0.84282	13150
16.8507	5.25714	30.758	0.93335	13031
16.8607	5.25404	30.8228	0.74084	12933
16.8707	5.25095	30.7326	0.71724	13263
16.8807	5.24786	30.7507	0.81633	13052
16.8907	5.24478	30.8093	0.74878	13163
16.9007	5.2417	30.7602	0.83626	13276
16.9107	5.23862	30.8082	0.80739	13231
16.9207	5.23555	30.813	0.83862	13102
16.9307	5.23248	30.7598	0.93686	13404
16.9407	5.22941	30.8581	0.77929	13125
16.9507	5.22635	30.7879	0.85887	13233
16.9607	5.22329	30.8143	0.80425	13190
16.9707	5.22023	30.9054	0.73418	13029
16.9807	5.21718	30.8122	0.7672	13210
16.9907	5.21414	30.8838	0.80062	13316
17.0007	5.21109	30.894	0.79034	12880
17.0107	5.20805	30.8969	0.69753	13390
17.0207	5.20501	30.8557	0.79458	13331
17.0307	5.20198	31.0119	0.78342	13143
17.0407	5.19895	30.8769	0.82551	13398
17.0507	5.19592	30.9681	0.9176	13386
17.0607	5.1929	30.9773	0.85489	13135
17.0707	5.18988	30.963	0.98209	13580
17.0807	5.18686	30.9606	0.81055	13488
17.0907	5.18385	31.0283	0.70997	13110
17.1007	5.18084	31.0208	0.81465	13640
17.1107	5.17784	31.0071	0.81768	13134
17.1207	5.17484	31.0997	0.72111	13381
17.1307	5.17184	31.0658	0.74733	13369
17.1407	5.16884	31.1923	0.90958	13398
17.1507	5.16585	31.0975	0.7569	13127
17.1607	5.16286	31.1575	0.77435	13513
17.1707	5.15988	31.2319	0.75704	13297
17.1807	5.1569	31.1701	0.80187	13395
17.1907	5.15392	31.1919	0.90573	13614
17.2007	5.15095	31.2949	0.82931	13373
17.2107	5.14798	31.1811	0.77566	13503
17.2207	5.14501	31.28	0.76567	13628
17.2307	5.14205	31.3043	0.89295	13439
17.2407	5.13909	31.2306	0.73125	13684
17.2507	5.13613	31.3652	0.8875	13652
17.2607	5.13318	31.3206	0.8211	13312
17.2707	5.13023	31.2898	0.90213	13563
17.2807	5.12728	31.3733	0.75363	13569
17.2907	5.12434	31.3858	0.71591	13425
17.3007	5.1214	31.3797	0.71391	13515
17.3107	5.11846	31.4269	0.80529	13564
17.3207	5.11553	31.412	0.73091	13403
17.3307	5.1126	31.4206	0.83061	13723
17.3407	5.10968	31.486	0.79112	13569
17.3507	5.10675	31.4863	0.82291	13711
17.3607	5.10384	31.4223	0.75071	13676
17.3707	5.10092	31.5199	0.92228	13646
17.3807	5.09801	31.4503	0.78332	13813
17.3907	5.0951	31.4787	0.92826	13715
17.4007	5.09219	31.5033	0.79685	13565
17.4107	5.08929	31.5086	1.03321	13724
17.4207	5.08639	31.4392	0.70494	13707
17.4307	5.0835	31.5361	0.64793	13653
17.4407	5.0806	31.4465	0.81113	13821
17.4507	5.07772	31.5065	0.77493	13565
17.4607	5.07483	31.5637	0.81825	13583
17.4707	5.07195	31.4977	0.7153	13887
17.4807	5.06907	31.4915	0.93393	13726
17.4907	5.06619	31.5464	0.83982	13649
17.5007	5.06332	31.4926	0.76606	13981
17.5107	5.06045	31.4757	0.7187	13689
17.5207	5.05759	31.562	0.89486	13827
17.5307	5.05472	31.4374	0.82701	14051
17.5407	5.05186	31.4792	0.82754	13710
17.5507	5.04901	31.4814	0.82874	14040
17.5607	5.04616	31.4661	0.76406	13786
17.5707	5.04331	31.4427	0.75421	13680
17.5807	5.04046	31.4352	0.6926	13928
17.5907	5.03762	31.3937	0.91044	13986
17.6007	5.03478	31.4965	0.72719	13680
17.6107	5.03194	31.4191	0.81781	13946
17.6207	5.02911	31.3811	0.86571	13815
17.6307	5.02628	31.4522	0.73584	13831
17.6407	5.02345	31.3875	0.7022	14101
17.6507	5.02063	31.3458	0.77426	13899
17.6607	5.01781	31.457	0.76793	13936
17.6707	5.01499	31.3603	0.95075	14107
17.6807	5.01218	31.3602	0.85991	13830
17.6907	5.00937	31.4014	0.8007	14016
17.7007	5.00656	31.36	0.83221	14221
17.7107	5.00376	31.3075	0.84863	13899
17.7207	5.00095	31.4073	0.74822	13927
17.7307	4.99816	31.3102	0.74569	14171
17.7407	4.99536	31.3207	0.74133	14129
17.7507	4.99257	31.363	0.80577	13721
17.7607	4.98978	31.3129	0.84878	14178
17.7707	4.987	31.2987	0.67158	13960
17.7807	4.98421	31.3744	0.74722	13984
17.7907	4.98144	31.2828	0.83637	14156
17.8007	4.97866	31.332	0.77298	14232
17.8107	4.97589	31.3698	0.80701	13991
17.8207	4.97312	31.3067	0.93297	14291
17.8307	4.97035	31.3547	0.78608	14228
17.8407	4.96759	31.3588	0.839	14172
17.8507	4.96483	31.3123	0.72487	14247
17.8607	4.96207	31.3369	0.80858	14212
17.8707	4.95932	31.3845	0.84423	13983
17.8807	4.95656	31.2964	0.77375	14301
17.8907	4.95382	31.3841	0.76844	14230
17.9007	4.95107	31.3457	0.76385	14168
17.9107	4.94833	31.3446	0.71311	14109
17.9207	4.94559	31.3861	0.82198	14236
17.9307	4.94286	31.3764	0.71163	14043
17.9407	4.94012	31.3594	0.78252	14602
17.9507	4.93739	31.4213	0.77028	14173
17.9607	4.93467	31.3957	0.83611	14274
17.9707	4.93194	31.3926	0.81546	14511
17.9807	4.92922	31.4509	0.76687	14339
17.9907	4.92651	31.3992	0.70458	14237
18.0007	4.92379	31.4213	0.9748	14503
18.0107	4.92108	31.4907	0.7613	14381
18.0207	4.91837	31.4313	0.9582	14063
18.0307	4.91567	31.4085	0.70603	14611
18.0407	4.91297	31.4741	0.80809	14246
18.0507	4.91027	31.4058	0.68484	14466
18.0607	4.90757	31.441	0.79835	14323
18.0707	4.90488	31.4837	0.71795	14467
18.0807	4.90219	31.4124	0.79354	14325
18.0907	4.8995	31.4676	0.80953	14641
18.1007	4.89682	31.5126	0.76295	14326
18.1107	4.89413	31.4084	0.79067	14494
18.1207	4.89146	31.4821	0.73313	14667
18.1307	4.88878	31.5233	0.89847	14310
18.1407	4.88611	31.4468	0.76315	14712
18.1507	4.88344	31.4543	0.86087	14565
18.1607	4.88077	31.5018	0.79554	14478
18.1707	4.87811	31.4709	0.78311	14550
18.1807	4.87545	31.4928	0.74877	14616
18.1907	4.87279	31.4734	0.73714	14550
18.2007	4.87014	31.4083	0.71867	14678
18.2107	4.86748	31.5371	0.71657	14557
18.2207	4.86484	31.4401	0.86635	14378
18.2307	4.86219	31.4064	0.7713	14626
18.2407	4.85955	31.5011	0.76155	14629
18.2507	4.85691	31.4457	0.69983	14714
18.2607	4.85427	31.4114	0.89274	14614
18.2707	4.85163	31.4784	0.7156	14769
18.2807	4.849	31.4483	0.79318	14737
18.2907	4.84637	31.4344	0.86097	14812
18.3007	4.84375	31.5101	0.86827	14678
18.3107	4.84113	31.4522	0.84575	14827
18.3207	4.83851	31.4846	0.69487	14744
18.3307	4.83589	31.5208	0.74838	14571
18.3407	4.83328	31.4817	0.85304	14950
18.3507	4.83066	31.4364	0.69347	14793
18.3607	4.82806	31.5759	0.79843	14650
18.3707	4.82545	31.4778	0.77563	14677
18.3807	4.82285	31.4894	0.7331	14709
18.3907	4.82025	31.5123	0.75307	14624
18.4007	4.81765	31.4866	0.73483	14995
18.4107	4.81506	31.4818	0.7706	14758
18.4207	4.81247	31.5619	0.84383	14862
18.4307	4.80988	31.5309	0.7391	14995
18.4407	4.80729	31.4876	0.99573	14978
18.4507	4.80471	31.6004	0.78367	14852
18.4607	4.80213	31.5325	0.69627	14966
18.4707	4.79955	31.563	0.85808	14860
18.4807	4.79698	31.6274	0.71549	14835
18.4907	4.7944	31.5505	0.74908	15066
18.5007	4.79184	31.5436	0.80173	14957
18.5107	4.78927	31.6491	0.74207	14792
18.5207	4.78671	31.5589	0.88417	14908
18.5307	4.78415	31.5841	0.66291	14821
18.5407	4.78159	31.604	0.71679	14968
18.5507	4.77903	31.5928	0.78108	15050
18.5607	4.77648	31.5578	0.83336	15014
18.5707	4.77393	31.6878	0.74339	15009
18.5807	4.77138	31.5766	0.84332	15160
18.5907	4.76884	31.6062	0.80176	15035
18.6007	4.7663	31.6268	0.76437	15063
18.6107	4.76376	31.5902	0.75365	15147
18.6207	4.76123	31.6154	0.73905	15121
18.6307	4.75869	31.6209	0.80395	14927
18.6407	4.75616	31.6096	0.75133	15202
18.6507	4.75363	31.6333	0.84695	15114
18.6607	4.75111	31.5704	0.69847	15149
18.6707	4.74859	31.6108	0.75543	14970
18.6807	4.74607	31.6016	0.6704	15145
18.6907	4.74355	31.5869	0.76587	15108
18.7007	4.74104	31.536	0.70552	15216
18.7107	4.73853	31.6244	0.85817	15325
18.7207	4.73602	31.5403	0.75874	15117
18.7307	4.73351	31.5578	0.94466	15220
18.7407	4.73101	31.5841	0.74055	15427
18.7507	4.72851	31.5452	0.71326	15170
18.7607	4.72601	31.5347	0.79764	15059
18.7707	4.72351	31.5827	0.8229	15377
18.7807	4.72102	31.5857	0.72482	15113
18.7907	4.71853	31.5351	0.82362	15226
18.8007	4.71605	31.5132	0.76953	15521
18.8107	4.71356	31.5354	0.72945	15284
18.8207	4.71108	31.476	0.78154	15174
18.8307	4.7086	31.5786	0.66324	15407
18.8407	4.70612	31.5049	0.77748	15247
18.8507	4.70365	31.4862	0.8485	15270
18.8607	4.70118	31.5284	0.77267	15451
18.8707	4.69871	31.5285	0.75649	15359
18.8807	4.69624	31.4647	0.68645	15456
18.8907	4.69378	31.5589	0.89803	15638
18.9007	4.69132	31.5138	0.79968	15255
18.9107	4.68886	31.4915	0.77107	15448
18.9207	4.6864	31.548	0.8068	15479
18.9307	4.68395	31.5832	0.7438	15280
18.9407	4.6815	31.448	0.73155	15490
18.9507	4.67905	31.5637	0.81013	15605
18.9607	4.67661	31.5352	0.70585	15356
18.9707	4.67417	31.5113	0.72948	15525
18.9807	4.67173	31.6027	0.7499	15433
18.9907	4.66929	31.5442	0.7231	15434
19.0007	4.66685	31.519	0.81682	15586
19.0107	4.66442	31.5917	0.66322	15672
19.0207	4.66199	31.5721	0.82068	15512
19.0307	4.65956	31.5171	0.72324	15646
19.0407	4.65714	31.6371	0.87611	15692
19.0507	4.65472	31.5988	0.79495	15483
19.0607	4.6523	31.5571	0.82532	15617
19.0707	4.64988	31.6507	0.75316	15703
19.0807	4.64747	31.6632	0.63492	15567
19.0907	4.64506	31.574	0.77565	15699
19.1007	4.64265	31.6783	0.80076	15678
19.1107	4.64024	31.6079	0.77485	15704
19.1207	4.63784	31.6228	0.79809	15701
19.1307	4.63543	31.7147	0.74198	15622
19.1407	4.63303	31.62	0.76331	15662
19.1507	4.63064	31.6083	0.71469	15848
19.1607	4.62824	31.6685	0.69927	15677
19.1707	4.62585	31.667	0.74495	15715
19.1807	4.62346	31.5739	0.88148	15893
19.1907	4.62108	31.7232	0.73895	15590
19.2007	4.61869	31.6272	0.82659	15761
19.2107	4.61631	31.6352	0.69718	15824
19.2207	4.61393	31.6804	0.68644	15639
19.2307	4.61155	31.7054	0.71199	15943
19.2407	4.60918	31.6306	0.85426	16011
19.2507	4.60681	31.7274	0.83177	15650
19.2607	4.60444	31.6546	0.76237	15991
19.2707	4.60207	31.6712	0.7835	15907
19.2807	4.59971	31.7044	0.73101	15723
19.2907	4.59735	31.6609	0.68828	15913
19.3007	4.59499	31.6092	0.65824	15882
19.3107	4.59263	31.7109	0.84182	15830
19.3207	4.59028	31.6233	0.7614	16069
19.3307	4.58792	31.6698	0.94972	16024
19.3407	4.58557	31.6682	0.69807	15908
19.3507	4.58323	31.6836	0.76109	15833
19.3607	4.58088	31.5925	0.72421	15964
19.3707	4.57854	31.7233	0.75319	16017
19.3807	4.5762	31.6705	0.76476	15874
19.3907	4.57386	31.6527	0.83616	16109
19.4007	4.57153	31.6731	0.78547	16057
19.4107	4.5692	31.6565	0.74204	15994
19.4207	4.56687	31.6589	0.70249	15959
19.4307	4.56454	31.6939	0.64547	16195
19.4407	4.56221	31.6523	0.71386	15911
19.4507	4.55989	31.6242	0.82567	16022
19.4607	4.55757	31.6942	0.78144	16079
19.4707	4.55525	31.6243	0.86781	16162
19.4807	4.55293	31.6338	0.75619	16063
19.4907	4.55062	31.6923	0.69125	16229
19.5007	4.54831	31.6328	0.75725	15982
19.5107	4.546	31.6387	0.74326	16085
19.5207	4.5437	31.6849	0.68541	16330
19.5307	4.54139	31.6396	0.80677	16120
19.5407	4.53909	31.6441	0.78068	16228
19.5507	4.53679	31.6686	0.70444	16428
19.5607	4.53449	31.6418	0.69698	16202
19.5707	4.5322	31.6556	1.01017	16056
19.5807	4.52991	31.7381	0.66969	16336
19.5907	4.52762	31.5869	0.74102	16229
19.6007	4.52533	31.6949	0.78747	16136
19.6107	4.52305	31.6587	0.75144	16357
19.6207	4.52076	31.6388	0.72642	16304
19.6307	4.51848	31.6426	0.65066	16247
19.6407	4.5162	31.749	0.73302	16312
19.6507	4.51393	31.6241	0.92179	16338
19.6607	4.51166	31.6954	0.76424	16078
19.6707	4.50938	31.6795	0.80337	16509
19.6807	4.50712	31.7229	0.74095	16413
19.6907	4.50485	31.682	0.67996	16207
19.7007	4.50259	31.7192	0.80463	16506
19.7107	4.50032	31.7019	0.80968	16505
19.7207	4.49806	31.7249	0.68261	16221
19.7307	4.49581	31.7722	0.70362	16621
19.7407	4.49355	31.6785	0.78536	16429
19.7507	4.4913	31.7583	0.70366	16281
19.7607	4.48905	31.7613	0.69641	16585
19.7707	4.4868	31.7398	0.74094	16497
19.7807	4.48456	31.7381	0.8603	16365
19.7907	4.48231	31.8	0.82941	16504
19.8007	4.48007	31.7428	0.79209	16456
19.8107	4.47783	31.7825	0.72401	16515
19.8207	4.4756	31.8082	0.67327	16556
19.8307	4.47336	31.8103	0.73541	16521
19.8407	4.47113	31.7854	0.6592	16615
19.8507	4.4689	31.8453	0.8363	16641
19.8607	4.46667	31.8151	0.756	16586
19.8707	4.46445	31.8119	0.97252	16491
19.8807	4.46222	31.9155	0.66419	16745
19.8907	4.46	31.79	0.67455	16718
19.9007	4.45778	31.8991	0.7714	16572
19.9107	4.45557	31.9215	0.81186	16557
19.9207	4.45335	31.8409	0.71252	16788
19.9307	4.45114	31.8696	0.78865	16519
19.9407	4.44893	31.9437	0.74775	16680
19.9507	4.44673	31.8646	0.70292	16665
19.9607	4.44452	31.9159	0.61548	16900
19.9707	4.44232	31.9581	0.72915	16625
19.9807	4.44012	31.937	0.85972	16698
[truncated: 10,776 more rows]
